# Supplementary material for: Preliminary study of BF/C2 on immune mechanism of grass carp against GCRV infection
Source: BMC Genomics. 2024 Jul 24;25:715. doi: 10.1186/s12864-024-10609-3 (PMC11271160; doi:10.1186/s12864-024-10609-3)
Supplement: Supplementary file 1 — Supplementary Material 1. [file 12864_2024_10609_MOESM1_ESM.xlsx]

## Sheet: A3vsPBS3_deg_all
gene_id	A31	A32	A33	PBS31	PBS32	PBS33	A3	PBS3	log2FoldChange	pvalue	padj	gene_name	gene_chr	gene_start	gene_end	gene_strand	gene_length	gene_biotype	gene_description	Family
127501664	20004.9	23935.2	17231.3	3695.61	3991.75	3342.88	20390.5	3676.75	2.47146	1.41e-57	2.02e-53	LOC127501664	NC_067238.1	32935154	32937644	-	1077	protein_coding	colony stimulating factor 3 (granulocyte) b && - && -	-
127511914	17571.2	17927	11401.8	1602.25	2253.75	1453.91	15633.3	1769.97	3.14312	7.05e-56	5.04e-52	LOC127511914	NC_067220.1	15252757	15253780	+	633	protein_coding	chemokine (C-X-C motif) ligand 8a && sp|P97885|CXCL5_RAT C-X-C motif chemokine 5 OS=Rattus norvegicus OX=10116 GN=Cxcl5 PE=2 SV=1 && PF00048:Small cytokines (intecrine/chemokine), interleukin-8 like	-
127517415	2287.8	2493.59	3168.86	525.898	568.856	567.992	2650.08	554.249	2.25748	8.57e-42	4.09e-38	LOC127517415	NC_067227.1	27455363	27469996	+	4170	protein_coding	solute carrier family 2 member 6%2C transcript variant X1 && sp|Q3UDF0|GTR6_MOUSE Solute carrier family 2, facilitated glucose transporter member 6 OS=Mus musculus OX=10090 GN=Slc2a6 PE=1 SV=1 && PF00083:Sugar (and other) transporter	-
127494818	7075.76	5396.88	6935.33	1617.6	1499.61	1307.03	6469.32	1474.75	2.13346	1.2e-41	4.28e-38	LOC127494818	NC_067233.1	16848069	16872185	+	3836	protein_coding	TNFAIP3 interacting protein 1%2C transcript variant X3 && sp|Q15025|TNIP1_HUMAN TNFAIP3-interacting protein 1 OS=Homo sapiens OX=9606 GN=TNIP1 PE=1 SV=2 && PF16516:Leucine zipper of domain CC2 of NEMO, NF-kappa-B essential modulator	-
127522147	653.658	614.549	588.396	2560.94	2241.84	2167.85	618.868	2323.54	-1.90852	7.58e-37	2.17e-33	LOC127522147	NC_067230.1	20343618	20348063	+	3322	protein_coding	leiomodin 1b (smooth muscle) && sp|P29536|LMOD1_HUMAN Leiomodin-1 OS=Homo sapiens OX=9606 GN=LMOD1 PE=1 SV=3 && -	-
127512442	10263.7	9986.16	9323.04	3008.06	2637.33	2132.53	9857.64	2592.64	1.92701	4.83e-36	1.15e-32	LOC127512442	NC_067224.1	26307551	26317393	+	2928	protein_coding	ATPase H+ transporting V1 subunit Aa%2C transcript variant X2 && sp|P31404|VATA_BOVIN V-type proton ATPase catalytic subunit A OS=Bos taurus OX=9913 GN=ATP6V1A PE=1 SV=2 && PF16886:ATPsynthase alpha/beta subunit N-term extension|PF00006:ATP synthase alpha/beta family, nucleotide-binding domain|PF02874:ATP synthase alpha/beta family, beta-barrel domain	-
127518845	505.939	580.229	491.56	85.9445	76.931	73.4392	525.909	78.7716	2.73936	5.48e-35	1.12e-31	LOC127518845	NC_067228.1	5521623	5537538	+	5554	protein_coding	insulin-like growth factor binding protein 5b%2C transcript variant X1 && sp|Q07079|IBP5_MOUSE Insulin-like growth factor-binding protein 5 OS=Mus musculus OX=10090 GN=Igfbp5 PE=1 SV=1 && PF00086:Thyroglobulin type-1 repeat|PF00219:Insulin-like growth factor binding protein	-
127505438	2859.29	3535	2631.18	730.528	786.647	576.358	3008.49	697.844	2.1086	1.55e-33	2.76e-30	LOC127505438	NC_067241.1	12173471	12193248	+	3131	protein_coding	LIM domain and actin binding 1a%2C transcript variant X1 && sp|F1LR10|LIMA1_RAT LIM domain and actin-binding protein 1 OS=Rattus norvegicus OX=10116 GN=Lima1 PE=1 SV=2 && PF00412:LIM domain	-
127494529	2309.04	2316.63	2323.15	6343.52	6739.59	7379.24	2316.27	6820.79	-1.55818	3.27e-32	5.19e-29	LOC127494529	NC_067233.1	3171835	3180685	+	2493	protein_coding	stanniocalcin 2a && sp|O88452|STC2_MOUSE Stanniocalcin-2 OS=Mus musculus OX=10090 GN=Stc2 PE=1 SV=1 && PF03298:Stanniocalcin family	-
127525676	1810.49	1817.91	1372.31	5744.98	6607.4	5480.05	1666.9	5944.14	-1.83445	4.26e-31	6.09e-28	LOC127525676	NC_067233.1	9838584	9852781	-	2052	protein_coding	four and a half LIM domains 1a%2C transcript variant X2 && sp|P97447|FHL1_MOUSE Four and a half LIM domains protein 1 OS=Mus musculus OX=10090 GN=Fhl1 PE=1 SV=3 && PF00412:LIM domain	-
127499408	8893.63	7085.01	7911.99	2476.02	2764.1	2325.88	7963.55	2522	1.65907	4.29e-30	5.58e-27	LOC127499408	NC_067237.1	23435146	23461110	+	3018	protein_coding	lon peptidase 2%2C peroxisomal && sp|Q5PQY6|LONP2_DANRE Lon protease homolog 2, peroxisomal OS=Danio rerio OX=7955 GN=lonp2 PE=2 SV=1 && PF05362:Lon protease (S16) C-terminal proteolytic domain|PF00004:ATPase family associated with various cellular activities (AAA)|PF02190:ATP-dependent protease La (LON) substrate-binding domain	-
127510020	205.884	296.013	185.373	0	4.33414	9.2961	229.09	4.54341	5.6192	2.7e-27	3.22e-24	LOC127510020	NC_067222.1	8541977	8547976	+	5326	protein_coding	GTPase IMAP family member 4-like%2C transcript variant X2 && sp|Q99JY3|GIMA4_MOUSE GTPase IMAP family member 4 OS=Mus musculus OX=10090 GN=Gimap4 PE=1 SV=2 && PF04548:AIG1 family	-
127500818	8202.12	7130.06	6079.48	22952.3	21994.7	19658.5	7137.22	21535.2	-1.59325	1.09e-26	1.2e-23	LOC127500818	NC_067238.1	22533668	22536400	+	1590	protein_coding	MARCKS-like 1b && sp|Q6NWH2|MRPB_DANRE MARCKS-related protein 1-B OS=Danio rerio OX=7955 GN=marcksl1b PE=2 SV=1 && PF02063:MARCKS family	-
127496391	5902.31	5946	6097.93	2119.96	2436.87	2286.84	5982.08	2281.23	1.39091	3.68e-26	3.76e-23	LOC127496391	NC_067221.1	42221240	42229157	-	5032	protein_coding	inositol-3-phosphate synthase 1-A-like && sp|Q7ZXY0|INO1A_XENLA Inositol-3-phosphate synthase 1-A OS=Xenopus laevis OX=8355 GN=isyna1-a PE=2 SV=1 && -	-
127511564	158.798	114.759	121.737	611.843	595.945	557.766	131.765	588.518	-2.15699	1.77e-24	1.69e-21	LOC127511564	NC_067223.1	12469960	12535941	+	6623	protein_coding	calcium/calmodulin-dependent protein kinase 1Da && sp|Q8BW96|KCC1D_MOUSE Calcium/calmodulin-dependent protein kinase type 1D OS=Mus musculus OX=10090 GN=Camk1d PE=1 SV=2 && -	-
127518337	192.958	203.777	306.187	989.385	868.996	973.302	234.308	943.894	-2.00912	4.55e-22	4.07e-19	LOC127518337	NC_067228.1	11096779	11152219	-	6779	protein_coding	LIM domain 7a%2C transcript variant X1 && sp|Q8WWI1|LMO7_HUMAN LIM domain only protein 7 OS=Homo sapiens OX=9606 GN=LMO7 PE=1 SV=3 && PF17820:PDZ domain|PF00307:Calponin homology (CH) domain|PF15949:Domain of unknown function (DUF4757)|PF00412:LIM domain	-
127514377	2031.14	1638.8	1950.56	4894.74	5151.13	4621.09	1873.5	4888.99	-1.38342	5.37e-22	4.52e-19	LOC127514377	NC_067225.1	7517289	7536312	-	3563	protein_coding	caveolae associated protein 2b && sp|O95810|CAVN2_HUMAN Caveolae-associated protein 2 OS=Homo sapiens OX=9606 GN=CAVIN2 PE=1 SV=3 && -	-
127525235	4871.97	6068.27	3315.49	1126.49	1446.52	1069.98	4751.91	1214.33	1.9685	6.98e-22	5.55e-19	LOC127525235	NC_067232.1	12683452	12685531	+	995	protein_coding	uncharacterized LOC127525235 && - && -	-
127515681	2823.29	2976.22	3122.74	1173.55	1253.65	1192.69	2974.08	1206.63	1.30156	2.05e-21	1.52e-18	LOC127515681	NC_067226.1	22545207	22568995	-	3905	protein_coding	heat shock protein 12B%2C transcript variant X1 && sp|Q96MM6|HS12B_HUMAN Heat shock 70 kDa protein 12B OS=Homo sapiens OX=9606 GN=HSPA12B PE=1 SV=2 && -	-
127516769	241.891	278.853	332.933	1036.45	890.666	972.372	284.559	966.496	-1.76394	2.13e-21	1.52e-18	LOC127516769	NC_067226.1	19653350	19685530	+	5307	protein_coding	cingulin-like 1%2C transcript variant X2 && sp|Q6AW69|CGNL1_MOUSE Cingulin-like protein 1 OS=Mus musculus OX=10090 GN=Cgnl1 PE=1 SV=2 && PF01576:Myosin tail	-
127519158	553.025	475.123	561.651	1529.61	1411.85	1446.47	529.933	1462.64	-1.46395	9.73e-21	6.63e-18	LOC127519158	NC_067228.1	12587710	12657667	-	2545	protein_coding	transmembrane protein with EGF-like and two follistatin-like domains 2a%2C transcript variant X2 && sp|Q9UIK5|TEFF2_HUMAN Tomoregulin-2 OS=Homo sapiens OX=9606 GN=TMEFF2 PE=1 SV=1 && -	-
127519724	1000.8	1182.98	1850.96	324.338	296.889	362.548	1344.91	327.925	2.03564	6.28e-20	4.08e-17	LOC127519724	NC_067229.1	17818095	17844422	-	5496	protein_coding	solute carrier family 6 member 6b && sp|Q00589|SC6A6_CANLF Sodium- and chloride-dependent taurine transporter OS=Canis lupus familiaris OX=9615 GN=SLC6A6 PE=1 SV=2 && PF00209:Sodium:neurotransmitter symporter family	-
127513496	1685.85	1512.24	1551.23	671.186	548.269	541.963	1583.11	587.139	1.43123	6.46e-19	4.02e-16	LOC127513496	NC_067224.1	37195895	37235068	+	4436	protein_coding	mitogen-activated protein kinase 1%2C transcript variant X1 && sp|P26696|MK01_XENLA Mitogen-activated protein kinase 1 OS=Xenopus laevis OX=8355 GN=mapk1 PE=1 SV=3 && PF00069:Protein kinase domain	-
127494745	2509.38	2242.62	2356.35	5103.47	5229.14	5380.58	2369.45	5237.73	-1.14428	1.82e-18	1.09e-15	LOC127494745	NC_067233.1	17587145	17632863	+	3681	protein_coding	PDZ and LIM domain 7%2C transcript variant X2 && sp|Q6P7E4|PDLI7_DANRE PDZ and LIM domain protein 7 OS=Danio rerio OX=7955 GN=pdlim7 PE=2 SV=1 && PF00412:LIM domain|PF00595:PDZ domain	-
127513671	1151.29	1076.8	1770.72	329.454	301.223	427.621	1332.94	352.766	1.91704	2.13e-18	1.22e-15	LOC127513671	NC_067224.1	28348057	28362760	+	3882	protein_coding	ADAM metallopeptidase domain 28 && sp|Q9UKQ2|ADA28_HUMAN Disintegrin and metalloproteinase domain-containing protein 28 OS=Homo sapiens OX=9606 GN=ADAM28 PE=1 SV=3 && PF01562:Reprolysin family propeptide|PF01421:Reprolysin (M12B) family zinc metalloprotease|PF08516:ADAM cysteine-rich|PF00200:Disintegrin	-
127520409	844.77	819.399	708.289	276.25	249.213	270.517	790.819	265.327	1.57503	2.51e-18	1.38e-15	LOC127520409	NC_067229.1	29805868	29852760	+	2563	protein_coding	ADP-ribosylation factor-like 15b%2C transcript variant X3 && sp|Q9NXU5|ARL15_HUMAN ADP-ribosylation factor-like protein 15 OS=Homo sapiens OX=9606 GN=ARL15 PE=1 SV=1 && PF00025:ADP-ribosylation factor family	-
127502552	2825.13	2232.97	3764.63	9144.9	7887.06	11078.2	2940.91	9370.04	-1.67162	2.91e-18	1.54e-15	LOC127502552	NC_067239.1	17236669	17239501	+	2237	protein_coding	cellular communication network factor 2a && sp|P29279|CCN2_HUMAN CCN family member 2 OS=Homo sapiens OX=9606 GN=CCN2 PE=1 SV=2 && PF00219:Insulin-like growth factor binding protein|PF00007:Cystine-knot domain|PF00093:von Willebrand factor type C domain	-
127501787	1720.01	1857.59	1718.15	4234.81	3975.49	3735.17	1765.25	3981.83	-1.17366	4.55e-18	2.32e-15	LOC127501787	NC_067239.1	23963184	24030961	-	5249	protein_coding	ENAH actin regulator && sp|Q03173|ENAH_MOUSE Protein enabled homolog OS=Mus musculus OX=10090 GN=Enah PE=1 SV=2 && PF08776:VASP tetramerisation domain|PF00568:WH1 domain	-
127517743	2141.93	2080.67	2111.03	4499.81	4507.51	5163.05	2111.21	4723.46	-1.16182	5.97e-18	2.94e-15	si_ch211-156j16.1	NC_067227.1	18010043	18019432	+	2006	protein_coding	uncharacterized protein LOC564557 homolog && - && -	-
127500278	499.476	416.134	710.134	81.8519	124.607	136.653	541.915	114.37	2.24399	2.37e-17	1.13e-14	LOC127500278	NC_067237.1	4892580	4916504	-	3429	protein_coding	ST14 transmembrane serine protease matriptase a && sp|P56677|ST14_MOUSE Suppressor of tumorigenicity 14 protein homolog OS=Mus musculus OX=10090 GN=St14 PE=1 SV=2 && PF00089:Trypsin|PF01390:SEA domain|PF00431:CUB domain|PF00057:Low-density lipoprotein receptor domain class A	-
127514227	17788.2	18957.7	16601.4	8786.8	8261.96	7456.4	17782.4	8168.39	1.12235	3.83e-17	1.77e-14	LOC127514227	NC_067225.1	2460506	2478049	-	3144	protein_coding	thioredoxin reductase 3 && sp|Q86VQ6|TRXR3_HUMAN Thioredoxin reductase 3 OS=Homo sapiens OX=9606 GN=TXNRD3 PE=1 SV=4 && PF02852:Pyridine nucleotide-disulphide oxidoreductase, dimerisation domain|PF07992:Pyridine nucleotide-disulphide oxidoreductase|PF00462:Glutaredoxin	-
127520902	3660.67	4072.33	5416.38	1487.66	1508.28	1815.53	4383.13	1603.82	1.45028	5.94e-17	2.65e-14	LOC127520902	NC_067229.1	29878243	29929852	-	8708	protein_coding	integrin alpha-2-like%2C transcript variant X1 && sp|P17301|ITA2_HUMAN Integrin alpha-2 OS=Homo sapiens OX=9606 GN=ITGA2 PE=1 SV=1 && PF01839:FG-GAP repeat|PF00092:von Willebrand factor type A domain|PF08441:Integrin alpha	-
127506130	517.941	483.703	672.321	105.384	179.867	118.06	557.988	134.437	2.05614	9.41e-17	4.08e-14	LOC127506130	NC_067242.1	13732604	13748209	+	4094	protein_coding	kelch-like family member 24b && sp|Q6TFL4|KLH24_HUMAN Kelch-like protein 24 OS=Homo sapiens OX=9606 GN=KLHL24 PE=1 SV=1 && PF00651:BTB/POZ domain|PF07707:BTB And C-terminal Kelch|PF01344:Kelch motif	ZBTB
127510966	156.029	170.529	172.461	22.5093	21.6707	24.1699	166.34	22.7833	2.86618	1.15e-16	4.86e-14	LOC127510966	NC_067223.1	4266161	5002497	+	1150	protein_coding	fish-egg lectin-like%2C transcript variant X1 && sp|P68512|FEL_CYPCA Fish-egg lectin OS=Cyprinus carpio OX=7962 PE=1 SV=1 && PF06462:Propeller	-
127515755	6797.86	7239.45	5890.42	2824.91	3003.56	2204.11	6642.58	2677.53	1.31102	1.45e-16	5.92e-14	LOC127515755	NC_067226.1	48546936	48592722	-	4725	protein_coding	phosphodiesterase 5A%2C cGMP-specific%2C b%2C transcript variant X1 && sp|O76074|PDE5A_HUMAN cGMP-specific 3',5'-cyclic phosphodiesterase OS=Homo sapiens OX=9606 GN=PDE5A PE=1 SV=2 && PF00233:3'5'-cyclic nucleotide phosphodiesterase|PF01590:GAF domain	-
127520911	2414.29	2222.24	1880.47	935.158	862.494	716.729	2172.33	838.127	1.37439	2.09e-16	8.32e-14	LOC127520911	NC_067229.1	29871479	29882071	+	995	protein_coding	molybdopterin synthase catalytic subunit%2C transcript variant X1 && sp|B5FXU9|MOC2B_TAEGU Molybdopterin synthase catalytic subunit OS=Taeniopygia guttata OX=59729 GN=MOCS2 PE=2 SV=1 && PF02391:MoaE protein	-
127506180	3477.87	4590.35	6302.67	1519.38	1140.96	1712.34	4790.29	1457.56	1.71628	2.76e-16	1.07e-13	LOC127506180	NC_067242.1	3829315	3840401	-	3668	protein_coding	inhibin subunit beta Aa && sp|P27092|INHBA_CHICK Inhibin beta A chain OS=Gallus gallus OX=9031 GN=INHBA PE=1 SV=2 && PF00019:Transforming growth factor beta like domain	-
127523630	1580.6	1800.75	1756.89	3527.82	3680.77	3826.28	1712.74	3678.29	-1.10292	6.22e-16	2.34e-13	LOC127523630	NC_067231.1	24164195	24176235	-	2465	protein_coding	peripheral myelin protein 22b && sp|Q6WL85|PMP22_HORSE Peripheral myelin protein 22 OS=Equus caballus OX=9796 GN=PMP22 PE=2 SV=1 && PF00822:PMP-22/EMP/MP20/Claudin family	-
127513329	10480.7	12440.1	11356.6	5221.13	5405.76	5705.95	11425.8	5444.28	1.0694	7.23e-16	2.65e-13	LOC127513329	NC_067224.1	3138817	3144821	+	2058	protein_coding	methionine adenosyltransferase II%2C alpha b && sp|P31153|METK2_HUMAN S-adenosylmethionine synthase isoform type-2 OS=Homo sapiens OX=9606 GN=MAT2A PE=1 SV=1 && PF00438:S-adenosylmethionine synthetase, N-terminal domain|PF02772:S-adenosylmethionine synthetase, central domain|PF02773:S-adenosylmethionine synthetase, C-terminal domain	-
127506311	1039.58	977.058	1219.22	448.139	406.326	374.633	1078.62	409.699	1.39724	9.82e-16	3.51e-13	LOC127506311	NC_067242.1	24378167	24402804	-	5293	protein_coding	RPGR interacting protein 1 && sp|Q8CG73|FTM_MOUSE Protein fantom OS=Mus musculus OX=10090 GN=Rpgrip1l PE=1 SV=2 && PF11618:First C2 domain of RPGR-interacting protein 1|PF18111:Retinitis pigmentosa G-protein regulator interacting C-terminal	-
127502710	449.621	497.645	491.56	154.495	160.363	155.245	479.609	156.701	1.61386	1.27e-15	4.42e-13	LOC127502710	NC_067239.1	20622763	20660059	-	6082	protein_coding	fibronectin type III domain containing 1%2C transcript variant X1 && sp|Q4ZHG4|FNDC1_HUMAN Fibronectin type III domain-containing protein 1 OS=Homo sapiens OX=9606 GN=FNDC1 PE=2 SV=4 && PF00041:Fibronectin type III domain	-
127494531	374.838	406.482	503.549	34.7871	114.855	55.7766	428.29	68.4728	2.64987	1.41e-15	4.82e-13	LOC127494531	NC_067233.1	13326247	13337477	+	3028	protein_coding	solute carrier family 7 member 11 && sp|Q9WTR6|XCT_MOUSE Cystine/glutamate transporter OS=Mus musculus OX=10090 GN=Slc7a11 PE=1 SV=1 && PF13520:Amino acid permease	-
127513556	4694.71	5366.85	7827.15	1929.66	1907.02	2409.55	5962.9	2082.08	1.51786	1.64e-15	5.44e-13	LOC127513556	NC_067224.1	31789874	31795477	+	2100	protein_coding	cellular communication network factor 1%2C like 1 && sp|O00622|CCN1_HUMAN CCN family member 1 OS=Homo sapiens OX=9606 GN=CCN1 PE=1 SV=1 && PF00093:von Willebrand factor type C domain|PF00219:Insulin-like growth factor binding protein	-
127516056	799.531	836.559	784.836	2307.2	1669.73	1978.21	806.975	1985.05	-1.29886	2.28e-15	7.41e-13	LOC127516056	NC_067226.1	8760552	8814076	-	6487	protein_coding	uveal autoantigen with coiled-coil domains and ankyrin repeats b%2C transcript variant X3 && sp|Q9GL21|UACA_CANLF Uveal autoantigen with coiled-coil domains and ankyrin repeats OS=Canis lupus familiaris OX=9615 GN=UACA PE=2 SV=2 && PF12796:Ankyrin repeats (3 copies)	-
127505536	585.338	454.745	676.01	109.477	131.108	192.429	572.031	144.338	1.98468	2.37e-15	7.53e-13	LOC127505536	NC_067241.1	12747722	12826909	+	5615	protein_coding	pleckstrin homology domain containing%2C family G (with RhoGef domain) member 5b%2C transcript variant X1 && sp|Q6RFZ7|PKHG5_RAT Pleckstrin homology domain-containing family G member 5 OS=Rattus norvegicus OX=10116 GN=Plekhg5 PE=1 SV=1 && PF00621:RhoGEF domain	-
127514171	380.377	349.639	432.536	1039.52	935.091	1394.42	387.517	1123.01	-1.53492	3.89e-15	1.21e-12	LOC127514171	NC_067225.1	28650530	28667920	-	4171	protein_coding	solute carrier family 2 member 1b && sp|P17809|GTR1_MOUSE Solute carrier family 2, facilitated glucose transporter member 1 OS=Mus musculus OX=10090 GN=Slc2a1 PE=1 SV=4 && PF00083:Sugar (and other) transporter	-
127494786	2938.69	3164.98	2835	1456.96	1430.27	1331.2	2979.56	1406.14	1.08339	4e-15	1.22e-12	LOC127494786	NC_067233.1	11728116	11732111	-	1722	protein_coding	SIL1 nucleotide exchange factor && sp|Q6P6S4|SIL1_RAT Nucleotide exchange factor SIL1 OS=Rattus norvegicus OX=10116 GN=Sil1 PE=2 SV=1 && PF08609:Nucleotide exchange factor Fes1	-
127521014	256.662	260.62	280.364	58.3195	72.5969	45.5509	265.882	58.8224	2.1811	4.39e-15	1.31e-12	LOC127521014	NC_067229.1	47673887	47681342	-	3884	protein_coding	torsin family 4%2C member Aa && sp|Q568B8|TOR4A_DANRE Torsin-4A OS=Danio rerio OX=7955 GN=tor4a PE=2 SV=1 && PF06309:Torsin	-
127516324	447.774	447.237	447.292	1003.71	1188.64	1055.11	447.435	1082.49	-1.2744	4.63e-15	1.35e-12	LOC127516324	NC_067226.1	45524716	45553749	+	2802	protein_coding	parvin%2C alpha b%2C transcript variant X1 && sp|Q9NVD7|PARVA_HUMAN Alpha-parvin OS=Homo sapiens OX=9606 GN=PARVA PE=1 SV=1 && PF00307:Calponin homology (CH) domain	-
127513174	180.033	167.312	156.783	445.07	532.016	561.484	168.043	512.857	-1.6099	7.39e-15	2.11e-12	LOC127513174	NC_067224.1	30028956	30035079	-	2230	protein_coding	finTRIM family%2C member 82 && sp|Q61510|TRI25_MOUSE E3 ubiquitin/ISG15 ligase TRIM25 OS=Mus musculus OX=10090 GN=Trim25 PE=1 SV=2 && PF13765:SPRY-associated domain|PF00622:SPRY domain|PF00643:B-box zinc finger|PF15227:zinc finger of C3HC4-type, RING	-
127512545	1202.99	1386.76	1254.26	591.38	535.267	518.722	1281.34	548.456	1.22411	1.44e-14	4.02e-12	LOC127512545	NC_067224.1	8396923	8406922	-	4099	protein_coding	ferredoxin-fold anticodon binding domain containing 1%2C transcript variant X1 && sp|Q9BRP7|FDXA1_HUMAN Ferredoxin-fold anticodon-binding domain-containing protein 1 OS=Homo sapiens OX=9606 GN=FDXACB1 PE=1 SV=3 && PF03147:Ferredoxin-fold anticodon binding domain|PF10354:Domain of unknown function (DUF2431)	-
127510049	1525.2	1702.08	1518.95	650.723	730.303	515.934	1582.08	632.32	1.32385	1.49e-14	4.09e-12	LOC127510049	NC_067222.1	7399268	7411775	-	2623	protein_coding	cytoglobin 1 && sp|Q8UUR3|CYGB1_DANRE Cytoglobin-1 OS=Danio rerio OX=7955 GN=cygb1 PE=2 SV=2 && PF00042:Globin	-
127525441	1058.96	817.254	842.015	1942.96	2443.37	2166.92	906.078	2184.42	-1.26907	2.32e-14	6.27e-12	LOC127525441	NC_067232.1	20271062	20284359	+	2370	protein_coding	CDC42 effector protein (Rho GTPase binding) 3%2C transcript variant X2 && sp|Q9CQC5|BORG2_MOUSE Cdc42 effector protein 3 OS=Mus musculus OX=10090 GN=Cdc42ep3 PE=1 SV=1 && PF14957:Cdc42 effector|PF00786:P21-Rho-binding domain	-
127515812	5630.88	7428.22	5279.89	2628.47	2777.1	2631.73	6112.99	2679.1	1.19003	4.51e-14	1.2e-11	LOC127515812	NC_067226.1	29244604	29249666	+	1986	protein_coding	purine nucleoside phosphorylase 5a && sp|P55859|PNPH_BOVIN Purine nucleoside phosphorylase OS=Bos taurus OX=9913 GN=PNP PE=1 SV=3 && PF01048:Phosphorylase superfamily	-
127522254	11783.4	13739.9	7621.49	4116.13	4411.07	3077.01	11048.3	3868.07	1.5142	8.96e-14	2.33e-11	LOC127522254	NC_067230.1	26529133	26530381	-	652	protein_coding	glutathione peroxidase 1a && sp|P00435|GPX1_BOVIN Glutathione peroxidase 1 OS=Bos taurus OX=9913 GN=GPX1 PE=1 SV=3 && PF00255:Glutathione peroxidase	-
127498970	12101	13412.8	8459.81	29851.4	28540.3	24422.7	11324.5	27604.8	-1.28551	1.41e-13	3.61e-11	LOC127498970	NC_067221.1	40712681	40730966	-	2545	protein_coding	tropomyosin 4b%2C transcript variant X1 && - && PF00261:Tropomyosin	-
127517703	529.02	511.588	518.305	208.722	148.444	122.709	519.638	159.958	1.70119	1.54e-13	3.87e-11	LOC127517703	NC_067227.1	22685150	22688979	-	1896	protein_coding	derlin 3 && sp|Q8BNI4|DERL2_MOUSE Derlin-2 OS=Mus musculus OX=10090 GN=Derl2 PE=1 SV=2 && PF04511:Der1-like family	-
127502181	2911.92	2973	3561.73	6638.19	6052.63	7677.65	3148.89	6789.49	-1.10847	2.06e-13	5.09e-11	LOC127502181	NC_067239.1	3599317	3602934	-	1942	protein_coding	insulin-like growth factor binding protein 1a && sp|P24591|IBP1_BOVIN Insulin-like growth factor-binding protein 1 OS=Bos taurus OX=9913 GN=IGFBP1 PE=2 SV=2 && PF00219:Insulin-like growth factor binding protein|PF00086:Thyroglobulin type-1 repeat	-
127502418	839.231	1016.74	812.503	374.472	302.306	369.985	889.492	348.921	1.34885	2.69e-13	6.53e-11	LOC127502418	NC_067221.1	11484822	11495070	+	1336	protein_coding	canopy FGF signaling regulator 1 && sp|Q2L6L1|CNPY1_DANRE Protein canopy-1 OS=Danio rerio OX=7955 GN=cnpy1 PE=1 SV=1 && PF11938:TLR4 regulator and MIR-interacting MSAP	-
novel.801	1569.52	1648.45	1112.24	489.065	638.203	505.708	1443.4	544.325	1.40721	3.68e-13	8.7e-11	-	NC_067239.1	19986133	19988232	-	1165	-	- && sp|Q3ZC46|ID2_BOVIN DNA-binding protein inhibitor ID-2 OS=Bos taurus OX=9913 GN=ID2 PE=2 SV=1 && PF00010:Helix-loop-helix DNA-binding domain	bHLH
127497888	2116.08	2160.04	2131.32	4036.32	4434.91	3977.8	2135.81	4149.68	-0.958169	3.71e-13	8.7e-11	LOC127497888	NC_067235.1	22711547	22737070	+	4479	protein_coding	lamin A%2C transcript variant X2 && sp|P02545|LMNA_HUMAN Prelamin-A/C OS=Homo sapiens OX=9606 GN=LMNA PE=1 SV=1 && PF00038:Intermediate filament protein|PF00932:Lamin Tail Domain	-
127500454	2110.54	1926.23	1813.15	3798.95	3879.06	3852.3	1949.97	3843.44	-0.978908	4.42e-13	1.02e-10	LOC127500454	NC_067238.1	15627407	15647691	+	1805	protein_coding	four and a half LIM domains 3b%2C transcript variant X1 && sp|Q3ZBI6|FHL3_BOVIN Four and a half LIM domains protein 3 OS=Bos taurus OX=9913 GN=FHL3 PE=2 SV=1 && PF00412:LIM domain	-
127518675	4033.66	4442.34	5118.49	2124.06	2087.97	2330.53	4531.5	2180.85	1.05499	4.81e-13	1.09e-10	LOC127518675	NC_067228.1	20561712	20568437	+	1985	protein_coding	DnaJ (Hsp40) homolog%2C subfamily C%2C member 3a && sp|Q13217|DNJC3_HUMAN DnaJ homolog subfamily C member 3 OS=Homo sapiens OX=9606 GN=DNAJC3 PE=1 SV=1 && PF14559:Tetratricopeptide repeat|PF00226:DnaJ domain	-
127516502	1000.8	1273.07	1269.94	437.908	467.004	548.47	1181.27	484.461	1.28506	5.12e-13	1.14e-10	LOC127516502	NC_067226.1	35239147	35250965	-	2259	protein_coding	lysophosphatidylcholine acyltransferase 4 && sp|Q6NVG1|LPCT4_MOUSE Lysophospholipid acyltransferase LPCAT4 OS=Mus musculus OX=10090 GN=Lpcat4 PE=1 SV=1 && PF01553:Acyltransferase	-
127504694	53163.3	47645.3	47308.7	87887.5	96692.6	93812.5	49372.4	92797.5	-0.910376	5.99e-13	1.32e-10	LOC127504694	NC_067241.1	25375296	25380085	-	2268	protein_coding	keratin 8 && sp|P18520|ION3_CARAU Intermediate filament protein ON3 OS=Carassius auratus OX=7957 PE=2 SV=1 && PF00038:Intermediate filament protein|PF16208:Keratin type II head	-
127516548	486.551	584.519	446.37	157.565	200.454	153.386	505.813	170.468	1.56997	6.32e-13	1.37e-10	LOC127516548	NC_067226.1	24658547	24662731	-	3332	lncRNA	uncharacterized LOC127516548 && sp|P56389|CDD_MOUSE Cytidine deaminase OS=Mus musculus OX=10090 GN=Cda PE=1 SV=2 && -	-
127497438	1365.48	1557.29	1441.48	723.366	638.203	678.615	1454.75	680.061	1.09668	8.83e-13	1.89e-10	LOC127497438	NC_067235.1	24716563	24722658	+	3885	protein_coding	pyruvate dehydrogenase phosphatase catalytic subunit 1%2C transcript variant X2 && sp|Q5RA52|PDP1_PONAB [Pyruvate dehydrogenase [acetyl-transferring]]-phosphatase 1, mitochondrial OS=Pongo abelii OX=9601 GN=PDP1 PE=2 SV=1 && PF00481:Protein phosphatase 2C	-
127499389	510.555	589.881	750.713	1470.26	1404.26	1599.86	617.05	1491.46	-1.27319	9.24e-13	1.94e-10	LOC127499389	NC_067237.1	1111842	1128571	+	5382	protein_coding	lysyl oxidase-like 1 && sp|Q95L39|LOXL1_BOVIN Lysyl oxidase homolog 1 OS=Bos taurus OX=9913 GN=LOXL1 PE=1 SV=1 && PF01186:Lysyl oxidase	-
127507548	2355.2	2486.08	3011.15	1190.95	1239.56	1288.44	2617.48	1239.65	1.07824	1.37e-12	2.84e-10	LOC127507548	NC_067222.1	20159747	20175403	+	4662	protein_coding	interleukin 12 receptor%2C beta 2a%2C like && sp|Q99665|I12R2_HUMAN Interleukin-12 receptor subunit beta-2 OS=Homo sapiens OX=9606 GN=IL12RB2 PE=1 SV=1 && PF00041:Fibronectin type III domain	-
127518823	2270.26	2548.29	2635.79	1240.06	965.43	1235.45	2484.78	1146.98	1.11485	1.8e-12	3.68e-10	LOC127518823	NC_067228.1	26688078	26709072	-	4411	protein_coding	cystathionine beta-synthase b%2C transcript variant X1 && sp|P0DN79|CBSL_HUMAN Cystathionine beta-synthase-like protein OS=Homo sapiens OX=9606 GN=CBSL PE=1 SV=1 && PF00291:Pyridoxal-phosphate dependent enzyme	-
127523917	2087.46	2296.25	1648.99	3922.75	4832.57	4491.88	2010.9	4415.73	-1.13506	2.81e-12	5.67e-10	LOC127523917	NC_067221.1	16788059	16790875	+	1435	protein_coding	coagulation factor IIIb && sp|P20352|TF_MOUSE Tissue factor OS=Mus musculus OX=10090 GN=F3 PE=1 SV=2 && PF09294:Interferon-alpha/beta receptor, fibronectin type III|PF01108:Tissue factor	-
127512796	204.037	198.415	213.04	55.25	52.0097	45.5509	205.164	50.9369	2.01181	2.88e-12	5.72e-10	LOC127512796	NC_067224.1	5228988	5274979	+	4526	protein_coding	huntingtin interacting protein 1 related b && sp|Q9JKY5|HIP1R_MOUSE Huntingtin-interacting protein 1-related protein OS=Mus musculus OX=10090 GN=Hip1r PE=1 SV=2 && PF16515:Clathrin-binding domain of Huntingtin-interacting protein 1|PF07651:ANTH domain|PF01608:I/LWEQ domain	-
127500248	2182.55	2447.47	2126.71	4399.54	4295.14	4200.91	2252.25	4298.53	-0.932672	3.69e-12	7.23e-10	LOC127500248	NC_067237.1	4835612	4844700	-	3075	protein_coding	EH-domain containing 2b && sp|Q8BH64|EHD2_MOUSE EH domain-containing protein 2 OS=Mus musculus OX=10090 GN=Ehd2 PE=1 SV=1 && PF16880:N-terminal EH-domain containing protein|PF18150:Domain of unknown function (DUF5600)|PF00350:Dynamin family|PF12763:Cytoskeletal-regulatory complex EF hand	-
127525643	3107.65	4103.43	2650.55	1202.2	1599.3	1130.41	3287.21	1310.63	1.32675	4.32e-12	8.34e-10	LOC127525643	NC_067233.1	15279340	15282603	-	1002	lncRNA	uncharacterized LOC127525643 && - && -	-
127497443	3737.3	5350.76	4893.47	2145.54	2008.88	2297.07	4660.51	2150.49	1.11558	5.37e-12	1.02e-09	LOC127497443	NC_067235.1	25654887	25658606	+	2664	protein_coding	hyaluronan synthase 1 && sp|Q92839|HYAS1_HUMAN Hyaluronan synthase 1 OS=Homo sapiens OX=9606 GN=HAS1 PE=1 SV=2 && PF13641:Glycosyltransferase like family 2	-
127525416	7340.73	8317.33	5568.55	3195.29	3315.62	3332.65	7075.54	3281.19	1.10852	6.91e-12	1.3e-09	LOC127525416	NC_067232.1	3365648	3371732	-	1589	protein_coding	apoptosis inducing factor mitochondria associated 2%2C transcript variant X1 && sp|B5FXE5|FSP1_TAEGU Ferroptosis suppressor protein 1 OS=Taeniopygia guttata OX=59729 GN=AIFM2 PE=2 SV=1 && PF07992:Pyridine nucleotide-disulphide oxidoreductase	-
127509436	50.7785	47.1905	110.67	389.82	237.294	396.014	69.5464	341.043	-2.29068	7.8e-12	1.45e-09	LOC127509436	NC_067222.1	32731766	32740739	-	4909	protein_coding	solute carrier family 16 member 6b && sp|O15403|MOT7_HUMAN Monocarboxylate transporter 7 OS=Homo sapiens OX=9606 GN=SLC16A6 PE=1 SV=2 && PF07690:Major Facilitator Superfamily	-
127520579	1258.38	1244.11	1247.81	654.815	581.859	547.54	1250.1	594.738	1.07201	8.15e-12	1.49e-09	LOC127520579	NC_067229.1	22735298	22790980	-	4201	protein_coding	WW domain containing transcription regulator 1%2C transcript variant X1 && sp|Q9GZV5|WWTR1_HUMAN WW domain-containing transcription regulator protein 1 OS=Homo sapiens OX=9606 GN=WWTR1 PE=1 SV=1 && PF00397:WW domain	-
127498424	879.854	1032.83	1121.46	2257.07	1898.35	2617.78	1011.38	2257.73	-1.15887	1.05e-11	1.9e-09	LOC127498424	NC_067236.1	24440776	24457179	+	2867	protein_coding	prolyl 4-hydroxylase%2C alpha polypeptide I b%2C transcript variant X3 && sp|Q1RMU3|P4HA1_BOVIN Prolyl 4-hydroxylase subunit alpha-1 OS=Bos taurus OX=9913 GN=P4HA1 PE=1 SV=1 && PF08336:Prolyl 4-Hydroxylase alpha-subunit, N-terminal region|PF13640:2OG-Fe(II) oxygenase superfamily	-
127494302	18897	22625.7	25041.9	44187.8	40977.2	45584.4	22188.2	43583.1	-0.973986	1.07e-11	1.91e-09	LOC127494302	NC_067233.1	4850572	4866244	+	15328	protein_coding	neuroblast differentiation-associated protein AHNAK-like%2C transcript variant X1 && - && -	-
127524819	5367.75	5382.94	4090.18	10769.7	10088.8	9320.27	4946.96	10059.6	-1.02401	1.17e-11	2.07e-09	LOC127524819	NC_067232.1	28735028	28737945	-	1689	protein_coding	MARCKS-like 1a && - && PF02063:MARCKS family	-
127517626	192.958	270.273	143.871	655.838	607.864	561.484	202.368	608.395	-1.59077	1.31e-11	2.28e-09	LOC127517626	NC_067227.1	5616234	5617089	+	509	protein_coding	hes family bHLH transcription factor 2%2C tandem duplicate 1 && sp|Q00P32|HES2_XENLA Transcription factor HES-2 OS=Xenopus laevis OX=8355 GN=hes2 PE=1 SV=2 && PF00010:Helix-loop-helix DNA-binding domain	bHLH
127496185	975.871	960.97	1301.3	407.213	452.918	497.341	1079.38	452.491	1.25416	1.37e-11	2.36e-09	LOC127496185	NC_067234.1	7429693	7528267	+	7472	protein_coding	fibronectin type III domain containing 3A%2C transcript variant X1 && sp|Q5ZJP5|FND3A_CHICK Fibronectin type-III domain-containing protein 3a OS=Gallus gallus OX=9031 GN=FNDC3A PE=2 SV=2 && PF00041:Fibronectin type III domain	-
127494923	908.474	977.058	925.94	333.547	340.23	478.749	937.158	384.175	1.285	1.45e-11	2.47e-09	LOC127494923	NC_067221.1	38830615	38837879	-	2242	protein_coding	finTRIM family%2C member 67 && sp|Q14258|TRI25_HUMAN E3 ubiquitin/ISG15 ligase TRIM25 OS=Homo sapiens OX=9606 GN=TRIM25 PE=1 SV=2 && PF00643:B-box zinc finger|PF15227:zinc finger of C3HC4-type, RING	-
127512815	285.283	235.953	477.726	96.176	71.5134	76.228	332.987	81.3058	2.03497	1.5e-11	2.52e-09	LOC127512815	NC_067220.1	41234566	41265158	+	6145	protein_coding	TBC1 domain family%2C member 9 (with GRAM domain) && sp|Q6ZT07|TBCD9_HUMAN TBC1 domain family member 9 OS=Homo sapiens OX=9606 GN=TBC1D9 PE=2 SV=2 && PF02893:GRAM domain|PF00566:Rab-GTPase-TBC domain	-
127521652	268.665	284.216	423.313	96.176	101.852	71.58	325.398	89.8694	1.85933	1.62e-11	2.69e-09	LOC127521652	NC_067229.1	29862343	29867460	-	1334	protein_coding	follistatin b && sp|Q9YHV4|FSTA_DANRE Follistatin-A OS=Danio rerio OX=7955 GN=fsta PE=2 SV=2 && PF09289:Follistatin/Osteonectin-like EGF domain|PF07648:Kazal-type serine protease inhibitor domain	-
127517550	108.02	94.381	93.1474	324.338	309.891	274.235	98.5161	302.821	-1.61895	1.81e-11	2.97e-09	LOC127517550	NC_067227.1	7841674	7915147	+	2552	protein_coding	PDZ and LIM domain 2 (mystique)%2C transcript variant X2 && sp|Q6AYD6|PDLI2_RAT PDZ and LIM domain protein 2 OS=Rattus norvegicus OX=10116 GN=Pdlim2 PE=1 SV=1 && PF15936:Domain of unknown function (DUF4749)|PF00412:LIM domain|PF00595:PDZ domain	-
127505875	1694.16	1703.15	1134.37	622.074	675.043	607.035	1510.56	634.718	1.25088	2.07e-11	3.37e-09	zgc_112332	NC_067242.1	17800150	17811861	+	3207	protein_coding	uncharacterized protein LOC553712 homolog%2C transcript variant X2 && sp|Q8BYK4|RDH12_MOUSE Retinol dehydrogenase 12 OS=Mus musculus OX=10090 GN=Rdh12 PE=2 SV=1 && PF00106:short chain dehydrogenase	-
127497377	620.421	599.534	470.348	178.028	247.046	196.148	563.435	207.074	1.44494	2.12e-11	3.4e-09	LOC127497377	NC_067235.1	15483012	15488246	-	2789	protein_coding	chemokine (C-X-C motif) receptor 3%2C tandem duplicate 3 && sp|Q867B2|CXCR3_CAPHI C-X-C chemokine receptor type 3 OS=Capra hircus OX=9925 GN=CXCR3 PE=2 SV=1 && PF00001:7 transmembrane receptor (rhodopsin family)	-
127503597	256.662	242.388	284.053	639.468	607.864	594.021	261.034	613.784	-1.23264	2.22e-11	3.53e-09	LOC127503597	NC_067240.1	21513398	21591861	+	7492	protein_coding	angiomotin%2C transcript variant X3 && sp|Q4VCS5|AMOT_HUMAN Angiomotin OS=Homo sapiens OX=9606 GN=AMOT PE=1 SV=1 && PF12240:Angiomotin C terminal	-
127497148	288.053	247.75	262.842	637.422	587.276	646.079	266.215	623.592	-1.22751	2.44e-11	3.83e-09	LOC127497148	NC_067235.1	22552702	22623940	+	5095	protein_coding	protein tyrosine kinase 2ab%2C transcript variant X1 && sp|Q91738|FAK1_XENLA Focal adhesion kinase 1 OS=Xenopus laevis OX=8355 GN=ptk2 PE=2 SV=2 && PF07714:Protein tyrosine kinase|PF03623:Focal adhesion targeting region|PF00373:FERM central domain|PF18038:FERM N-terminal domain	-
127512773	276.051	184.472	308.032	658.908	842.991	651.657	256.185	717.852	-1.48402	2.81e-11	4.37e-09	LOC127512773	NC_067224.1	21139412	21223163	+	3727	protein_coding	RasGEF domain family%2C member 1Ba%2C transcript variant X1 && sp|Q6DHR3|RG1BA_DANRE Ras-GEF domain-containing family member 1B-A OS=Danio rerio OX=7955 GN=rasgef1ba PE=2 SV=2 && PF00618:RasGEF N-terminal motif|PF00617:RasGEF domain	-
127503614	24.9276	25.7403	25.823	147.333	152.779	110.624	25.497	136.912	-2.42399	2.92e-11	4.49e-09	LOC127503614	NC_067240.1	1054724	1091339	-	3702	protein_coding	cingulin-like protein 1%2C transcript variant X1 && sp|B1MTG4|CING_PLEMO Cingulin OS=Plecturocebus moloch OX=9523 GN=CGN PE=3 SV=1 && PF01576:Myosin tail	-
127523740	67.397	86.8734	53.4906	212.815	293.638	268.657	69.2537	258.37	-1.90342	3.08e-11	4.69e-09	LOC127523740	NC_067231.1	7047551	7069555	+	3330	protein_coding	eukaryotic elongation factor 2 kinase%2C transcript variant X1 && sp|O00418|EF2K_HUMAN Eukaryotic elongation factor 2 kinase OS=Homo sapiens OX=9606 GN=EEF2K PE=1 SV=2 && PF02816:Alpha-kinase family	-
127512400	396.996	341.059	319.099	783.732	863.578	755.773	352.385	801.028	-1.18416	3.54e-11	5.34e-09	LOC127512400	NC_067224.1	30760072	30773164	-	6535	protein_coding	coronin%2C actin binding protein%2C 1Cb%2C transcript variant X1 && sp|B0R0D7|COR1C_DANRE Coronin-1C-A OS=Danio rerio OX=7955 GN=coro1ca PE=2 SV=1 && PF16300:Type of WD40 repeat|PF08953:Domain of unknown function (DUF1899)	-
127520183	369.299	292.796	273.909	835.913	710.799	712.081	312.001	752.931	-1.27042	3.89e-11	5.76e-09	LOC127520183	NC_067229.1	36376173	36387417	+	1731	protein_coding	four and a half LIM domains 1b%2C transcript variant X3 && sp|Q9WUH4|FHL1_RAT Four and a half LIM domains protein 1 OS=Rattus norvegicus OX=10116 GN=Fhl1 PE=2 SV=1 && PF00412:LIM domain	-
127494596	560.41	631.709	621.597	1220.62	1182.14	1282.86	604.572	1228.54	-1.0234	3.91e-11	5.76e-09	LOC127494596	NC_067233.1	19607160	19610160	+	1954	protein_coding	heparin-binding EGF-like growth factor a && sp|Q01580|HBEGF_PIG Proheparin-binding EGF-like growth factor OS=Sus scrofa OX=9823 GN=HBEGF PE=2 SV=2 && -	-
127502266	4036.43	4166.71	5120.34	2078.02	2058.72	2463.47	4441.16	2200.07	1.01326	4.41e-11	6.44e-09	LOC127502266	NC_067239.1	26173398	26178227	-	2957	protein_coding	gap junction protein alpha 1b && sp|O57474|CXA1_DANRE Gap junction alpha-1 protein OS=Danio rerio OX=7955 GN=gja1 PE=1 SV=3 && PF03508:Gap junction alpha-1 protein (Cx43)|PF00029:Connexin	-
127512755	594.571	542.691	702.756	1250.29	1333.83	1298.67	613.339	1294.26	-1.07666	4.87e-11	7.04e-09	si_dkey-40c11.2	NC_067224.1	19305254	19340287	-	4349	protein_coding	drebrin-like protein B && sp|A6H7G2|DBNL_BOVIN Drebrin-like protein OS=Bos taurus OX=9913 GN=DBNL PE=2 SV=1 && PF00241:Cofilin/tropomyosin-type actin-binding protein|PF00018:SH3 domain	-
127499346	2011.75	1968.06	2452.27	814.426	898.251	1165.73	2144.03	959.47	1.15961	5.22e-11	7.47e-09	LOC127499346	NC_067237.1	24000119	24008023	-	2313	protein_coding	homocysteine-inducible%2C endoplasmic reticulum stress-inducible%2C ubiquitin-like domain member 1 && sp|Q15011|HERP1_HUMAN Homocysteine-responsive endoplasmic reticulum-resident ubiquitin-like domain member 1 protein OS=Homo sapiens OX=9606 GN=HERPUD1 PE=1 SV=1 && PF00240:Ubiquitin family	-
127501563	8282.44	11483.4	8611.98	4692.16	4783.81	4627.6	9459.27	4701.19	1.00862	6.2e-11	8.79e-09	LOC127501563	NC_067238.1	11161682	11167993	+	2600	protein_coding	interleukin 11b && - && PF07400:Interleukin 11	-
127524978	810.61	804.384	661.254	1624.76	1716.32	1416.73	758.749	1585.94	-1.06369	6.54e-11	9.18e-09	LOC127524978	NC_067232.1	12244055	12253412	-	2350	protein_coding	hypoxia inducible factor 1 subunit alpha inhibitor%2C transcript variant X1 && sp|P59723|HIF1N_DANRE Hypoxia-inducible factor 1-alpha inhibitor OS=Danio rerio OX=7955 GN=hif1an PE=2 SV=2 && PF13621:Cupin-like domain	-
127506462	1039.58	909.49	1079.03	1897.94	1943.86	2055.37	1009.37	1965.72	-0.961246	7.13e-11	9.9e-09	LOC127506462	NC_067242.1	14792010	14806265	-	4803	protein_coding	v-myb avian myeloblastosis viral oncogene homolog-like 1%2C transcript variant X1 && sp|P10243|MYBA_HUMAN Myb-related protein A OS=Homo sapiens OX=9606 GN=MYBL1 PE=1 SV=2 && PF09316:C-myb, C-terminal|PF07988:LMSTEN motif|PF00249:Myb-like DNA-binding domain	MYB
127495819	3566.5	3074.89	3651.19	1816.09	1904.86	1651.92	3430.86	1790.95	0.938187	7.42e-11	1.02e-08	LOC127495819	NC_067234.1	25110514	25118182	+	3367	protein_coding	tsukushi small leucine rich proteoglycan homolog (Xenopus laevis)%2C transcript variant X3 && sp|Q58A48|TSK_DANRE Tsukushi OS=Danio rerio OX=7955 GN=tsku PE=2 SV=2 && PF13855:Leucine rich repeat	-
127524917	1130.05	1152.95	1596.42	458.371	594.861	581.006	1293.14	544.746	1.24743	7.56e-11	1.03e-08	LOC127524917	NC_067232.1	32367503	32379342	+	4237	protein_coding	tumor necrosis factor%2C alpha-induced protein 3 && sp|Q60769|TNAP3_MOUSE Tumor necrosis factor alpha-induced protein 3 OS=Mus musculus OX=10090 GN=Tnfaip3 PE=1 SV=2 && PF01754:A20-like zinc finger|PF02338:OTU-like cysteine protease	-
127523640	3466.79	3414.88	3335.78	1824.27	1990.46	1697.47	3405.82	1837.4	0.890564	7.86e-11	1.06e-08	LOC127523640	NC_067231.1	12674050	12684490	+	6580	protein_coding	pantothenate kinase 1b%2C transcript variant X3 && sp|Q8K4K6|PANK1_MOUSE Pantothenate kinase 1 OS=Mus musculus OX=10090 GN=Pank1 PE=1 SV=1 && PF03630:Fumble	-
127516565	499.476	723.945	488.793	218.954	224.292	208.233	570.738	217.159	1.3934	1.49e-10	1.99e-08	LOC127516565	NC_067220.1	36975011	36982965	-	1437	protein_coding	STN1 subunit of CST complex%2C transcript variant X1 && sp|B8JKF4|STN1_DANRE CST complex subunit STN1 OS=Danio rerio OX=7955 GN=stn1 PE=2 SV=1 && PF10451:Telomere regulation protein Stn1|PF09170:CST, Suppressor of cdc thirteen homolog, complex subunit STN1	-
127524177	1015.57	897.692	1080.88	1917.38	1928.69	1901.98	998.047	1916.02	-0.940456	1.6e-10	2.12e-08	si_ch1073-184j22.1	NC_067221.1	24653227	24660727	+	1790	protein_coding	erythroferrone && sp|Q6PGN1|ERFE_MOUSE Erythroferrone OS=Mus musculus OX=10090 GN=Erfe PE=1 SV=1 && -	-
127498711	974.948	892.33	773.769	1905.1	1914.61	1589.63	880.349	1803.11	-1.03419	1.64e-10	2.15e-08	LOC127498711	NC_067236.1	29753512	29759534	+	2468	protein_coding	ornithine decarboxylase 1 && sp|P09057|DCOR_RAT Ornithine decarboxylase OS=Rattus norvegicus OX=10116 GN=Odc1 PE=1 SV=1 && PF02784:Pyridoxal-dependent decarboxylase, pyridoxal binding domain|PF00278:Pyridoxal-dependent decarboxylase, C-terminal sheet domain	-
127519297	286.206	234.88	258.23	728.482	533.1	625.628	259.772	629.07	-1.27534	2.04e-10	2.65e-08	LOC127519297	NC_067228.1	18374675	18391688	-	6328	protein_coding	ankyrin repeat domain 50-like%2C transcript variant X1 && sp|Q9ULJ7|ANR50_HUMAN Ankyrin repeat domain-containing protein 50 OS=Homo sapiens OX=9606 GN=ANKRD50 PE=1 SV=4 && PF12796:Ankyrin repeats (3 copies)	-
127512419	777.373	955.608	996.954	371.403	452.918	404.38	909.978	409.567	1.15193	2.06e-10	2.66e-08	LOC127512419	NC_067224.1	30655293	30693720	-	4826	protein_coding	family with sequence similarity 102 member Ab%2C transcript variant X2 && sp|Q5T9C2|F102A_HUMAN Protein FAM102A OS=Homo sapiens OX=9606 GN=FAM102A PE=1 SV=2 && PF10358:N-terminal C2 in EEIG1 and EHBP1 proteins	-
127494380	41.5461	38.6104	37.8123	140.171	170.115	172.907	39.3229	161.065	-2.03398	2.37e-10	3.03e-08	LOC127494380	NC_067233.1	19574430	19578872	-	1139	protein_coding	eukaryotic translation initiation factor 4E binding protein 3%2C like && sp|Q98TT6|4EB3L_DANRE Eukaryotic translation initiation factor 4E-binding protein 3-like OS=Danio rerio OX=7955 GN=eif4ebp3l PE=1 SV=1 && PF05456:Eukaryotic translation initiation factor 4E binding protein (EIF4EBP)	-
127504445	372.068	388.249	365.212	782.709	735.721	874.763	375.176	797.731	-1.08903	2.6e-10	3.29e-08	LOC127504445	NC_067241.1	9732411	9780826	+	4491	protein_coding	DNA (cytosine-5-)-methyltransferase 3 beta%2C duplicate b.1%2C transcript variant X3 && sp|Q9UBC3|DNM3B_HUMAN DNA (cytosine-5)-methyltransferase 3B OS=Homo sapiens OX=9606 GN=DNMT3B PE=1 SV=1 && PF17980:Cysteine rich ADD domain in DNMT3|PF00145:C-5 cytosine-specific DNA methylase|PF00855:PWWP domain	-
127520112	2849.14	3205.74	2438.43	5463.61	5679.89	5039.42	2831.1	5394.31	-0.930234	3.22e-10	4.04e-08	LOC127520112	NC_067220.1	8628805	8639713	-	1574	protein_coding	tubulin%2C alpha 8 like 2 && sp|Q28IX8|TBA_XENTR Tubulin alpha chain OS=Xenopus tropicalis OX=8364 GN=tuba PE=2 SV=1 && PF00091:Tubulin/FtsZ family, GTPase domain|PF03953:Tubulin C-terminal domain	-
127525266	1032.19	914.852	979.431	1899.99	1779.17	1803.44	975.491	1827.53	-0.905403	3.28e-10	4.08e-08	LOC127525266	NC_067232.1	35720011	35816344	+	6991	protein_coding	mitochondrial calcium uniporter && sp|Q08BI9|MCU_DANRE Calcium uniporter protein, mitochondrial OS=Danio rerio OX=7955 GN=mcu PE=1 SV=1 && PF04678:Mitochondrial calcium uniporter	-
127516826	2144.7	1989.51	1901.68	1090.68	1044.53	1111.81	2011.96	1082.34	0.894338	3.33e-10	4.1e-08	LOC127516826	NC_067226.1	12643389	12672358	+	2610	protein_coding	lymphocyte specific protein 1 b%2C transcript variant X1 && sp|P19973|LSP1_MOUSE Lymphocyte-specific protein 1 OS=Mus musculus OX=10090 GN=Lsp1 PE=1 SV=2 && PF02029:Caldesmon	-
127521463	2306.27	2374.54	2646.86	4956.13	4116.35	4484.44	2442.56	4518.97	-0.887581	3.82e-10	4.66e-08	LOC127521463	NC_067229.1	43381021	43448116	+	4827	protein_coding	CXADR-like membrane protein && sp|Q9H6B4|CLMP_HUMAN CXADR-like membrane protein OS=Homo sapiens OX=9606 GN=CLMP PE=1 SV=1 && PF13927:Immunoglobulin domain|PF07686:Immunoglobulin V-set domain	-
127509372	880.777	820.471	1091.95	211.792	393.323	401.592	931.065	335.569	1.47222	4.13e-10	5e-08	LOC127509372	NC_067222.1	32430515	32440322	+	1971	protein_coding	receptor (G protein-coupled) activity modifying protein 2 && - && PF04901:Receptor activity modifying family	-
127522160	170.801	185.545	190.906	448.139	411.744	452.72	182.417	437.534	-1.26263	4.51e-10	5.43e-08	LOC127522160	NC_067230.1	20331735	20341460	+	3490	protein_coding	shisa family member 4 && sp|Q96DD7|SHSA4_HUMAN Protein shisa-4 OS=Homo sapiens OX=9606 GN=SHISA4 PE=1 SV=3 && PF13908:Wnt and FGF inhibitory regulator	-
127512286	5863.54	7329.54	4182.41	2565.03	2828.03	2249.66	5791.83	2547.57	1.18489	5.02e-10	5.98e-08	LOC127512286	NC_067224.1	44440381	44442040	+	987	protein_coding	diamine acetyltransferase 1-like && sp|Q8AXL1|SAT1_CHICK Diamine acetyltransferase 1 OS=Gallus gallus OX=9031 GN=SAT1 PE=2 SV=1 && PF00583:Acetyltransferase (GNAT) family	-
127517732	577.029	550.198	569.029	1201.18	1056.45	1076.49	565.419	1111.37	-0.974762	5.66e-10	6.69e-08	LOC127517732	NC_067227.1	18045023	18060143	+	4436	protein_coding	ribosomal modification protein rimK-like family member A && sp|Q66HZ2|RIMKB_DANRE Beta-citrylglutamate synthase B OS=Danio rerio OX=7955 GN=rimklb PE=2 SV=1 && PF08443:RimK-like ATP-grasp domain	-
127515882	338.831	319.608	394.724	758.153	944.843	699.067	351.054	800.688	-1.18834	5.83e-10	6.83e-08	LOC127515882	NC_067226.1	8162984	8190849	-	3509	protein_coding	plakophilin 3b%2C transcript variant X1 && sp|Q9QY23|PKP3_MOUSE Plakophilin-3 OS=Mus musculus OX=10090 GN=Pkp3 PE=1 SV=2 && PF00514:Armadillo/beta-catenin-like repeat	-
127498920	1082.97	1090.74	811.581	1913.29	2365.36	1943.81	995.098	2074.15	-1.05978	6.42e-10	7.47e-08	LOC127498920	NC_067221.1	6463123	6465317	-	1207	protein_coding	growth arrest and DNA-damage-inducible%2C beta b && sp|O75293|GA45B_HUMAN Growth arrest and DNA damage-inducible protein GADD45 beta OS=Homo sapiens OX=9606 GN=GADD45B PE=1 SV=1 && PF01248:Ribosomal protein L7Ae/L30e/S12e/Gadd45 family	-
127503602	231.735	216.647	193.673	482.926	467.004	587.514	214.018	512.481	-1.26052	6.89e-10	7.94e-08	LOC127503602	NC_067240.1	21648970	21656086	-	4465	protein_coding	transmembrane gamma-carboxyglutamic acid protein 3%2C transcript variant X1 && sp|Q6PAQ9|TMG3_MOUSE Transmembrane gamma-carboxyglutamic acid protein 3 OS=Mus musculus OX=10090 GN=Prrg3 PE=2 SV=2 && PF00594:Vitamin K-dependent carboxylation/gamma-carboxyglutamic (GLA) domain	-
127513423	14195.8	16792.3	13084.9	8009.21	8488.42	7520.55	14691	8006.06	0.87576	7.3e-10	8.35e-08	LOC127513423	NC_067224.1	38847504	38849101	+	1598	protein_coding	immediate early response 3 && - && -	-
127514244	2323.81	2380.98	1593.65	915.718	1092.2	853.382	2099.48	953.768	1.1385	8.94e-10	1.02e-07	LOC127514244	NC_067225.1	6983110	6993771	-	2463	protein_coding	tetratricopeptide repeat domain 26 && sp|Q5PR66|IFT56_DANRE Intraflagellar transport protein 56 OS=Danio rerio OX=7955 GN=ttc26 PE=2 SV=2 && -	-
127517009	216.963	204.85	169.694	506.459	419.328	519.652	197.169	481.813	-1.28997	9.12e-10	1.03e-07	LOC127517009	NC_067227.1	24223879	24229487	+	2056	protein_coding	coproporphyrinogen oxidase && sp|P36551|HEM6_HUMAN Oxygen-dependent coproporphyrinogen-III oxidase, mitochondrial OS=Homo sapiens OX=9606 GN=CPOX PE=1 SV=3 && PF01218:Coproporphyrinogen III oxidase	-
127524865	11.079	11.7976	14.756	86.9676	84.5158	90.1722	12.5442	87.2185	-2.796	9.74e-10	1.09e-07	LOC127524865	NC_067232.1	31445755	31503200	+	7321	protein_coding	muscular LMNA-interacting protein%2C transcript variant X1 && sp|Q5VWP3|MLIP_HUMAN Muscular LMNA-interacting protein OS=Homo sapiens OX=9606 GN=MLIP PE=1 SV=3 && PF15274:Muscular LMNA-interacting protein	-
127500013	1765.25	1896.2	1815.91	1066.12	956.762	943.554	1825.79	988.812	0.884722	1.04e-09	1.15e-07	LOC127500013	NC_067237.1	3930693	3939745	+	2341	protein_coding	phosphate cytidylyltransferase 1A%2C choline b && sp|P49586|PCY1A_MOUSE Choline-phosphate cytidylyltransferase A OS=Mus musculus OX=10090 GN=Pcyt1a PE=1 SV=1 && PF01467:Cytidylyltransferase-like	-
127514776	719.209	660.667	548.74	262.949	310.975	276.094	642.872	283.339	1.18237	1.14e-09	1.25e-07	LOC127514776	NC_067225.1	25681075	25682944	+	911	protein_coding	glutathione peroxidase 1b && sp|Q4AEH7|GPX2_SAPAP Glutathione peroxidase 2 OS=Sapajus apella OX=9515 GN=GPX2 PE=2 SV=2 && PF00255:Glutathione peroxidase	-
127520700	217.886	214.502	262.842	540.223	550.436	499.201	231.743	529.953	-1.19227	1.16e-09	1.27e-07	LOC127520700	NC_067229.1	30764119	30768627	-	2746	protein_coding	tyrosine 3-monooxygenase/tryptophan 5-monooxygenase activation protein%2C eta polypeptide && sp|P68252|1433G_BOVIN 14-3-3 protein gamma OS=Bos taurus OX=9913 GN=YWHAG PE=1 SV=2 && -	-
127515349	566.873	770.063	592.085	252.718	314.225	237.98	643.007	268.308	1.26137	1.32e-09	1.43e-07	LOC127515349	NC_067226.1	32517291	32538474	-	6902	protein_coding	ankyrin repeat and death domain containing 1A%2C transcript variant X3 && sp|Q495B1|AKD1A_HUMAN Ankyrin repeat and death domain-containing protein 1A OS=Homo sapiens OX=9606 GN=ANKDD1A PE=2 SV=2 && PF12796:Ankyrin repeats (3 copies)	-
127523952	1606.45	1825.41	1668.35	3106.28	2844.28	3231.32	1700.07	3060.63	-0.848557	1.33e-09	1.43e-07	LOC127523952	NC_067231.1	10006911	10114502	-	5369	protein_coding	transforming growth factor beta-1-induced transcript 1 protein-like%2C transcript variant X1 && sp|Q99PD6|TGFI1_RAT Transforming growth factor beta-1-induced transcript 1 protein OS=Rattus norvegicus OX=10116 GN=Tgfb1i1 PE=1 SV=2 && PF03535:Paxillin family|PF00412:LIM domain	-
127518685	2966.39	2552.58	3201.13	5269.22	4996.18	5629.72	2906.7	5298.37	-0.86602	1.39e-09	1.48e-07	LOC127518685	NC_067228.1	11454818	11495716	+	3871	protein_coding	integrin%2C beta 5%2C transcript variant X1 && sp|P18084|ITB5_HUMAN Integrin beta-5 OS=Homo sapiens OX=9606 GN=ITGB5 PE=1 SV=1 && PF17205:Integrin plexin domain|PF08725:Integrin beta cytoplasmic domain|PF18372:Integrin beta epidermal growth factor like domain 1|PF00362:Integrin beta chain VWA domain|PF07965:Integrin beta tail domain	-
127496971	475.472	609.187	494.327	243.509	225.375	185.922	526.328	218.269	1.27021	1.49e-09	1.58e-07	LOC127496971	NC_067235.1	31330968	31381294	+	6683	protein_coding	zinc and ring finger 2b%2C transcript variant X1 && sp|Q08CN9|ZNRF2_DANRE E3 ubiquitin-protein ligase znrf2 OS=Danio rerio OX=7955 GN=znrf2 PE=2 SV=1 && PF13639:Ring finger domain	-
127523489	1852.03	1900.49	2150.69	3747.79	3563.75	3295.47	1967.74	3535.67	-0.845292	1.78e-09	1.87e-07	LOC127523489	NC_067231.1	19195532	19272410	-	6248	protein_coding	myosin 1D%2C transcript variant X2 && sp|E7F9L8|MYO1D_DANRE Unconventional myosin-Id OS=Danio rerio OX=7955 GN=myo1d PE=2 SV=1 && PF00063:Myosin head (motor domain)|PF06017:Unconventional myosin tail, actin- and lipid-binding	-
127510389	1882.5	1565.87	2561.09	4556.08	3713.28	4813.52	2003.15	4360.96	-1.12214	1.84e-09	1.92e-07	LOC127510389	NC_067223.1	9434156	9468045	+	3362	protein_coding	transmembrane O-mannosyltransferase targeting cadherins 2a%2C transcript variant X1 && sp|Q8N394|TMTC2_HUMAN Protein O-mannosyl-transferase TMTC2 OS=Homo sapiens OX=9606 GN=TMTC2 PE=1 SV=1 && PF08409:Domain of unknown function (DUF1736)|PF13432:Tetratricopeptide repeat|PF13424:Tetratricopeptide repeat	-
127512731	222.502	137.281	227.796	41.9491	34.6731	63.2135	195.86	46.6119	2.06711	1.96e-09	2.03e-07	LOC127512731	NC_067224.1	42724582	42736086	+	1837	protein_coding	endoplasmic reticulum chaperone BiP-like && sp|Q90593|BIP_CHICK Endoplasmic reticulum chaperone BiP OS=Gallus gallus OX=9031 GN=HSPA5 PE=1 SV=1 && PF00012:Hsp70 protein	-
127524406	1442.11	1551.92	1102.09	2797.29	2807.44	2493.21	1365.38	2699.31	-0.983578	1.99e-09	2.04e-07	LOC127524406	NC_067232.1	9837482	9844362	-	1673	protein_coding	PDZ and LIM domain 1 (elfin) && sp|P52944|PDLI1_RAT PDZ and LIM domain protein 1 OS=Rattus norvegicus OX=10116 GN=Pdlim1 PE=1 SV=4 && PF00412:LIM domain|PF15936:Domain of unknown function (DUF4749)|PF00595:PDZ domain	-
127502875	5045.54	5070.83	4390.84	8317.18	8182.86	8462.24	4835.74	8320.76	-0.783051	2.02e-09	2.06e-07	LOC127502875	NC_067239.1	22713298	22720427	+	2414	protein_coding	paired related homeobox 1b%2C transcript variant X3 && sp|P63013|PRRX1_MOUSE Paired mesoderm homeobox protein 1 OS=Mus musculus OX=10090 GN=Prrx1 PE=1 SV=1 && -	Homeobox
127514060	899.242	938.448	765.469	1664.66	1555.96	1713.27	867.719	1644.63	-0.922978	2.14e-09	2.17e-07	LOC127514060	NC_067225.1	17949882	18173714	+	5130	protein_coding	LIM domain containing preferred translocation partner in lipoma%2C transcript variant X2 && sp|Q5F464|LPP_CHICK Lipoma-preferred partner homolog OS=Gallus gallus OX=9031 GN=LPP PE=2 SV=1 && PF00412:LIM domain	-
127516959	2161.32	2043.13	2194.96	1251.31	1168.05	1175.96	2133.14	1198.44	0.83193	2.15e-09	2.17e-07	LOC127516959	NC_067227.1	23943120	23948085	+	1792	protein_coding	perilipin 3 && sp|Q4PLW0|PLIN2_PIG Perilipin-2 OS=Sus scrofa OX=9823 GN=PLIN2 PE=2 SV=1 && PF03036:Perilipin family	-
127504771	34250.6	35784.3	41767.8	69923	60986.8	65745.7	37267.6	65551.9	-0.814712	2.25e-09	2.25e-07	LOC127504771	NC_067241.1	8233522	8275281	-	8957	protein_coding	filamin A%2C alpha (actin binding protein 280) && sp|P21333|FLNA_HUMAN Filamin-A OS=Homo sapiens OX=9606 GN=FLNA PE=1 SV=4 && PF00307:Calponin homology (CH) domain|PF00630:Filamin/ABP280 repeat	-
127518092	2168.71	2340.22	1905.37	1200.15	1152.88	940.765	2138.1	1097.93	0.961746	2.27e-09	2.25e-07	LOC127518092	NC_067227.1	17408167	17420579	-	1911	protein_coding	opsin 7%2C group member c && sp|O14718|OPSX_HUMAN Visual pigment-like receptor peropsin OS=Homo sapiens OX=9606 GN=RRH PE=1 SV=1 && PF00001:7 transmembrane receptor (rhodopsin family)	-
127523270	469.932	520.168	467.581	241.463	172.282	196.148	485.894	203.298	1.2563	2.38e-09	2.35e-07	LOC127523270	NC_067231.1	28114591	28122269	+	1867	protein_coding	WW domain binding protein 2 && sp|Q8R478|WBP2_RAT WW domain-binding protein 2 OS=Rattus norvegicus OX=10116 GN=Wbp2 PE=1 SV=1 && PF02893:GRAM domain	-
127495336	157.875	155.514	159.549	399.028	397.658	343.956	157.646	380.214	-1.26946	2.56e-09	2.5e-07	zmp_0000001236	NC_067234.1	9701659	9792545	+	4132	protein_coding	mastermind-like protein 2%2C transcript variant X1 && sp|Q8IZL2|MAML2_HUMAN Mastermind-like protein 2 OS=Homo sapiens OX=9606 GN=MAML2 PE=1 SV=2 && PF09596:MamL-1 domain	-
127505774	28429.5	26484.6	24287.5	45884.1	48633.4	42120.6	26400.5	45546.1	-0.786751	2.6e-09	2.53e-07	LOC127505774	NC_067242.1	10783992	10797850	+	2095	protein_coding	calponin 3%2C acidic a && sp|P37397|CNN3_RAT Calponin-3 OS=Rattus norvegicus OX=10116 GN=Cnn3 PE=1 SV=1 && PF00402:Calponin family repeat|PF00307:Calponin homology (CH) domain	-
127497546	2498.3	2061.37	2647.78	1267.68	1354.42	1192.69	2402.49	1271.6	0.918349	2.71e-09	2.6e-07	LOC127497546	NC_067235.1	12153364	12190966	+	3365	protein_coding	Tax1 (human T-cell leukemia virus type I) binding protein 1b%2C transcript variant X1 && sp|Q6P132|TXB1B_DANRE Tax1-binding protein 1 homolog B OS=Danio rerio OX=7955 GN=tax1bp1b PE=2 SV=3 && PF17751:SKICH domain|PF07888:Calcium binding and coiled-coil domain (CALCOCO1) like|PF18112:Autophagy receptor zinc finger-C2H2 domain	-
127507214	393.303	385.032	414.091	165.75	180.95	124.568	397.475	157.089	1.34171	2.71e-09	2.6e-07	si_dkey-82f1.1	NC_067243.1	5941133	5989603	-	4312	protein_coding	DENN domain-containing protein 2A%2C transcript variant X1 && sp|Q9ULE3|DEN2A_HUMAN DENN domain-containing protein 2A OS=Homo sapiens OX=9606 GN=DENND2A PE=1 SV=4 && PF03456:uDENN domain|PF02141:DENN (AEX-3) domain|PF03455:dDENN domain	-
127511345	1359.02	1607.69	1327.12	506.459	820.237	603.317	1431.28	643.337	1.15403	2.9e-09	2.77e-07	LOC127511345	NC_067223.1	7126796	7129605	+	2016	protein_coding	DnaJ heat shock protein family (Hsp40) member B9b && sp|Q5R9A4|DNJB9_PONAB DnaJ homolog subfamily B member 9 OS=Pongo abelii OX=9601 GN=DNAJB9 PE=2 SV=1 && PF00226:DnaJ domain	-
127501351	147.719	116.904	156.783	25.5787	20.5872	41.8325	140.469	29.3328	2.25255	2.94e-09	2.78e-07	si_ch211-171h4.5	NC_067238.1	11139703	11149931	+	2763	protein_coding	sialoadhesin%2C transcript variant X1 && - && PF13895:Immunoglobulin domain	-
127496631	291.746	275.635	313.565	89.0139	105.103	124.568	293.649	106.228	1.46566	3.07e-09	2.89e-07	LOC127496631	NC_067235.1	25187743	25202940	-	3463	protein_coding	Cbl proto-oncogene C%2C E3 ubiquitin protein ligase%2C transcript variant X1 && sp|P22681|CBL_HUMAN E3 ubiquitin-protein ligase CBL OS=Homo sapiens OX=9606 GN=CBL PE=1 SV=2 && PF02762:CBL proto-oncogene N-terminus, SH2-like domain|PF02262:CBL proto-oncogene N-terminal domain 1|PF14447:Prokaryotic RING finger family 4|PF02761:CBL proto-oncogene N-terminus, EF hand-like domain	-
127514785	6731.39	6394.31	8562.18	3497.12	3213.77	4297.59	7229.29	3669.49	0.978177	3.18e-09	2.97e-07	LOC127514785	NC_067225.1	18568202	18577011	+	2255	protein_coding	ATPase Na+/K+ transporting subunit beta 1a && sp|P51165|AT1B1_ANGAN Sodium/potassium-transporting ATPase subunit beta-1 OS=Anguilla anguilla OX=7936 GN=atp1b1 PE=2 SV=1 && -	-
127512970	553.948	540.546	581.018	1078.4	1057.53	1029.08	558.504	1055	-0.917307	3.22e-09	2.99e-07	LOC127512970	NC_067224.1	14059918	14077450	+	3602	protein_coding	glycine dehydrogenase (decarboxylating) && sp|Q91W43|GCSP_MOUSE Glycine dehydrogenase (decarboxylating), mitochondrial OS=Mus musculus OX=10090 GN=Gldc PE=1 SV=1 && PF01212:Beta-eliminating lyase|PF02347:Glycine cleavage system P-protein	-
127517929	185.572	171.602	249.008	482.926	508.178	470.383	202.061	487.162	-1.26788	3.42e-09	3.15e-07	LOC127517929	NC_067227.1	25121266	25127242	-	2707	protein_coding	polo-like kinase 2b (Drosophila) && sp|Q9NYY3|PLK2_HUMAN Serine/threonine-protein kinase PLK2 OS=Homo sapiens OX=9606 GN=PLK2 PE=1 SV=3 && PF00659:POLO box duplicated region|PF00069:Protein kinase domain	-
127505600	11058.6	12807.9	8611.06	22268.8	22915.7	18647	10825.9	21277.2	-0.974867	3.45e-09	3.16e-07	LOC127505600	NC_067221.1	14346786	14351619	+	2371	protein_coding	calponin 2 && sp|Q3SYU6|CNN2_BOVIN Calponin-2 OS=Bos taurus OX=9913 GN=CNN2 PE=2 SV=3 && PF00307:Calponin homology (CH) domain|PF00402:Calponin family repeat	-
127505779	851.233	988.856	994.187	1629.88	1820.34	1801.58	944.759	1750.6	-0.890049	3.6e-09	3.28e-07	LOC127505779	NC_067242.1	10809545	10831761	+	2783	protein_coding	TLC domain containing 4a%2C transcript variant X2 && sp|Q6PGS5|TLC4B_XENLA TLC domain-containing protein 4-B OS=Xenopus laevis OX=8355 GN=tlcd4-b PE=2 SV=1 && PF03798:TLC domain	-
127496168	1048.81	1248.4	1157.43	653.792	547.186	549.4	1151.55	583.459	0.980671	3.7e-09	3.35e-07	LOC127496168	NC_067221.1	42726805	42757527	-	5381	protein_coding	erythrocyte membrane protein band 4.1-like 3b%2C transcript variant X1 && sp|Q9Y2J2|E41L3_HUMAN Band 4.1-like protein 3 OS=Homo sapiens OX=9606 GN=EPB41L3 PE=1 SV=2 && PF05902:4.1 protein C-terminal domain (CTD)	-
127499518	577.952	438.657	664.943	251.695	238.378	201.725	560.518	230.599	1.28303	4.17e-09	3.75e-07	LOC127499518	NC_067237.1	9247132	9297488	-	4474	protein_coding	atos homolog A && sp|Q1LV22|F214A_DANRE Protein FAM214A OS=Danio rerio OX=7955 GN=fam214a PE=2 SV=2 && PF13889:Chromosome segregation during meiosis|PF13915:Domain of unknown function (DUF4210)	-
127519293	130.178	117.976	120.815	310.014	330.478	294.686	122.99	311.726	-1.34077	4.26e-09	3.81e-07	LOC127519293	NC_067228.1	27765749	27772249	+	1992	protein_coding	vestigial-like family member 3%2C transcript variant X3 && sp|P85442|VGLL3_MOUSE Transcription cofactor vestigial-like protein 3 OS=Mus musculus OX=10090 GN=Vgll3 PE=2 SV=1 && PF07545:Vestigial/Tondu family	-
127514096	2962.7	3423.46	2896.79	1569.51	1851.76	1721.64	3094.32	1714.3	0.851915	5.58e-09	4.96e-07	LOC127514096	NC_067220.1	25898527	25911083	+	3396	protein_coding	glycerol kinase%2C transcript variant X1 && sp|Q64516|GLPK_MOUSE Glycerol kinase OS=Mus musculus OX=10090 GN=Gk PE=1 SV=2 && PF00370:FGGY family of carbohydrate kinases, N-terminal domain|PF02782:FGGY family of carbohydrate kinases, C-terminal domain	-
127518345	978.641	485.848	1239.51	2374.73	2426.04	2403.97	901.332	2401.58	-1.413	6.53e-09	5.76e-07	LOC127518345	NC_067228.1	26202249	26220550	-	7116	protein_coding	insulin receptor substrate 2b && sp|P81122|IRS2_MOUSE Insulin receptor substrate 2 OS=Mus musculus OX=10090 GN=Irs2 PE=1 SV=2 && PF02174:PTB domain (IRS-1 type)|PF00169:PH domain	-
127510915	426.54	416.134	605.919	189.283	206.955	198.007	482.864	198.082	1.28631	6.99e-09	6.13e-07	LOC127510915	NC_067223.1	13703777	13710069	-	5287	protein_coding	SH3 and multiple ankyrin repeat domains 3b && sp|Q9JLU4|SHAN3_RAT SH3 and multiple ankyrin repeat domains protein 3 OS=Rattus norvegicus OX=10116 GN=Shank3 PE=1 SV=3 && PF00536:SAM domain (Sterile alpha motif)	-
127520912	371.145	403.264	375.356	183.144	97.5182	134.793	383.255	138.485	1.46728	7.27e-09	6.34e-07	LOC127520912	NC_067229.1	29870332	29871599	+	413	protein_coding	molybdopterin synthase sulfur carrier subunit && sp|O96033|MOC2A_HUMAN Molybdopterin synthase sulfur carrier subunit OS=Homo sapiens OX=9606 GN=MOCS2 PE=1 SV=1 && -	-
127517058	1095.89	1151.88	1053.21	636.399	568.856	511.286	1100.33	572.18	0.94364	8.5e-09	7.37e-07	LOC127517058	NC_067220.1	26144864	26155324	+	3041	protein_coding	cysteinyl-tRNA synthetase 2%2C mitochondrial && sp|Q6DJ95|SYCM_XENTR Probable cysteine--tRNA ligase, mitochondrial OS=Xenopus tropicalis OX=8364 GN=cars2 PE=2 SV=1 && PF01406:tRNA synthetases class I (C) catalytic domain	-
127504782	402.535	346.421	328.321	762.246	734.637	693.489	359.093	730.124	-1.02334	8.89e-09	7.66e-07	LOC127504782	NC_067241.1	8227807	8231663	-	2228	protein_coding	emerin && - && PF03020:LEM domain	-
127495984	1290.7	1443.6	1134.37	2445.33	2298.18	2284.05	1289.56	2342.52	-0.861579	9.09e-09	7.78e-07	LOC127495984	NC_067220.1	20339044	20348752	+	2062	protein_coding	annexin A5b && sp|P17153|ANXA5_CHICK Annexin A5 OS=Gallus gallus OX=9031 GN=ANXA5 PE=1 SV=2 && PF00191:Annexin	-
127522641	5689.04	5445.14	5109.27	3319.09	3283.11	3019.37	5414.49	3207.19	0.755589	9.14e-09	7.78e-07	LOC127522641	NC_067230.1	25717026	25732525	-	2155	protein_coding	MAPK activated protein kinase 3 && sp|Q3SYZ2|MAPK3_BOVIN MAP kinase-activated protein kinase 3 OS=Bos taurus OX=9913 GN=MAPKAPK3 PE=2 SV=1 && PF00069:Protein kinase domain	-
127504893	1002.65	767.918	1062.43	513.621	349.982	406.24	944.332	423.281	1.15793	1.01e-08	8.56e-07	LOC127504893	NC_067241.1	11844813	11861475	-	4125	protein_coding	calcium binding and coiled-coil domain 1a && sp|A2BGD5|CACO1_DANRE Calcium-binding and coiled-coil domain-containing protein 1 OS=Danio rerio OX=7955 GN=calcoco1 PE=3 SV=1 && PF17751:SKICH domain|PF07888:Calcium binding and coiled-coil domain (CALCOCO1) like	-
127497584	8689.59	5685.38	11210.9	2958.95	4238.79	3808.61	8528.62	3668.78	1.21712	1.04e-08	8.73e-07	LOC127497584	NC_067235.1	24214398	24224271	+	3732	protein_coding	STEAP family member 4%2C transcript variant X2 && sp|Q687X5|STEA4_HUMAN Metalloreductase STEAP4 OS=Homo sapiens OX=9606 GN=STEAP4 PE=1 SV=1 && PF01794:Ferric reductase like transmembrane component|PF03807:NADP oxidoreductase coenzyme F420-dependent	-
127517680	718.286	777.571	810.659	1467.2	1296.99	1467.85	768.838	1410.68	-0.875876	1.05e-08	8.79e-07	LOC127517680	NC_067227.1	16369481	16408816	-	2789	protein_coding	neuronal calcium sensor 1b%2C transcript variant X1 && sp|P62167|NCS1_CHICK Neuronal calcium sensor 1 OS=Gallus gallus OX=9031 GN=NCS1 PE=1 SV=2 && PF00036:EF hand|PF13499:EF-hand domain pair	-
127505798	6725.85	6933.79	8024.51	3675.15	3948.4	4561.6	7228.05	4061.72	0.831441	1.1e-08	9.14e-07	LOC127505798	NC_067242.1	18381953	18385682	-	2357	protein_coding	protein disulfide isomerase family A%2C member 4 && sp|P13667|PDIA4_HUMAN Protein disulfide-isomerase A4 OS=Homo sapiens OX=9606 GN=PDIA4 PE=1 SV=2 && PF00085:Thioredoxin|PF13848:Thioredoxin-like domain	-
127503164	221.579	268.128	223.185	625.144	500.593	481.538	237.631	535.758	-1.17392	1.11e-08	9.18e-07	LOC127503164	NC_067240.1	21044012	21083090	-	2597	protein_coding	unc-119 homolog b (C. elegans)%2C transcript variant X2 && sp|O19177|U119A_CANLF Protein unc-119 homolog A OS=Canis lupus familiaris OX=9615 GN=UNC119 PE=2 SV=2 && PF05351:GMP-PDE, delta subunit	-
127524017	4360.49	4485.24	3860.54	7088.37	7038.65	7193.32	4235.43	7106.78	-0.74678	1.12e-08	9.21e-07	LOC127524017	NC_067231.1	16349577	16353949	+	1626	protein_coding	BMP and activin membrane-bound inhibitor (Xenopus laevis) homolog a && sp|Q13145|BAMBI_HUMAN BMP and activin membrane-bound inhibitor homolog OS=Homo sapiens OX=9606 GN=BAMBI PE=1 SV=1 && -	-
127498143	7062.83	6607.74	6642.98	4333.04	3937.57	3486.04	6771.18	3918.88	0.789079	1.14e-08	9.32e-07	LOC127498143	NC_067236.1	5331341	5365310	-	3405	protein_coding	UDP-glucose pyrophosphorylase 2b%2C transcript variant X2 && sp|Q16851|UGPA_HUMAN UTP--glucose-1-phosphate uridylyltransferase OS=Homo sapiens OX=9606 GN=UGP2 PE=1 SV=5 && PF01704:UTP--glucose-1-phosphate uridylyltransferase	-
127503463	450.544	391.467	520.15	1071.24	809.401	968.654	454.054	949.764	-1.06408	1.21e-08	9.82e-07	LOC127503463	NC_067240.1	7509363	7555785	-	4612	protein_coding	calpastatin-like%2C transcript variant X2 && - && PF00748:Calpain inhibitor	-
127496783	1423.65	1513.31	1243.19	808.288	694.546	560.555	1393.38	687.796	1.01888	1.24e-08	1.01e-06	LOC127496783	NC_067235.1	22225607	22254778	+	3674	protein_coding	protein tyrosine phosphatase 4A3b%2C transcript variant X1 && sp|A2VDT1|TP4A3_BOVIN Protein tyrosine phosphatase type IVA 3 OS=Bos taurus OX=9913 GN=PTP4A3 PE=2 SV=1 && PF00782:Dual specificity phosphatase, catalytic domain	-
127501410	10199.1	9859.6	9602.48	6045.79	6046.13	6229.32	9887.06	6107.08	0.695043	1.57e-08	1.25e-06	LOC127501410	NC_067238.1	19518191	19521369	-	1476	protein_coding	tumor necrosis factor receptor superfamily member 11B-like%2C transcript variant X2 && sp|O08712|TR11B_MOUSE Tumor necrosis factor receptor superfamily member 11B OS=Mus musculus OX=10090 GN=Tnfrsf11b PE=1 SV=1 && PF00020:TNFR/NGFR cysteine-rich region	-
127513985	413.614	482.63	619.753	211.792	78.0146	176.626	505.332	155.477	1.69868	1.57e-08	1.25e-06	LOC127513985	NC_067225.1	19423307	19484015	-	5506	protein_coding	SH3GL interacting endocytic adaptor 1a && sp|Q9BQI5|SGIP1_HUMAN SH3-containing GRB2-like protein 3-interacting protein 1 OS=Homo sapiens OX=9606 GN=SGIP1 PE=1 SV=2 && PF10291:Muniscin C-terminal mu homology domain	-
127507232	771.834	988.856	740.568	1624.76	1769.41	1464.14	833.752	1619.44	-0.958352	1.67e-08	1.33e-06	LOC127507232	NC_067243.1	23203518	23241660	-	2569	protein_coding	lymphocyte specific protein 1 a%2C transcript variant X1 && sp|P33241|LSP1_HUMAN Lymphocyte-specific protein 1 OS=Homo sapiens OX=9606 GN=LSP1 PE=1 SV=1 && PF02029:Caldesmon	-
127497756	343.448	471.905	438.992	114.593	162.53	195.218	418.115	157.447	1.40717	1.74e-08	1.38e-06	LOC127497756	NC_067221.1	37965851	37988948	+	4555	protein_coding	SH3-domain GRB2-like 1a%2C transcript variant X1 && sp|Q99961|SH3G1_HUMAN Endophilin-A2 OS=Homo sapiens OX=9606 GN=SH3GL1 PE=1 SV=1 && PF00018:SH3 domain|PF03114:BAR domain	-
127509033	659.198	589.881	758.091	321.269	274.135	347.674	669.057	314.359	1.08923	1.77e-08	1.39e-06	LOC127509033	NC_067222.1	32406178	32424308	-	4482	protein_coding	enhancer of zeste 1 polycomb repressive complex 2 subunit%2C transcript variant X2 && sp|A7E2Z2|EZH1_BOVIN Histone-lysine N-methyltransferase EZH1 OS=Bos taurus OX=9913 GN=EZH1 PE=2 SV=2 && PF11616:WD repeat binding protein EZH2|PF00856:SET domain|PF18118:Polycomb repressive complex 2 tri-helical domain|PF18264:CXC domain	-
127513498	172.647	187.69	262.842	75.713	32.5061	54.847	207.726	54.3554	1.93225	1.83e-08	1.43e-06	LOC127513498	NC_067224.1	37239906	37267051	+	4704	protein_coding	yippee-like 1%2C transcript variant X4 && sp|Q65Z59|YPEL1_CHLAE Protein yippee-like 1 OS=Chlorocebus aethiops OX=9534 GN=YPEL1 PE=3 SV=1 && PF03226:Yippee zinc-binding/DNA-binding /Mis18, centromere assembly	-
127501129	1162.37	950.245	805.125	1686.15	2296.01	1946.6	972.579	1976.25	-1.0227	1.89e-08	1.47e-06	c19h18orf21	NC_067238.1	24958397	24976169	-	1347	protein_coding	chromosome 19 C18orf21 homolog && sp|Q1LUS5|CR021_DANRE UPF0711 protein C18orf21 homolog OS=Danio rerio OX=7955 GN=si:dkey-184p18.2 PE=2 SV=1 && PF15719:Domain of unknown function (DUF4674)	-
127499410	155.105	224.155	129.115	18.4167	15.1695	55.7766	169.458	29.7876	2.49565	1.96e-08	1.51e-06	LOC127499410	NC_067237.1	23425363	23434117	+	1799	protein_coding	interleukin 34 && - && PF15036:Interleukin 34	-
127504703	421.924	447.237	423.313	158.588	198.287	211.951	430.825	189.609	1.18324	2.14e-08	1.65e-06	LOC127504703	NC_067241.1	5619266	5630566	+	3519	protein_coding	zinc finger and BTB domain containing 17 && sp|Q60821|ZBT17_MOUSE Zinc finger and BTB domain-containing protein 17 OS=Mus musculus OX=10090 GN=Zbtb17 PE=1 SV=2 && PF00651:BTB/POZ domain|PF00096:Zinc finger, C2H2 type	zf-C2H2
127520202	633.347	806.529	544.128	285.459	334.813	259.361	661.335	293.211	1.17364	2.24e-08	1.71e-06	LOC127520202	NC_067229.1	45847091	45860153	+	2646	protein_coding	interleukin 1%2C beta%2C transcript variant X3 && - && PF00340:Interleukin-1 / 18	-
127518293	955.56	1046.77	1154.66	1778.23	1849.6	2090.69	1052.33	1906.17	-0.857232	2.34e-08	1.78e-06	LOC127518293	NC_067228.1	4919440	5191958	+	10668	protein_coding	tensin 1b%2C transcript variant X1 && sp|Q9GLM4|TENS1_BOVIN Tensin-1 OS=Bos taurus OX=9913 GN=TNS1 PE=2 SV=1 && PF10409:C2 domain of PTEN tumour-suppressor protein|PF08416:Phosphotyrosine-binding domain|PF00017:SH2 domain	-
127504928	59688.8	57689.3	48787.1	91535	101064	88629	55388.4	93742.5	-0.75912	2.71e-08	2.05e-06	LOC127504928	NC_067241.1	25440181	25444082	+	1779	protein_coding	keratin 18a%2C tandem duplicate 1 && sp|Q7ZTS4|K1C18_DANRE Keratin, type I cytoskeletal 18 OS=Danio rerio OX=7955 GN=krt18 PE=1 SV=2 && PF00038:Intermediate filament protein	-
127516875	1504.89	1674.19	1147.28	554.547	755.224	752.055	1442.12	687.275	1.06885	2.78e-08	2.09e-06	LOC127516875	NC_067220.1	35876939	35878822	+	1017	protein_coding	chemokine (C-X-C motif) ligand 18b && - && -	-
127505441	3440.02	3234.69	3113.52	1961.38	1929.78	1458.56	3262.74	1783.24	0.871929	2.82e-08	2.11e-06	LOC127505441	NC_067241.1	12194529	12242474	-	3653	protein_coding	SPRY domain containing 3%2C transcript variant X1 && sp|Q8NCJ5|SPRY3_HUMAN SPRY domain-containing protein 3 OS=Homo sapiens OX=9606 GN=SPRYD3 PE=1 SV=2 && PF00622:SPRY domain	-
127495837	2490.92	2605.13	3143.03	1451.85	1419.43	1675.16	2746.36	1515.48	0.857578	3.04e-08	2.26e-06	LOC127495837	NC_067234.1	21201988	21219826	-	2876	protein_coding	transmembrane serine protease 13a && sp|Q9BYE2|TMPSD_HUMAN Transmembrane protease serine 13 OS=Homo sapiens OX=9606 GN=TMPRSS13 PE=2 SV=5 && PF00089:Trypsin|PF15494:Scavenger receptor cysteine-rich domain	-
127514426	10858.3	10580.3	8356.52	16787.8	18175.2	16755.3	9931.72	17239.4	-0.79562	3.17e-08	2.35e-06	LOC127514426	NC_067225.1	24095592	24100030	+	1789	protein_coding	keratin 18b%2C transcript variant X2 && sp|Q7ZTS4|K1C18_DANRE Keratin, type I cytoskeletal 18 OS=Danio rerio OX=7955 GN=krt18 PE=1 SV=2 && PF00038:Intermediate filament protein	-
127512500	236.351	175.892	286.82	81.8519	61.7615	83.6649	233.021	75.7594	1.62029	3.49e-08	2.57e-06	si_dkey-96l17.6	NC_067224.1	27066410	27077114	+	3187	protein_coding	uncharacterized si_dkey-96l17.6 && sp|Q7XPJ0|KN14I_ORYSJ Kinesin-like protein KIN-14I OS=Oryza sativa subsp. japonica OX=39947 GN=KIN14I PE=2 SV=1 && PF00225:Kinesin motor domain	-
127501574	1539.97	1740.69	1045.83	698.811	716.217	633.064	1442.16	682.697	1.07878	3.58e-08	2.61e-06	LOC127501574	NC_067238.1	11576823	11589909	-	1961	protein_coding	serine/threonine/tyrosine kinase 1a%2C transcript variant X1 && sp|Q6J9G0|STYK1_HUMAN Tyrosine-protein kinase STYK1 OS=Homo sapiens OX=9606 GN=STYK1 PE=1 SV=4 && PF07714:Protein tyrosine kinase	-
127512243	550.255	519.096	877.983	1459.01	1216.81	1866.66	649.111	1514.16	-1.22166	3.58e-08	2.61e-06	LOC127512243	NC_067224.1	28105365	28132088	+	4169	protein_coding	lysyl oxidase-like 2b%2C transcript variant X1 && sp|A1L1V4|LOL2B_DANRE Lysyl oxidase homolog 2B OS=Danio rerio OX=7955 GN=loxl2b PE=2 SV=1 && PF01186:Lysyl oxidase|PF00530:Scavenger receptor cysteine-rich domain	-
127507162	324.059	323.898	391.957	633.329	712.966	748.336	346.638	698.211	-1.00984	3.95e-08	2.87e-06	LOC127507162	NC_067243.1	22749467	22803672	+	5160	protein_coding	dual specificity phosphatase 8a%2C transcript variant X1 && sp|Q13202|DUS8_HUMAN Dual specificity protein phosphatase 8 OS=Homo sapiens OX=9606 GN=DUSP8 PE=1 SV=2 && PF00782:Dual specificity phosphatase, catalytic domain|PF00581:Rhodanese-like domain	-
127503840	280.667	263.838	360.6	118.685	76.931	127.357	301.702	107.658	1.48454	4.24e-08	3.06e-06	LOC127503840	NC_067240.1	9338440	9360525	-	6139	protein_coding	unc-51 like autophagy activating kinase 1%2C transcript variant X1 && sp|O70405|ULK1_MOUSE Serine/threonine-protein kinase ULK1 OS=Mus musculus OX=10090 GN=Ulk1 PE=1 SV=1 && PF00069:Protein kinase domain|PF12063:Domain of unknown function (DUF3543)	-
127496630	763.525	1008.16	870.605	443.023	442.083	466.664	880.764	450.59	0.966191	4.26e-08	3.06e-06	LOC127496630	NC_067235.1	25204864	25230044	+	3950	protein_coding	BCL3 transcription coactivator%2C transcript variant X1 && sp|Q9Z2F6|BCL3_MOUSE B-cell lymphoma 3 protein homolog OS=Mus musculus OX=10090 GN=Bcl3 PE=1 SV=2 && PF12796:Ankyrin repeats (3 copies)	-
127507762	2343.2	2386.34	2248.45	3881.83	3999.33	3618.04	2326	3833.07	-0.720636	4.6e-08	3.29e-06	LOC127507762	NC_067243.1	11108540	11143010	+	3031	protein_coding	septin 15%2C transcript variant X1 && sp|Q6Q137|SEPT7_BOVIN Septin-7 OS=Bos taurus OX=9913 GN=SEPTIN7 PE=2 SV=2 && PF00735:Septin	-
127517526	202.191	189.835	249.93	75.713	81.2652	66.9319	213.985	74.6367	1.5219	4.63e-08	3.3e-06	LOC127517526	NC_067227.1	14724518	14748297	-	4510	protein_coding	unc-51 like autophagy activating kinase 1a%2C transcript variant X1 && sp|O75385|ULK1_HUMAN Serine/threonine-protein kinase ULK1 OS=Homo sapiens OX=9606 GN=ULK1 PE=1 SV=2 && PF00069:Protein kinase domain|PF12063:Domain of unknown function (DUF3543)	-
127524589	10989.4	11267.8	10878	7401.46	6565.14	6119.62	11045.1	6695.41	0.722185	5.1e-08	3.61e-06	zgc_172136	NC_067232.1	18422788	18449849	+	3685	protein_coding	uncharacterized protein LOC566376 homolog%2C transcript variant X1 && sp|Q96NE9|FRMD6_HUMAN FERM domain-containing protein 6 OS=Homo sapiens OX=9606 GN=FRMD6 PE=1 SV=1 && PF00373:FERM central domain|PF09380:FERM C-terminal PH-like domain|PF09379:FERM N-terminal domain	-
127506795	372.991	432.222	371.667	189.283	177.7	160.823	392.294	175.935	1.15699	5.34e-08	3.76e-06	LOC127506795	NC_067221.1	13283194	13297994	-	4015	protein_coding	uncharacterized LOC127506795%2C transcript variant X1 && - && PF07686:Immunoglobulin V-set domain	-
127495257	987.874	866.589	917.64	512.598	511.429	479.679	924.034	501.235	0.882978	5.47e-08	3.83e-06	LOC127495257	NC_067234.1	24581806	24660152	+	2239	protein_coding	nucleoredoxin && sp|Q503L9|NXN_DANRE Nucleoredoxin OS=Danio rerio OX=7955 GN=nxn PE=2 SV=1 && PF13905:Thioredoxin-like	-
127503273	406.228	410.772	385.501	148.357	191.786	194.289	400.834	178.144	1.16951	5.63e-08	3.92e-06	LOC127503273	NC_067240.1	14173052	14180414	+	3134	protein_coding	cilia and flagella associated protein 300%2C transcript variant X1 && sp|Q5I0R4|CF300_XENTR Cilia- and flagella-associated protein 300 OS=Xenopus tropicalis OX=8364 GN=cfap300 PE=2 SV=1 && PF14926:Domain of unknown function (DUF4498)	-
127506167	555.794	522.313	386.423	936.181	1000.1	977.95	488.177	971.411	-0.993078	6.05e-08	4.2e-06	LOC127506167	NC_067242.1	10250167	10259072	-	1890	protein_coding	vimentin && sp|Q92155|VIME_CYPCA Vimentin OS=Cyprinus carpio OX=7962 GN=vim PE=2 SV=1 && PF04732:Intermediate filament head (DNA binding) region|PF00038:Intermediate filament protein	-
127498723	168.031	136.209	126.348	303.875	360.817	364.407	143.529	343.033	-1.2565	6.26e-08	4.33e-06	LOC127498723	NC_067236.1	3409550	3417173	-	1955	protein_coding	egl-9 family hypoxia-inducible factor 3 && sp|Q91UZ4|EGLN3_MOUSE Prolyl hydroxylase EGLN3 OS=Mus musculus OX=10090 GN=Egln3 PE=1 SV=1 && PF13640:2OG-Fe(II) oxygenase superfamily	-
127494146	399.766	409.699	414.091	204.63	153.862	191.5	407.852	183.331	1.15252	6.33e-08	4.36e-06	LOC127494146	NC_067233.1	8064017	8105510	+	4017	protein_coding	actin filament associated protein 1-like 1a%2C transcript variant X1 && sp|Q4V8Y7|AF1L1_DANRE Actin filament-associated protein 1-like 1 OS=Danio rerio OX=7955 GN=afap1l1 PE=2 SV=1 && PF00169:PH domain	-
127515912	1522.43	1409.28	1517.1	895.255	836.49	843.156	1482.94	858.3	0.789068	6.84e-08	4.68e-06	LOC127515912	NC_067226.1	49760127	49773946	-	4277	protein_coding	v-rel avian reticuloendotheliosis viral oncogene homolog A && sp|Q04207|TF65_MOUSE Transcription factor p65 OS=Mus musculus OX=10090 GN=Rela PE=1 SV=1 && PF16179:Rel homology dimerisation domain|PF00554:Rel homology DNA-binding domain	RHD
127506704	630.577	842.994	603.152	1350.56	1405.35	1243.82	692.241	1333.24	-0.946434	7.27e-08	4.95e-06	LOC127506704	NC_067243.1	16240224	16248869	-	3295	protein_coding	caveolin 1 && sp|Q9YGM8|CAV1_TAKRU Caveolin-1 OS=Takifugu rubripes OX=31033 GN=cav1 PE=3 SV=1 && PF01146:Caveolin	-
127503196	1686.77	1602.33	1332.65	902.417	859.244	763.21	1540.59	841.624	0.872426	7.97e-08	5.4e-06	zgc_165573	NC_067240.1	19135071	19140090	-	1103	protein_coding	cysteine-rich and transmembrane domain-containing protein 1 && sp|Q28H62|CYTM1_XENTR Cysteine-rich and transmembrane domain-containing protein 1 OS=Xenopus tropicalis OX=8364 GN=cystm1 PE=3 SV=1 && -	-
127510571	257.586	230.59	246.241	71.6204	101.852	101.327	244.806	91.6001	1.41824	8.4e-08	5.66e-06	LOC127510571	NC_067223.1	21244136	21424869	-	22423	protein_coding	NACHT%2C LRR and PYD domains-containing protein 12-like%2C transcript variant X7 && sp|Q5DU56|NLRC3_MOUSE Protein NLRC3 OS=Mus musculus OX=10090 GN=Nlrc3 PE=1 SV=2 && PF14484:Fish-specific NACHT associated domain|PF00622:SPRY domain|PF05729:NACHT domain|PF17779:NOD2 winged helix domain|PF13765:SPRY-associated domain|PF13516:Leucine Rich repeat|PF17776:NLRC4 helical domain HD2	-
127508039	769.987	789.369	581.941	351.963	373.82	324.434	713.766	350.072	1.02793	9.12e-08	6.13e-06	LOC127508039	NC_067222.1	25860694	25870363	+	2092	protein_coding	outer dynein arm docking complex subunit 4 && sp|Q7ZU45|ODAD4_DANRE Outer dynein arm-docking complex subunit 4 OS=Danio rerio OX=7955 GN=odad4 PE=2 SV=2 && PF13424:Tetratricopeptide repeat	-
127518264	721.979	765.773	596.697	317.176	394.407	290.968	694.816	334.184	1.05674	9.22e-08	6.16e-06	LOC127518264	NC_067228.1	26498558	26507777	-	1470	protein_coding	RAB20%2C member RAS oncogene family && sp|Q9NX57|RAB20_HUMAN Ras-related protein Rab-20 OS=Homo sapiens OX=9606 GN=RAB20 PE=1 SV=1 && PF00071:Ras family	-
127510416	60.011	78.2933	64.5576	153.472	210.206	267.728	67.6206	210.469	-1.64128	9.4e-08	6.25e-06	LOC127510416	NC_067223.1	9480152	9484138	+	2851	lncRNA	uncharacterized LOC127510416 && - && -	-
127500028	418.231	478.34	388.268	148.357	209.122	205.444	428.28	187.641	1.18986	1.04e-07	6.91e-06	LOC127500028	NC_067237.1	27941114	27943395	-	1233	protein_coding	leptin a%2C transcript variant X1 && - && PF02024:Leptin	-
127511390	32.3136	24.6678	29.512	115.616	108.354	114.342	28.8311	112.77	-1.96468	1.05e-07	6.94e-06	LOC127511390	NC_067223.1	13321718	13329664	+	2159	protein_coding	sorting and assembly machinery component 50 homolog%2C like && sp|Q5U3I0|SAM5B_DANRE Sorting and assembly machinery component 50 homolog B OS=Danio rerio OX=7955 GN=samm50b PE=2 SV=1 && PF01103:Surface antigen	-
127497187	189.265	161.949	178.917	43.9954	69.3463	57.6358	176.71	56.9925	1.63442	1.09e-07	7.15e-06	LOC127497187	NC_067235.1	22198634	22203823	-	2623	protein_coding	src-like-adapter && sp|P59622|SLAP1_RAT Src-like-adapter OS=Rattus norvegicus OX=10116 GN=Sla PE=1 SV=1 && PF00017:SH2 domain	-
127497868	2182.55	2140.73	2251.22	3727.33	3485.73	3443.28	2191.5	3552.11	-0.696678	1.11e-07	7.26e-06	LOC127497868	NC_067235.1	11450506	11481532	+	4092	protein_coding	zyxin%2C transcript variant X1 && sp|Q04584|ZYX_CHICK Zyxin OS=Gallus gallus OX=9031 GN=ZYX PE=1 SV=1 && PF00412:LIM domain	-
127516420	830.922	741.106	795.903	467.579	377.07	396.944	789.31	413.864	0.931615	1.16e-07	7.57e-06	LOC127516420	NC_067226.1	13058351	13075195	-	5197	protein_coding	sharpin and rbck1 related%2C transcript variant X1 && sp|A9JTG5|HOIL1_DANRE RanBP-type and C3HC4-type zinc finger-containing protein 1 OS=Danio rerio OX=7955 GN=rbck1 PE=2 SV=1 && PF16764:Sharpin PH domain|PF00641:Zn-finger in Ran binding protein and others	-
127494206	8217.81	8069.58	8591.69	5000.13	5194.47	5485.63	8293.03	5226.74	0.665967	1.3e-07	8.43e-06	LOC127494206	NC_067233.1	1145245	1162443	-	2794	protein_coding	sequestosome 1%2C transcript variant X3 && sp|O08623|SQSTM_RAT Sequestosome-1 OS=Rattus norvegicus OX=10116 GN=Sqstm1 PE=1 SV=1 && PF16577:UBA domain|PF00569:Zinc finger, ZZ type|PF00564:PB1 domain	-
127525720	15935.2	14506.8	12435.6	23950.9	25037.3	22476.1	14292.6	23821.4	-0.73699	1.33e-07	8.57e-06	LOC127525720	NC_067233.1	25245016	25247944	-	1651	protein_coding	tubulin%2C beta 4B class IVb && sp|Q3MHM5|TBB4B_BOVIN Tubulin beta-4B chain OS=Bos taurus OX=9913 GN=TUBB4B PE=2 SV=1 && PF00091:Tubulin/FtsZ family, GTPase domain|PF03953:Tubulin C-terminal domain	-
127524610	288.976	189.835	304.343	598.542	563.439	562.414	261.051	574.798	-1.13654	1.4e-07	8.95e-06	LOC127524610	NC_067232.1	6583485	6826722	+	18943	protein_coding	attractin-like 1a%2C transcript variant X5 && sp|Q6A051|ATRN1_MOUSE Attractin-like protein 1 OS=Mus musculus OX=10090 GN=Atrnl1 PE=1 SV=2 && -	-
127514114	2079.15	2191.14	2211.56	1382.27	992.519	1229.87	2160.62	1201.56	0.846246	1.46e-07	9.32e-06	LOC127514114	NC_067225.1	21782317	21796406	-	2877	protein_coding	UDP-N-acetylglucosamine pyrophosphorylase 1%2C transcript variant X3 && sp|Q91YN5|UAP1_MOUSE UDP-N-acetylhexosamine pyrophosphorylase OS=Mus musculus OX=10090 GN=Uap1 PE=1 SV=1 && PF01704:UTP--glucose-1-phosphate uridylyltransferase	-
127495577	885.393	916.997	847.549	528.968	472.422	444.354	883.313	481.914	0.874289	1.52e-07	9.64e-06	LOC127495577	NC_067234.1	26715590	26734473	+	2790	protein_coding	OAF homolog a (Drosophila) && sp|Q71SY6|OAF_CHICK Out at first protein homolog OS=Gallus gallus OX=9031 GN=oaf PE=2 SV=1 && PF14941:Transcriptional regulator, Out at first	-
127506349	7469.06	7280.21	6461.29	4124.31	4634.28	4252.97	7070.19	4337.19	0.705016	1.52e-07	9.64e-06	si_dkey-12l12.1	NC_067242.1	22409575	22412805	+	916	protein_coding	uncharacterized si_dkey-12l12.1 && - && -	-
127496779	1355.33	1708.51	1513.41	764.292	954.595	763.21	1525.75	827.366	0.883106	1.54e-07	9.69e-06	si_dkey-79d12.5	NC_067235.1	25714129	25719511	+	2479	protein_coding	maternal B9.15 protein && sp|A4UTQ2|BTG3_PIG Protein BTG3 OS=Sus scrofa OX=9823 GN=BTG3 PE=2 SV=1 && PF07742:BTG family	-
127525616	500.399	545.908	585.63	255.787	288.22	277.953	543.979	273.987	0.989542	1.57e-07	9.87e-06	LOC127525616	NC_067233.1	19239888	19259733	+	4300	protein_coding	TBC1 domain family%2C member 2%2C transcript variant X2 && sp|B1AVH7|TBD2A_MOUSE TBC1 domain family member 2A OS=Mus musculus OX=10090 GN=Tbc1d2 PE=2 SV=1 && PF00169:PH domain|PF00566:Rab-GTPase-TBC domain	-
127499745	253.893	289.578	245.319	80.8288	110.521	116.201	262.93	102.517	1.35747	1.58e-07	9.89e-06	LOC127499745	NC_067221.1	8327831	8566941	-	4819	protein_coding	astrotactin 1 && sp|Q61137|ASTN1_MOUSE Astrotactin-1 OS=Mus musculus OX=10090 GN=Astn1 PE=1 SV=4 && PF18411:Annexin-like domain	-
127507605	119.099	131.919	142.949	38.8797	28.1719	42.7621	131.322	36.6045	1.83907	1.62e-07	1.01e-05	LOC127507605	NC_067243.1	10553595	10569611	+	2528	protein_coding	RIC8 guanine nucleotide exchange factor A%2C transcript variant X1 && sp|Q642H7|RIC8A_DANRE Synembryn-A OS=Danio rerio OX=7955 GN=ric8a PE=2 SV=1 && PF10165:Guanine nucleotide exchange factor synembryn	-
127505988	572.413	727.163	733.19	290.574	367.319	346.745	677.588	334.879	1.0166	1.66e-07	1.03e-05	LOC127505988	NC_067242.1	6761645	6793091	+	8007	protein_coding	glucose-fructose oxidoreductase domain containing 1 && sp|Q6P4M5|GFOD1_XENTR Glucose-fructose oxidoreductase domain-containing protein 1 OS=Xenopus tropicalis OX=8364 GN=gfod1 PE=2 SV=1 && PF01408:Oxidoreductase family, NAD-binding Rossmann fold	-
127510912	3916.41	3857.82	4077.27	2060.62	2260.26	2665.19	3950.5	2328.69	0.762341	1.78e-07	1.1e-05	LOC127510912	NC_067223.1	5702541	5787174	+	9343	protein_coding	calcium channel%2C voltage-dependent%2C alpha 2/delta subunit 1a%2C transcript variant X1 && sp|P13806|CA2D1_RABIT Voltage-dependent calcium channel subunit alpha-2/delta-1 OS=Oryctolagus cuniculus OX=9986 GN=CACNA2D1 PE=1 SV=1 && PF00092:von Willebrand factor type A domain|PF02743:Cache domain|PF08473:Neuronal voltage-dependent calcium channel alpha 2acd|PF08399:VWA N-terminal	-
127508809	361.913	472.978	455.592	207.699	193.953	199.866	430.161	200.506	1.10057	1.83e-07	1.12e-05	LOC127508809	NC_067222.1	52222948	52232534	-	6216	protein_coding	E3 ubiquitin-protein ligase TRIM35-like%2C transcript variant X1 && sp|Q91431|NF7O_XENLA Nuclear factor 7, ovary OS=Xenopus laevis OX=8355 PE=2 SV=1 && PF13920:Zinc finger, C3HC4 type (RING finger)|PF00643:B-box zinc finger|PF13765:SPRY-associated domain	-
127523679	4425.12	3907.16	5237.47	7679.75	7465.56	7851.49	4523.25	7665.6	-0.760914	1.86e-07	1.14e-05	LOC127523679	NC_067231.1	16555085	16578731	+	7320	protein_coding	junctional cadherin 5 associated a%2C transcript variant X2 && sp|Q9P266|JCAD_HUMAN Junctional protein associated with coronary artery disease OS=Homo sapiens OX=9606 GN=JCAD PE=1 SV=3 && PF15351:Junctional protein associated with coronary artery disease	-
127521597	8231.66	8121.06	13044.3	4608.26	4262.63	5773.81	9799.01	4881.57	1.00525	1.95e-07	1.19e-05	LOC127521597	NC_067229.1	38329055	38341894	+	4046	protein_coding	hypoxia up-regulated 1 && sp|Q7ZUW2|HYOU1_DANRE Hypoxia up-regulated protein 1 OS=Danio rerio OX=7955 GN=hyou1 PE=2 SV=1 && PF00012:Hsp70 protein	-
127502124	49444.5	56089.1	69253.7	29091.2	30357.4	37820.3	58262.4	32423	0.845537	2.05e-07	1.24e-05	LOC127502124	NC_067239.1	22452575	22456333	-	2460	protein_coding	prostaglandin-endoperoxide synthase 2b && sp|O02768|PGH2_RABIT Prostaglandin G/H synthase 2 OS=Oryctolagus cuniculus OX=9986 GN=PTGS2 PE=2 SV=1 && PF03098:Animal haem peroxidase	-
127514310	244.66	202.705	189.062	60.3658	75.8475	90.1722	212.142	75.4618	1.48967	2.12e-07	1.28e-05	LOC127514310	NC_067225.1	14245372	14278211	+	3718	protein_coding	RAB11 family interacting protein 4 (class II) b%2C transcript variant X1 && sp|B3DGU2|RFP4B_DANRE Rab11 family-interacting protein 4B OS=Danio rerio OX=7955 GN=rab11fip4b PE=2 SV=1 && PF09457:FIP domain	-
127524149	231.735	233.808	217.651	526.922	538.517	390.436	227.731	485.292	-1.09097	2.14e-07	1.29e-05	LOC127524149	NC_067231.1	31338372	31343625	+	1822	protein_coding	ras-related protein Rab-37 && sp|Q96AX2|RAB37_HUMAN Ras-related protein Rab-37 OS=Homo sapiens OX=9606 GN=RAB37 PE=1 SV=3 && PF00071:Ras family	-
127504609	914.014	986.711	820.804	1660.57	1653.48	1441.83	907.176	1585.29	-0.805493	2.15e-07	1.29e-05	LOC127504609	NC_067241.1	28225974	28230116	-	2102	protein_coding	snail family zinc finger 1b && sp|Q02085|SNAI1_MOUSE Zinc finger protein SNAI1 OS=Mus musculus OX=10090 GN=Snai1 PE=1 SV=1 && PF00096:Zinc finger, C2H2 type	zf-C2H2
127524547	2461.37	2190.07	2271.51	1527.56	1257.98	1210.35	2307.65	1331.97	0.793072	2.16e-07	1.29e-05	LOC127524547	NC_067232.1	8129195	8156052	+	6655	protein_coding	nuclear factor NF-kappa-B p100 subunit-like%2C transcript variant X1 && sp|Q9WTK5|NFKB2_MOUSE Nuclear factor NF-kappa-B p100 subunit OS=Mus musculus OX=10090 GN=Nfkb2 PE=1 SV=1 && PF00554:Rel homology DNA-binding domain|PF12796:Ankyrin repeats (3 copies)|PF16179:Rel homology dimerisation domain	RHD
127516985	3022.71	2897.93	5071.46	1799.72	1560.29	1929.87	3664.03	1763.29	1.05516	2.2e-07	1.3e-05	LOC127516985	NC_067227.1	31932891	31961580	+	6993	protein_coding	solute carrier family 6 member 6a && sp|Q00589|SC6A6_CANLF Sodium- and chloride-dependent taurine transporter OS=Canis lupus familiaris OX=9615 GN=SLC6A6 PE=1 SV=2 && PF00209:Sodium:neurotransmitter symporter family	-
127513471	8759.76	10248.9	8897.88	5443.15	5900.94	5935.56	9302.19	5759.88	0.69146	2.21e-07	1.31e-05	LOC127513471	NC_067224.1	32067875	32072596	+	1753	protein_coding	prostaglandin E synthase && sp|Q95L14|PTGES_BOVIN Prostaglandin E synthase OS=Bos taurus OX=9913 GN=PTGES PE=2 SV=1 && PF01124:MAPEG family	-
127514008	567.796	551.271	598.541	896.278	1146.38	1101.59	572.536	1048.08	-0.872071	2.41e-07	1.42e-05	LOC127514008	NC_067225.1	9869322	9884776	-	2138	protein_coding	transmembrane BAX inhibitor motif containing 1a%2C transcript variant X2 && sp|Q8BJZ3|LFG3_MOUSE Protein lifeguard 3 OS=Mus musculus OX=10090 GN=Tmbim1 PE=1 SV=1 && PF01027:Inhibitor of apoptosis-promoting Bax1	-
127494750	958.33	645.652	1807.61	400.051	368.402	483.397	1137.2	417.284	1.44644	2.6e-07	1.52e-05	LOC127494750	NC_067233.1	13448075	13454450	+	4666	protein_coding	protocadherin 18b%2C transcript variant X1 && sp|Q9HCL0|PCD18_HUMAN Protocadherin-18 OS=Homo sapiens OX=9606 GN=PCDH18 PE=1 SV=3 && PF00028:Cadherin domain|PF08266:Cadherin-like	-
127494502	564.103	457.962	842.938	217.931	268.717	297.475	621.668	261.374	1.25029	2.63e-07	1.54e-05	LOC127494502	NC_067233.1	18605132	18622941	+	2831	protein_coding	carboxypeptidase X (M14 family)%2C member 1b && sp|Q9Z100|CPXM1_MOUSE Probable carboxypeptidase X1 OS=Mus musculus OX=10090 GN=Cpxm1 PE=2 SV=2 && PF13620:Carboxypeptidase regulatory-like domain|PF00246:Zinc carboxypeptidase|PF00754:F5/8 type C domain	-
127503506	7980.54	7858.29	8095.52	12091.6	11998	13308.3	7978.12	12466	-0.64389	2.65e-07	1.54e-05	LOC127503506	NC_067240.1	15970216	15971391	+	1176	protein_coding	claudin b && sp|Q6BBL6|CLD4_BOVIN Claudin-4 OS=Bos taurus OX=9913 GN=CLDN4 PE=2 SV=1 && PF00822:PMP-22/EMP/MP20/Claudin family	-
127497966	1901.89	1910.14	2051.09	978.13	1272.07	1130.41	1954.37	1126.87	0.794617	2.86e-07	1.66e-05	LOC127497966	NC_067235.1	7256284	7260898	-	4615	protein_coding	SRY-box transcription factor 4b && sp|Q06831|SOX4_MOUSE Transcription factor SOX-4 OS=Mus musculus OX=10090 GN=Sox4 PE=1 SV=2 && PF00505:HMG (high mobility group) box	HMG
127522143	2045.91	2072.09	1993.91	3282.26	3194.26	3222.96	2037.3	3233.16	-0.666338	2.91e-07	1.68e-05	LOC127522143	NC_067230.1	20312939	20328868	+	3937	protein_coding	importin 9 && sp|Q91YE6|IPO9_MOUSE Importin-9 OS=Mus musculus OX=10090 GN=Ipo9 PE=1 SV=3 && PF03810:Importin-beta N-terminal domain	-
127514553	436.695	503.008	498.016	880.931	847.325	848.734	479.24	858.997	-0.842264	3.22e-07	1.85e-05	LOC127514553	NC_067225.1	10050510	10066143	-	3837	protein_coding	ADP-ribosylation factor-like 6 interacting protein 6 && sp|Q8BH07|AR6P6_MOUSE ADP-ribosylation factor-like protein 6-interacting protein 6 OS=Mus musculus OX=10090 GN=Arl6ip6 PE=1 SV=1 && PF15062:Haemopoietic lineage transmembrane helix	-
127501996	450.544	464.398	456.514	825.681	991.435	749.266	457.152	855.461	-0.903595	3.23e-07	1.85e-05	LOC127501996	NC_067239.1	26795196	26805152	-	1748	protein_coding	phospholamban%2C transcript variant X1 && sp|P61014|PPLA_MOUSE Cardiac phospholamban OS=Mus musculus OX=10090 GN=Pln PE=1 SV=1 && -	-
127507063	778.297	860.154	1223.83	455.301	435.581	511.286	954.093	467.389	1.02932	3.33e-07	1.9e-05	LOC127507063	NC_067243.1	6563572	6570832	+	3338	protein_coding	prion protein%2C related sequence 3 && - && -	-
127511466	889.086	651.015	1032.92	405.167	422.579	445.283	857.674	424.343	1.01573	3.56e-07	2.02e-05	LOC127511466	NC_067223.1	17504876	17514252	-	3045	protein_coding	TANK-binding kinase 1 && sp|Q9WUN2|TBK1_MOUSE Serine/threonine-protein kinase TBK1 OS=Mus musculus OX=10090 GN=Tbk1 PE=1 SV=1 && PF18396:TANK binding kinase 1 ubiquitin-like domain|PF00069:Protein kinase domain|PF18394:TANK-binding kinase 1 coiled-coil domain 1	-
127520408	512.402	442.947	463.892	209.746	242.712	251.924	473.08	234.794	1.0107	3.88e-07	2.19e-05	LOC127520408	NC_067229.1	29800365	29804996	-	2404	protein_coding	sorting nexin 18b && sp|Q91ZR2|SNX18_MOUSE Sorting nexin-18 OS=Mus musculus OX=10090 GN=Snx18 PE=1 SV=1 && PF10456:WASP-binding domain of Sorting nexin protein|PF14604:Variant SH3 domain|PF00787:PX domain	-
127520656	63.704	99.7436	90.3806	256.81	274.135	179.415	84.6094	236.787	-1.48587	4.01e-07	2.26e-05	LOC127520656	NC_067229.1	45344851	45351060	-	3064	protein_coding	arrestin domain containing 3b && sp|Q6TXF1|ARRD3_RAT Arrestin domain-containing protein 3 OS=Rattus norvegicus OX=10116 GN=Arrdc3 PE=2 SV=1 && PF02752:Arrestin (or S-antigen), C-terminal domain|PF00339:Arrestin (or S-antigen), N-terminal domain	-
127518483	4120.45	3797.76	4049.61	6528.71	6610.65	5836.09	3989.27	6325.15	-0.664844	4.21e-07	2.36e-05	LOC127518483	NC_067228.1	27839866	27894903	+	6572	protein_coding	TSC22 domain family%2C member 1%2C transcript variant X1 && sp|Q91012|T22D1_CHICK TSC22 domain family protein 1 OS=Gallus gallus OX=9031 GN=TSC22D1 PE=2 SV=2 && PF01166:TSC-22/dip/bun family	TSC22
127500117	17.5417	39.6829	36.8901	171.889	118.105	100.398	31.3716	130.131	-2.05646	4.37e-07	2.44e-05	LOC127500117	NC_067237.1	11145153	11149716	+	4564	protein_coding	protein phosphatase 1 regulatory subunit 3E && sp|Q99MR9|PPR3A_MOUSE Protein phosphatase 1 regulatory subunit 3A OS=Mus musculus OX=10090 GN=Ppp1r3a PE=1 SV=2 && PF03370:Carbohydrate/starch-binding module (family 21)	-
127523374	4550.68	3812.78	4510.73	2876.07	2378.36	2421.63	4291.4	2558.69	0.746171	4.63e-07	2.58e-05	LOC127523374	NC_067231.1	12949376	12957262	-	3008	protein_coding	3'-phosphoadenosine 5'-phosphosulfate synthase 2b && sp|O95340|PAPS2_HUMAN Bifunctional 3'-phosphoadenosine 5'-phosphosulfate synthase 2 OS=Homo sapiens OX=9606 GN=PAPSS2 PE=1 SV=2 && PF01747:ATP-sulfurylase|PF01583:Adenylylsulphate kinase|PF14306:PUA-like domain	-
127505983	264.048	228.445	455.592	86.9676	87.7664	143.16	316.029	105.965	1.57475	4.97e-07	2.75e-05	LOC127505983	NC_067242.1	6692608	6760606	+	8204	protein_coding	solute carrier family 12 member 7b%2C transcript variant X3 && sp|Q5RK27|S12A7_RAT Solute carrier family 12 member 7 OS=Rattus norvegicus OX=10116 GN=Slc12a7 PE=2 SV=2 && -	-
127496895	82.1689	85.8009	89.4584	24.5556	8.66829	16.733	85.8094	16.6523	2.36094	5.16e-07	2.85e-05	LOC127496895	NC_067235.1	24809022	24834290	-	4179	protein_coding	erythrocyte membrane protein band 4.1 like 4B%2C transcript variant X1 && sp|Q9H329|E41LB_HUMAN Band 4.1-like protein 4B OS=Homo sapiens OX=9606 GN=EPB41L4B PE=2 SV=2 && PF00373:FERM central domain|PF08736:FERM adjacent (FA)|PF09380:FERM C-terminal PH-like domain|PF09379:FERM N-terminal domain	-
127504042	1214.07	1063.93	1261.64	696.764	637.119	704.644	1179.88	679.509	0.796135	5.32e-07	2.93e-05	LOC127504042	NC_067240.1	222040	240005	-	3819	protein_coding	junction mediating and regulatory protein%2C p53 cofactor && sp|Q6NVC9|JMY_DANRE Junction-mediating and -regulatory protein OS=Danio rerio OX=7955 GN=jmy PE=2 SV=1 && PF15871:Junction-mediating and -regulatory protein|PF15920:N-terminal of Junction-mediating and WASP homolog-associated	-
127504082	626.884	661.74	629.898	1098.86	1173.47	1024.43	639.507	1098.92	-0.781008	5.45e-07	2.99e-05	LOC127504082	NC_067240.1	898848	936631	+	5230	protein_coding	adducin 1 (alpha)%2C transcript variant X1 && sp|Q63028|ADDA_RAT Alpha-adducin OS=Rattus norvegicus OX=10116 GN=Add1 PE=1 SV=2 && PF00596:Class II Aldolase and Adducin N-terminal domain	-
127512511	349.91	433.295	361.523	108.454	158.196	202.655	381.576	156.435	1.28416	5.63e-07	3.07e-05	LOC127512511	NC_067224.1	24112161	24117178	-	2674	protein_coding	FIC domain protein adenylyltransferase && sp|Q6ZM51|FICD_DANRE Protein adenylyltransferase FICD OS=Danio rerio OX=7955 GN=ficd PE=2 SV=1 && PF02661:Fic/DOC family	-
127517105	688.742	519.096	569.029	1046.68	1082.45	1065.33	592.289	1064.82	-0.845511	5.9e-07	3.21e-05	LOC127517105	NC_067227.1	1474770	1503960	+	2743	protein_coding	drebrin-like b%2C transcript variant X1 && sp|Q62418|DBNL_MOUSE Drebrin-like protein OS=Mus musculus OX=10090 GN=Dbnl PE=1 SV=2 && PF14604:Variant SH3 domain|PF00241:Cofilin/tropomyosin-type actin-binding protein	-
127509098	142.18	123.339	130.96	28.6482	34.6731	51.1286	132.159	38.15	1.78831	5.96e-07	3.23e-05	LOC127509098	NC_067222.1	38181677	38194594	-	6569	protein_coding	3-phosphoinositide dependent protein kinase 1a && sp|O15530|PDPK1_HUMAN 3-phosphoinositide-dependent protein kinase 1 OS=Homo sapiens OX=9606 GN=PDPK1 PE=1 SV=1 && PF14593:PH domain|PF00069:Protein kinase domain	-
127514211	240.044	302.448	249.008	491.111	548.269	516.863	263.833	518.748	-0.976671	6e-07	3.24e-05	LOC127514211	NC_067225.1	17267149	17280111	+	2505	protein_coding	BCL2 family apoptosis regulator BOK a%2C transcript variant X1 && sp|Q6DC66|BOKA_DANRE Bcl-2-related ovarian killer protein homolog A OS=Danio rerio OX=7955 GN=boka PE=2 SV=1 && PF00452:Apoptosis regulator proteins, Bcl-2 family	-
127515318	3692.06	3477.08	3588.48	5640.62	5800.17	5302.5	3585.87	5581.09	-0.63812	6.19e-07	3.33e-05	LOC127515318	NC_067220.1	37455611	37477989	+	3767	protein_coding	karyopherin alpha 3 (importin alpha 4) && sp|O35344|IMA4_MOUSE Importin subunit alpha-4 OS=Mus musculus OX=10090 GN=Kpna3 PE=1 SV=1 && PF16186:Atypical Arm repeat|PF01749:Importin beta binding domain|PF00514:Armadillo/beta-catenin-like repeat	-
127497185	510.555	475.123	1212.76	235.324	191.786	324.434	732.813	250.515	1.54793	6.21e-07	3.33e-05	LOC127497185	NC_067235.1	22171364	22210221	+	8441	protein_coding	thyroglobulin%2C transcript variant X1 && sp|P01266|THYG_HUMAN Thyroglobulin OS=Homo sapiens OX=9606 GN=TG PE=1 SV=5 && PF00135:Carboxylesterase family|PF00086:Thyroglobulin type-1 repeat|PF07699:Putative ephrin-receptor like	-
127499210	897.395	886.967	794.981	1398.64	1443.27	1454.84	859.781	1432.25	-0.736432	6.56e-07	3.49e-05	LOC127499210	NC_067236.1	5027702	5031774	-	2734	protein_coding	gap junction protein beta 3%2C transcript variant X1 && sp|O75712|CXB3_HUMAN Gap junction beta-3 protein OS=Homo sapiens OX=9606 GN=GJB3 PE=1 SV=1 && PF00029:Connexin	-
127501922	9862.12	10122.4	9737.13	6482.67	6676.75	6301.83	9907.2	6487.08	0.610924	6.56e-07	3.49e-05	LOC127501922	NC_067239.1	32193197	32202181	-	2713	protein_coding	heat shock protein 90%2C alpha (cytosolic)%2C class A member 1%2C tandem duplicate 2%2C transcript variant X1 && sp|Q76LV2|HS90A_BOVIN Heat shock protein HSP 90-alpha OS=Bos taurus OX=9913 GN=HSP90AA1 PE=1 SV=3 && PF00183:Hsp90 protein|PF02518:Histidine kinase-, DNA gyrase B-, and HSP90-like ATPase	-
127503963	554.871	525.531	570.874	293.644	253.547	313.279	550.425	286.823	0.939638	6.7e-07	3.55e-05	LOC127503963	NC_067240.1	27678948	27740791	-	5982	protein_coding	calcium/calmodulin-dependent protein kinase II alpha%2C transcript variant X1 && sp|Q9UQM7|KCC2A_HUMAN Calcium/calmodulin-dependent protein kinase type II subunit alpha OS=Homo sapiens OX=9606 GN=CAMK2A PE=1 SV=2 && PF08332:Calcium/calmodulin dependent protein kinase II association domain|PF00069:Protein kinase domain	-
127525141	1241.77	1654.89	1583.51	808.288	916.671	779.013	1493.39	834.657	0.839412	6.76e-07	3.57e-05	LOC127525141	NC_067232.1	24212853	24240545	-	5690	protein_coding	leucine zipper-EF-hand containing transmembrane protein 1%2C transcript variant X1 && sp|Q1LY46|LETM1_DANRE Mitochondrial proton/calcium exchanger protein OS=Danio rerio OX=7955 GN=letm1 PE=3 SV=2 && PF07766:LETM1-like protein	-
127496776	249.276	163.022	200.129	62.4121	22.7542	79.0169	204.142	54.7277	1.89394	6.82e-07	3.59e-05	LOC127496776	NC_067221.1	42231046	42234425	-	3118	lncRNA	uncharacterized LOC127496776 && - && -	-
127521618	69.2435	79.3659	64.5576	150.403	223.208	214.74	71.0556	196.117	-1.46647	6.98e-07	3.66e-05	LOC127521618	NC_067229.1	25164047	25178437	+	2276	protein_coding	carbonic anhydrase IX && sp|Q8VHB5|CAH9_MOUSE Carbonic anhydrase 9 OS=Mus musculus OX=10090 GN=Ca9 PE=2 SV=2 && PF00194:Eukaryotic-type carbonic anhydrase	-
127497593	3750.23	3019.12	4497.82	1997.19	1947.11	2337.97	3755.72	2094.09	0.842783	7.12e-07	3.72e-05	LOC127497593	NC_067235.1	24394361	24412462	+	2092	protein_coding	endoplasmic reticulum protein 44%2C transcript variant X1 && sp|Q9BS26|ERP44_HUMAN Endoplasmic reticulum resident protein 44 OS=Homo sapiens OX=9606 GN=ERP44 PE=1 SV=1 && PF00085:Thioredoxin|PF13848:Thioredoxin-like domain	-
127494715	739.52	639.217	584.707	277.273	401.992	250.065	654.482	309.777	1.08079	7.25e-07	3.76e-05	zgc_174917	NC_067233.1	29952946	29969904	-	6994	protein_coding	uncharacterized protein LOC565650 homolog%2C transcript variant X2 && sp|R9UTQ8|PROHY_STRGD L-proline trans-4-hydroxylase OS=Streptomyces griseoviridis OX=45398 PE=1 SV=1 && PF05721:Phytanoyl-CoA dioxygenase (PhyH)	-
127503979	1611.06	1545.49	1662.82	2785.01	2427.12	2556.43	1606.46	2589.52	-0.688715	7.26e-07	3.76e-05	LOC127503979	NC_067240.1	2823410	2839899	-	2128	protein_coding	SMAD family member 7 && sp|O15105|SMAD7_HUMAN Mothers against decapentaplegic homolog 7 OS=Homo sapiens OX=9606 GN=SMAD7 PE=1 SV=1 && PF03165:MH1 domain|PF03166:MH2 domain	MH1
127514910	563.18	524.458	426.08	264.996	254.631	237.98	504.573	252.536	0.998746	7.36e-07	3.8e-05	LOC127514910	NC_067225.1	31044477	31048297	-	1346	protein_coding	inka box actin regulator 1b && sp|F1QPR4|INK1B_DANRE PAK4-inhibitor inka2 OS=Danio rerio OX=7955 GN=fam212ab PE=2 SV=1 && PF15342:FAM212 family	-
127522694	1624.91	1722.45	1811.3	1026.22	1097.62	1024.43	1719.56	1049.42	0.712587	7.42e-07	3.82e-05	LOC127522694	NC_067230.1	26346245	26357135	-	4601	protein_coding	ADP-ribosylation factor-like 8Bb && sp|Q9NVJ2|ARL8B_HUMAN ADP-ribosylation factor-like protein 8B OS=Homo sapiens OX=9606 GN=ARL8B PE=1 SV=1 && PF00025:ADP-ribosylation factor family	-
127495036	426.54	351.784	545.051	200.537	193.953	215.67	441.125	203.387	1.11737	7.55e-07	3.87e-05	LOC127495036	NC_067234.1	16928337	16975484	+	5484	protein_coding	kinase suppressor of ras 1b%2C transcript variant X1 && sp|Q8IVT5|KSR1_HUMAN Kinase suppressor of Ras 1 OS=Homo sapiens OX=9606 GN=KSR1 PE=1 SV=3 && PF13543:SAM like domain present in kinase suppressor RAS 1|PF07714:Protein tyrosine kinase	-
127513945	868.775	791.514	1032.92	446.093	458.336	543.822	897.737	482.75	0.894811	8.06e-07	4.12e-05	LOC127513945	NC_067225.1	33546187	33580124	-	4244	protein_coding	prostate transmembrane protein%2C androgen induced 1%2C transcript variant X1 && sp|D2KUZ7|PMEPA_XENLA Protein TMEPAI OS=Xenopus laevis OX=8355 GN=pmepa1 PE=2 SV=1 && -	-
127521915	2730.96	2624.44	3418.79	5226.24	4723.13	4702.9	2924.73	4884.09	-0.739622	8.14e-07	4.14e-05	LOC127521915	NC_067229.1	40902664	40917727	+	3722	protein_coding	P450 (cytochrome) oxidoreductase a%2C transcript variant X1 && sp|P37040|NCPR_MOUSE NADPH--cytochrome P450 reductase OS=Mus musculus OX=10090 GN=Por PE=1 SV=2 && PF00175:Oxidoreductase NAD-binding domain|PF00258:Flavodoxin|PF00667:FAD binding domain	-
127514004	2457.68	2359.53	2387.71	3842.95	3721.95	3632.92	2401.64	3732.6	-0.636095	8.37e-07	4.24e-05	LOC127514004	NC_067225.1	9854057	9864965	+	2998	protein_coding	minichromosome maintenance complex component 6 && sp|P97311|MCM6_MOUSE DNA replication licensing factor MCM6 OS=Mus musculus OX=10090 GN=Mcm6 PE=1 SV=1 && PF14551:MCM N-terminal domain|PF00493:MCM P-loop domain|PF17207:MCM OB domain|PF18263:MCM6 C-terminal winged-helix domain|PF17855:MCM AAA-lid domain	-
127504855	1313.78	1309.54	1497.74	1985.93	2661.16	2468.11	1373.68	2371.74	-0.787722	8.51e-07	4.3e-05	LOC127504855	NC_067241.1	4643157	4648661	-	2439	protein_coding	cellular communication network factor 5%2C transcript variant X1 && sp|O18739|CCN2_BOVIN CCN family member 2 OS=Bos taurus OX=9913 GN=CCN2 PE=2 SV=2 && PF00093:von Willebrand factor type C domain|PF00007:Cystine-knot domain|PF00219:Insulin-like growth factor binding protein	-
127495756	2282.26	2344.51	1943.18	1436.5	1260.15	1073.7	2189.99	1256.78	0.801336	8.57e-07	4.31e-05	LOC127495756	NC_067234.1	33658705	33667214	-	2568	protein_coding	cysteine and histidine-rich domain (CHORD) containing 1a && sp|Q7T3F7|CHRD1_DANRE Cysteine and histidine-rich domain-containing protein 1 OS=Danio rerio OX=7955 GN=chordc1 PE=2 SV=1 && PF04968:CHORD|PF04969:CS domain	-
127513463	3750.23	4180.65	3404.95	2436.12	2369.69	2132.53	3778.61	2312.78	0.708213	8.98e-07	4.5e-05	LOC127513463	NC_067224.1	37125454	37128569	+	1280	protein_coding	stromal cell-derived factor 2-like 1 && sp|Q9ESP1|SDF2L_MOUSE Stromal cell-derived factor 2-like protein 1 OS=Mus musculus OX=10090 GN=Sdf2l1 PE=1 SV=2 && PF02815:MIR domain	-
127516891	13210.7	17078.7	11301.3	6972.76	8947.84	7207.27	13863.6	7709.29	0.846617	9.1e-07	4.55e-05	LOC127516891	NC_067220.1	35869878	35871756	+	1093	protein_coding	alveolar macrophage chemotactic factor 2-like && - && -	-
127515626	781.066	819.399	1035.69	1475.38	1455.19	1878.74	878.718	1603.1	-0.867442	9.24e-07	4.6e-05	LOC127515626	NC_067226.1	45572064	45654102	+	5638	protein_coding	TEA domain family member 1b%2C transcript variant X1 && sp|P28347|TEAD1_HUMAN Transcriptional enhancer factor TEF-1 OS=Homo sapiens OX=9606 GN=TEAD1 PE=1 SV=2 && PF17725:YAP binding domain|PF01285:TEA/ATTS domain	TEA
127513869	101.557	170.529	142.027	34.7871	33.5896	51.1286	138.038	39.8351	1.78741	1e-06	4.96e-05	LOC127513869	NC_067225.1	29583028	29587149	-	2491	protein_coding	agouti signaling protein 1%2C transcript variant X2 && - && -	-
127516428	1458.73	1336.35	1648.06	2252.97	2431.45	2778.6	1481.05	2487.68	-0.748047	1.28e-06	6.35e-05	LOC127516428	NC_067226.1	46220914	46223063	-	1543	protein_coding	adrenomedullin a && - && PF00214:Calcitonin / CGRP / IAPP family	-
127518585	792.145	755.048	1071.66	1484.59	1622.05	1573.83	872.95	1560.16	-0.837186	1.34e-06	6.63e-05	LOC127518585	NC_067228.1	20215396	20236713	+	4815	protein_coding	discoidin%2C CUB and LCCL domain containing 2%2C transcript variant X1 && sp|Q96PD2|DCBD2_HUMAN Discoidin, CUB and LCCL domain-containing protein 2 OS=Homo sapiens OX=9606 GN=DCBLD2 PE=1 SV=1 && PF03815:LCCL domain|PF00754:F5/8 type C domain|PF00431:CUB domain	-
127500086	32.3136	17.1602	37.8123	76.7362	131.108	153.386	29.0954	120.41	-2.04275	1.41e-06	6.94e-05	LOC127500086	NC_067237.1	16934264	16952380	+	4197	protein_coding	galaxin-like%2C transcript variant X5 && - && -	-
127520169	2.76974	6.43507	10.1448	43.9954	72.5969	45.5509	6.44986	54.0477	-3.0653	1.42e-06	6.94e-05	LOC127520169	NC_067229.1	36435695	36451428	-	3463	protein_coding	fibroblast growth factor 13b && sp|P70377|FGF13_MOUSE Fibroblast growth factor 13 OS=Mus musculus OX=10090 GN=Fgf13 PE=1 SV=2 && PF00167:Fibroblast growth factor	-
127525695	1059.89	1029.61	980.353	1631.92	1782.42	1577.55	1023.28	1663.96	-0.701271	1.44e-06	7.05e-05	LOC127525695	NC_067233.1	3214811	3222062	+	4470	protein_coding	heterogeneous nuclear ribonucleoprotein A0a%2C transcript variant X1 && sp|Q9CX86|ROA0_MOUSE Heterogeneous nuclear ribonucleoprotein A0 OS=Mus musculus OX=10090 GN=Hnrnpa0 PE=1 SV=1 && PF00076:RNA recognition motif. (a.k.a. RRM, RBD, or RNP domain)	-
127499439	182.803	145.862	190.906	393.912	316.392	396.944	173.19	369.083	-1.09047	1.46e-06	7.08e-05	LOC127499439	NC_067237.1	24921260	24928630	+	1590	protein_coding	sarcospan (Kras oncogene-associated gene) && sp|P82352|SSPN_RABIT Sarcospan OS=Oryctolagus cuniculus OX=9986 GN=SSPN PE=1 SV=1 && PF04103:CD20-like family	-
127501220	587.185	586.664	542.284	253.741	358.65	256.572	572.044	289.655	0.983027	1.46e-06	7.09e-05	si_dkey-240h12.4	NC_067238.1	10690743	10713829	+	4930	protein_coding	death-associated protein kinase 2%2C transcript variant X1 && sp|Q8VDF3|DAPK2_MOUSE Death-associated protein kinase 2 OS=Mus musculus OX=10090 GN=Dapk2 PE=1 SV=1 && PF00069:Protein kinase domain	-
127520219	22.1579	30.0303	44.2681	126.87	94.2676	134.793	32.1521	118.644	-1.88343	1.53e-06	7.38e-05	LOC127520219	NC_067229.1	5694308	5795412	+	13358	protein_coding	uncharacterized LOC127520219 && sp|Q7RTR2|NLRC3_HUMAN NLR family CARD domain-containing protein 3 OS=Homo sapiens OX=9606 GN=NLRC3 PE=1 SV=2 && PF17779:NOD2 winged helix domain|PF17776:NLRC4 helical domain HD2|PF14484:Fish-specific NACHT associated domain|PF05729:NACHT domain	-
127522827	553.025	637.072	1221.06	347.871	322.894	349.533	803.719	340.099	1.24097	1.63e-06	7.87e-05	LOC127522827	NC_067230.1	26053046	26072391	+	5858	protein_coding	macrophage stimulating 1 receptor b%2C transcript variant X1 && sp|Q04912|RON_HUMAN Macrophage-stimulating protein receptor OS=Homo sapiens OX=9606 GN=MST1R PE=1 SV=3 && PF01833:IPT/TIG domain|PF07714:Protein tyrosine kinase|PF01403:Sema domain	-
127516552	116.329	139.427	121.737	22.5093	53.0932	19.5218	125.831	31.7081	1.99654	1.66e-06	7.95e-05	LOC127516552	NC_067226.1	24665063	24666098	-	533	lncRNA	uncharacterized LOC127516552 && - && -	-
127511023	454.237	477.268	476.804	921.857	751.974	805.042	469.436	826.291	-0.815924	1.66e-06	7.95e-05	si_dkey-97m3.1	NC_067223.1	14597664	14635242	-	4392	protein_coding	fatty acyl-CoA reductase 1%2C transcript variant X1 && sp|Q7ZXF5|FACR1_XENLA Fatty acyl-CoA reductase 1 OS=Xenopus laevis OX=8355 GN=far1 PE=2 SV=1 && PF07993:Male sterility protein|PF03015:Male sterility protein	-
127509790	28.6206	31.1028	32.2788	129.94	80.1816	119.92	30.6674	110.014	-1.8443	1.69e-06	8.07e-05	LOC127509790	NC_067222.1	6228879	6236510	-	2518	protein_coding	solute carrier family 25 member 38a && sp|Q08CI8|S238A_DANRE Mitochondrial glycine transporter A OS=Danio rerio OX=7955 GN=slc25a38a PE=2 SV=2 && PF00153:Mitochondrial carrier protein	-
127500522	1384.87	1562.65	1478.37	873.769	884.165	950.062	1475.3	902.665	0.708353	1.77e-06	8.4e-05	LOC127500522	NC_067238.1	21072156	21080703	+	1745	protein_coding	transmembrane protein 268%2C transcript variant X6 && - && PF14800:Domain of unknown function (DUF4481)	-
127521404	1306.39	1063.93	1057.82	1839.62	2080.39	1826.68	1142.72	1915.56	-0.744924	1.82e-06	8.61e-05	LOC127521404	NC_067229.1	17168094	17173033	-	1623	protein_coding	dual specificity phosphatase 5 && sp|Q16690|DUS5_HUMAN Dual specificity protein phosphatase 5 OS=Homo sapiens OX=9606 GN=DUSP5 PE=1 SV=2 && PF00782:Dual specificity phosphatase, catalytic domain	-
127508676	173.57	186.617	200.129	378.565	341.314	409.028	186.772	376.302	-1.01116	1.86e-06	8.77e-05	LOC127508676	NC_067222.1	6319933	6326784	-	5711	pseudogene	- && sp|O00481|BT3A1_HUMAN Butyrophilin subfamily 3 member A1 OS=Homo sapiens OX=9606 GN=BTN3A1 PE=1 SV=3 && PF13765:SPRY-associated domain|PF00622:SPRY domain	-
127514908	561.334	678.9	612.375	289.551	373.82	320.715	617.536	328.029	0.912816	1.87e-06	8.77e-05	LOC127514908	NC_067225.1	31048923	31101021	-	2095	protein_coding	guanine nucleotide binding protein (G protein)%2C alpha inhibiting activity polypeptide 2b && sp|P50147|GNAI2_CHICK Guanine nucleotide-binding protein G(i) subunit alpha-2 OS=Gallus gallus OX=9031 GN=GNAI2 PE=2 SV=2 && PF00503:G-protein alpha subunit	-
127494384	369.299	494.428	462.97	154.495	99.6853	252.854	442.232	169.012	1.38414	1.91e-06	8.95e-05	LOC127494384	NC_067233.1	12824001	12841285	+	8310	protein_coding	aryl-hydrocarbon-interacting protein-like 1 && sp|Q95MN7|AIPL1_SAIBB Aryl-hydrocarbon-interacting protein-like 1 OS=Saimiri boliviensis boliviensis OX=39432 GN=AIPL1 PE=2 SV=1 && -	-
127508282	624.114	647.797	800.514	1111.14	1169.14	1450.19	690.809	1243.49	-0.848081	1.91e-06	8.95e-05	LOC127508282	NC_067222.1	45716198	45780020	+	3235	protein_coding	cytohesin 1a%2C transcript variant X2 && sp|Q76MZ1|CYH1_CHLAE Cytohesin-1 OS=Chlorocebus aethiops OX=9534 GN=CYTH1 PE=2 SV=1 && PF00169:PH domain|PF01369:Sec7 domain	-
127498579	388.687	505.153	338.466	200.537	188.535	197.077	410.769	195.383	1.07068	1.95e-06	9.08e-05	LOC127498579	NC_067236.1	29341335	29343819	-	1349	protein_coding	nuclear factor of kappa light polypeptide gene enhancer in B-cells inhibitor%2C alpha b && sp|Q91974|IKBA_CHICK NF-kappa-B inhibitor alpha OS=Gallus gallus OX=9031 GN=NFKBIA PE=2 SV=1 && PF12796:Ankyrin repeats (3 copies)|PF13606:Ankyrin repeat	-
127502110	1451.34	1501.52	1017.24	655.838	825.654	603.317	1323.37	694.937	0.929576	2.06e-06	9.56e-05	LOC127502110	NC_067239.1	30863228	30874786	-	1678	protein_coding	nuclear factor of kappa light polypeptide gene enhancer in B-cells inhibitor%2C epsilon && sp|O00221|IKBE_HUMAN NF-kappa-B inhibitor epsilon OS=Homo sapiens OX=9606 GN=NFKBIE PE=1 SV=3 && PF12796:Ankyrin repeats (3 copies)	-
127506534	342.524	313.173	355.067	646.63	591.61	584.725	336.922	607.655	-0.850141	2.12e-06	9.83e-05	LOC127506534	NC_067243.1	6232199	6260163	+	3049	protein_coding	RAB3A interacting protein (rabin3)-like 1%2C transcript variant X2 && sp|Q8VDV3|R3GEF_MOUSE Guanine nucleotide exchange factor for Rab-3A OS=Mus musculus OX=10090 GN=Rab3il1 PE=1 SV=1 && PF06428:GDP/GTP exchange factor Sec2p	-
127496678	922.323	1199.07	1097.48	561.709	330.478	640.501	1072.96	510.896	1.06914	2.23e-06	0.000103093	LOC127496678	NC_067235.1	25456730	25461595	-	3445	protein_coding	kelch-like family member 38b && sp|Q1LYM6|KLH38_DANRE Kelch-like protein 38 OS=Danio rerio OX=7955 GN=klhl38 PE=4 SV=1 && PF01344:Kelch motif|PF00651:BTB/POZ domain|PF07707:BTB And C-terminal Kelch|PF13964:Kelch motif	ZBTB
127514344	136.64	149.079	221.34	311.037	387.906	494.553	169.02	397.832	-1.23459	2.24e-06	0.00010311	LOC127514344	NC_067225.1	8731754	8743190	-	2440	protein_coding	notum pectinacetylesterase 2 && sp|E7F0Z8|NOTU2_DANRE Carboxylesterase notum2 OS=Danio rerio OX=7955 GN=notum2 PE=2 SV=1 && PF03283:Pectinacetylesterase	-
127494385	252.046	245.605	364.289	96.176	130.024	132.934	287.314	119.712	1.26342	2.29e-06	0.000105089	LOC127494385	NC_067233.1	3590669	3616937	+	8344	protein_coding	Rho guanine nucleotide exchange factor (GEF) 37%2C transcript variant X6 && sp|A1IGU3|ARH37_RAT Rho guanine nucleotide exchange factor 37 OS=Rattus norvegicus OX=10116 GN=Arhgef37 PE=2 SV=1 && PF00621:RhoGEF domain|PF14604:Variant SH3 domain	-
127525107	232.658	166.239	225.952	450.185	364.068	500.13	208.283	438.128	-1.07172	2.34e-06	0.000106737	LOC127525107	NC_067221.1	9941696	9957286	+	5493	protein_coding	upstream binding transcription factor%2C like%2C transcript variant X1 && sp|P25980|UBF1B_XENLA Nucleolar transcription factor 1-B OS=Xenopus laevis OX=8355 GN=ubtf-b PE=2 SV=1 && PF00505:HMG (high mobility group) box|PF14887:HMG (high mobility group) box 5	HMG
127509222	10448.4	12862.6	7591.05	5692.8	6292.09	4909.27	10300.7	5631.39	0.871173	2.41e-06	0.000109785	LOC127509222	NC_067222.1	29538170	29540023	+	893	protein_coding	ferritin%2C middle subunit-like && sp|P49947|FRIM_SALSA Ferritin, middle subunit OS=Salmo salar OX=8030 PE=2 SV=1 && PF00210:Ferritin-like domain	-
127523867	144.026	119.049	7.37801	12.2778	5.41768	5.57766	90.1511	7.75771	3.53909	2.43e-06	0.000110193	LOC127523867	NC_067231.1	17225668	17232609	+	1266	protein_coding	phosphatidylinositol glycan anchor biosynthesis%2C class F && sp|Q07326|PIGF_HUMAN Phosphatidylinositol-glycan biosynthesis class F protein OS=Homo sapiens OX=9606 GN=PIGF PE=1 SV=1 && PF06699:GPI biosynthesis protein family Pig-F	-
127506032	300.055	291.723	342.155	129.94	160.363	151.526	311.311	147.277	1.08044	2.48e-06	0.000112232	LOC127506032	NC_067242.1	13632890	13672561	-	6044	protein_coding	mitogen-activated protein kinase kinase kinase 15%2C transcript variant X3 && sp|A2AQW0|M3K15_MOUSE Mitogen-activated protein kinase kinase kinase 15 OS=Mus musculus OX=10090 GN=Map3k15 PE=1 SV=1 && PF13281:Domain of unknown function (DUF4071)|PF00069:Protein kinase domain	-
127503334	11.079	16.0877	11.067	94.1297	226.459	13.9442	12.7445	111.511	-3.13121	2.75e-06	0.000123859	LOC127503334	NC_067240.1	7382742	7390486	+	1840	protein_coding	general transcription factor 3C polypeptide 5-like && sp|Q8R2T8|TF3C5_MOUSE General transcription factor 3C polypeptide 5 OS=Mus musculus OX=10090 GN=Gtf3c5 PE=2 SV=2 && PF17682:Tau95 Triple barrel domain|PF09734:RNA polymerase III transcription factor (TF)IIIC subunit HTH domain	-
127519066	480.088	622.057	736.879	298.759	232.96	351.393	613.008	294.371	1.05689	2.83e-06	0.000127071	LOC127519066	NC_067228.1	32089342	32127707	-	4009	protein_coding	integrin%2C alpha 6a%2C transcript variant X2 && sp|P26007|ITA6_CHICK Integrin alpha-6 OS=Gallus gallus OX=9031 GN=ITGA6 PE=2 SV=1 && PF08441:Integrin alpha|PF01839:FG-GAP repeat	-
127525032	212.347	217.72	423.313	83.8982	104.019	121.779	284.46	103.232	1.46218	2.9e-06	0.000130027	LOC127525032	NC_067232.1	30582941	30606480	+	5122	protein_coding	ATP-binding cassette%2C sub-family C (CFTR/MRP)%2C member 2 && sp|Q92887|MRP2_HUMAN ATP-binding cassette sub-family C member 2 OS=Homo sapiens OX=9606 GN=ABCC2 PE=1 SV=3 && PF00664:ABC transporter transmembrane region|PF00005:ABC transporter	-
127507655	580.722	545.908	601.308	307.968	353.233	250.995	575.979	304.065	0.923306	2.94e-06	0.000131356	LOC127507655	NC_067243.1	21836790	22040230	-	9566	protein_coding	beta-1%2C4-N-acetyl-galactosaminyl transferase 4a%2C transcript variant X1 && sp|Q76KP1|B4GN4_HUMAN N-acetyl-beta-glucosaminyl-glycoprotein 4-beta-N-acetylgalactosaminyltransferase 1 OS=Homo sapiens OX=9606 GN=B4GALNT4 PE=1 SV=1 && PF07691:PA14 domain|PF05679:Chondroitin N-acetylgalactosaminyltransferase	-
127525218	352.68	326.044	443.603	173.935	180.95	191.5	374.109	182.128	1.03885	2.95e-06	0.000131356	LOC127525218	NC_067232.1	3373108	3406856	+	6907	protein_coding	ninein-like%2C transcript variant X1 && sp|Q9Y2I6|NINL_HUMAN Ninein-like protein OS=Homo sapiens OX=9606 GN=NINL PE=1 SV=2 && PF13833:EF-hand domain pair	-
127513465	362.836	350.711	520.15	193.375	211.289	178.485	411.232	194.383	1.08254	2.97e-06	0.000131816	LOC127513465	NC_067224.1	32035289	32052491	+	3805	protein_coding	ubiquitin specific peptidase 20%2C transcript variant X1 && sp|A5PN09|UBP20_DANRE Ubiquitin carboxyl-terminal hydrolase 20 OS=Danio rerio OX=7955 GN=usp20 PE=3 SV=1 && PF06337:DUSP domain|PF00443:Ubiquitin carboxyl-terminal hydrolase|PF02148:Zn-finger in ubiquitin-hydrolases and other protein	-
127524998	4447.28	4468.08	5468.03	2996.8	2523.55	3213.66	4794.46	2911.34	0.719576	3.03e-06	0.000134033	LOC127524998	NC_067232.1	29514667	29529602	-	4117	protein_coding	reticulon 4b%2C transcript variant X1 && sp|Q9NQC3|RTN4_HUMAN Reticulon-4 OS=Homo sapiens OX=9606 GN=RTN4 PE=1 SV=2 && PF02453:Reticulon	-
127515227	631.5	720.728	869.683	401.074	418.245	399.732	740.637	406.35	0.866307	3.1e-06	0.000136939	LOC127515227	NC_067226.1	11357595	11388853	-	12145	protein_coding	cylindromatosis (turban tumor syndrome)%2C a%2C transcript variant X2 && sp|Q9NQC7|CYLD_HUMAN Ubiquitin carboxyl-terminal hydrolase CYLD OS=Homo sapiens OX=9606 GN=CYLD PE=1 SV=1 && PF01302:CAP-Gly domain|PF16607:Phosphorylation region of CYLD, unstructured|PF00443:Ubiquitin carboxyl-terminal hydrolase	-
127519049	1424.57	1551.92	1792.86	812.38	831.072	1080.21	1589.78	907.886	0.807744	3.14e-06	0.000138249	LOC127519049	NC_067228.1	8589620	8637922	+	7681	protein_coding	glutaminase b%2C transcript variant X1 && sp|P13264|GLSK_RAT Glutaminase kidney isoform, mitochondrial OS=Rattus norvegicus OX=10116 GN=Gls PE=1 SV=2 && PF17959:EF-hand domain|PF04960:Glutaminase|PF12796:Ankyrin repeats (3 copies)	-
127505728	648.119	581.301	1063.36	335.593	307.724	418.325	764.259	353.88	1.11055	3.28e-06	0.000143966	LOC127505728	NC_067242.1	17206822	17312696	-	5207	protein_coding	sulfatase 1%2C transcript variant X4 && sp|Q90XB6|SULF1_COTCO Extracellular sulfatase Sulf-1 OS=Coturnix coturnix OX=9091 GN=SULF1 PE=1 SV=1 && PF12548:Sulfatase protein|PF00884:Sulfatase	-
127504515	1724.62	1826.49	2082.44	1141.83	1160.47	1198.27	1877.85	1166.86	0.686451	3.37e-06	0.000147423	LOC127504515	NC_067241.1	15665058	15844546	+	3132	protein_coding	nuclear transcription factor%2C X-box binding-like 1%2C transcript variant X1 && sp|A0JMY5|NFXL1_XENLA NF-X1-type zinc finger protein NFXL1 OS=Xenopus laevis OX=8355 GN=nfxl1 PE=2 SV=1 && -	-
127518541	2096.69	2985.87	3464.9	1519.38	1321.91	1763.47	2849.15	1534.92	0.892064	3.39e-06	0.000147987	LOC127518541	NC_067228.1	18239997	18248033	+	5049	protein_coding	solute carrier family 5 member 3b && sp|P31637|SC5A3_CANLF Sodium/myo-inositol cotransporter OS=Canis lupus familiaris OX=9615 GN=SLC5A3 PE=2 SV=1 && PF00474:Sodium:solute symporter family	-
127501206	216.963	158.732	323.71	523.852	476.756	557.766	233.135	519.458	-1.15395	3.63e-06	0.000157828	LOC127501206	NC_067238.1	24741161	24799284	+	6273	protein_coding	RUNX1 partner transcriptional co-repressor 1%2C transcript variant X1 && sp|Q61909|MTG8_MOUSE Protein CBFA2T1 OS=Mus musculus OX=10090 GN=Runx1t1 PE=2 SV=1 && PF01753:MYND finger|PF07531:NHR1 homology to TAF|PF08788:NHR2 domain like	-
127522404	169.877	225.227	296.965	70.5973	83.4322	107.835	230.69	87.2881	1.40026	3.69e-06	0.000159912	LOC127522404	NC_067230.1	18156723	18210497	+	8158	protein_coding	CSC1-like protein 2%2C transcript variant X3 && sp|Q5T3F8|CSCL2_HUMAN CSC1-like protein 2 OS=Homo sapiens OX=9606 GN=TMEM63B PE=1 SV=1 && -	-
127518426	67.397	87.946	60.8686	9.20834	15.1695	19.5218	72.0705	14.6332	2.29393	3.73e-06	0.000161361	LOC127518426	NC_067228.1	28125957	28154979	+	1808	protein_coding	epithelial stromal interaction 1%2C transcript variant X1 && sp|Q8VDI1|ESIP1_MOUSE Epithelial-stromal interaction protein 1 OS=Mus musculus OX=10090 GN=Epsti1 PE=1 SV=2 && -	-
127505079	818.919	702.495	890.895	1214.48	1382.59	1532.93	804.103	1376.67	-0.775356	3.89e-06	0.000167513	LOC127505079	NC_067241.1	6202067	6218338	-	3008	protein_coding	pleckstrin homology domain containing%2C family N member 1 && sp|Q8C886|PKHN1_MOUSE Probable pleckstrin homology domain-containing family N member 1 OS=Mus musculus OX=10090 GN=Plekhn1 PE=1 SV=2 && -	-
127524085	5659.5	6273.12	4773.57	3533.96	3639.6	3250.85	5568.73	3474.8	0.680392	3.93e-06	0.00016888	LOC127524085	NC_067231.1	14454919	14459860	+	2057	protein_coding	desumoylating isopeptidase 1b && sp|Q9CQT7|DESI1_MOUSE Desumoylating isopeptidase 1 OS=Mus musculus OX=10090 GN=Desi1 PE=1 SV=1 && PF05903:PPPDE putative peptidase domain	-
127501505	167.108	188.762	166.927	63.4352	43.3414	81.8057	174.266	62.8608	1.46597	4.05e-06	0.000173439	si_ch1073-376c22.1	NC_067238.1	8147687	8164126	+	1547	protein_coding	uncharacterized protein LOC100000126 homolog && sp|Q9I927|FUCL5_ANGJA Fucolectin-5 OS=Anguilla japonica OX=7937 PE=2 SV=1 && PF00754:F5/8 type C domain	-
127525707	1014.65	840.849	842.015	1381.25	1561.37	1511.55	899.171	1484.72	-0.723216	4.07e-06	0.000173439	LOC127525707	NC_067233.1	5578926	5611718	-	2466	protein_coding	TSC22 domain family%2C member 3%2C transcript variant X1 && sp|Q99576|T22D3_HUMAN TSC22 domain family protein 3 OS=Homo sapiens OX=9606 GN=TSC22D3 PE=1 SV=2 && PF01166:TSC-22/dip/bun family	TSC22
127497289	108.02	100.816	90.3806	29.6713	27.0884	31.6067	99.7388	29.4555	1.7579	4.07e-06	0.000173439	LOC127497289	NC_067235.1	778353	818950	+	5926	protein_coding	zinc finger protein 236-like%2C transcript variant X1 && sp|Q9UL36|ZN236_HUMAN Zinc finger protein 236 OS=Homo sapiens OX=9606 GN=ZNF236 PE=1 SV=2 && PF16622:zinc-finger C2H2-type|PF00096:Zinc finger, C2H2 type	zf-C2H2
127515388	554.871	554.488	583.785	359.125	284.97	250.995	564.382	298.363	0.920349	4.17e-06	0.000176849	LOC127515388	NC_067226.1	19999735	20013533	-	4027	protein_coding	ubiquitin specific peptidase 12b && sp|A5D9H7|UBP12_BOVIN Ubiquitin carboxyl-terminal hydrolase 12 OS=Bos taurus OX=9913 GN=USP12 PE=2 SV=1 && PF00443:Ubiquitin carboxyl-terminal hydrolase	-
127512031	2084.69	1635.58	2509.45	1131.6	1029.36	1318.19	2076.57	1159.72	0.840407	4.3e-06	0.000181747	LOC127512031	NC_067224.1	29854252	29903151	-	6538	protein_coding	pleckstrin homology-like domain%2C family B%2C member 1a%2C transcript variant X1 && sp|Q86UU1|PHLB1_HUMAN Pleckstrin homology-like domain family B member 1 OS=Homo sapiens OX=9606 GN=PHLDB1 PE=1 SV=1 && PF00169:PH domain	-
127522606	346.217	323.898	246.241	577.056	730.303	510.356	305.452	605.905	-0.987906	4.31e-06	0.000181747	LOC127522606	NC_067230.1	15122748	15124371	-	1010	protein_coding	chemokine (C-C motif) ligand 25b && sp|Q8HYP5|CCL21_MACMU C-C motif chemokine 21 OS=Macaca mulatta OX=9544 GN=CCL21 PE=2 SV=1 && PF00048:Small cytokines (intecrine/chemokine), interleukin-8 like	-
127520079	325.906	313.173	415.013	189.283	106.186	165.471	351.364	153.647	1.19225	4.7e-06	0.000197583	LOC127520079	NC_067229.1	39919373	40050765	-	9788	protein_coding	cut-like homeobox 1a%2C transcript variant X1 && sp|P53565|CUX1_RAT Homeobox protein cut-like 1 OS=Rattus norvegicus OX=10116 GN=Cux1 PE=1 SV=2 && PF00046:Homeodomain|PF02376:CUT domain	CUT
127522277	150.489	134.064	150.327	272.158	342.397	291.898	144.96	302.151	-1.05821	4.74e-06	0.00019865	LOC127522277	NC_067230.1	27538896	27546634	+	2617	protein_coding	heterochromatin protein 1%2C binding protein 3 && sp|Q5ZM33|HP1B3_CHICK Heterochromatin protein 1-binding protein 3 OS=Gallus gallus OX=9031 GN=HP1BP3 PE=2 SV=1 && PF00538:linker histone H1 and H5 family	-
127512864	3816.7	3685.15	3945.39	5810.46	6298.59	5342.47	3815.75	5817.17	-0.608221	5.14e-06	0.000215026	LOC127512864	NC_067224.1	23519560	23552092	+	4717	protein_coding	myosin Ic%2C paralog a%2C transcript variant X3 && sp|A5PF48|MYO1C_DANRE Unconventional myosin-Ic OS=Danio rerio OX=7955 GN=myo1c PE=3 SV=1 && PF00063:Myosin head (motor domain)|PF06017:Unconventional myosin tail, actin- and lipid-binding	-
127513873	778.297	690.697	616.064	361.172	420.412	390.436	695.019	390.673	0.831346	5.16e-06	0.000215026	si_dkey-6e2.2	NC_067225.1	30344005	30350720	-	2509	protein_coding	uncharacterized si_dkey-6e2.2%2C transcript variant X2 && - && -	-
127505870	783.836	721.8	913.951	510.551	410.66	441.565	806.529	454.259	0.82848	5.17e-06	0.000215026	LOC127505870	NC_067242.1	9719448	9753518	+	7189	protein_coding	nuclear receptor binding protein 2b && sp|Q9NSY0|NRBP2_HUMAN Nuclear receptor-binding protein 2 OS=Homo sapiens OX=9606 GN=NRBP2 PE=1 SV=2 && PF07714:Protein tyrosine kinase	-
127496667	252.969	263.838	250.852	62.4121	139.776	98.5387	255.887	100.242	1.35368	5.28e-06	0.000218981	LOC127496667	NC_067235.1	11601823	11622591	-	4057	lncRNA	uncharacterized LOC127496667%2C transcript variant X1 && - && PF00020:TNFR/NGFR cysteine-rich region	-
127512406	290.823	243.46	342.155	67.5278	160.363	107.835	292.146	111.909	1.38681	5.56e-06	0.000229886	LOC127512406	NC_067224.1	31466293	31477346	-	3435	protein_coding	DAB adaptor protein 2%2C transcript variant X1 && sp|P98082|DAB2_HUMAN Disabled homolog 2 OS=Homo sapiens OX=9606 GN=DAB2 PE=1 SV=3 && PF00640:Phosphotyrosine interaction domain (PTB/PID)	-
127504540	8181.81	8272.28	6936.25	5230.34	5242.15	4684.31	7796.78	5052.26	0.62597	5.64e-06	0.000232081	LOC127504540	NC_067241.1	27254908	27264321	-	2055	protein_coding	glutathione synthetase && sp|P35668|GSHB_XENLA Glutathione synthetase OS=Xenopus laevis OX=8355 GN=gss PE=2 SV=1 && PF03199:Eukaryotic glutathione synthase|PF03917:Eukaryotic glutathione synthase, ATP binding domain	-
127510742	534.56	495.5	670.477	241.463	256.798	354.181	566.846	284.148	0.995414	5.65e-06	0.000232081	LOC127510742	NC_067223.1	15382228	15404327	-	10434	protein_coding	AE binding protein 2%2C transcript variant X1 && sp|Q7SXV2|AEBP2_DANRE Zinc finger protein AEBP2 OS=Danio rerio OX=7955 GN=aebp2 PE=2 SV=2 && -	zf-C2H2
127501998	568.72	490.138	895.506	1442.64	1015.27	1573.83	651.455	1343.91	-1.04429	6.02e-06	0.00024668	LOC127501998	NC_067239.1	19278659	19355744	-	8947	protein_coding	signal-induced proliferation-associated 1 like 1%2C transcript variant X2 && sp|O43166|SI1L1_HUMAN Signal-induced proliferation-associated 1-like protein 1 OS=Homo sapiens OX=9606 GN=SIPA1L1 PE=1 SV=4 && PF02145:Rap/ran-GAP|PF11881:C-terminal domain of SPAR protein	-
127513258	1184.52	1432.88	1507.88	773.5	711.883	920.314	1375.09	801.899	0.777361	6.04e-06	0.000247006	LOC127513258	NC_067224.1	27815079	27823703	-	2626	protein_coding	lectin%2C mannose-binding 2-like b && sp|Q5RCF0|LMA2L_PONAB VIP36-like protein OS=Pongo abelii OX=9601 GN=LMAN2L PE=3 SV=1 && PF03388:Legume-like lectin family	-
127509875	440.388	469.76	488.793	174.958	275.218	250.065	466.314	233.414	0.998605	6.07e-06	0.00024717	zmp_0000000896	NC_067222.1	8515614	8554845	+	9928	protein_coding	caspase recruitment domain-containing protein 10%2C transcript variant X2 && sp|Q9BXL7|CAR11_HUMAN Caspase recruitment domain-containing protein 11 OS=Homo sapiens OX=9606 GN=CARD11 PE=1 SV=3 && -	-
127513922	4503.6	5084.78	3616.15	2730.78	2835.61	2495.07	4401.51	2687.16	0.711874	6.54e-06	0.000265691	LOC127513922	NC_067225.1	11557643	11559046	-	1255	protein_coding	TRAF-interacting protein with FHA domain-containing protein A-like && - && -	-
127502859	16179.9	16252.8	21490.3	10445.3	9221.97	12551.6	17974.3	10739.6	0.742959	6.73e-06	0.000272835	LOC127502859	NC_067239.1	20729545	20737517	+	2421	protein_coding	protein disulfide isomerase family A%2C member 6 && sp|Q922R8|PDIA6_MOUSE Protein disulfide-isomerase A6 OS=Mus musculus OX=10090 GN=Pdia6 PE=1 SV=3 && PF00085:Thioredoxin	-
127501507	46.1623	66.4957	25.823	6.13889	6.50121	3.71844	46.1604	5.45285	3.08772	6.77e-06	0.000272835	LOC127501507	NC_067238.1	11121234	11132737	-	4493	protein_coding	C3a anaphylatoxin chemotactic receptor-like && sp|P0C7U4|C3AR_DANRE C3a anaphylatoxin chemotactic receptor OS=Danio rerio OX=7955 GN=c3ar1 PE=3 SV=1 && PF00001:7 transmembrane receptor (rhodopsin family)	-
127494586	656.428	541.618	767.313	1109.09	1067.28	1246.61	655.12	1140.99	-0.799872	6.77e-06	0.000272835	LOC127494586	NC_067233.1	1567572	1570727	+	2025	protein_coding	dual specificity phosphatase 1 && sp|Q91790|DUS1A_XENLA Dual specificity protein phosphatase 1-A OS=Xenopus laevis OX=8355 GN=dusp1-a PE=1 SV=1 && PF00581:Rhodanese-like domain|PF00782:Dual specificity phosphatase, catalytic domain	-
127515600	315.75	270.273	225.029	453.255	565.606	532.667	270.351	517.176	-0.935743	7.18e-06	0.000288389	LOC127515600	NC_067226.1	27363068	27377073	-	2545	protein_coding	heterogeneous nuclear ribonucleoprotein C%2C transcript variant X1 && sp|G3V9R8|HNRPC_RAT Heterogeneous nuclear ribonucleoprotein C OS=Rattus norvegicus OX=10116 GN=Hnrnpc PE=1 SV=2 && PF00076:RNA recognition motif. (a.k.a. RRM, RBD, or RNP domain)	-
127499430	211.423	220.937	190.906	444.047	384.655	364.407	207.756	397.703	-0.937244	7.27e-06	0.000291448	LOC127499430	NC_067237.1	22898365	22927928	-	2629	protein_coding	SMAD family member 6b && sp|O35182|SMAD6_MOUSE Mothers against decapentaplegic homolog 6 OS=Mus musculus OX=10090 GN=Smad6 PE=1 SV=1 && -	MH1
127522321	2929.46	3244.35	2656.08	2090.29	1717.4	1549.66	2943.3	1785.79	0.720884	7.35e-06	0.000293651	LOC127522321	NC_067230.1	23256041	23269494	-	2706	protein_coding	pirin%2C transcript variant X1 && sp|O00625|PIR_HUMAN Pirin OS=Homo sapiens OX=9606 GN=PIR PE=1 SV=1 && PF02678:Pirin|PF05726:Pirin C-terminal cupin domain	-
127519937	995.259	1095.03	953.608	505.436	650.121	631.205	1014.63	595.587	0.768299	7.58e-06	0.000301834	LOC127519937	NC_067220.1	21885342	21895433	-	1350	protein_coding	transmembrane protein 154%2C transcript variant X2 && - && PF15102:TMEM154 protein family	-
127500733	3176.89	2825	2547.26	4738.2	4381.82	4203.7	2849.71	4441.24	-0.6401	7.74e-06	0.000307416	LOC127500733	NC_067238.1	10775528	10799138	+	3516	protein_coding	tropomyosin 3%2C transcript variant X7 && - && PF00261:Tropomyosin	-
127511231	36.9299	41.828	52.5683	149.38	105.103	132.005	43.7754	128.829	-1.5571	7.86e-06	0.000311452	LOC127511231	NC_067223.1	26368458	26386133	-	3597	protein_coding	membrane-spanning 4-domains subfamily A member 4A-like%2C transcript variant X1 && sp|Q96JQ5|M4A4A_HUMAN Membrane-spanning 4-domains subfamily A member 4A OS=Homo sapiens OX=9606 GN=MS4A4A PE=1 SV=1 && -	-
127497383	590.878	402.192	768.235	1058.96	1067.28	1352.58	587.102	1159.61	-0.981111	8.75e-06	0.000345533	LOC127497383	NC_067235.1	19416569	19446449	-	2870	protein_coding	transforming growth factor beta receptor 2b%2C transcript variant X1 && sp|Q90999|TGFR2_CHICK TGF-beta receptor type-2 OS=Gallus gallus OX=9031 GN=TGFBR2 PE=1 SV=1 && PF07714:Protein tyrosine kinase|PF08917:Transforming growth factor beta receptor 2 ectodomain	-
127494515	39378.3	41260.6	33273.9	26131.2	24976.6	23993.2	37970.9	25033.7	0.601018	8.93e-06	0.000351692	LOC127494515	NC_067233.1	11748466	11757134	-	2119	protein_coding	glutathione reductase && sp|P47791|GSHR_MOUSE Glutathione reductase, mitochondrial OS=Mus musculus OX=10090 GN=Gsr PE=1 SV=3 && PF07992:Pyridine nucleotide-disulphide oxidoreductase|PF02852:Pyridine nucleotide-disulphide oxidoreductase, dimerisation domain	-
127497005	288.053	253.113	329.244	590.357	446.417	620.98	290.136	552.584	-0.92914	9.05e-06	0.000355396	LOC127497005	NC_067235.1	29836363	29859900	+	3876	protein_coding	progestin and adipoQ receptor family member VI && sp|Q6TCH4|PAQR6_HUMAN Membrane progestin receptor delta OS=Homo sapiens OX=9606 GN=PAQR6 PE=1 SV=2 && PF03006:Haemolysin-III related	-
127505405	3201.82	3643.32	2086.13	5344.93	5552.04	4962.26	2977.09	5286.41	-0.828569	9.12e-06	0.000357231	LOC127505405	NC_067241.1	3363132	3375067	-	1349	protein_coding	cysteine and glycine-rich protein 1a && sp|P47875|CSRP1_RAT Cysteine and glycine-rich protein 1 OS=Rattus norvegicus OX=10116 GN=Csrp1 PE=1 SV=2 && PF00412:LIM domain	-
127516965	2488.15	3442.76	2396.93	1589.97	1787.83	1547.8	2775.95	1641.87	0.757491	9.3e-06	0.000363332	LOC127516965	NC_067227.1	26129068	26135659	-	2195	protein_coding	glutamate-cysteine ligase%2C modifier subunit%2C transcript variant X1 && sp|P48507|GSH0_HUMAN Glutamate--cysteine ligase regulatory subunit OS=Homo sapiens OX=9606 GN=GCLM PE=1 SV=1 && -	-
127506091	398.842	336.769	578.252	872.746	747.64	911.947	437.954	844.111	-0.945769	9.68e-06	0.000377068	LOC127506091	NC_067221.1	5928750	5970355	+	7356	protein_coding	myosin IXb%2C transcript variant X1 && sp|Q13459|MYO9B_HUMAN Unconventional myosin-IXb OS=Homo sapiens OX=9606 GN=MYO9B PE=1 SV=3 && PF00788:Ras association (RalGDS/AF-6) domain|PF00620:RhoGAP domain|PF00063:Myosin head (motor domain)	-
127502381	2124.39	1933.74	2066.77	3061.26	3013.31	3124.42	2041.63	3066.33	-0.586681	9.71e-06	0.000377473	LOC127502381	NC_067239.1	22885129	22895331	+	3222	protein_coding	minichromosome maintenance complex component 3 && sp|Q5ZMN2|MCM3_CHICK DNA replication licensing factor MCM3 OS=Gallus gallus OX=9031 GN=MCM3 PE=2 SV=1 && PF00493:MCM P-loop domain|PF17855:MCM AAA-lid domain|PF14551:MCM N-terminal domain|PF17207:MCM OB domain	-
127499861	314.827	267.055	355.067	142.218	108.354	176.626	312.316	142.399	1.13128	9.89e-06	0.000383325	LOC127499861	NC_067237.1	22658950	22677294	-	3513	protein_coding	uveal autoantigen with coiled-coil domains and ankyrin repeats a%2C transcript variant X1 && sp|Q8CGB3|UACA_MOUSE Uveal autoantigen with coiled-coil domains and ankyrin repeats OS=Mus musculus OX=10090 GN=Uaca PE=1 SV=2 && PF12796:Ankyrin repeats (3 copies)	-
127521716	276.974	309.956	267.453	507.482	504.928	501.06	284.794	504.49	-0.825737	1e-05	0.000388352	LOC127521716	NC_067229.1	40965545	40972430	+	2299	protein_coding	HERV-H LTR-associating 2a%2C tandem duplicate 1 && - && PF07686:Immunoglobulin V-set domain	-
127509530	498.553	545.908	425.158	863.538	841.907	788.309	489.873	831.251	-0.763486	1.09e-05	0.000421528	LOC127509530	NC_067222.1	35425801	35433438	-	1961	protein_coding	serine hydroxymethyltransferase 1 (soluble) && sp|P07511|GLYC_RABIT Serine hydroxymethyltransferase, cytosolic OS=Oryctolagus cuniculus OX=9986 GN=SHMT1 PE=1 SV=2 && PF00464:Serine hydroxymethyltransferase	-
127519076	336.985	294.941	329.244	600.588	496.259	618.191	320.39	571.679	-0.835229	1.11e-05	0.000424892	LOC127519076	NC_067228.1	18273899	18305993	-	3205	protein_coding	VANGL planar cell polarity protein 1%2C transcript variant X4 && sp|Q80Z96|VANG1_MOUSE Vang-like protein 1 OS=Mus musculus OX=10090 GN=Vangl1 PE=1 SV=2 && PF06638:Strabismus protein	-
127510841	306.518	264.91	485.104	529.991	823.487	961.217	352.177	771.565	-1.13069	1.19e-05	0.000454622	LOC127510841	NC_067223.1	5426654	5429546	+	2120	protein_coding	fibrinogen-like 2a && sp|Q14314|FGL2_HUMAN Fibroleukin OS=Homo sapiens OX=9606 GN=FGL2 PE=1 SV=1 && PF00147:Fibrinogen beta and gamma chains, C-terminal globular domain	-
127498102	266.818	301.376	355.989	173.935	115.938	143.16	308.061	144.345	1.09304	1.2e-05	0.000457424	LOC127498102	NC_067236.1	20097777	20106440	-	3626	protein_coding	bradykinin receptor B2%2C transcript variant X2 && sp|Q9GLX8|BKRB2_PIG B2 bradykinin receptor OS=Sus scrofa OX=9823 GN=BDKRB2 PE=2 SV=1 && PF00001:7 transmembrane receptor (rhodopsin family)	-
127521273	903.858	667.102	981.275	1555.19	1331.67	1492.02	850.745	1459.63	-0.778118	1.28e-05	0.000488421	LOC127521273	NC_067229.1	44166667	44186776	-	4817	protein_coding	RAB11 family interacting protein 1 (class I) b%2C transcript variant X1 && sp|Q7L804|RFIP2_HUMAN Rab11 family-interacting protein 2 OS=Homo sapiens OX=9606 GN=RAB11FIP2 PE=1 SV=1 && PF00168:C2 domain|PF09457:FIP domain	-
127512624	1347.02	1248.4	1447.93	2036.07	2168.15	2020.04	1347.78	2074.75	-0.622001	1.28e-05	0.00048854	si_ch211-204c21.1	NC_067224.1	19135793	19165366	+	4220	protein_coding	disabled homolog 2%2C transcript variant X1 && sp|P98082|DAB2_HUMAN Disabled homolog 2 OS=Homo sapiens OX=9606 GN=DAB2 PE=1 SV=3 && -	-
127515273	107061	122730	109932	155288	167557	186010	113241	169619	-0.582906	1.32e-05	0.000500586	LOC127515273	NC_067226.1	3636324	3639688	-	1918	protein_coding	serpin peptidase inhibitor%2C clade E (nexin%2C plasminogen activator inhibitor type 1)%2C member 1 && sp|P20961|PAI1_RAT Plasminogen activator inhibitor 1 OS=Rattus norvegicus OX=10116 GN=Serpine1 PE=2 SV=1 && PF00079:Serpin (serine protease inhibitor)	-
127513515	4825.81	5583.5	4369.63	3023.4	3503.07	2654.97	4926.31	3060.48	0.686824	1.33e-05	0.000504208	LOC127513515	NC_067224.1	25831048	25847456	-	4372	protein_coding	acyl-CoA synthetase long chain family member 4b%2C transcript variant X1 && sp|Q9QUJ7|ACSL4_MOUSE Long-chain-fatty-acid--CoA ligase 4 OS=Mus musculus OX=10090 GN=Acsl4 PE=1 SV=2 && PF00501:AMP-binding enzyme	-
127518559	193.882	190.907	146.638	39.9028	92.1005	56.7062	177.142	62.9032	1.49643	1.35e-05	0.000510773	LOC127518559	NC_067228.1	11055442	11059710	-	2437	protein_coding	aconitate decarboxylase 1 && sp|A6NK06|IRG1_HUMAN Cis-aconitate decarboxylase OS=Homo sapiens OX=9606 GN=ACOD1 PE=1 SV=1 && PF03972:MmgE/PrpD family	-
127498555	271.434	307.811	306.187	465.533	520.097	627.487	295.144	537.706	-0.866315	1.37e-05	0.000514357	LOC127498555	NC_067236.1	28068527	28075131	+	2568	protein_coding	endoplasmic reticulum oxidoreductase 1 alpha && sp|Q7T3D1|ERO1A_DANRE ERO1-like protein alpha OS=Danio rerio OX=7955 GN=ero1a PE=2 SV=1 && PF04137:Endoplasmic Reticulum Oxidoreductin 1 (ERO1)	-
127506624	444.081	467.615	340.311	164.727	230.793	228.684	417.336	208.068	1.00343	1.4e-05	0.00052464	LOC127506624	NC_067243.1	15286433	15289801	+	2423	protein_coding	DnaJ heat shock protein family (Hsp40) member B9a%2C transcript variant X2 && sp|G3H0N9|DNJB9_CRIGR DnaJ homolog subfamily B member 9 OS=Cricetulus griseus OX=10029 GN=DNAJB9 PE=1 SV=1 && PF00226:DnaJ domain	-
127507028	1187.29	1143.3	925.018	1861.11	1784.58	1613.8	1085.2	1753.16	-0.692062	1.41e-05	0.000526661	LOC127507028	NC_067243.1	24748874	24795138	-	2362	protein_coding	growth arrest-specific protein 2%2C transcript variant X1 && sp|O43903|GAS2_HUMAN Growth arrest-specific protein 2 OS=Homo sapiens OX=9606 GN=GAS2 PE=1 SV=1 && PF02187:Growth-Arrest-Specific Protein 2 Domain|PF00307:Calponin homology (CH) domain	-
127524439	264.048	277.781	178.917	444.047	500.593	457.368	240.249	467.336	-0.961041	1.41e-05	0.000526661	LOC127524439	NC_067232.1	3526947	3535404	-	2290	protein_coding	core histone macro-H2A.2%2C transcript variant X1 && sp|Q9P0M6|H2AW_HUMAN Core histone macro-H2A.2 OS=Homo sapiens OX=9606 GN=MACROH2A2 PE=1 SV=3 && PF01661:Macro domain|PF00125:Core histone H2A/H2B/H3/H4|PF16211:C-terminus of histone H2A	-
127503611	2070.84	1486.5	2623.81	3504.28	3504.15	3883.91	2060.38	3630.78	-0.817034	1.45e-05	0.000538413	LOC127503611	NC_067240.1	3325593	3355686	+	3718	protein_coding	leucine rich repeat containing 8 VRAC subunit Aa && sp|Q8IWT6|LRC8A_HUMAN Volume-regulated anion channel subunit LRRC8A OS=Homo sapiens OX=9606 GN=LRRC8A PE=1 SV=1 && PF13855:Leucine rich repeat|PF12534:Pannexin-like TM region of LRRC8	-
127516277	542.869	525.531	481.415	906.51	831.072	805.972	516.605	847.851	-0.714771	1.47e-05	0.000547799	LOC127516277	NC_067226.1	784929	816055	+	1866	protein_coding	cyclin B3%2C transcript variant X1 && sp|P39963|CCNB3_CHICK G2/mitotic-specific cyclin-B3 OS=Gallus gallus OX=9031 GN=CCNB3 PE=2 SV=1 && PF02984:Cyclin, C-terminal domain|PF00134:Cyclin, N-terminal domain	-
127524895	760.755	703.568	764.546	1276.89	1060.78	1252.18	742.956	1196.62	-0.687587	1.48e-05	0.00054949	LOC127524895	NC_067232.1	3784078	3795798	+	3470	protein_coding	helicase%2C lymphoid specific%2C transcript variant X1 && sp|Q60848|HELLS_MOUSE Lymphocyte-specific helicase OS=Mus musculus OX=10090 GN=Hells PE=1 SV=2 && PF00176:SNF2 family N-terminal domain|PF00271:Helicase conserved C-terminal domain	-
127523676	0	0	0	17.3935	28.1719	9.2961	0	18.2872	-6.6763	1.49e-05	1	LOC127523676	NC_067231.1	5999620	6008927	-	2859	protein_coding	solute carrier family 16 member 9b%2C transcript variant X1 && sp|Q7TM99|MOT9_MOUSE Monocarboxylate transporter 9 OS=Mus musculus OX=10090 GN=Slc16a9 PE=2 SV=1 && PF07690:Major Facilitator Superfamily	-
127522612	916.784	979.203	874.294	620.028	498.426	554.977	923.427	557.811	0.726741	1.52e-05	0.000558954	LOC127522612	NC_067230.1	25698954	25713553	-	3919	protein_coding	6-phosphofructo-2-kinase/fructose-2%2C6-biphosphatase 4a%2C transcript variant X5 && sp|Q16877|F264_HUMAN 6-phosphofructo-2-kinase/fructose-2,6-bisphosphatase 4 OS=Homo sapiens OX=9606 GN=PFKFB4 PE=1 SV=6 && PF01591:6-phosphofructo-2-kinase|PF00300:Histidine phosphatase superfamily (branch 1)	-
127502083	309.287	338.914	411.324	623.098	663.124	585.654	353.175	623.959	-0.82046	1.52e-05	0.000558954	LOC127502083	NC_067239.1	15853531	15872066	+	13987	protein_coding	beta-sarcoglycan-like%2C transcript variant X3 && sp|P82349|SGCB_MOUSE Beta-sarcoglycan OS=Mus musculus OX=10090 GN=Sgcb PE=1 SV=1 && -	-
127502537	276.974	300.303	375.356	104.361	196.12	103.187	317.544	134.556	1.24184	1.52e-05	0.000558954	LOC127502537	NC_067239.1	31308922	31365949	+	4575	protein_coding	Rho GTPase activating protein 39 && sp|Q9C0H5|RHG39_HUMAN Rho GTPase-activating protein 39 OS=Homo sapiens OX=9606 GN=ARHGAP39 PE=1 SV=2 && PF00784:MyTH4 domain|PF00620:RhoGAP domain	-
127503188	1836.34	1830.78	1809.46	2986.57	2635.16	2634.51	1825.52	2752.08	-0.592203	1.55e-05	0.000568525	LOC127503188	NC_067240.1	19287732	19311619	-	4536	protein_coding	mitogen-activated protein kinase 9 && sp|P45984|MK09_HUMAN Mitogen-activated protein kinase 9 OS=Homo sapiens OX=9606 GN=MAPK9 PE=1 SV=2 && PF00069:Protein kinase domain	-
127522307	587.185	600.606	766.391	244.533	240.545	445.283	651.394	310.12	1.06904	1.62e-05	0.000592307	LOC127522307	NC_067230.1	28976309	29000741	-	3854	protein_coding	tumor necrosis factor receptor superfamily%2C member 1B%2C transcript variant X1 && - && PF00020:TNFR/NGFR cysteine-rich region	-
127519378	1446.73	2044.21	1164.8	890.139	912.337	699.996	1551.91	834.158	0.895557	1.65e-05	0.000600739	LOC127519378	NC_067220.1	43280018	43284041	-	2193	protein_coding	DnaJ heat shock protein family (Hsp40) member B1b && sp|Q2KIT4|DNJB4_BOVIN DnaJ homolog subfamily B member 4 OS=Bos taurus OX=9913 GN=DNAJB4 PE=2 SV=1 && PF00226:DnaJ domain|PF01556:DnaJ C terminal domain	-
127514251	4243.24	4603.22	7816.08	3150.28	2628.66	3213.66	5554.18	2997.53	0.889798	1.65e-05	0.000600739	LOC127514251	NC_067225.1	6746078	6785600	+	5582	protein_coding	ATP-binding cassette%2C sub-family C (CFTR/MRP)%2C member 4 && sp|O15439|MRP4_HUMAN ATP-binding cassette sub-family C member 4 OS=Homo sapiens OX=9606 GN=ABCC4 PE=1 SV=3 && PF00005:ABC transporter|PF00664:ABC transporter transmembrane region	-
127496943	820.766	1136.86	804.203	453.255	576.441	516.863	920.61	515.52	0.836107	1.66e-05	0.000604045	LOC127496943	NC_067235.1	27382319	27392130	-	2053	protein_coding	CKLF-like MARVEL transmembrane domain containing 6 && sp|Q9CZ69|CKLF6_MOUSE CKLF-like MARVEL transmembrane domain-containing protein 6 OS=Mus musculus OX=10090 GN=Cmtm6 PE=1 SV=1 && PF01284:Membrane-associating domain	-
127498748	310.211	300.303	344.922	181.097	165.781	136.653	318.479	161.177	0.98413	1.71e-05	0.000617522	LOC127498748	NC_067236.1	9071790	9109183	-	5333	protein_coding	BicC family RNA binding protein 1a%2C transcript variant X1 && sp|Q5U4T7|BIC1B_XENLA Protein bicaudal C homolog 1-B OS=Xenopus laevis OX=8355 GN=bicc1-b PE=2 SV=1 && PF00013:KH domain|PF00536:SAM domain (Sterile alpha motif)	-
127509094	144.95	220.937	138.338	20.463	66.0957	65.0727	168.075	50.5438	1.7316	1.8e-05	0.000649402	LOC127509094	NC_067222.1	28193621	28197411	-	2077	protein_coding	fibroblast growth factor 21 && - && PF00167:Fibroblast growth factor	-
127515454	52.625	46.118	49.8016	131.986	109.437	158.034	49.5149	133.152	-1.42738	1.81e-05	0.000652215	LOC127515454	NC_067226.1	46118386	46184873	+	6773	protein_coding	murine retrovirus integration site 1 homolog%2C transcript variant X1 && sp|Q9N1F0|IRAG1_BOVIN Inositol 1,4,5-triphosphate receptor associated 1 OS=Bos taurus OX=9913 GN=IRAG1 PE=1 SV=1 && PF05781:MRVI1 protein|PF14662:Coiled-coil region of CCDC155 or KASH	-
127511872	16.6184	28.9578	9.22251	0	0	0	18.2663	0	6.61619	1.81e-05	1	LOC127511872	NC_067220.1	15255380	15275028	-	5480	protein_coding	phosphodiesterase 5A%2C cGMP-specific%2C a%2C transcript variant X1 && sp|O76074|PDE5A_HUMAN cGMP-specific 3',5'-cyclic phosphodiesterase OS=Homo sapiens OX=9606 GN=PDE5A PE=1 SV=2 && PF01590:GAF domain|PF00233:3'5'-cyclic nucleotide phosphodiesterase	-
127508441	1426.42	1555.14	1992.06	782.709	848.408	1166.66	1657.87	932.593	0.829571	1.89e-05	0.000677887	LOC127508441	NC_067222.1	32305544	32350534	-	5493	protein_coding	pleckstrin homology%2C MyTH4 and FERM domain containing H3%2C transcript variant X1 && sp|P79114|MYO10_BOVIN Unconventional myosin-X OS=Bos taurus OX=9913 GN=MYO10 PE=1 SV=1 && PF00784:MyTH4 domain|PF00373:FERM central domain	-
127513132	146.796	188.762	307.11	73.6667	33.5896	98.5387	214.223	68.5983	1.63876	1.9e-05	0.000680679	LOC127513132	NC_067224.1	42971775	42984833	-	3105	lncRNA	uncharacterized LOC127513132 && - && -	-
127494036	657.351	625.274	825.415	404.144	393.323	422.043	702.68	406.503	0.789811	1.9e-05	0.000680679	LOC127494036	NC_067233.1	17536775	17557246	+	6521	protein_coding	ring finger protein 44%2C transcript variant X4 && sp|Q08CG8|RNF44_DANRE RING finger protein 44 OS=Danio rerio OX=7955 GN=rnf44 PE=2 SV=1 && PF13639:Ring finger domain	-
127517094	475.472	448.31	438.992	239.417	286.053	232.403	454.258	252.624	0.847598	1.93e-05	0.000687277	LOC127517094	NC_067227.1	32646044	32650418	+	2356	protein_coding	zinc finger DHHC-type palmitoyltransferase 12a && sp|B0S5D5|ZD12A_DANRE Palmitoyltransferase ZDHHC12-A OS=Danio rerio OX=7955 GN=zdhhc12a PE=3 SV=1 && PF01529:DHHC palmitoyltransferase	-
127497164	457.007	436.512	577.329	783.732	841.907	875.693	490.283	833.777	-0.765466	1.94e-05	0.000689089	LOC127497164	NC_067235.1	31229611	31233501	+	3891	protein_coding	frizzled class receptor 1 && sp|Q9I9M5|FZD1_XENLA Frizzled-1 OS=Xenopus laevis OX=8355 GN=fzd1 PE=1 SV=1 && PF01392:Fz domain|PF01534:Frizzled/Smoothened family membrane region	-
127497370	2490.92	2710.24	2308.4	1629.88	1680.56	1657.49	2503.18	1655.98	0.595926	1.98e-05	0.000703709	LOC127497370	NC_067235.1	25249903	25258227	+	1958	protein_coding	derlin 1 && sp|Q9BUN8|DERL1_HUMAN Derlin-1 OS=Homo sapiens OX=9606 GN=DERL1 PE=1 SV=1 && PF04511:Der1-like family	-
novel.856	1342.4	1294.52	1188.78	895.255	768.227	709.292	1275.23	790.925	0.689357	2e-05	0.000706253	-	NC_067241.1	2632341	2675589	-	4060	-	- && - && -	-
127508034	1914.81	2149.31	1537.39	3010.1	3270.11	2759.08	1867.17	3013.1	-0.69059	2.01e-05	0.000709721	LOC127508034	NC_067222.1	29761524	29765913	+	2496	protein_coding	RAS related && sp|P62070|RRAS2_HUMAN Ras-related protein R-Ras2 OS=Homo sapiens OX=9606 GN=RRAS2 PE=1 SV=1 && PF00071:Ras family	-
127494636	494.86	521.241	640.965	255.787	282.803	355.111	552.355	297.9	0.889952	2.03e-05	0.000714266	LOC127494636	NC_067233.1	4225827	4295396	+	5497	protein_coding	glycine receptor%2C alpha 1%2C transcript variant X1 && sp|O93430|GLRA1_DANRE Glycine receptor subunit alphaZ1 OS=Danio rerio OX=7955 GN=glra1 PE=1 SV=1 && PF02932:Neurotransmitter-gated ion-channel transmembrane region|PF02931:Neurotransmitter-gated ion-channel ligand binding domain	-
127513897	1402.41	1451.11	2479.93	3095.03	3060.99	3572.49	1777.82	3242.83	-0.866963	2.17e-05	0.00076185	LOC127513897	NC_067225.1	11561269	11571134	+	3647	protein_coding	coiled-coil domain containing 80 like 1%2C transcript variant X1 && sp|Q90X49|CCD80_DANRE Coiled-coil domain-containing protein 80 OS=Danio rerio OX=7955 GN=ccdc80 PE=2 SV=1 && PF13778:Domain of unknown function (DUF4174)	-
127523629	165.261	156.587	207.507	329.454	297.972	476.89	176.451	368.105	-1.06103	2.21e-05	0.000773138	LOC127523629	NC_067231.1	24186093	24193383	-	3063	protein_coding	tektin 3 && sp|Q9BXF9|TEKT3_HUMAN Tektin-3 OS=Homo sapiens OX=9606 GN=TEKT3 PE=1 SV=1 && PF03148:Tektin family	-
127503914	144.026	111.541	126.348	298.759	218.874	284.461	127.305	267.365	-1.06976	2.24e-05	0.000784413	LOC127503914	NC_067240.1	17827165	17858461	-	3109	protein_coding	CXXC finger protein 5a%2C transcript variant X3 && sp|Q32LB3|CXXC5_BOVIN CXXC-type zinc finger protein 5 OS=Bos taurus OX=9913 GN=CXXC5 PE=2 SV=2 && PF02008:CXXC zinc finger domain	-
127518455	2478.92	2352.02	2263.2	3695.61	3651.52	3242.48	2364.71	3529.87	-0.577839	2.25e-05	0.000784413	LOC127518455	NC_067228.1	27154275	27166111	-	2408	protein_coding	leucine rich repeat containing 58b && sp|Q32NT4|LRC58_XENLA Leucine-rich repeat-containing protein 58 OS=Xenopus laevis OX=8355 GN=lrrc58 PE=2 SV=1 && PF13855:Leucine rich repeat	-
127502502	164.338	129.774	171.539	333.547	310.975	279.813	155.217	308.111	-0.986927	2.26e-05	0.000787016	LOC127502502	NC_067239.1	13711717	13734799	-	6673	protein_coding	protein tyrosine kinase 2 beta%2C b%2C transcript variant X1 && sp|Q14289|FAK2_HUMAN Protein-tyrosine kinase 2-beta OS=Homo sapiens OX=9606 GN=PTK2B PE=1 SV=2 && PF03623:Focal adhesion targeting region|PF00373:FERM central domain|PF07714:Protein tyrosine kinase|PF18038:FERM N-terminal domain	-
127518894	977.718	868.734	1030.15	1471.29	1391.26	1779.27	958.869	1547.27	-0.690288	2.27e-05	0.000787912	LOC127518894	NC_067228.1	15933233	15940966	-	3224	protein_coding	inhibin subunit beta B%2C transcript variant X1 && sp|P27093|INHBB_CHICK Inhibin beta B chain OS=Gallus gallus OX=9031 GN=INHBB PE=2 SV=2 && PF00688:TGF-beta propeptide|PF00019:Transforming growth factor beta like domain	-
127497177	373.915	469.76	319.099	216.908	195.036	184.992	387.591	198.979	0.961165	2.28e-05	0.000791117	LOC127497177	NC_067235.1	18027475	18029360	-	1170	protein_coding	elongator acetyltransferase complex subunit 6%2C transcript variant X1 && sp|Q0P424|ELP6_DANRE Elongator complex protein 6 OS=Danio rerio OX=7955 GN=elp6 PE=2 SV=2 && PF09807:Elongation complex protein 6	-
127524432	604.726	528.748	692.611	289.551	355.4	376.492	608.695	340.481	0.838351	2.31e-05	0.000797673	LOC127524432	NC_067232.1	26380966	26399889	+	4988	protein_coding	HECT and RLD domain containing E3 ubiquitin protein ligase 4%2C transcript variant X1 && sp|Q5PQN1|HERC4_RAT Probable E3 ubiquitin-protein ligase HERC4 OS=Rattus norvegicus OX=10116 GN=Herc4 PE=2 SV=1 && PF00632:HECT-domain (ubiquitin-transferase)|PF00415:Regulator of chromosome condensation (RCC1) repeat	-
127518414	734.904	758.266	946.23	468.602	526.598	435.058	813.133	476.753	0.771106	2.37e-05	0.00081808	LOC127518414	NC_067228.1	6172326	6328323	-	7331	protein_coding	adenosine deaminase RNA specific B1b%2C transcript variant X1 && sp|Q91ZS8|RED1_MOUSE Double-stranded RNA-specific editase 1 OS=Mus musculus OX=10090 GN=Adarb1 PE=1 SV=1 && PF02137:Adenosine-deaminase (editase) domain|PF00035:Double-stranded RNA binding motif	-
127496831	1167.91	1244.11	972.975	709.042	738.971	601.458	1128.33	683.157	0.724115	2.55e-05	0.0008767	LOC127496831	NC_067221.1	18760350	18762845	+	1314	protein_coding	growth arrest and DNA-damage-inducible%2C alpha%2C a && sp|P24522|GA45A_HUMAN Growth arrest and DNA damage-inducible protein GADD45 alpha OS=Homo sapiens OX=9606 GN=GADD45A PE=1 SV=1 && PF01248:Ribosomal protein L7Ae/L30e/S12e/Gadd45 family	-
127498778	231.735	203.777	263.764	124.824	80.1816	110.624	233.092	105.21	1.14685	2.66e-05	0.000912877	LOC127498778	NC_067236.1	2226906	2233664	+	4421	protein_coding	F-box protein 30a%2C transcript variant X1 && sp|Q8TB52|FBX30_HUMAN F-box only protein 30 OS=Homo sapiens OX=9606 GN=FBXO30 PE=1 SV=3 && PF15966:F-box|PF15965:TRAF-like zinc-finger	-
127516173	22.1579	56.8431	23.9785	123.801	159.28	82.7353	34.3265	121.939	-1.83655	2.71e-05	0.000927044	LOC127516173	NC_067226.1	34729404	34732757	-	3128	protein_coding	uncharacterized LOC127516173 && - && PF05461:Apolipoprotein L	-
127499644	1679.38	1719.24	1314.21	2743.06	2717.51	2170.64	1570.94	2543.74	-0.695366	2.75e-05	0.00093923	LOC127499644	NC_067237.1	26552680	26558637	-	1515	protein_coding	coactosin-like F-actin binding protein 1%2C transcript variant X1 && sp|Q2HJ57|COTL1_BOVIN Coactosin-like protein OS=Bos taurus OX=9913 GN=COTL1 PE=2 SV=3 && PF00241:Cofilin/tropomyosin-type actin-binding protein	-
127521489	157.875	138.354	161.394	62.4121	65.0121	65.0727	152.541	64.1656	1.25	2.82e-05	0.00096153	LOC127521489	NC_067229.1	7392098	7403357	+	3643	protein_coding	muscle RAS oncogene homolog b && sp|O14807|RASM_HUMAN Ras-related protein M-Ras OS=Homo sapiens OX=9606 GN=MRAS PE=1 SV=2 && PF00071:Ras family	-
127503769	15.6952	28.9578	35.0456	1.02315	1.08354	0.92961	26.5662	1.0121	4.71772	2.83e-05	1	LOC127503769	NC_067240.1	4069489	4071256	-	1038	protein_coding	CD59 glycoprotein-like && - && PF00087:Snake toxin and toxin-like protein|PF00021:u-PAR/Ly-6 domain	-
127520827	1260.23	1235.53	1641.61	789.871	766.06	936.117	1379.12	830.683	0.731203	2.86e-05	0.000972896	LOC127520827	NC_067229.1	40978965	41013003	+	6660	protein_coding	pleckstrin homology-like domain%2C family B%2C member 2a%2C transcript variant X1 && sp|Q8K1N2|PHLB2_MOUSE Pleckstrin homology-like domain family B member 2 OS=Mus musculus OX=10090 GN=Phldb2 PE=1 SV=2 && PF00169:PH domain	-
127502932	3232.29	3233.62	4385.31	5535.24	5331	6576.99	3617.07	5814.41	-0.684775	2.92e-05	0.000988816	LOC127502932	NC_067239.1	23074457	23137258	+	8359	protein_coding	CDC42 binding protein kinase alpha (DMPK-like) b%2C transcript variant X1 && sp|O54874|MRCKA_RAT Serine/threonine-protein kinase MRCK alpha OS=Rattus norvegicus OX=10116 GN=Cdc42bpa PE=1 SV=1 && PF00069:Protein kinase domain|PF08826:DMPK coiled coil domain like|PF15796:KELK-motif containing domain of MRCK Ser/Thr protein kinase|PF00130:Phorbol esters/diacylglycerol binding domain (C1 domain)|PF00…	-
127522441	4349.41	4203.17	3755.41	6422.31	6729.84	5456.81	4102.66	6202.99	-0.596345	2.95e-05	0.000998261	LOC127522441	NC_067230.1	25217714	25227420	-	2551	protein_coding	LIM and senescent cell antigen-like domains 1%2C transcript variant X1 && sp|P48059|LIMS1_HUMAN LIM and senescent cell antigen-like-containing domain protein 1 OS=Homo sapiens OX=9606 GN=LIMS1 PE=1 SV=4 && PF00412:LIM domain	-
127494115	1019.26	1092.89	1185.09	656.862	712.966	721.377	1099.08	697.068	0.656877	2.98e-05	0.00100542	LOC127494115	NC_067233.1	15464962	15526842	-	3077	protein_coding	LIM domain binding 2a && sp|Q9W676|LDB2_CHICK LIM domain-binding protein 2 OS=Gallus gallus OX=9031 GN=LDB2 PE=2 SV=1 && PF01803:LIM-domain binding protein|PF17916:LIM interaction domain (LID)	-
127508545	200.344	210.212	222.263	385.727	414.994	348.604	210.94	383.108	-0.860312	3.1e-05	0.00104336	LOC127508545	NC_067222.1	26968221	27001739	-	3843	protein_coding	4-aminobutyrate aminotransferase%2C transcript variant X2 && sp|P80404|GABT_HUMAN 4-aminobutyrate aminotransferase, mitochondrial OS=Homo sapiens OX=9606 GN=ABAT PE=1 SV=3 && PF00202:Aminotransferase class-III	-
127511527	7398.9	9430.59	7086.58	5211.92	5202.05	5205.82	7972.02	5206.6	0.614499	3.11e-05	0.00104336	LOC127511527	NC_067223.1	1490959	1500247	+	3813	protein_coding	6-phosphofructo-2-kinase/fructose-2%2C6-biphosphatase 3%2C transcript variant X2 && sp|Q5R9C1|F263_PONAB 6-phosphofructo-2-kinase/fructose-2,6-bisphosphatase 3 OS=Pongo abelii OX=9601 GN=PFKFB3 PE=2 SV=2 && PF01591:6-phosphofructo-2-kinase|PF00300:Histidine phosphatase superfamily (branch 1)	-
127515574	115.406	119.049	186.295	315.13	252.464	337.448	140.25	301.681	-1.10422	3.12e-05	0.00104368	LOC127515574	NC_067226.1	21786641	21886880	-	3771	protein_coding	ADAM metallopeptidase domain 19a%2C transcript variant X1 && sp|Q9H013|ADA19_HUMAN Disintegrin and metalloproteinase domain-containing protein 19 OS=Homo sapiens OX=9606 GN=ADAM19 PE=1 SV=3 && PF01421:Reprolysin (M12B) family zinc metalloprotease|PF00200:Disintegrin|PF01562:Reprolysin family propeptide|PF08516:ADAM cysteine-rich	-
127513844	135.717	140.499	140.182	277.273	334.813	231.473	138.799	281.186	-1.0175	3.13e-05	0.00104658	LOC127513844	NC_067225.1	12228982	12232757	+	1228	protein_coding	heme oxygenase-like && sp|O73688|HMOX_TAKRU Heme oxygenase OS=Takifugu rubripes OX=31033 GN=hmox PE=3 SV=1 && PF01126:Heme oxygenase	-
127512426	222.502	203.777	169.694	104.361	65.0121	87.3833	198.658	85.5856	1.21327	3.15e-05	0.00104921	LOC127512426	NC_067224.1	30725412	30732310	+	3338	protein_coding	zinc finger DHHC-type palmitoyltransferase 12b && sp|E7F021|ZD12B_DANRE Palmitoyltransferase ZDHHC12-B OS=Danio rerio OX=7955 GN=zdhhc12b PE=3 SV=1 && PF01529:DHHC palmitoyltransferase	-
127496761	901.088	772.208	710.134	506.459	473.505	458.298	794.477	479.421	0.728978	3.16e-05	0.00104921	LOC127496761	NC_067235.1	14569386	14578080	-	2460	protein_coding	folliculin%2C transcript variant X1 && sp|Q8NFG4|FLCN_HUMAN Folliculin OS=Homo sapiens OX=9606 GN=FLCN PE=1 SV=1 && PF16692:Folliculin C-terminal domain|PF11704:Vesicle coat protein involved in Golgi to plasma membrane transport	-
127522315	2030.22	2180.42	2173.75	3007.03	3133.59	3213.66	2128.13	3118.09	-0.551176	3.16e-05	0.00104921	LOC127522315	NC_067230.1	12220793	12242860	+	3744	protein_coding	RNA binding motif%2C single stranded interacting protein 1a%2C transcript variant X1 && sp|P29558|RBMS1_HUMAN RNA-binding motif, single-stranded-interacting protein 1 OS=Homo sapiens OX=9606 GN=RBMS1 PE=1 SV=3 && PF00076:RNA recognition motif. (a.k.a. RRM, RBD, or RNP domain)	-
127512372	5661.35	5817.3	5917.16	8241.46	8072.34	8520.81	5798.6	8278.2	-0.513638	3.18e-05	0.00104956	LOC127512372	NC_067224.1	7357846	7406233	-	4096	protein_coding	RAS p21 protein activator 4 && sp|O43374|RASL2_HUMAN Ras GTPase-activating protein 4 OS=Homo sapiens OX=9606 GN=RASA4 PE=2 SV=2 && PF00779:BTK motif|PF00616:GTPase-activator protein for Ras-like GTPase|PF00168:C2 domain|PF00169:PH domain	-
127503880	175.417	176.964	367.056	78.7825	95.3511	105.046	239.812	93.0598	1.36606	3.18e-05	0.00104956	LOC127503880	NC_067240.1	3798497	3872950	+	9301	protein_coding	collagen%2C type XXVII%2C alpha 1a && sp|C7DZK3|CRA1A_DANRE Collagen alpha-1(XXVII) chain A OS=Danio rerio OX=7955 GN=col27a1a PE=2 SV=1 && PF01410:Fibrillar collagen C-terminal domain|PF01391:Collagen triple helix repeat (20 copies)	-
127524056	43.3926	22.5227	42.4236	89.0139	131.108	116.201	36.113	112.108	-1.62784	3.24e-05	0.0010662	LOC127524056	NC_067231.1	30135801	30137531	+	1423	protein_coding	DNA-damage-inducible transcript 4 && sp|Q7T346|DDIT4_DANRE DNA damage-inducible transcript 4 protein OS=Danio rerio OX=7955 GN=ddit4 PE=2 SV=1 && PF07809:RTP801 C-terminal region	-
127503267	984.181	1112.19	1277.32	583.195	708.632	741.829	1124.56	677.885	0.730094	3.25e-05	0.0010675	LOC127503267	NC_067240.1	14163915	14172928	-	3371	protein_coding	angiopoietin-like 5%2C transcript variant X1 && sp|Q86XS5|ANGL5_HUMAN Angiopoietin-related protein 5 OS=Homo sapiens OX=9606 GN=ANGPTL5 PE=1 SV=3 && PF00147:Fibrinogen beta and gamma chains, C-terminal globular domain	-
127513960	5684.43	5321.8	6884.61	9143.88	8668.29	9126.91	5963.61	8979.69	-0.590404	3.38e-05	0.00110834	LOC127513960	NC_067225.1	6892419	6961341	+	8026	protein_coding	myosin%2C heavy chain 10%2C non-muscle%2C transcript variant X1 && sp|Q61879|MYH10_MOUSE Myosin-10 OS=Mus musculus OX=10090 GN=Myh10 PE=1 SV=2 && PF01576:Myosin tail|PF00063:Myosin head (motor domain)|PF02736:Myosin N-terminal SH3-like domain	-
127514504	257.586	225.227	201.973	508.505	333.729	478.749	228.262	440.328	-0.948461	3.39e-05	0.00110834	LOC127514504	NC_067225.1	31794459	31840758	+	4223	protein_coding	TEA domain family member 3 b%2C transcript variant X1 && sp|Q99594|TEAD3_HUMAN Transcriptional enhancer factor TEF-5 OS=Homo sapiens OX=9606 GN=TEAD3 PE=1 SV=2 && PF17725:YAP binding domain|PF01285:TEA/ATTS domain	TEA
127501177	1399.64	1231.24	1214.61	1928.64	2039.21	1862.01	1281.83	1943.29	-0.600037	3.42e-05	0.00111743	LOC127501177	NC_067221.1	6672088	6681490	-	2614	protein_coding	p21 protein (Cdc42/Rac)-activated kinase 2a && sp|Q64303|PAK2_RAT Serine/threonine-protein kinase PAK 2 OS=Rattus norvegicus OX=10116 GN=Pak2 PE=1 SV=1 && -	-
127505399	389.61	425.787	697.222	259.88	239.461	255.643	504.206	251.661	1.00288	3.47e-05	0.00113157	LOC127505399	NC_067241.1	3291901	3555039	+	16519	protein_coding	neuron navigator 1a%2C transcript variant X3 && sp|Q8NEY1|NAV1_HUMAN Neuron navigator 1 OS=Homo sapiens OX=9606 GN=NAV1 PE=1 SV=2 && -	-
127504369	597.34	653.16	889.973	385.727	420.412	404.38	713.491	403.506	0.822707	3.52e-05	0.00114508	LOC127504369	NC_067240.1	18551999	18590885	-	3390	protein_coding	stromal interaction molecule 1b%2C transcript variant X1 && sp|P70302|STIM1_MOUSE Stromal interaction molecule 1 OS=Mus musculus OX=10090 GN=Stim1 PE=1 SV=2 && PF00536:SAM domain (Sterile alpha motif)|PF16533:STIM1 Orai1-activating region	-
127497953	1478.12	1614.13	2048.32	1107.05	934.008	1106.24	1713.52	1049.1	0.707684	3.61e-05	0.00117064	LOC127497953	NC_067221.1	21819791	21844177	+	6434	protein_coding	receptor-interacting serine-threonine kinase 2%2C transcript variant X1 && sp|Q3SZJ2|RIPK2_BOVIN Receptor-interacting serine/threonine-protein kinase 2 OS=Bos taurus OX=9913 GN=RIPK2 PE=2 SV=1 && PF00069:Protein kinase domain|PF00619:Caspase recruitment domain	-
127517069	1226.99	1282.72	1230.28	1770.05	1950.36	1862.01	1246.67	1860.81	-0.577917	3.7e-05	0.00119842	LOC127517069	NC_067220.1	33891649	33923411	-	5424	protein_coding	catenin (cadherin-associated protein)%2C delta 1%2C transcript variant X1 && sp|P30999|CTND1_MOUSE Catenin delta-1 OS=Mus musculus OX=10090 GN=Ctnnd1 PE=1 SV=2 && PF00514:Armadillo/beta-catenin-like repeat	-
127509747	298.209	258.475	277.598	119.708	163.614	136.653	278.094	139.992	0.991657	3.75e-05	0.00121151	LOC127509747	NC_067222.1	42324765	42395822	+	2832	protein_coding	BAR/IMD domain containing adaptor protein 2 like 1b && sp|Q9DBJ3|BI2L1_MOUSE Brain-specific angiogenesis inhibitor 1-associated protein 2-like protein 1 OS=Mus musculus OX=10090 GN=Baiap2l1 PE=1 SV=1 && PF08397:IRSp53/MIM homology domain|PF14604:Variant SH3 domain	-
127518912	419.154	423.642	458.359	750.991	831.072	616.331	433.718	732.798	-0.755867	3.82e-05	0.00122983	LOC127518912	NC_067228.1	17066868	17079913	-	2742	protein_coding	transcription factor Dp-1%2C a%2C transcript variant X2 && sp|Q14186|TFDP1_HUMAN Transcription factor Dp-1 OS=Homo sapiens OX=9606 GN=TFDP1 PE=1 SV=1 && PF08781:Transcription factor DP|PF02319:E2F/DP family winged-helix DNA-binding domain	E2F
127512810	914.014	890.185	1178.64	627.19	562.355	616.331	994.279	601.959	0.724114	3.84e-05	0.00123418	LOC127512810	NC_067224.1	38865209	38904466	+	4819	protein_coding	discoidin domain receptor family%2C member 2%2C like && sp|Q16832|DDR2_HUMAN Discoidin domain-containing receptor 2 OS=Homo sapiens OX=9606 GN=DDR2 PE=1 SV=2 && PF00754:F5/8 type C domain|PF07714:Protein tyrosine kinase	-
127523570	806.917	752.903	1166.65	1436.5	1477.94	1814.6	908.823	1576.35	-0.794215	3.86e-05	0.00123878	LOC127523570	NC_067231.1	19593680	19643836	-	8439	protein_coding	dynamin binding protein%2C transcript variant X1 && sp|E7F1U2|DNMBP_DANRE Dynamin-binding protein OS=Danio rerio OX=7955 GN=dnmbp PE=2 SV=1 && PF14604:Variant SH3 domain|PF00621:RhoGEF domain|PF03114:BAR domain|PF07653:Variant SH3 domain	-
127517710	320.366	318.536	332.01	556.593	697.797	474.101	323.638	576.164	-0.831132	3.91e-05	0.00124895	LOC127517710	NC_067227.1	16985673	17004252	+	3350	protein_coding	guanine nucleotide binding protein (G protein)%2C alpha inhibiting activity polypeptide 3 && sp|P38403|GNAI3_CAVPO Guanine nucleotide-binding protein G(i) subunit alpha-3 OS=Cavia porcellus OX=10141 GN=GNAI3 PE=2 SV=3 && PF00503:G-protein alpha subunit	-
127494578	624.114	652.087	601.308	408.236	379.237	343.956	625.836	377.143	0.730928	3.91e-05	0.00124895	LOC127494578	NC_067233.1	28585539	28595792	+	5421	protein_coding	RAB9B%2C member RAS oncogene family%2C transcript variant X2 && sp|Q5R4W9|RAB9B_PONAB Ras-related protein Rab-9B OS=Pongo abelii OX=9601 GN=RAB9B PE=2 SV=1 && PF00071:Ras family	-
127509386	1834.49	1984.15	3454.75	1076.35	1042.36	1610.08	2424.46	1242.93	0.963692	3.94e-05	0.00125365	LOC127509386	NC_067222.1	32452108	32474812	+	6887	protein_coding	multidrug resistance-associated protein 1-like && sp|Q5F364|MRP1_CHICK Multidrug resistance-associated protein 1 OS=Gallus gallus OX=9031 GN=ABCC1 PE=2 SV=1 && PF00005:ABC transporter|PF00664:ABC transporter transmembrane region	-
127510864	1169.75	1247.33	1173.1	1750.61	1754.24	1844.35	1196.73	1783.07	-0.575522	3.94e-05	0.00125365	LOC127510864	NC_067223.1	14653789	14677501	+	6284	protein_coding	fibroblast growth factor receptor substrate 2a && sp|Q8WU20|FRS2_HUMAN Fibroblast growth factor receptor substrate 2 OS=Homo sapiens OX=9606 GN=FRS2 PE=1 SV=4 && PF02174:PTB domain (IRS-1 type)	-
127517491	9659.93	8289.44	7916.61	12795.5	12790.1	12301.5	8621.99	12629	-0.550617	3.99e-05	0.00126653	LOC127517491	NC_067227.1	1106757	1109809	+	1592	protein_coding	tubulin%2C beta 2b && sp|Q9YHC3|TBB1_GADMO Tubulin beta-1 chain OS=Gadus morhua OX=8049 PE=2 SV=1 && PF03953:Tubulin C-terminal domain|PF00091:Tubulin/FtsZ family, GTPase domain	-
127520968	6563.36	7861.51	5587.92	4297.22	4411.07	4256.68	6670.93	4321.66	0.626204	4e-05	0.00126653	LOC127520968	NC_067229.1	18338297	18340643	+	1165	protein_coding	mesencephalic astrocyte-derived neurotrophic factor && sp|P55145|MANF_HUMAN Mesencephalic astrocyte-derived neurotrophic factor OS=Homo sapiens OX=9606 GN=MANF PE=1 SV=3 && PF10208:Degradation arginine-rich protein for mis-folding	-
127508367	90823.4	91203.2	70956.2	137123	127456	117801	84327.6	127460	-0.595974	4.03e-05	0.00127266	LOC127508367	NC_067222.1	35592632	35596374	-	1845	protein_coding	actin%2C beta 2 && sp|Q7ZVF9|ACTB2_DANRE Actin, cytoplasmic 2 OS=Danio rerio OX=7955 GN=actbb PE=1 SV=2 && PF00022:Actin	-
127503778	467.163	418.28	294.198	149.38	235.127	189.64	393.213	191.382	1.03936	4.05e-05	0.00127296	LOC127503778	NC_067240.1	4015111	4100171	+	850	protein_coding	long neurotoxin homolog TA-bm16-like%2C transcript variant X1 && - && PF00021:u-PAR/Ly-6 domain	-
127517108	322.213	244.533	393.801	569.894	516.847	738.11	320.182	608.284	-0.925069	4.05e-05	0.00127296	LOC127517108	NC_067227.1	1184355	1194081	-	3072	protein_coding	cellular communication network factor 1%2C like 2 && sp|Q9ES72|CCN1_RAT CCN family member 1 OS=Rattus norvegicus OX=10116 GN=Ccn1 PE=2 SV=1 && PF00093:von Willebrand factor type C domain|PF00219:Insulin-like growth factor binding protein|PF00007:Cystine-knot domain	-
127501564	1640.61	904.127	2283.49	3947.31	5082.87	6394.79	1609.41	5141.65	-1.67556	4.06e-05	0.00127296	LOC127501564	NC_067238.1	2386337	2392161	-	2541	protein_coding	cellular communication network factor 2b%2C transcript variant X1 && sp|P29279|CCN2_HUMAN CCN family member 2 OS=Homo sapiens OX=9606 GN=CCN2 PE=1 SV=2 && PF00090:Thrombospondin type 1 domain|PF00219:Insulin-like growth factor binding protein|PF00007:Cystine-knot domain|PF00093:von Willebrand factor type C domain	-
127504836	1739.4	1977.71	2629.34	3197.34	3247.36	4187.89	2115.48	3544.2	-0.744504	4.11e-05	0.00128619	LOC127504836	NC_067241.1	4977561	4993898	-	4577	protein_coding	extended synaptotagmin-like protein 1a && sp|Q3U7R1|ESYT1_MOUSE Extended synaptotagmin-1 OS=Mus musculus OX=10090 GN=Esyt1 PE=1 SV=2 && PF17047:Synaptotagmin-like mitochondrial-lipid-binding domain|PF00168:C2 domain	-
127516266	96.0176	87.946	115.281	191.329	204.788	246.347	99.7483	214.155	-1.10149	4.19e-05	0.00130843	si_dkey-171c9.3	NC_067226.1	772492	784651	-	9806	protein_coding	uncharacterized si_dkey-171c9.3%2C transcript variant X3 && - && PF00078:Reverse transcriptase (RNA-dependent DNA polymerase)	-
127510502	11704.9	10427	18738.3	7225.48	6379.86	9151.08	13623.4	7585.47	0.844756	4.27e-05	0.00133006	LOC127510502	NC_067223.1	10750787	10758352	-	2819	protein_coding	heat shock protein 90%2C beta (grp94)%2C member 1 && sp|Q66HD0|ENPL_RAT Endoplasmin OS=Rattus norvegicus OX=10116 GN=Hsp90b1 PE=1 SV=2 && -	-
127512818	128.331	120.121	205.662	47.0648	62.8451	62.2839	151.372	57.3979	1.40005	4.29e-05	0.00133375	LOC127512818	NC_067220.1	12112579	12128458	-	4771	protein_coding	endoplasmic reticulum to nucleus signaling 2%2C transcript variant X1 && sp|O75460|ERN1_HUMAN Serine/threonine-protein kinase/endoribonuclease IRE1 OS=Homo sapiens OX=9606 GN=ERN1 PE=1 SV=2 && PF00069:Protein kinase domain|PF06479:Ribonuclease 2-5A	-
127514380	1717.24	1833.99	1516.18	1110.12	1119.29	1096.94	1689.14	1108.78	0.607119	4.32e-05	0.00134039	LOC127514380	NC_067225.1	7435689	7447053	+	1445	protein_coding	ubiquitin-conjugating enzyme E2G 2 (UBC7 homolog%2C yeast) && sp|P60604|UB2G2_HUMAN Ubiquitin-conjugating enzyme E2 G2 OS=Homo sapiens OX=9606 GN=UBE2G2 PE=1 SV=1 && PF00179:Ubiquitin-conjugating enzyme	-
127522761	412.691	519.096	386.423	218.954	282.803	172.907	439.403	224.888	0.9675	4.42e-05	0.00136705	LOC127522761	NC_067221.1	41077655	41086554	+	2640	protein_coding	pyroglutamyl-peptidase I%2C transcript variant X1 && sp|Q76IC5|PGPI_RAT Pyroglutamyl-peptidase 1 OS=Rattus norvegicus OX=10116 GN=Pgpep1 PE=1 SV=1 && PF01470:Pyroglutamyl peptidase	-
127498497	231.735	294.941	235.174	468.602	384.655	564.273	253.95	472.51	-0.897957	4.46e-05	0.00137759	LOC127498497	NC_067236.1	5156733	5163366	-	2722	protein_coding	selenoprotein N && sp|Q3Y4E2|SELN_DANRE Selenoprotein N OS=Danio rerio OX=7955 GN=selenon PE=1 SV=3 && -	-
127499068	127.408	89.0185	169.694	53.2037	46.592	21.381	128.707	40.3923	1.67837	4.58e-05	0.00141087	LOC127499068	NC_067221.1	35004298	35031304	+	4239	protein_coding	kelch-like family member 24a%2C transcript variant X2 && sp|Q8BRG6|KLH24_MOUSE Kelch-like protein 24 OS=Mus musculus OX=10090 GN=Klhl24 PE=2 SV=2 && PF00651:BTB/POZ domain|PF01344:Kelch motif|PF07707:BTB And C-terminal Kelch	ZBTB
127523850	1149.44	956.68	1756.89	2074.95	2213.66	2666.12	1287.67	2318.24	-0.847921	4.59e-05	0.00141087	LOC127523850	NC_067231.1	17979017	17995498	+	3486	protein_coding	integrin beta 3b && sp|O54890|ITB3_MOUSE Integrin beta-3 OS=Mus musculus OX=10090 GN=Itgb3 PE=1 SV=2 && PF18372:Integrin beta epidermal growth factor like domain 1|PF08725:Integrin beta cytoplasmic domain|PF00362:Integrin beta chain VWA domain|PF07965:Integrin beta tail domain|PF17205:Integrin plexin domain	-
127524762	4763.95	4523.85	4652.76	6613.63	6425.37	6790.8	4646.85	6609.93	-0.508373	4.64e-05	0.00142457	LOC127524762	NC_067232.1	20583566	20637974	+	7315	protein_coding	tetratricopeptide repeat domain 7A%2C transcript variant X1 && sp|Q9ULT0|TTC7A_HUMAN Tetratricopeptide repeat protein 7A OS=Homo sapiens OX=9606 GN=TTC7A PE=1 SV=3 && -	-
127503186	1046.04	1001.73	878.906	612.866	665.291	528.948	975.556	602.368	0.696143	4.67e-05	0.00143051	LOC127503186	NC_067240.1	18750842	18762734	+	1846	protein_coding	argininosuccinate lyase && sp|P51464|ARLY_LITCT Argininosuccinate lyase OS=Lithobates catesbeianus OX=8400 GN=ASL PE=3 SV=1 && PF14698:Argininosuccinate lyase C-terminal|PF00206:Lyase	-
127496733	7910.37	8448.17	9534.23	12496.7	12073.8	13156.8	8630.93	12575.8	-0.543067	4.69e-05	0.00143051	LOC127496733	NC_067235.1	10635334	10668871	-	2557	protein_coding	syndecan-2-A-like%2C transcript variant X2 && sp|P34741|SDC2_HUMAN Syndecan-2 OS=Homo sapiens OX=9606 GN=SDC2 PE=1 SV=2 && PF01034:Syndecan domain	-
127508604	190.189	268.128	188.139	62.4121	125.69	75.2984	215.485	87.8002	1.29693	4.69e-05	0.00143051	zgc_112148	NC_067222.1	46140936	46144632	+	989	protein_coding	uncharacterized protein LOC550424 homolog && sp|Q5R9I4|TV23B_PONAB Golgi apparatus membrane protein TVP23 homolog B OS=Pongo abelii OX=9601 GN=TVP23B PE=2 SV=1 && PF05832:Eukaryotic protein of unknown function (DUF846)	-
127498021	1085.74	807.601	1514.34	2026.86	1863.68	2156.7	1135.89	2015.74	-0.826966	4.87e-05	0.00148252	LOC127498021	NC_067236.1	24870360	24889301	-	5604	protein_coding	gremlin 2%2C DAN family BMP antagonist a && sp|Q9H772|GREM2_HUMAN Gremlin-2 OS=Homo sapiens OX=9606 GN=GREM2 PE=2 SV=1 && PF03045:DAN domain	-
127517087	372.991	323.898	364.289	607.75	556.937	594.95	353.726	586.546	-0.729051	4.89e-05	0.00148418	LOC127517087	NC_067227.1	2899231	2905969	+	3638	protein_coding	early growth response 3 && sp|Q06889|EGR3_HUMAN Early growth response protein 3 OS=Homo sapiens OX=9606 GN=EGR3 PE=2 SV=1 && PF11928:Early growth response N-terminal domain	zf-C2H2
127510975	418.231	393.612	421.469	672.209	640.37	674.897	411.104	662.492	-0.688184	5e-05	0.00151501	LOC127510975	NC_067223.1	8619769	8693669	+	1986	protein_coding	coiled-coil-helix-coiled-coil-helix domain containing 3a%2C transcript variant X1 && sp|Q9CRB9|MIC19_MOUSE MICOS complex subunit Mic19 OS=Mus musculus OX=10090 GN=Chchd3 PE=1 SV=1 && PF05300:Protein of unknown function (DUF737)	-
127517203	399.766	411.844	275.753	577.056	743.305	637.713	362.454	652.691	-0.849198	5.01e-05	0.00151501	LOC127517203	NC_067227.1	28382641	28390991	+	3259	protein_coding	pleckstrin homology domain containing A2 && sp|Q3ZBA3|PKHA2_BOVIN Pleckstrin homology domain-containing family A member 2 OS=Bos taurus OX=9913 GN=PLEKHA2 PE=2 SV=1 && PF00169:PH domain	-
127513014	77.5527	48.263	57.1796	17.3935	10.8354	14.8738	60.9984	14.3675	2.08472	5.03e-05	0.00151899	LOC127513014	NC_067224.1	10518154	10534970	+	7371	protein_coding	Rho guanine nucleotide exchange factor (GEF) 15%2C transcript variant X1 && sp|O94989|ARHGF_HUMAN Rho guanine nucleotide exchange factor 15 OS=Homo sapiens OX=9606 GN=ARHGEF15 PE=1 SV=4 && PF00169:PH domain|PF00018:SH3 domain|PF00621:RhoGEF domain	-
127504805	1371.02	1572.3	1536.47	2350.17	2259.17	2088.83	1493.26	2232.73	-0.580408	5.06e-05	0.00152408	LOC127504805	NC_067241.1	15099351	15235534	-	5204	protein_coding	discs%2C large (Drosophila) homolog-associated protein 4a%2C transcript variant X1 && sp|P97839|DLGP4_RAT Disks large-associated protein 4 OS=Rattus norvegicus OX=10116 GN=Dlgap4 PE=1 SV=1 && PF03359:Guanylate-kinase-associated protein (GKAP) protein	-
127506034	745.983	757.193	922.251	1224.71	1334.92	1244.75	808.476	1268.12	-0.649014	5.09e-05	0.00153017	si_ch73-103b11.2	NC_067242.1	7058107	7108726	-	9504	protein_coding	myosin phosphatase Rho-interacting protein%2C transcript variant X3 && sp|Q9ERE6|MPRIP_RAT Myosin phosphatase Rho-interacting protein OS=Rattus norvegicus OX=10116 GN=Mprip PE=1 SV=1 && PF00169:PH domain	-
127504097	520.711	445.092	697.222	311.037	240.545	332.8	554.342	294.794	0.910777	5.36e-05	0.00160789	LOC127504097	NC_067240.1	26015414	26093854	+	7542	protein_coding	glucocorticoid receptor-like%2C transcript variant X1 && sp|P49843|GCR_ONCMY Glucocorticoid receptor OS=Oncorhynchus mykiss OX=8022 GN=nr3c1 PE=1 SV=1 && PF00105:Zinc finger, C4 type (two domains)|PF00104:Ligand-binding domain of nuclear hormone receptor|PF02155:Glucocorticoid receptor	ESR-like
127521349	837.384	825.834	732.268	1170.48	1233.06	1268.92	798.495	1224.15	-0.616683	5.53e-05	0.00165425	LOC127521349	NC_067229.1	304059	311599	-	1788	protein_coding	filamin binding LIM protein 1%2C transcript variant X1 && sp|Q5REN1|FBLI1_PONAB Filamin-binding LIM protein 1 OS=Pongo abelii OX=9601 GN=FBLIM1 PE=2 SV=1 && PF00412:LIM domain	-
127505950	4978.14	4297.55	5257.75	9320.89	7487.23	6294.39	4844.48	7700.84	-0.668539	5.59e-05	0.00166848	LOC127505950	NC_067242.1	24430821	24452146	-	3421	protein_coding	caveolae associated protein 1b && sp|P85125|CAVN1_RAT Caveolae-associated protein 1 OS=Rattus norvegicus OX=10116 GN=Cavin1 PE=1 SV=1 && PF15237:PTRF/SDPR family	-
127505256	93.2479	111.541	146.638	32.7408	42.2579	50.1989	117.142	41.7325	1.48735	5.76e-05	0.00171648	LOC127505256	NC_067241.1	12246698	12251402	+	2222	protein_coding	insulin-like growth factor binding protein 6b && sp|Q05718|IBP6_BOVIN Insulin-like growth factor-binding protein 6 OS=Bos taurus OX=9913 GN=IGFBP6 PE=2 SV=2 && PF00086:Thyroglobulin type-1 repeat	-
127502121	630.577	728.235	759.935	470.648	371.653	430.409	706.249	424.237	0.734771	5.91e-05	0.00175669	LOC127502121	NC_067239.1	30920767	30925441	-	4544	protein_coding	alpha-1%2C6-mannosyl-glycoprotein 2-beta-N-acetylglucosaminyltransferase && sp|O19071|MGAT2_PIG Alpha-1,6-mannosyl-glycoprotein 2-beta-N-acetylglucosaminyltransferase OS=Sus scrofa OX=9823 GN=MGAT2 PE=3 SV=1 && PF05060:N-acetylglucosaminyltransferase II (MGAT2)	-
127514144	1534.44	1299.88	1190.63	1894.87	2409.78	2040.49	1341.65	2115.05	-0.656462	5.93e-05	0.00175982	LOC127514144	NC_067225.1	24057554	24062527	-	2578	protein_coding	keratin 4 && sp|P18520|ION3_CARAU Intermediate filament protein ON3 OS=Carassius auratus OX=7957 PE=2 SV=1 && PF16208:Keratin type II head|PF00038:Intermediate filament protein	-
127522817	2573.09	2826.07	3582.95	1875.43	1625.3	2105.57	2994.03	1868.77	0.679826	6.05e-05	0.00178795	LOC127522817	NC_067230.1	8234206	8332184	-	6423	protein_coding	SLIT-ROBO Rho GTPase activating protein 2%2C transcript variant X1 && sp|B0S6J3|SRGP2_DANRE SLIT-ROBO Rho GTPase-activating protein 2 OS=Danio rerio OX=7955 GN=srgap2 PE=2 SV=1 && PF00620:RhoGAP domain|PF00611:Fes/CIP4, and EFC/F-BAR homology domain|PF00018:SH3 domain	-
127514772	1063.58	1293.45	1458.08	768.385	642.537	879.411	1271.7	763.444	0.735518	6.05e-05	0.00178795	LOC127514772	NC_067225.1	25703591	25709353	-	2520	protein_coding	SEC61 translocon subunit alpha 1%2C like && sp|Q90ZM2|S61A1_DANRE Protein transport protein Sec61 subunit alpha-like 1 OS=Danio rerio OX=7955 GN=sec61al1 PE=2 SV=3 && PF00344:SecY translocase|PF10559:Plug domain of Sec61p	-
127524410	168.954	158.732	115.281	349.917	295.805	250.065	147.656	298.596	-1.0162	6.11e-05	0.00180319	LOC127524410	NC_067232.1	8999462	9002955	+	1574	protein_coding	actin alpha 1%2C skeletal muscle b && sp|P10995|ACT2_XENLA Actin, alpha skeletal muscle 2 OS=Xenopus laevis OX=8355 GN=act2 PE=2 SV=1 && PF00022:Actin	-
127518106	970.332	780.788	1347.41	546.361	636.035	565.203	1032.84	582.533	0.82699	6.29e-05	0.0018506	si_ch211-255g12.8	NC_067227.1	31801008	31818125	-	5341	protein_coding	protein NLRC3 && sp|B0FPE9|NLRP3_MACMU NACHT, LRR and PYD domains-containing protein 3 OS=Macaca mulatta OX=9544 GN=NLRP3 PE=2 SV=1 && PF05729:NACHT domain|PF14484:Fish-specific NACHT associated domain|PF17779:NOD2 winged helix domain|PF13765:SPRY-associated domain|PF17776:NLRC4 helical domain HD2	-
127509791	227.119	212.357	393.801	90.0371	145.194	125.497	277.759	120.243	1.20934	6.35e-05	0.00186578	LOC127509791	NC_067222.1	22716331	22863298	-	8653	protein_coding	tetratricopeptide repeat%2C ankyrin repeat and coiled-coil containing 2a%2C transcript variant X2 && sp|Q9HCD6|TANC2_HUMAN Protein TANC2 OS=Homo sapiens OX=9606 GN=TANC2 PE=1 SV=3 && PF12796:Ankyrin repeats (3 copies)	-
127510301	1498.43	1646.31	1059.67	842.051	880.915	798.535	1401.47	840.5	0.737421	6.51e-05	0.00190778	LOC127510301	NC_067220.1	26057726	26061851	-	1514	protein_coding	gem (nuclear organelle) associated protein 8 && sp|Q9NWZ8|GEMI8_HUMAN Gem-associated protein 8 OS=Homo sapiens OX=9606 GN=GEMIN8 PE=1 SV=1 && PF15348:Gemini of Cajal bodies-associated protein 8	-
127516538	348.064	297.086	409.48	600.588	559.104	643.29	351.543	600.994	-0.772828	6.56e-05	0.00191777	LOC127516538	NC_067226.1	27045282	27057444	+	3716	protein_coding	E2F transcription factor 8 && sp|F1QZ88|E2F8_DANRE Transcription factor E2F8 OS=Danio rerio OX=7955 GN=e2f8 PE=3 SV=1 && PF02319:E2F/DP family winged-helix DNA-binding domain	E2F
127505108	85.8619	58.9881	111.592	187.236	238.378	175.696	85.4808	200.437	-1.22499	6.68e-05	0.00195083	LOC127505108	NC_067241.1	18804079	18889751	+	4863	protein_coding	Rho guanine nucleotide exchange factor (GEF) 25a%2C transcript variant X1 && sp|Q0KL02|TRIO_MOUSE Triple functional domain protein OS=Mus musculus OX=10090 GN=Trio PE=1 SV=3 && -	-
127512368	794.915	681.045	804.203	1035.43	1300.24	1288.44	760.054	1208.04	-0.668044	6.88e-05	0.00200352	LOC127512368	NC_067224.1	7311081	7355824	-	5327	protein_coding	CAP-GLY domain containing linker protein 2%2C transcript variant X1 && sp|O55156|CLIP2_RAT CAP-Gly domain-containing linker protein 2 OS=Rattus norvegicus OX=10116 GN=Clip2 PE=1 SV=1 && PF01302:CAP-Gly domain	-
127510738	106.173	156.587	243.474	79.8056	29.2555	57.6358	168.745	55.5656	1.60064	7.01e-05	0.00203696	LOC127510738	NC_067223.1	15674412	15701968	+	7657	protein_coding	protein bicaudal D homolog 1-like%2C transcript variant X1 && sp|Q921C5|BICD2_MOUSE Protein bicaudal D homolog 2 OS=Mus musculus OX=10090 GN=Bicd2 PE=1 SV=1 && PF09730:Microtubule-associated protein Bicaudal-D	-
127496672	231.735	218.792	245.319	125.847	118.105	109.694	231.949	117.882	0.977481	7.04e-05	0.00204124	LOC127496672	NC_067235.1	25395948	25409108	-	6132	protein_coding	zinc finger protein ZFAT-like%2C transcript variant X1 && sp|Q9P243|ZFAT_HUMAN Zinc finger protein ZFAT OS=Homo sapiens OX=9606 GN=ZFAT PE=1 SV=2 && PF13909:C2H2-type zinc-finger domain	zf-C2H2
127509745	589.031	545.908	362.445	932.089	956.762	763.21	499.128	884.02	-0.82479	7.06e-05	0.00204266	LOC127509745	NC_067222.1	30081341	30083770	-	1285	lncRNA	uncharacterized LOC127509745 && - && PF04505:Interferon-induced transmembrane protein	-
127514353	249.276	246.678	248.086	388.797	483.257	418.325	248.013	430.126	-0.793891	7.13e-05	0.00205868	LOC127514353	NC_067225.1	19096716	19103714	+	2351	protein_coding	leucine rich repeat containing 40 && sp|Q7SXW3|LRC40_DANRE Leucine-rich repeat-containing protein 40 OS=Danio rerio OX=7955 GN=lrrc40 PE=2 SV=1 && PF13855:Leucine rich repeat	-
127504847	1730.16	1650.6	1804.85	2659.16	2898.46	2263.6	1728.53	2607.07	-0.592546	7.29e-05	0.00210201	LOC127504847	NC_067241.1	4593066	4602415	+	3606	protein_coding	GDP dissociation inhibitor 1 && sp|Q7YQM0|GDIA_PONPY Rab GDP dissociation inhibitor alpha OS=Pongo pygmaeus OX=9600 GN=GDI1 PE=2 SV=1 && PF00996:GDP dissociation inhibitor	-
127494950	4787.96	4917.47	6122.83	2867.89	3775.04	3546.46	5276.08	3396.46	0.635505	7.38e-05	0.00212419	LOC127494950	NC_067234.1	650628	654540	-	2329	protein_coding	prostaglandin G/H synthase 2-like && sp|P70682|PGH2_CAVPO Prostaglandin G/H synthase 2 OS=Cavia porcellus OX=10141 GN=PTGS2 PE=2 SV=1 && PF03098:Animal haem peroxidase	-
127495675	245.584	206.995	186.295	89.0139	100.769	115.272	212.958	101.685	1.06551	7.41e-05	0.00212759	si_dkey-262k9.2	NC_067234.1	2358998	2399341	+	3570	protein_coding	uncharacterized si_dkey-262k9.2%2C transcript variant X1 && - && -	-
127504800	189.265	224.155	450.981	586.264	523.348	782.732	288.134	630.781	-1.12989	7.47e-05	0.00213975	LOC127504800	NC_067241.1	9999839	10221554	-	10986	protein_coding	plexin A2 && sp|O75051|PLXA2_HUMAN Plexin-A2 OS=Homo sapiens OX=9606 GN=PLXNA2 PE=1 SV=4 && PF01437:Plexin repeat|PF08337:Plexin cytoplasmic RasGAP domain|PF18020:TIG domain found in plexin|PF17960:TIG domain|PF01403:Sema domain|PF01833:IPT/TIG domain	-
127509863	98951.7	90856.7	76200.1	140654	135855	119006	88669.5	131838	-0.572259	7.55e-05	0.00215954	LOC127509863	NC_067220.1	11792883	11796741	-	1781	protein_coding	actin%2C beta 1 && sp|Q7ZVI7|ACTB1_DANRE Actin, cytoplasmic 1 OS=Danio rerio OX=7955 GN=actba PE=1 SV=2 && PF00022:Actin	-
127524764	1775.4	1966.99	1952.41	1291.21	1312.16	1275.43	1898.26	1292.93	0.553993	7.74e-05	0.00220956	LOC127524764	NC_067232.1	20522684	20539575	+	6957	protein_coding	suppressor of cytokine signaling 5b && sp|O54928|SOCS5_MOUSE Suppressor of cytokine signaling 5 OS=Mus musculus OX=10090 GN=Socs5 PE=1 SV=2 && PF00017:SH2 domain|PF12610:Suppressor of cytokine signalling|PF07525:SOCS box	-
127510529	469.932	467.615	438.992	277.273	291.471	238.91	458.846	269.218	0.770107	7.89e-05	0.00224788	LOC127510529	NC_067220.1	30882703	30886515	-	2623	protein_coding	TNFAIP3 interacting protein 2 && sp|Q8NFZ5|TNIP2_HUMAN TNFAIP3-interacting protein 2 OS=Homo sapiens OX=9606 GN=TNIP2 PE=1 SV=1 && PF12180:TSG101 and ALIX binding domain of CEP55	-
127519266	124.638	60.0606	114.359	190.306	239.461	264.939	99.686	231.569	-1.21235	8.25e-05	0.00234237	LOC127519266	NC_067228.1	7246760	7387904	+	3371	protein_coding	zinc finger protein 385B%2C transcript variant X7 && sp|Q6PBT9|Z385B_DANRE Zinc finger protein 385B OS=Danio rerio OX=7955 GN=znf385b PE=2 SV=1 && PF12874:Zinc-finger of C2H2 type	-
127508615	1794.79	1633.44	2147.92	1253.36	1145.3	1228.94	1858.72	1209.2	0.620416	8.27e-05	0.00234237	LOC127508615	NC_067222.1	23845461	23856032	+	2237	protein_coding	solute carrier family 35 member B1 && sp|Q66HX0|S35B1_DANRE Solute carrier family 35 member B1 OS=Danio rerio OX=7955 GN=slc35b1 PE=2 SV=1 && PF08449:UAA transporter family	-
127515695	639.81	684.262	836.482	1359.76	1020.69	1146.21	720.185	1175.55	-0.706787	8.27e-05	0.00234237	LOC127515695	NC_067226.1	3060512	3156086	-	8803	protein_coding	dysferlin%2C limb girdle muscular dystrophy 2B (autosomal recessive)%2C transcript variant X1 && sp|O75923|DYSF_HUMAN Dysferlin OS=Homo sapiens OX=9606 GN=DYSF PE=1 SV=1 && PF08165:FerA (NUC095) domain|PF00168:C2 domain|PF16165:Ferlin C-terminus|PF08151:FerI (NUC094) domain|PF08150:FerB (NUC096) domain	-
127499390	2157.63	2120.36	2053.85	1441.62	1539.7	1148.07	2110.61	1376.46	0.61713	8.29e-05	0.00234237	LOC127499390	NC_067237.1	1248429	1259272	-	2899	protein_coding	dual specificity phosphatase 8b && sp|Q13202|DUS8_HUMAN Dual specificity protein phosphatase 8 OS=Homo sapiens OX=9606 GN=DUSP8 PE=1 SV=2 && PF00782:Dual specificity phosphatase, catalytic domain	-
127510513	138.487	122.266	131.882	242.486	235.127	277.024	130.878	251.546	-0.942412	8.42e-05	0.00237659	LOC127510513	NC_067223.1	10711504	10723762	+	3597	protein_coding	adrenomedullin 2a && sp|P61312|ADM2_RAT Protein ADM2 OS=Rattus norvegicus OX=10116 GN=Adm2 PE=1 SV=1 && PF00214:Calcitonin / CGRP / IAPP family	-
127521140	1598.14	1717.09	1568.75	2480.11	2363.19	2260.81	1627.99	2368.04	-0.540712	8.61e-05	0.00242387	LOC127521140	NC_067220.1	6444727	6509047	-	4786	protein_coding	RUNX family transcription factor 1%2C transcript variant X1 && sp|Q01196|RUNX1_HUMAN Runt-related transcription factor 1 OS=Homo sapiens OX=9606 GN=RUNX1 PE=1 SV=3 && PF08504:Runx inhibition domain|PF00853:Runt domain	Runt
127502147	2271.19	2214.74	2510.37	3289.42	3511.74	3300.12	2332.1	3367.09	-0.529709	8.73e-05	0.00244986	LOC127502147	NC_067239.1	28442097	28459146	-	3547	protein_coding	glycerophosphocholine phosphodiesterase 1%2C transcript variant X4 && sp|Q9NPB8|GPCP1_HUMAN Glycerophosphocholine phosphodiesterase GPCPD1 OS=Homo sapiens OX=9606 GN=GPCPD1 PE=1 SV=2 && PF03009:Glycerophosphoryl diester phosphodiesterase family|PF00686:Starch binding domain	-
127508471	3554.5	3244.35	3056.34	4749.46	4874.83	4546.72	3285.06	4723.67	-0.523924	8.75e-05	0.00244986	LOC127508471	NC_067222.1	21734381	21737319	-	2034	protein_coding	activating transcription factor 4b && sp|Q6NW59|ATF4_DANRE Cyclic AMP-dependent transcription factor ATF-4 OS=Danio rerio OX=7955 GN=atf4 PE=2 SV=1 && PF00170:bZIP transcription factor	TF_bZIP
127500249	237.274	323.898	361.523	575.01	549.353	504.778	307.565	543.047	-0.82035	8.75e-05	0.00244986	LOC127500249	NC_067237.1	4807104	4815353	-	5320	protein_coding	UDP-GlcNAc_betaGal beta-1%2C3-N-acetylglucosaminyltransferase 2%2C like && sp|Q9Z222|B3GN2_MOUSE N-acetyllactosaminide beta-1,3-N-acetylglucosaminyltransferase 2 OS=Mus musculus OX=10090 GN=B3GNT2 PE=1 SV=3 && PF01762:Galactosyltransferase	-
127516787	302.825	314.246	538.595	638.445	678.293	909.159	385.222	741.966	-0.945259	8.87e-05	0.00247835	LOC127516787	NC_067220.1	29233543	29374188	+	4807	protein_coding	eph receptor A6%2C transcript variant X1 && sp|Q9UF33|EPHA6_HUMAN Ephrin type-A receptor 6 OS=Homo sapiens OX=9606 GN=EPHA6 PE=2 SV=3 && PF01404:Ephrin receptor ligand binding domain|PF00041:Fibronectin type III domain|PF00536:SAM domain (Sterile alpha motif)|PF07714:Protein tyrosine kinase|PF14575:Ephrin type-A receptor 2 transmembrane domain	-
127520031	1997.9	2013.1	2152.53	1419.11	1360.92	1458.56	2054.51	1412.86	0.540101	9.3e-05	0.00259283	LOC127520031	NC_067229.1	6574226	6604708	-	2624	protein_coding	protein shisa-5-like%2C transcript variant X3 && - && PF13908:Wnt and FGF inhibitory regulator	-
127522129	183.726	173.747	120.815	74.6899	35.7567	72.5096	159.429	60.9854	1.3824	9.34e-05	0.00259356	LOC127522129	NC_067230.1	19708471	19709972	-	958	protein_coding	ADP-ribosylation factor 4-like && sp|Q3SZF2|ARF4_BOVIN ADP-ribosylation factor 4 OS=Bos taurus OX=9913 GN=ARF4 PE=2 SV=3 && PF00025:ADP-ribosylation factor family	-
127516493	914.937	891.257	1008.94	631.283	560.188	624.698	938.379	605.39	0.632206	9.34e-05	0.00259356	si_cabz01101003.1	NC_067226.1	35260760	35273418	-	3184	protein_coding	ubiquitin carboxyl-terminal hydrolase CYLD && sp|Q1RMU2|CYLD_BOVIN Ubiquitin carboxyl-terminal hydrolase CYLD OS=Bos taurus OX=9913 GN=CYLD PE=2 SV=1 && PF01302:CAP-Gly domain	-
127523913	418.231	406.482	367.056	643.561	604.613	663.742	397.256	637.305	-0.682348	9.5e-05	0.00262757	LOC127523913	NC_067231.1	25920279	26144196	-	3668	protein_coding	cadherin-18%2C transcript variant X1 && sp|Q13634|CAD18_HUMAN Cadherin-18 OS=Homo sapiens OX=9606 GN=CDH18 PE=2 SV=1 && PF00028:Cadherin domain|PF01049:Cadherin cytoplasmic region	-
127506337	717.362	806.529	797.747	388.797	475.672	542.892	773.879	469.12	0.72142	9.5e-05	0.00262757	LOC127506337	NC_067242.1	22413449	22494736	-	2982	protein_coding	acyl-CoA dehydrogenase family%2C member 11%2C transcript variant X1 && sp|Q5R778|ACD11_PONAB Acyl-CoA dehydrogenase family member 11 OS=Pongo abelii OX=9601 GN=ACAD11 PE=2 SV=2 && PF01636:Phosphotransferase enzyme family|PF02771:Acyl-CoA dehydrogenase, N-terminal domain|PF02770:Acyl-CoA dehydrogenase, middle domain|PF00441:Acyl-CoA dehydrogenase, C-terminal domain	-
127524560	1152.21	1324.55	1518.03	1975.7	1962.28	2146.47	1331.6	2028.15	-0.607091	9.61e-05	0.00265305	LOC127524560	NC_067232.1	8051405	8077104	+	4345	protein_coding	bone morphogenetic protein receptor%2C type IAa%2C transcript variant X1 && sp|P36894|BMR1A_HUMAN Bone morphogenetic protein receptor type-1A OS=Homo sapiens OX=9606 GN=BMPR1A PE=1 SV=2 && -	-
127494963	720.132	609.187	1125.15	1296.33	1366.34	1809.95	818.155	1490.87	-0.865309	9.68e-05	0.0026662	LOC127494963	NC_067234.1	15393415	15413180	-	3466	protein_coding	periostin%2C osteoblast specific factor b%2C transcript variant X1 && sp|Q62009|POSTN_MOUSE Periostin OS=Mus musculus OX=10090 GN=Postn PE=1 SV=2 && PF02469:Fasciclin domain	-
127517396	645.349	670.32	450.981	221	408.493	275.165	588.883	301.553	0.966224	9.73e-05	0.00267354	LOC127517396	NC_067227.1	2378170	2401213	+	5151	protein_coding	solute carrier family 25 member 37 && sp|Q287T7|MFRN1_DANRE Mitoferrin-1 OS=Danio rerio OX=7955 GN=slc25a37 PE=1 SV=1 && PF00153:Mitochondrial carrier protein	-
127501812	45.2391	33.2479	56.2573	139.148	143.027	87.3833	44.9148	123.186	-1.45016	9.74e-05	0.00267354	LOC127501812	NC_067221.1	35521502	35543635	+	4212	protein_coding	WD repeat domain 47a%2C transcript variant X1 && sp|O94967|WDR47_HUMAN WD repeat-containing protein 47 OS=Homo sapiens OX=9606 GN=WDR47 PE=1 SV=1 && PF17814:LisH-like dimerisation domain	-
127495175	8167.96	9863.89	5413.62	4871.21	4756.72	4433.31	7815.15	4687.08	0.737514	9.98e-05	0.00273517	LOC127495175	NC_067234.1	36392965	36405655	-	2714	protein_coding	nucleolar protein dao-5-like%2C transcript variant X1 && - && -	-
127515728	288.053	329.261	279.442	641.514	469.171	460.157	298.919	523.614	-0.809359	0.000103545	0.00283154	LOC127515728	NC_067226.1	3368133	3409517	+	3027	protein_coding	arrestin%2C beta 2b%2C transcript variant X1 && sp|P51466|ARR1_ONCMY Arrestin red cell isoform 1 OS=Oncorhynchus mykiss OX=8022 PE=2 SV=1 && PF00339:Arrestin (or S-antigen), N-terminal domain|PF02752:Arrestin (or S-antigen), C-terminal domain	-
127520922	14871.7	13236.9	14291.2	19640.4	20305.5	19331.2	14133.3	19759	-0.48338	0.000104495	0.00285206	LOC127520922	NC_067229.1	25337691	25347123	-	3510	protein_coding	3-hydroxy-3-methylglutaryl-CoA synthase 1 (soluble)%2C transcript variant X2 && sp|P23228|HMCS1_CHICK Hydroxymethylglutaryl-CoA synthase, cytoplasmic OS=Gallus gallus OX=9031 GN=HMGCS1 PE=1 SV=1 && PF08540:Hydroxymethylglutaryl-coenzyme A synthase C terminal|PF01154:Hydroxymethylglutaryl-coenzyme A synthase N terminal	-
127501532	376.684	367.871	438.069	248.625	203.705	222.177	394.208	224.836	0.810195	0.000105033	0.00286131	LOC127501532	NC_067238.1	17824530	17828383	+	1910	protein_coding	3-oxoacyl-ACP synthase%2C mitochondrial && sp|Q9NWU1|OXSM_HUMAN 3-oxoacyl-[acyl-carrier-protein] synthase, mitochondrial OS=Homo sapiens OX=9606 GN=OXSM PE=1 SV=1 && PF02801:Beta-ketoacyl synthase, C-terminal domain|PF00109:Beta-ketoacyl synthase, N-terminal domain	-
127525136	2996.86	3420.24	3241.71	4457.86	4412.16	5159.34	3219.6	4676.45	-0.538727	0.000106589	0.00289816	LOC127525136	NC_067232.1	19534392	19537044	+	1655	protein_coding	dickkopf WNT signaling pathway inhibitor 1a && sp|O94907|DKK1_HUMAN Dickkopf-related protein 1 OS=Homo sapiens OX=9606 GN=DKK1 PE=1 SV=1 && PF04706:Dickkopf N-terminal cysteine-rich region	-
127499695	43.3926	31.1028	54.4128	2.0463	5.41768	12.0849	42.9694	6.5163	2.70686	0.000110248	0.00299196	LOC127499695	NC_067237.1	19421869	19507599	+	8358	protein_coding	sema domain%2C immunoglobulin domain (Ig)%2C transmembrane domain (TM) and short cytoplasmic domain%2C (semaphorin) 4Ba%2C transcript variant X2 && sp|Q62179|SEM4B_MOUSE Semaphorin-4B OS=Mus musculus OX=10090 GN=Sema4b PE=1 SV=2 && PF01403:Sema domain|PF01437:Plexin repeat	-
127510426	2411.52	2103.2	1962.55	3204.5	3316.7	2997.06	2159.09	3172.76	-0.555177	0.000110993	0.00300648	LOC127510426	NC_067223.1	12196415	12251660	+	3828	protein_coding	caldesmon 1a%2C transcript variant X3 && sp|Q05682|CALD1_HUMAN Caldesmon OS=Homo sapiens OX=9606 GN=CALD1 PE=1 SV=3 && PF02029:Caldesmon	-
127500279	1767.09	1588.39	2906.94	1000.64	1003.35	1433.46	2087.47	1145.82	0.865253	0.000112963	0.00305405	LOC127500279	NC_067237.1	4921535	5009926	+	4287	protein_coding	amyloid beta (A4) precursor-like protein 2%2C transcript variant X1 && sp|P15943|APLP2_RAT Amyloid-like protein 2 OS=Rattus norvegicus OX=10116 GN=Aplp2 PE=1 SV=2 && PF12924:Copper-binding of amyloid precursor, CuBD|PF10515:Beta-amyloid precursor protein C-terminus|PF00014:Kunitz/Bovine pancreatic trypsin inhibitor domain|PF12925:E2 domain of amyloid precursor protein|PF02177:Amyloid A4 N-termina…	-
127516247	322.213	298.158	355.989	595.473	436.665	709.292	325.453	580.477	-0.83514	0.000114103	0.00307906	LOC127516247	NC_067226.1	2185322	2197724	-	6178	protein_coding	N-acetyltransferase 8-like && sp|A4IGD2|NAT8L_DANRE N-acetylaspartate synthetase OS=Danio rerio OX=7955 GN=nat8l PE=2 SV=1 && PF00583:Acetyltransferase (GNAT) family	-
127522296	1713.55	1659.18	3442.76	999.616	1075.95	1454.84	2271.83	1176.8	0.948926	0.000118363	0.00318801	LOC127522296	NC_067230.1	12306629	12338664	+	6476	protein_coding	lymphocyte antigen 75%2C transcript variant X1 && sp|O60449|LY75_HUMAN Lymphocyte antigen 75 OS=Homo sapiens OX=9606 GN=LY75 PE=1 SV=3 && PF00040:Fibronectin type II domain|PF00059:Lectin C-type domain	-
127502227	772.757	756.121	789.447	551.477	345.648	470.383	772.775	455.836	0.760963	0.00012025	0.00323073	LOC127502227	NC_067221.1	41659601	41668729	-	5569	protein_coding	RNA-binding protein MEX3B && sp|Q5U5Q3|MEX3C_HUMAN RNA-binding E3 ubiquitin-protein ligase MEX3C OS=Homo sapiens OX=9606 GN=MEX3C PE=1 SV=3 && PF00013:KH domain|PF13920:Zinc finger, C3HC4 type (RING finger)	-
127522702	1322.09	1236.61	1791.01	837.959	980.6	879.411	1449.9	899.323	0.689536	0.000120401	0.00323073	LOC127522702	NC_067230.1	1415488	1434308	-	5960	protein_coding	polypyrimidine tract binding protein 1b%2C transcript variant X1 && sp|Q29099|PTBP1_PIG Polypyrimidine tract-binding protein 1 OS=Sus scrofa OX=9823 GN=PTBP1 PE=2 SV=1 && PF11835:RRM-like domain|PF13893:RNA recognition motif. (a.k.a. RRM, RBD, or RNP domain)	-
127495274	122.792	176.964	171.539	271.134	303.39	321.645	157.098	298.723	-0.928705	0.000121064	0.00324244	LOC127495274	NC_067221.1	33512892	33574328	-	8337	protein_coding	adenylate cyclase 8 (brain)%2C transcript variant X5 && sp|P97490|ADCY8_MOUSE Adenylate cyclase type 8 OS=Mus musculus OX=10090 GN=Adcy8 PE=1 SV=2 && PF16214:Adenylyl cyclase N-terminal extracellular and transmembrane region|PF00211:Adenylate and Guanylate cyclase catalytic domain|PF06327:Domain of Unknown Function (DUF1053)	-
127494733	635.193	682.117	896.428	313.084	427.997	499.201	737.913	413.427	0.835458	0.000121815	0.00325644	LOC127494733	NC_067233.1	28463692	28478536	+	3907	protein_coding	cardiotrophin-like cytokine factor 1%2C transcript variant X1 && sp|Q9UBD9|CLCF1_HUMAN Cardiotrophin-like cytokine factor 1 OS=Homo sapiens OX=9606 GN=CLCF1 PE=1 SV=1 && -	-
127499728	1093.12	974.913	773.769	1476.4	1808.42	1335.85	947.268	1540.22	-0.70109	0.000122629	0.00327208	LOC127499728	NC_067237.1	15345834	15363068	-	3460	lncRNA	uncharacterized LOC127499728 && - && -	-
127504759	14865.2	13588.7	14024.7	10996.8	9662.97	8103.41	14159.5	9587.73	0.562574	0.00012411	0.00330236	LOC127504759	NC_067241.1	27460466	27477141	+	1980	protein_coding	glucose-6-phosphate dehydrogenase%2C transcript variant X3 && sp|P54996|G6PD_TAKRU Glucose-6-phosphate 1-dehydrogenase OS=Takifugu rubripes OX=31033 GN=g6pd PE=3 SV=1 && PF00479:Glucose-6-phosphate dehydrogenase, NAD binding domain|PF02781:Glucose-6-phosphate dehydrogenase, C-terminal domain	-
127522876	1009.11	1202.29	1192.47	760.2	748.723	728.814	1134.62	745.912	0.605006	0.000124691	0.00330236	LOC127522876	NC_067230.1	17680461	17692862	-	2373	protein_coding	calcium activated nucleotidase 1b%2C transcript variant X4 && sp|Q8WVQ1|CANT1_HUMAN Soluble calcium-activated nucleotidase 1 OS=Homo sapiens OX=9606 GN=CANT1 PE=1 SV=1 && PF06079:Apyrase	-
127514801	504.092	471.905	411.324	785.778	753.057	676.756	462.441	738.531	-0.675266	0.000124801	0.00330236	LOC127514801	NC_067225.1	9912570	9919187	+	2594	protein_coding	caspase 8%2C apoptosis-related cysteine peptidase%2C like 1%2C transcript variant X1 && sp|Q14790|CASP8_HUMAN Caspase-8 OS=Homo sapiens OX=9606 GN=CASP8 PE=1 SV=1 && PF00656:Caspase domain	-
127504195	529.02	548.053	411.324	801.126	768.227	824.564	496.133	797.972	-0.686407	0.00012489	0.00330236	zgc_110540	NC_067240.1	16342472	16346944	-	2285	protein_coding	deoxynucleoside kinase && sp|Q6DD33|DCK2_XENLA Deoxycytidine kinase 2 OS=Xenopus laevis OX=8355 GN=dck.2 PE=1 SV=1 && PF01712:Deoxynucleoside kinase	-
127494970	603.803	481.558	576.407	814.426	1056.45	832.001	553.923	900.958	-0.700687	0.000124918	0.00330236	zgc_162730	NC_067234.1	21878850	21881036	+	2083	protein_coding	uncharacterized protein LOC564559 homolog && sp|Q805B4|TISDB_XENLA mRNA decay activator protein ZFP36L2-B OS=Xenopus laevis OX=8355 GN=zfp36l2-B PE=1 SV=1 && PF00642:Zinc finger C-x8-C-x5-C-x3-H type (and similar)	-
127517317	1296.24	1216.23	1404.59	761.223	916.671	894.285	1305.68	857.393	0.606994	0.000126322	0.00333331	LOC127517317	NC_067227.1	22440337	22446255	+	2401	protein_coding	cAMP responsive element binding protein 3-like 3 like && sp|Q68CJ9|CR3L3_HUMAN Cyclic AMP-responsive element-binding protein 3-like protein 3 OS=Homo sapiens OX=9606 GN=CREB3L3 PE=1 SV=2 && PF00170:bZIP transcription factor	TF_bZIP
127499655	5372.37	5325.02	6237.19	4208.21	3923.48	3367.05	5644.86	3832.91	0.558648	0.000128793	0.00339225	LOC127499655	NC_067237.1	24562057	24572914	-	4290	protein_coding	eukaryotic translation initiation factor 4%2C gamma 2b%2C transcript variant X1 && sp|Q95L46|IF4G2_BOVIN Eukaryotic translation initiation factor 4 gamma 2 OS=Bos taurus OX=9913 GN=EIF4G2 PE=2 SV=2 && PF02847:MA3 domain|PF02854:MIF4G domain|PF02020:eIF4-gamma/eIF5/eIF2-epsilon	-
127514626	30502.2	29681.8	24871.3	44151.9	41860.2	37262.5	28351.7	41091.6	-0.535405	0.000132166	0.00347469	LOC127514626	NC_067225.1	6504516	6509276	-	1665	protein_coding	tubulin%2C alpha 8 like 4 && sp|P30436|TBA_ONCKE Tubulin alpha chain OS=Oncorhynchus keta OX=8018 PE=2 SV=2 && PF03953:Tubulin C-terminal domain|PF00091:Tubulin/FtsZ family, GTPase domain	-
127516326	1121.74	1142.22	1735.68	2254	1875.6	2593.61	1333.22	2241.07	-0.749189	0.000132524	0.00347773	LOC127516326	NC_067226.1	25978474	25981775	-	3302	protein_coding	CD248 molecule%2C endosialin a && sp|Q9HCU0|CD248_HUMAN Endosialin OS=Homo sapiens OX=9606 GN=CD248 PE=1 SV=1 && PF00059:Lectin C-type domain|PF12662:Complement Clr-like EGF-like|PF07645:Calcium-binding EGF domain	-
127514466	192.958	243.46	223.185	123.801	111.604	93.8906	219.868	109.765	1.00272	0.000133026	0.00348451	LOC127514466	NC_067225.1	23809677	23827692	-	4217	protein_coding	histone deacetylase 7b%2C transcript variant X4 && sp|Q6NZM9|HDAC4_MOUSE Histone deacetylase 4 OS=Mus musculus OX=10090 GN=Hdac4 PE=1 SV=1 && PF00850:Histone deacetylase domain	-
127496640	582.568	661.74	792.214	1123.42	975.182	1134.12	678.841	1077.57	-0.666737	0.000135679	0.00354751	LOC127496640	NC_067235.1	20352765	20428549	+	8084	protein_coding	transcription factor HIVEP3 && sp|Q5T1R4|ZEP3_HUMAN Transcription factor HIVEP3 OS=Homo sapiens OX=9606 GN=HIVEP3 PE=2 SV=1 && -	zf-C2H2
127499638	125.561	68.6407	70.0911	33.7639	16.253	28.8179	88.0978	26.2783	1.743	0.000136335	0.00355816	LOC127499638	NC_067237.1	21567748	21578153	+	3370	protein_coding	translin-associated factor X interacting protein 1%2C transcript variant X1 && sp|Q99P25|TXIP1_MOUSE Translin-associated factor X-interacting protein 1 OS=Mus musculus OX=10090 GN=Tsnaxip1 PE=1 SV=2 && PF15739:Translin-associated factor X-interacting N-terminus	-
127507159	31.3904	23.5953	9.22251	97.1991	69.3463	69.7208	21.4027	78.7554	-1.88129	0.000138221	0.0036008	LOC127507159	NC_067243.1	21360117	21361438	+	902	lncRNA	uncharacterized LOC127507159 && - && -	-
127512956	3376.31	3563.96	3755.41	2171.12	2445.54	2703.31	3565.23	2439.99	0.546987	0.0001388	0.00360931	LOC127512956	NC_067224.1	27761196	27766841	+	1818	protein_coding	transcobalamin II && sp|Q9XSC9|TCO2_BOVIN Transcobalamin-2 OS=Bos taurus OX=9913 GN=TCN2 PE=1 SV=1 && PF01122:Eukaryotic cobalamin-binding protein|PF14478:Domain of unknown function (DUF4430)	-
127510959	3648.67	3078.11	5743.78	2331.76	2064.14	2783.25	4156.85	2393.05	0.796636	0.000139189	0.00361286	LOC127510959	NC_067223.1	4640647	4810069	-	11466	protein_coding	neuron navigator 3%2C transcript variant X1 && sp|Q5TZ18|NAV3_DANRE Neuron navigator 3 OS=Danio rerio OX=7955 GN=nav3 PE=3 SV=1 && PF00307:Calponin homology (CH) domain	-
127524839	411.768	393.612	608.686	719.274	824.571	889.637	471.355	811.16	-0.782513	0.000141855	0.00366448	LOC127524839	NC_067232.1	11467038	11484494	+	5285	protein_coding	cyclin and CBS domain divalent metal cation transport mediator 2a%2C transcript variant X1 && sp|Q3TWN3|CNNM2_MOUSE Metal transporter CNNM2 OS=Mus musculus OX=10090 GN=Cnnm2 PE=1 SV=3 && PF01595:Cyclin M transmembrane N-terminal domain	-
127513964	210.5	218.792	262.842	314.107	462.67	511.286	230.711	429.354	-0.896061	0.000141866	0.00366448	im_7151449	NC_067225.1	28360072	28372223	-	1513	protein_coding	complement decay-accelerating factor%2C transcript variant X1 && sp|Q61475|DAF1_MOUSE Complement decay-accelerating factor, GPI-anchored OS=Mus musculus OX=10090 GN=Cd55 PE=1 SV=2 && PF00084:Sushi repeat (SCR repeat)	-
127516574	63.704	54.6981	274.831	33.7639	30.339	33.466	131.078	32.523	2.01212	0.000141947	0.00366448	LOC127516574	NC_067226.1	50482940	50497828	+	3486	protein_coding	protein KHNYN-like%2C transcript variant X1 && sp|O75113|N4BP1_HUMAN NEDD4-binding protein 1 OS=Homo sapiens OX=9606 GN=N4BP1 PE=1 SV=4 && PF11977:Zc3h12a-like Ribonuclease NYN domain	-
127510886	36.9299	24.6678	57.1796	129.94	89.9335	119.92	39.5924	113.264	-1.51154	0.000143376	0.0036947	LOC127510886	NC_067220.1	13694785	13710856	+	3986	protein_coding	eukaryotic translation initiation factor 3 subunit B-like%2C transcript variant X1 && sp|Q4G061|EIF3B_RAT Eukaryotic translation initiation factor 3 subunit B OS=Rattus norvegicus OX=10116 GN=Eif3b PE=1 SV=1 && PF00076:RNA recognition motif. (a.k.a. RRM, RBD, or RNP domain)|PF08662:Eukaryotic translation initiation factor eIF2A	-
127506318	1647.99	1861.88	1146.36	936.181	1022.86	857.1	1552.08	938.713	0.725349	0.000144971	0.00372909	zgc_195173	NC_067242.1	9711959	9716240	+	1023	protein_coding	uncharacterized protein LOC792613 homolog && - && -	-
127500266	673.97	690.697	798.67	422.56	504.928	424.832	721.112	450.773	0.678584	0.000146512	0.00376197	LOC127500266	NC_067237.1	18143191	18153237	-	2240	protein_coding	nucleobindin 2b && sp|Q9JI85|NUCB2_RAT Nucleobindin-2 OS=Rattus norvegicus OX=10116 GN=Nucb2 PE=1 SV=1 && PF13499:EF-hand domain pair	-
127494376	132.024	105.106	172.461	279.32	274.135	252.854	136.53	268.769	-0.974428	0.000147891	0.00379056	LOC127494376	NC_067233.1	19578965	19591231	+	2632	protein_coding	heterogeneous nuclear ribonucleoprotein H1%2C transcript variant X5 && sp|P31943|HNRH1_HUMAN Heterogeneous nuclear ribonucleoprotein H OS=Homo sapiens OX=9606 GN=HNRNPH1 PE=1 SV=4 && PF00076:RNA recognition motif. (a.k.a. RRM, RBD, or RNP domain)|PF08080:RNPHF zinc finger	-
127506504	3810.24	3870.69	2407.08	2049.37	2237.5	1918.72	3362.67	2068.53	0.700979	0.000150637	0.00385387	LOC127506504	NC_067242.1	16452752	16457029	-	811	protein_coding	family with sequence similarity 162 member A && sp|A3KP48|F162B_DANRE Protein FAM162B OS=Danio rerio OX=7955 GN=fam162b PE=2 SV=1 && PF06388:Protein of unknown function (DUF1075)	-
127524777	5766.6	4961.44	4916.52	7732.96	7565.25	7008.33	5214.85	7435.51	-0.511724	0.0001509	0.00385387	LOC127524777	NC_067232.1	4087212	4104023	-	3274	protein_coding	calpain 2%2C (m/II) large subunit a && sp|P17655|CAN2_HUMAN Calpain-2 catalytic subunit OS=Homo sapiens OX=9606 GN=CAPN2 PE=1 SV=6 && PF00648:Calpain family cysteine protease|PF13833:EF-hand domain pair|PF01067:Calpain large subunit, domain III	-
127521226	240.967	235.953	204.74	356.056	407.409	405.31	227.22	389.592	-0.77831	0.000153167	0.00390451	LOC127521226	NC_067229.1	35670080	35679912	-	2503	protein_coding	transmembrane protein 135 && sp|Q3ZBE6|TM135_BOVIN Transmembrane protein 135 OS=Bos taurus OX=9913 GN=TMEM135 PE=2 SV=1 && PF15982:N-terminal cysteine-rich region of Transmembrane protein 135|PF02466:Tim17/Tim22/Tim23/Pmp24 family	-
127523403	130.178	119.049	100.525	41.9491	58.5109	37.1844	116.584	45.8815	1.3489	0.000153429	0.00390451	LOC127523403	NC_067220.1	21984788	22022775	-	4610	protein_coding	tripartite motif containing 2a%2C transcript variant X3 && sp|F7H9X2|TRIM2_CALJA Tripartite motif-containing protein 2 OS=Callithrix jacchus OX=9483 GN=TRIM2 PE=3 SV=1 && PF00643:B-box zinc finger|PF01436:NHL repeat|PF13445:RING-type zinc-finger|PF00630:Filamin/ABP280 repeat	-
127516118	613.036	510.516	634.509	951.528	829.988	977.02	586.02	919.512	-0.649479	0.000155039	0.00393849	LOC127516118	NC_067226.1	27068194	27083716	-	2905	protein_coding	zinc finger DHHC-type palmitoyltransferase 13 && sp|A0A0R4IQZ2|ZDH13_DANRE Putative palmitoyltransferase ZDHHC13 OS=Danio rerio OX=7955 GN=zdhhc13 PE=2 SV=1 && PF12796:Ankyrin repeats (3 copies)|PF01529:DHHC palmitoyltransferase	-
127518843	296.362	356.074	500.782	224.07	179.867	202.655	384.406	202.197	0.926839	0.000157945	0.00400519	LOC127518843	NC_067228.1	20473194	20495001	-	4996	protein_coding	mcf.2 cell line derived transforming sequence-like b%2C transcript variant X3 && sp|O15068|MCF2L_HUMAN Guanine nucleotide exchange factor DBS OS=Homo sapiens OX=9606 GN=MCF2L PE=1 SV=2 && PF13716:Divergent CRAL/TRIO domain|PF00621:RhoGEF domain|PF00169:PH domain	-
127524703	11937.6	10967.5	13861.4	18168.1	16927	17555.7	12255.5	17550.2	-0.51802	0.000160509	0.00405861	LOC127524703	NC_067232.1	16474714	16516450	-	3989	protein_coding	actinin%2C alpha 1%2C transcript variant X5 && sp|P05094|ACTN1_CHICK Alpha-actinin-1 OS=Gallus gallus OX=9031 GN=ACTN1 PE=1 SV=3 && PF00435:Spectrin repeat|PF08726:Ca2+ insensitive EF hand|PF00307:Calponin homology (CH) domain	-
127498713	2056.07	2093.54	3131.97	1382.27	1435.68	1669.58	2427.19	1495.85	0.698322	0.000160619	0.00405861	LOC127498713	NC_067236.1	30978018	30991178	+	1881	protein_coding	glutaminyl-peptide cyclotransferase && sp|Q90YA8|QPCT_GLOBL Glutaminyl-peptide cyclotransferase OS=Gloydius blomhoffii OX=242054 GN=QPCT PE=2 SV=1 && PF04389:Peptidase family M28	-
127522797	131.101	151.224	154.938	250.671	313.142	251.924	145.754	271.913	-0.899314	0.00016588	0.00418091	si_ch73-106k19.2	NC_067230.1	19512445	19516935	+	1985	protein_coding	glycine N-acyltransferase-like protein 3 && sp|Q5SZD4|GLYL3_HUMAN Glycine N-acyltransferase-like protein 3 OS=Homo sapiens OX=9606 GN=GLYATL3 PE=2 SV=3 && PF06021:Aralkyl acyl-CoA:amino acid N-acyltransferase|PF08445:FR47-like protein	-
127495254	143.103	142.644	125.426	57.2963	69.3463	54.847	137.058	60.4965	1.18138	0.000166044	0.00418091	LOC127495254	NC_067234.1	24544646	24558512	-	3368	protein_coding	flotillin 2b && sp|Q60634|FLOT2_MOUSE Flotillin-2 OS=Mus musculus OX=10090 GN=Flot2 PE=1 SV=2 && PF01145:SPFH domain / Band 7 family|PF15975:Flotillin	-
127497475	553.948	504.08	412.246	307.968	239.461	303.053	490.092	283.494	0.788767	0.000167471	0.00420944	LOC127497475	NC_067235.1	11181146	11188533	-	1635	protein_coding	thioesterase superfamily member 4 && sp|Q6GLK2|THEM4_XENLA Acyl-coenzyme A thioesterase THEM4 OS=Xenopus laevis OX=8355 GN=them4 PE=2 SV=2 && PF03061:Thioesterase superfamily	-
127517989	5979.87	5829.1	4812.31	8948.46	7930.4	7437.81	5540.42	8105.56	-0.548934	0.000167977	0.00421323	LOC127517989	NC_067227.1	18863114	18868011	-	1898	protein_coding	tubulin alpha 5 && sp|P18288|TBAT_ONCMY Tubulin alpha chain, testis-specific OS=Oncorhynchus mykiss OX=8022 PE=2 SV=1 && PF03953:Tubulin C-terminal domain|PF00091:Tubulin/FtsZ family, GTPase domain	-
127517545	1731.09	1435.02	1901.68	2410.54	2552.81	2587.1	1689.26	2516.82	-0.574847	0.000168211	0.00421323	LOC127517545	NC_067227.1	7775546	7839406	+	5883	protein_coding	sorbin and SH3 domain containing 3%2C transcript variant X2 && sp|Q9R1Z8|VINEX_MOUSE Vinexin OS=Mus musculus OX=10090 GN=Sorbs3 PE=1 SV=1 && PF14604:Variant SH3 domain|PF02208:Sorbin homologous domain|PF07653:Variant SH3 domain|PF00018:SH3 domain	-
127505965	369.299	367.871	477.726	639.468	655.539	673.967	404.965	656.325	-0.696039	0.000170502	0.00426316	LOC127505965	NC_067242.1	24497856	24533566	+	2666	protein_coding	UDP-N-acetyl-alpha-D-galactosamine_polypeptide N-acetylgalactosaminyltransferase 11 (GalNAc-T11)%2C transcript variant X2 && sp|Q6DJR8|GLT11_XENTR Polypeptide N-acetylgalactosaminyltransferase 11 OS=Xenopus tropicalis OX=8364 GN=galnt11 PE=1 SV=2 && PF00652:Ricin-type beta-trefoil lectin domain|PF00535:Glycosyl transferase family 2	-
127500723	2543.54	2379.9	2167.29	3559.53	3772.87	3058.42	2363.58	3463.61	-0.55117	0.000173231	0.00432102	LOC127500723	NC_067238.1	12948824	12959845	-	3664	protein_coding	S100 calcium binding protein U && - && -	-
127520035	450.544	485.848	486.026	711.088	814.819	692.56	474.139	739.489	-0.64101	0.000173421	0.00432102	LOC127520035	NC_067229.1	36524996	36554258	+	8962	protein_coding	EH domain binding protein 1-like 1b%2C transcript variant X1 && sp|Q8N3D4|EH1L1_HUMAN EH domain-binding protein 1-like protein 1 OS=Homo sapiens OX=9606 GN=EHBP1L1 PE=1 SV=2 && PF12130:Bivalent Mical/EHBP Rab binding domain|PF10358:N-terminal C2 in EEIG1 and EHBP1 proteins|PF00307:Calponin homology (CH) domain	-
127516164	167.108	127.629	210.273	45.0185	48.7591	100.398	168.337	64.7252	1.37522	0.000174657	0.00434425	si_cabz01007802.1	NC_067226.1	34808569	34822295	+	3659	protein_coding	apolipoprotein L6 && sp|Q96LR9|APLD1_HUMAN Apolipoprotein L domain-containing protein 1 OS=Homo sapiens OX=9606 GN=APOLD1 PE=2 SV=2 && PF05461:Apolipoprotein L	-
127505049	4.61623	28.9578	9.22251	0	0	0	14.2655	0	6.25765	0.000176947	1	LOC127505049	NC_067241.1	12867187	12873367	+	5947	protein_coding	iroquois homeobox 7 && sp|P78414|IRX1_HUMAN Iroquois-class homeodomain protein IRX-1 OS=Homo sapiens OX=9606 GN=IRX1 PE=2 SV=3 && PF05920:Homeobox KN domain	Homeobox
127504488	952.79	725.018	1150.05	620.028	560.188	514.074	942.618	564.763	0.739902	0.000177964	0.00441805	wu_fa11c10	NC_067241.1	8719448	8742695	+	4892	protein_coding	protein FAM110A%2C transcript variant X1 && sp|Q5BJX5|F110B_RAT Protein FAM110B OS=Rattus norvegicus OX=10116 GN=Fam110b PE=2 SV=1 && -	-
127518276	709.053	761.483	619.753	436.885	458.336	431.339	696.763	442.186	0.655786	0.000178242	0.00441805	LOC127518276	NC_067228.1	19924511	19931199	-	1919	protein_coding	acid phosphatase 6%2C lysophosphatidic%2C transcript variant X1 && sp|Q9NPH0|PPA6_HUMAN Lysophosphatidic acid phosphatase type 6 OS=Homo sapiens OX=9606 GN=ACP6 PE=1 SV=3 && PF00328:Histidine phosphatase superfamily (branch 2)	-
127523799	4974.45	4750.15	5083.45	7018.8	6934.63	6555.61	4936.02	6836.35	-0.469801	0.000190795	0.00472102	LOC127523799	NC_067231.1	30269556	30304217	-	4167	protein_coding	vinculin-like && sp|Q64727|VINC_MOUSE Vinculin OS=Mus musculus OX=10090 GN=Vcl PE=1 SV=4 && PF01044:Vinculin family	-
127522369	1472.58	1366.38	1221.98	2058.58	2033.8	1854.57	1353.65	1982.31	-0.55025	0.000195047	0.00481681	LOC127522369	NC_067230.1	19973599	19985893	+	2201	protein_coding	RAS (RAD and GEM)-like GTP-binding 1 && sp|O75628|REM1_HUMAN GTP-binding protein REM 1 OS=Homo sapiens OX=9606 GN=REM1 PE=1 SV=2 && PF00071:Ras family	-
127514747	49.8553	49.3355	32.2788	13.3009	7.58475	2.78883	43.8232	7.8915	2.48237	0.000195517	0.00481681	LOC127514747	NC_067225.1	7998319	8007871	-	3090	protein_coding	cytochrome P450 27C1 && sp|A8WGA0|C27C1_DANRE Cytochrome P450 27C1 OS=Danio rerio OX=7955 GN=cyp27c1 PE=1 SV=2 && PF00067:Cytochrome P450	-
127504833	71.09	65.4232	87.6139	178.028	128.941	186.852	74.709	164.607	-1.13916	0.000195677	0.00481681	LOC127504833	NC_067241.1	4343804	4507831	+	6937	protein_coding	membrane associated guanylate kinase%2C WW and PDZ domain containing 3a%2C transcript variant X1 && sp|Q5TCQ9|MAGI3_HUMAN Membrane-associated guanylate kinase, WW and PDZ domain-containing protein 3 OS=Homo sapiens OX=9606 GN=MAGI3 PE=1 SV=3 && PF00397:WW domain|PF00595:PDZ domain|PF00625:Guanylate kinase	-
127518192	110.79	116.904	187.217	243.509	273.051	319.786	138.303	278.782	-1.01033	0.000202798	0.0049787	LOC127518192	NC_067227.1	13760399	13852858	-	4553	protein_coding	GDNF family receptor alpha 2a%2C transcript variant X1 && sp|O13157|GFRA2_CHICK GDNF family receptor alpha-2 OS=Gallus gallus OX=9031 GN=GFRA2 PE=2 SV=1 && -	-
127519453	90.4781	79.3659	72.8579	189.283	163.614	154.315	80.9006	169.071	-1.06282	0.000202949	0.0049787	LOC127519453	NC_067220.1	40109815	40227403	+	14336	protein_coding	nuclear factor 1 X-type-like%2C transcript variant X11 && sp|Q14938|NFIX_HUMAN Nuclear factor 1 X-type OS=Homo sapiens OX=9606 GN=NFIX PE=1 SV=2 && PF10524:Nuclear factor I protein pre-N-terminus|PF03165:MH1 domain|PF00859:CTF/NF-I family transcription modulation region	CTF/NFI
127495264	172.647	129.774	75.6246	250.671	332.645	241.699	126.015	275.005	-1.12548	0.000206869	0.00506616	LOC127495264	NC_067234.1	24721695	24724001	+	1460	protein_coding	dynein%2C light chain%2C LC8-type 2a && sp|Q3MHR3|DYL2_BOVIN Dynein light chain 2, cytoplasmic OS=Bos taurus OX=9913 GN=DYNLL2 PE=3 SV=1 && -	-
127495404	387.763	372.162	347.689	205.653	214.54	233.332	369.205	217.842	0.760547	0.000208253	0.00509135	LOC127495404	NC_067234.1	14840723	14939886	+	6604	protein_coding	StAR-related lipid transfer (START) domain containing 13b%2C transcript variant X1 && sp|Q9Y3M8|STA13_HUMAN StAR-related lipid transfer protein 13 OS=Homo sapiens OX=9606 GN=STARD13 PE=1 SV=2 && PF01852:START domain|PF00620:RhoGAP domain|PF07647:SAM domain (Sterile alpha motif)	-
127509736	744.136	908.417	662.176	435.861	483.257	515.004	771.577	478.041	0.689738	0.000209653	0.00511683	LOC127509736	NC_067222.1	37167649	37175602	+	1519	protein_coding	zinc finger%2C AN1-type domain 2A%2C transcript variant X4 && sp|Q4KLG9|ZFN2B_RAT AN1-type zinc finger protein 2B OS=Rattus norvegicus OX=10116 GN=Zfand2b PE=1 SV=1 && PF01428:AN1-like Zinc finger	-
127499366	210.5	215.575	219.496	105.384	120.272	114.342	215.19	113.333	0.925284	0.000211743	0.00515904	c18h15orf39	NC_067237.1	23288233	23300180	+	5892	protein_coding	chromosome 18 C15orf39 homolog%2C transcript variant X1 && sp|Q3TEI4|CO039_MOUSE Uncharacterized protein C15orf39 homolog OS=Mus musculus OX=10090 PE=1 SV=2 && -	-
127520080	265.895	252.04	302.498	111.523	134.358	178.485	273.478	141.456	0.949615	0.000213016	0.0051812	LOC127520080	NC_067229.1	40094504	40108173	-	3929	protein_coding	PR domain containing 15 && sp|E9Q8T2|PRD15_MOUSE PR domain zinc finger protein 15 OS=Mus musculus OX=10090 GN=Prdm15 PE=1 SV=1 && -	zf-C2H2
127499889	1669.23	1905.85	2228.16	1171.51	991.435	1470.64	1934.41	1211.19	0.67498	0.000214691	0.00521309	LOC127499889	NC_067237.1	16474820	16481060	-	3823	protein_coding	solute carrier family 33 member 1%2C transcript variant X1 && sp|O00400|ACATN_HUMAN Acetyl-coenzyme A transporter 1 OS=Homo sapiens OX=9606 GN=SLC33A1 PE=1 SV=1 && PF13000:Acetyl-coenzyme A transporter 1	-
127506738	60.011	72.9308	84.8471	20.463	19.5036	28.8179	72.5963	22.9282	1.65841	0.000216386	0.00524535	LOC127506738	NC_067243.1	23415770	23740406	-	29880	protein_coding	uncharacterized LOC127506738%2C transcript variant X1 && sp|Q96JG9|ZN469_HUMAN Zinc finger protein 469 OS=Homo sapiens OX=9606 GN=ZNF469 PE=2 SV=3 && -	zf-C2H2
127518520	517.941	324.971	383.657	725.413	729.22	628.416	408.856	694.349	-0.762645	0.000217476	0.00526285	LOC127518520	NC_067220.1	29430728	29432090	+	1363	protein_coding	potassium channel tetramerisation domain containing 12.2 && sp|Q6WVG3|KCD12_MOUSE BTB/POZ domain-containing protein KCTD12 OS=Mus musculus OX=10090 GN=Kctd12 PE=1 SV=1 && PF02214:BTB/POZ domain	-
127516609	1418.11	1495.08	2070.45	2605.96	2254.84	3141.15	1661.21	2667.32	-0.683165	0.000218391	0.00527607	LOC127516609	NC_067226.1	25513998	25556083	+	6038	protein_coding	kirre like nephrin family adhesion molecule 1a%2C transcript variant X1 && sp|Q80W68|KIRR1_MOUSE Kin of IRRE-like protein 1 OS=Mus musculus OX=10090 GN=Kirrel1 PE=1 SV=1 && PF08205:CD80-like C2-set immunoglobulin domain|PF13927:Immunoglobulin domain|PF07679:Immunoglobulin I-set domain	-
127520287	841.077	830.124	643.731	1275.87	1260.15	1066.26	771.644	1200.76	-0.638016	0.000219108	0.00528446	LOC127520287	NC_067229.1	602521	607063	-	1100	protein_coding	serine and arginine rich splicing factor 3b && sp|Q3SZR8|SRSF3_BOVIN Serine/arginine-rich splicing factor 3 OS=Bos taurus OX=9913 GN=SRSF3 PE=2 SV=1 && PF00076:RNA recognition motif. (a.k.a. RRM, RBD, or RNP domain)	-
127508219	102.48	94.381	139.26	178.028	273.051	240.769	112.04	230.616	-1.03951	0.000225255	0.00542356	LOC127508219	NC_067222.1	18274869	18286246	-	1862	protein_coding	matrix Gla protein && sp|Q800Y2|MGP_ARGRE Matrix Gla protein OS=Argyrosomus regius OX=172269 GN=mgp PE=1 SV=1 && -	-
127512034	298.209	245.605	367.056	199.514	124.607	138.512	303.623	154.211	0.97819	0.000228593	0.00547758	LOC127512034	NC_067224.1	29843705	29849864	-	4096	protein_coding	activating transcription factor 5a && sp|Q9Y2D1|ATF5_HUMAN Cyclic AMP-dependent transcription factor ATF-5 OS=Homo sapiens OX=9606 GN=ATF5 PE=1 SV=4 && PF00170:bZIP transcription factor	TF_bZIP
127518682	647.196	655.305	581.941	985.292	924.256	916.596	628.147	942.048	-0.584929	0.000229013	0.00547758	LOC127518682	NC_067228.1	24590353	24595460	+	2462	protein_coding	cellular repressor of E1A-stimulated genes 2 && sp|Q8BGC9|CREG2_MOUSE Protein CREG2 OS=Mus musculus OX=10090 GN=Creg2 PE=1 SV=1 && PF13883:Pyridoxamine 5'-phosphate oxidase	-
127502050	1280.54	1281.65	1867.56	762.246	915.588	1028.15	1476.58	901.994	0.711077	0.000229099	0.00547758	LOC127502050	NC_067239.1	18289736	18301775	+	4456	protein_coding	SEL1L adaptor subunit of ERAD E3 ubiquitin ligase && sp|Q9UBV2|SE1L1_HUMAN Protein sel-1 homolog 1 OS=Homo sapiens OX=9606 GN=SEL1L PE=1 SV=3 && PF08238:Sel1 repeat|PF00040:Fibronectin type II domain	-
127499660	630.577	584.519	586.552	390.843	319.643	410.888	600.549	373.791	0.683266	0.000229187	0.00547758	LOC127499660	NC_067237.1	24368041	24381273	+	2466	protein_coding	TBC1 domain family%2C member 15 && sp|Q9CXF4|TBC15_MOUSE TBC1 domain family member 15 OS=Mus musculus OX=10090 GN=Tbc1d15 PE=1 SV=1 && PF00566:Rab-GTPase-TBC domain|PF12068:Rab-binding domain (RBD)	-
127500650	866.005	758.266	734.112	506.459	558.021	396.014	786.128	486.831	0.692475	0.000229414	0.00547758	LOC127500650	NC_067238.1	13022046	13035283	-	2817	protein_coding	MINDY lysine 48 deubiquitinase 1%2C transcript variant X2 && sp|A3KQS4|MINY1_DANRE Ubiquitin carboxyl-terminal hydrolase MINDY-1 OS=Danio rerio OX=7955 GN=mindy1 PE=3 SV=1 && PF04424:MINDY deubiquitinase	-
127519116	1183.6	1194.78	2069.53	2166.01	2429.29	3196	1482.64	2597.1	-0.808598	0.000229861	0.00547911	LOC127519116	NC_067228.1	1608095	1709359	+	5692	protein_coding	ectodysplasin A receptor%2C transcript variant X1 && sp|Q9UNE0|EDAR_HUMAN Tumor necrosis factor receptor superfamily member EDAR OS=Homo sapiens OX=9606 GN=EDAR PE=1 SV=1 && -	-
127503842	3057.79	2696.29	2782.43	3818.39	4260.46	3970.36	2845.51	4016.41	-0.497077	0.00023442	0.0055785	LOC127503842	NC_067240.1	18462652	18473546	-	2656	protein_coding	ribonucleotide reductase M1 polypeptide && sp|P79732|RIR1_DANRE Ribonucleoside-diphosphate reductase large subunit OS=Danio rerio OX=7955 GN=rrm1 PE=2 SV=1 && PF02867:Ribonucleotide reductase, barrel domain|PF03477:ATP cone domain|PF00317:Ribonucleotide reductase, all-alpha domain	-
127498959	2358.89	1983.07	1518.95	1202.2	1318.66	1214.07	1953.64	1244.98	0.650116	0.00024164	0.00574075	LOC127498959	NC_067236.1	8710544	8722726	-	1618	protein_coding	calmodulin 1a && sp|P0DP23|CALM1_HUMAN Calmodulin-1 OS=Homo sapiens OX=9606 GN=CALM1 PE=1 SV=1 && PF13499:EF-hand domain pair	-
127501051	6077.73	6163.72	6082.25	7721.7	8753.88	9042.32	6107.9	8505.97	-0.477827	0.000244179	0.00579147	LOC127501051	NC_067238.1	3275283	3278364	-	1548	protein_coding	endothelin 2 && sp|Q8MJW9|EDN2_MUSPF Endothelin-2 OS=Mustela putorius furo OX=9669 GN=EDN2 PE=2 SV=1 && PF00322:Endothelin family	-
127525153	1826.18	1697.79	1776.26	1192.99	1291.57	1223.37	1766.74	1235.98	0.515649	0.000247369	0.00584946	LOC127525153	NC_067232.1	14333618	14340649	-	2940	protein_coding	golgin A5 && sp|Q7SXE4|GOGA5_DANRE Golgin subfamily A member 5 OS=Danio rerio OX=7955 GN=golga5 PE=2 SV=1 && PF09787:Golgin subfamily A member 5	-
127520263	984.181	875.169	915.796	1428.32	1333.83	1294.02	925.049	1352.06	-0.547225	0.000247443	0.00584946	LOC127520263	NC_067229.1	35362568	35383535	-	3169	protein_coding	integrin-linked kinase%2C transcript variant X1 && sp|Q9DF58|ILK_CHICK Integrin-linked protein kinase OS=Gallus gallus OX=9031 GN=ILK PE=1 SV=1 && PF07714:Protein tyrosine kinase|PF12796:Ankyrin repeats (3 copies)	-
127495291	555.794	466.543	458.359	250.671	359.734	183.133	493.565	264.513	0.902149	0.00024978	0.00589497	LOC127495291	NC_067234.1	18611539	18615987	+	2251	protein_coding	transmembrane protein 160 && sp|B3DJK0|TM160_DANRE Transmembrane protein 160 OS=Danio rerio OX=7955 GN=tmem160 PE=2 SV=1 && -	-
127497537	613.036	552.343	431.614	860.468	940.509	769.717	532.331	856.898	-0.686658	0.000250828	0.00590994	LOC127497537	NC_067235.1	21482602	21490137	+	1819	protein_coding	coenzyme Q3 methyltransferase%2C transcript variant X2 && sp|Q9NZJ6|COQ3_HUMAN Ubiquinone biosynthesis O-methyltransferase, mitochondrial OS=Homo sapiens OX=9606 GN=COQ3 PE=1 SV=3 && PF13489:Methyltransferase domain	-
127502125	1782.79	1510.1	1240.43	919.811	1093.29	866.397	1511.1	959.832	0.655125	0.00025314	0.00595463	LOC127502125	NC_067239.1	22425007	22434172	-	2353	protein_coding	phosducin b%2C transcript variant X2 && sp|O77560|PHOS_CANLF Phosducin OS=Canis lupus familiaris OX=9615 GN=PDC PE=2 SV=2 && PF02114:Phosducin	-
127516110	787.529	719.655	686.155	466.556	512.512	440.635	731.113	473.234	0.628148	0.000255809	0.00600753	LOC127516110	NC_067226.1	11897268	11924430	+	3806	protein_coding	rhophilin%2C Rho GTPase binding protein 2%2C transcript variant X1 && sp|Q6TNR1|RHPN2_DANRE Rhophilin-2 OS=Danio rerio OX=7955 GN=rhpn2 PE=2 SV=1 && PF02185:Hr1 repeat|PF03097:BRO1-like domain	-
127509114	288.976	267.055	377.201	570.917	448.584	587.514	311.077	535.671	-0.783624	0.000258781	0.00606735	LOC127509114	NC_067222.1	29185278	29187829	+	2552	protein_coding	frizzled class receptor 2 && sp|Q9PUU6|FZD2_XENLA Frizzled-2 OS=Xenopus laevis OX=8355 GN=fzd2 PE=2 SV=1 && PF01534:Frizzled/Smoothened family membrane region|PF01392:Fz domain	-
127522678	382.224	345.349	336.622	234.301	176.616	202.655	354.731	204.524	0.794129	0.000259782	0.00608086	LOC127522678	NC_067230.1	12449372	12507382	-	2317	protein_coding	sulfite oxidase%2C transcript variant X1 && sp|P51687|SUOX_HUMAN Sulfite oxidase, mitochondrial OS=Homo sapiens OX=9606 GN=SUOX PE=1 SV=2 && PF00173:Cytochrome b5-like Heme/Steroid binding domain|PF00174:Oxidoreductase molybdopterin binding domain|PF03404:Mo-co oxidoreductase dimerisation domain	-
127495372	421	422.57	341.233	187.236	251.38	241.699	394.934	226.772	0.800006	0.000261987	0.00612246	LOC127495372	NC_067234.1	8023013	8034118	-	3032	protein_coding	ankyrin repeat domain 49%2C transcript variant X1 && sp|P03934|TC1A_CAEEL Transposable element Tc1 transposase OS=Caenorhabditis elegans OX=6239 GN=tc1a PE=3 SV=1 && PF13358:DDE superfamily endonuclease	-
127512473	1525.2	1313.83	1733.83	1029.29	935.091	1069.98	1524.29	1011.45	0.591805	0.000266603	0.00622017	LOC127512473	NC_067224.1	7697226	7785124	+	7259	protein_coding	Rho guanine nucleotide exchange factor (GEF) 12b && sp|Q9NZN5|ARHGC_HUMAN Rho guanine nucleotide exchange factor 12 OS=Homo sapiens OX=9606 GN=ARHGEF12 PE=1 SV=1 && PF00621:RhoGEF domain|PF17838:PH domain|PF09128:Regulator of G protein signalling-like domain|PF17820:PDZ domain	-
127515455	96.0176	84.7284	95.9141	151.426	244.879	180.344	92.2201	192.216	-1.05763	0.000271199	0.00631709	LOC127515455	NC_067226.1	46195371	46218657	-	7914	protein_coding	adenosine monophosphate deaminase 3a%2C transcript variant X1 && sp|O08739|AMPD3_MOUSE AMP deaminase 3 OS=Mus musculus OX=10090 GN=Ampd3 PE=1 SV=2 && PF00962:Adenosine/AMP deaminase	-
127520139	498.553	401.119	305.265	799.079	587.276	692.56	401.646	692.972	-0.787065	0.00027348	0.00635986	LOC127520139	NC_067229.1	8089875	8106890	+	2506	protein_coding	calpain 2%2C (m/II) large subunit b%2C transcript variant X1 && sp|P17655|CAN2_HUMAN Calpain-2 catalytic subunit OS=Homo sapiens OX=9606 GN=CAPN2 PE=1 SV=6 && PF13833:EF-hand domain pair|PF01067:Calpain large subunit, domain III|PF00648:Calpain family cysteine protease	-
127516495	440.388	520.168	547.817	276.25	199.371	358.829	502.791	278.15	0.852078	0.000274309	0.00636877	LOC127516495	NC_067226.1	35543688	35558889	-	3489	protein_coding	protein KHNYN-like%2C transcript variant X1 && sp|O75113|N4BP1_HUMAN NEDD4-binding protein 1 OS=Homo sapiens OX=9606 GN=N4BP1 PE=1 SV=4 && PF11977:Zc3h12a-like Ribonuclease NYN domain	-
127521924	410.845	389.322	496.171	211.792	247.046	292.827	432.113	250.555	0.785855	0.000278177	0.00644812	LOC127521924	NC_067229.1	11910003	11933062	+	6984	protein_coding	midnolin%2C transcript variant X2 && sp|Q6NYU6|MIDN_DANRE Midnolin OS=Danio rerio OX=7955 GN=midn PE=2 SV=1 && PF00240:Ubiquitin family	-
127502208	125.561	128.701	165.083	39.9028	31.4225	84.5945	139.782	51.9733	1.42119	0.000280819	0.00649883	LOC127502208	NC_067221.1	15788315	15798741	+	3244	protein_coding	autoimmune regulator-like%2C transcript variant X5 && sp|O43918|AIRE_HUMAN Autoimmune regulator OS=Homo sapiens OX=9606 GN=AIRE PE=1 SV=1 && PF00628:PHD-finger|PF03172:HSR domain	-
127501081	979.564	889.112	1054.13	1378.18	1343.58	1646.34	974.27	1456.04	-0.579609	0.000286226	0.00661325	LOC127501081	NC_067238.1	6720227	6760478	-	3773	protein_coding	prolyl 3-hydroxylase family member 4 (inactive)%2C transcript variant X4 && sp|Q8K2B0|SC65_MOUSE Endoplasmic reticulum protein SC65 OS=Mus musculus OX=10090 GN=P3h4 PE=1 SV=1 && -	-
127494710	7866.98	7870.09	7045.08	11830.7	11078.1	9467.15	7594.05	10792	-0.506999	0.000287733	0.00663735	LOC127494710	NC_067233.1	29441100	29473610	+	3400	protein_coding	plastin 3 (T isoform)%2C transcript variant X4 && sp|Q99K51|PLST_MOUSE Plastin-3 OS=Mus musculus OX=10090 GN=Pls3 PE=1 SV=3 && PF13499:EF-hand domain pair|PF00307:Calponin homology (CH) domain	-
127515371	37.8531	47.1905	64.5576	107.431	112.688	145.949	49.8671	122.022	-1.29123	0.000288941	0.00665449	LOC127515371	NC_067226.1	7846396	7905968	+	5496	protein_coding	leucine-rich repeat containing G protein-coupled receptor 4 && sp|E7FE13|LGR4_DANRE Leucine-rich repeat-containing G-protein coupled receptor 4 OS=Danio rerio OX=7955 GN=lgr4 PE=2 SV=1 && PF00001:7 transmembrane receptor (rhodopsin family)|PF13855:Leucine rich repeat	-
127494673	2067.15	2249.06	1821.45	1371.02	1536.45	1228.01	2045.88	1378.5	0.569764	0.000290915	0.00668917	LOC127494673	NC_067221.1	39160673	39166409	+	1696	protein_coding	abhydrolase domain containing 4%2C N-acyl phospholipase B && sp|Q8VD66|ABHD4_MOUSE (Lyso)-N-acylphosphatidylethanolamine lipase OS=Mus musculus OX=10090 GN=Abhd4 PE=1 SV=1 && PF00561:alpha/beta hydrolase fold	-
127516821	1569.52	1762.14	1979.15	1142.86	839.74	1335.85	1770.27	1106.15	0.677851	0.000295086	0.00677419	LOC127516821	NC_067226.1	24482026	24491882	+	3038	protein_coding	DnaJ (Hsp40) homolog%2C subfamily C%2C member 3b && sp|Q13217|DNJC3_HUMAN DnaJ homolog subfamily C member 3 OS=Homo sapiens OX=9606 GN=DNAJC3 PE=1 SV=1 && PF00226:DnaJ domain|PF14559:Tetratricopeptide repeat	-
127499443	18.4649	8.58009	6.45576	48.088	52.0097	46.4805	11.1669	48.8594	-2.12392	0.000304123	0.0069645	LOC127499443	NC_067237.1	24052585	24053458	-	665	protein_coding	metallothionein 2 && - && -	-
127509439	361.913	353.929	456.514	673.232	614.365	589.373	390.785	625.656	-0.678186	0.00030435	0.0069645	LOC127509439	NC_067222.1	32695319	32729110	+	3859	protein_coding	guanine nucleotide binding protein (G protein)%2C alpha 13b%2C transcript variant X1 && sp|Q14344|GNA13_HUMAN Guanine nucleotide-binding protein subunit alpha-13 OS=Homo sapiens OX=9606 GN=GNA13 PE=1 SV=2 && PF00503:G-protein alpha subunit	-
127497712	2949.77	3400.93	2320.38	2167.03	1735.82	1696.54	2890.36	1866.46	0.630792	0.000316419	0.00722912	LOC127497712	NC_067235.1	13701941	13707150	+	1873	protein_coding	uridine phosphorylase 1 && sp|P52624|UPP1_MOUSE Uridine phosphorylase 1 OS=Mus musculus OX=10090 GN=Upp1 PE=1 SV=2 && PF01048:Phosphorylase superfamily	-
127494453	623.191	619.912	688.922	377.542	371.653	470.383	644.008	406.526	0.662963	0.00031836	0.00726187	LOC127494453	NC_067233.1	31469032	31475829	+	2620	protein_coding	transmembrane protein 129%2C E3 ubiquitin protein ligase%2C transcript variant X1 && sp|Q6PD82|TM129_DANRE E3 ubiquitin-protein ligase TM129 OS=Danio rerio OX=7955 GN=tmem129 PE=2 SV=1 && PF10272:Putative transmembrane protein precursor	-
127507665	233.581	189.835	197.362	89.0139	119.189	110.624	206.926	106.275	0.962165	0.000319718	0.00728122	LOC127507665	NC_067243.1	9567447	9568915	-	1468	protein_coding	GDP-D-glucose phosphorylase 1 && sp|Q08CA1|GDPP1_DANRE GDP-D-glucose phosphorylase 1 OS=Danio rerio OX=7955 GN=gdpgp1 PE=2 SV=1 && -	-
127499564	17.5417	34.3204	22.134	0	4.33414	1.85922	24.6654	2.06445	3.59465	0.000323894	1	LOC127499564	NC_067237.1	19347573	19374745	-	4434	protein_coding	zinc finger protein 710a%2C transcript variant X1 && sp|Q3U288|ZN710_MOUSE Zinc finger protein 710 OS=Mus musculus OX=10090 GN=Znf710 PE=2 SV=1 && -	zf-C2H2
127507026	121.869	102.961	114.359	42.9722	36.8402	59.495	113.063	46.4358	1.28038	0.000325864	0.00740939	LOC127507026	NC_067243.1	21774662	21832711	-	4065	protein_coding	ankyrin repeat and BTB (POZ) domain containing 2b && sp|Q7TQI7|ABTB2_MOUSE Ankyrin repeat and BTB/POZ domain-containing protein 2 OS=Mus musculus OX=10090 GN=Abtb2 PE=1 SV=1 && PF12796:Ankyrin repeats (3 copies)|PF00651:BTB/POZ domain	ZBTB
127525380	1828.95	1786.8	2054.78	1490.73	1149.63	1145.28	1890.18	1261.88	0.583124	0.000328349	0.00745405	LOC127525380	NC_067232.1	5555751	5655113	+	7721	protein_coding	v-akt murine thymoma viral oncogene homolog 3a%2C transcript variant X5 && sp|Q9Y243|AKT3_HUMAN RAC-gamma serine/threonine-protein kinase OS=Homo sapiens OX=9606 GN=AKT3 PE=1 SV=1 && PF00433:Protein kinase C terminal domain|PF00069:Protein kinase domain	-
127506749	1621.22	1532.62	1550.3	1198.11	940.509	1064.4	1568.05	1067.67	0.554382	0.000332213	0.00752981	LOC127506749	NC_067221.1	13255429	13263334	-	3123	protein_coding	HECT domain containing 3%2C transcript variant X1 && sp|Q3U487|HECD3_MOUSE E3 ubiquitin-protein ligase HECTD3 OS=Mus musculus OX=10090 GN=Hectd3 PE=1 SV=2 && PF00632:HECT-domain (ubiquitin-transferase)|PF03256:Anaphase-promoting complex, subunit 10 (APC10)	-
127523854	401.612	423.642	326.477	192.352	251.38	224.036	383.91	222.589	0.786237	0.000337015	0.00762657	LOC127523854	NC_067221.1	5395701	5402540	+	4049	protein_coding	RING finger protein 212B-like && sp|Q5RBV9|R212B_PONAB RING finger protein 212B OS=Pongo abelii OX=9601 GN=RNF212B PE=2 SV=1 && -	-
127523408	1222.38	1108.98	1465.46	864.561	751.974	881.27	1265.6	832.602	0.604161	0.000342021	0.00772761	LOC127523408	NC_067231.1	5806675	5911259	+	5565	protein_coding	BicC family RNA binding protein 1b%2C transcript variant X1 && sp|Q9H694|BICC1_HUMAN Protein bicaudal C homolog 1 OS=Homo sapiens OX=9606 GN=BICC1 PE=1 SV=2 && PF00013:KH domain|PF00536:SAM domain (Sterile alpha motif)	-
127511488	127.408	131.919	174.306	70.5973	61.7615	67.8615	144.544	66.7401	1.11497	0.000342714	0.00773106	LOC127511488	NC_067223.1	5829590	5838702	-	1592	protein_coding	paired box 4%2C transcript variant X1 && sp|O43316|PAX4_HUMAN Paired box protein Pax-4 OS=Homo sapiens OX=9606 GN=PAX4 PE=1 SV=1 && PF00292:'Paired box' domain|PF00046:Homeodomain	PAX
127518371	25049.5	29873.7	19084.1	40355	41492.9	32201.7	24669.1	38016.5	-0.623937	0.000347579	0.00782846	LOC127518371	NC_067228.1	11675584	11681698	-	1475	protein_coding	Rho family GTPase 3b && sp|P61587|RND3_HUMAN Rho-related GTP-binding protein RhoE OS=Homo sapiens OX=9606 GN=RND3 PE=1 SV=1 && PF00071:Ras family	-
127517228	37.8531	61.1332	68.2466	124.824	126.774	138.512	55.7443	130.037	-1.22374	0.00035079	0.00788837	LOC127517228	NC_067227.1	24477122	24573169	-	4066	protein_coding	zinc finger protein GLIS1%2C transcript variant X1 && sp|Q8NBF1|GLIS1_HUMAN Zinc finger protein GLIS1 OS=Homo sapiens OX=9606 GN=GLIS1 PE=1 SV=2 && -	zf-C2H2
127503933	273.281	235.953	259.153	94.1297	119.189	174.767	256.129	129.362	0.983406	0.000365142	0.00819822	LOC127503933	NC_067240.1	30121349	30124018	-	1514	protein_coding	interferon regulatory factor 1b%2C transcript variant X1 && sp|Q90876|IRF1_CHICK Interferon regulatory factor 1 OS=Gallus gallus OX=9031 GN=IRF1 PE=2 SV=1 && PF00605:Interferon regulatory factor transcription factor	IRF
127509789	49601.4	45049.8	60591.9	83021.4	65984.1	78129.1	51747.7	75711.5	-0.549011	0.000366753	0.00822148	LOC127509789	NC_067222.1	6237637	6289025	-	7465	protein_coding	myosin-9-like && sp|P35579|MYH9_HUMAN Myosin-9 OS=Homo sapiens OX=9606 GN=MYH9 PE=1 SV=4 && PF01576:Myosin tail|PF02736:Myosin N-terminal SH3-like domain|PF00063:Myosin head (motor domain)	-
127510740	34.1601	51.4806	58.1018	7.16204	6.50121	17.6626	47.9142	10.4419	2.18461	0.000369097	0.00826107	LOC127510740	NC_067223.1	15704926	15724099	+	3522	protein_coding	FYVE%2C RhoGEF and PH domain containing 4b%2C transcript variant X1 && sp|Q96M96|FGD4_HUMAN FYVE, RhoGEF and PH domain-containing protein 4 OS=Homo sapiens OX=9606 GN=FGD4 PE=1 SV=2 && PF00169:PH domain|PF00621:RhoGEF domain|PF01363:FYVE zinc finger	-
127517018	8123.64	7348.85	8375.89	10166	11534.2	11324.5	7949.46	11008.3	-0.469601	0.000371011	0.00829093	LOC127517018	NC_067227.1	28779391	28783378	-	2629	protein_coding	Pim-1 proto-oncogene%2C serine/threonine kinase && sp|Q95LJ0|PIM1_FELCA Serine/threonine-protein kinase pim-1 OS=Felis catus OX=9685 GN=PIM1 PE=2 SV=1 && PF00069:Protein kinase domain	-
127524531	1443.03	1108.98	1474.68	2059.6	1862.6	2059.09	1342.23	1993.76	-0.570453	0.000373278	0.00832859	LOC127524531	NC_067232.1	14063342	14118174	-	7989	protein_coding	rho-associated%2C coiled-coil containing protein kinase 2a%2C transcript variant X2 && sp|O75116|ROCK2_HUMAN Rho-associated protein kinase 2 OS=Homo sapiens OX=9606 GN=ROCK2 PE=1 SV=4 && PF08912:Rho Binding|PF00069:Protein kinase domain	-
127515696	393.303	371.089	424.236	582.172	564.522	769.717	396.209	638.804	-0.689433	0.000374233	0.00833555	LOC127515696	NC_067220.1	27114275	27181769	-	3219	protein_coding	dachshund c && sp|Q9UI36|DACH1_HUMAN Dachshund homolog 1 OS=Homo sapiens OX=9606 GN=DACH1 PE=1 SV=4 && PF02437:SKI/SNO/DAC family	-
127522209	1920.35	2177.2	2236.46	2903.7	2834.53	3268.51	2111.34	3002.24	-0.508084	0.000374756	0.00833555	LOC127522209	NC_067230.1	2052175	2091676	+	2297	protein_coding	ELOVL fatty acid elongase 1b%2C transcript variant X4 && sp|Q9BW60|ELOV1_HUMAN Elongation of very long chain fatty acids protein 1 OS=Homo sapiens OX=9606 GN=ELOVL1 PE=1 SV=1 && PF01151:GNS1/SUR4 family	-
127515972	566.873	559.851	308.032	304.898	251.38	190.57	478.252	248.95	0.942242	0.00038235	0.00849125	LOC127515972	NC_067226.1	10847187	10849692	-	1431	lncRNA	uncharacterized LOC127515972 && - && -	-
127522826	259.432	337.841	249.93	164.727	150.611	156.174	282.401	157.171	0.844005	0.000391329	0.00867719	LOC127522826	NC_067230.1	15892508	15896159	-	1306	protein_coding	uncharacterized LOC127522826 && - && PF05485:THAP domain	THAP
127514080	154.182	132.991	97.7586	63.4352	57.4274	43.6917	128.311	54.8514	1.22789	0.000393404	0.00869696	LOC127514080	NC_067225.1	34516683	34519543	-	988	protein_coding	FUN14 domain-containing protein 1-like && sp|Q6DH87|FUND1_DANRE FUN14 domain-containing protein 1 OS=Danio rerio OX=7955 GN=fundc1 PE=2 SV=2 && PF04930:FUN14 family	-
127517352	98.7874	161.949	130.96	42.9722	14.086	69.7208	130.565	42.2597	1.61929	0.000393844	0.00869696	LOC127517352	NC_067227.1	10799940	10809096	+	3655	protein_coding	ribonuclease inhibitor-like && sp|Q8BU40|NAL4A_MOUSE NACHT, LRR and PYD domains-containing protein 4A OS=Mus musculus OX=10090 GN=Nlrp4a PE=2 SV=1 && -	-
127514231	1546.44	1447.89	1750.43	1140.81	1092.2	1041.16	1581.59	1091.39	0.535555	0.000394045	0.00869696	LOC127514231	NC_067225.1	2258418	2277248	+	3456	protein_coding	kelch-like ECH-associated protein 1b%2C transcript variant X1 && sp|A0A2R8Q1W5|KEP1B_DANRE Kelch-like ECH-associated protein 1B OS=Danio rerio OX=7955 GN=keap1b PE=1 SV=1 && PF00651:BTB/POZ domain|PF07707:BTB And C-terminal Kelch|PF01344:Kelch motif	ZBTB
127522973	3308.91	3620.8	2460.57	4661.47	5057.94	4355.22	3130.09	4691.54	-0.583982	0.000399783	0.00881	LOC127522973	NC_067230.1	17043158	17051250	-	1802	protein_coding	endothelin-3 && sp|A5A752|EDN3_PIG Endothelin-3 OS=Sus scrofa OX=9823 GN=EDN3 PE=2 SV=1 && PF00322:Endothelin family	-
127504837	231.735	244.533	245.319	118.685	81.2652	159.893	240.529	119.948	1.00033	0.000404738	0.00890547	LOC127504837	NC_067241.1	4928642	4977250	-	6108	protein_coding	formin-like 3%2C transcript variant X1 && sp|Q6NXC0|FMNL3_DANRE Formin-like protein 3 OS=Danio rerio OX=7955 GN=fmnl3 PE=2 SV=2 && PF06367:Diaphanous FH3 Domain|PF06371:Diaphanous GTPase-binding Domain|PF02181:Formin Homology 2 Domain	-
novel.408	9.23246	9.6526	15.6783	0	0	0	11.5211	0	5.95533	0.000411381	1	-	NC_067228.1	38127952	38128593	-	570	-	- && - && -	-
127522615	3556.34	3700.16	3278.6	5047.19	5106.7	4503.03	3511.7	4885.64	-0.476385	0.000411857	0.0090482	LOC127522615	NC_067230.1	21271996	21289341	+	3189	protein_coding	copine I%2C transcript variant X3 && sp|Q08DB4|CPNE1_BOVIN Copine-1 OS=Bos taurus OX=9913 GN=CPNE1 PE=1 SV=1 && PF00168:C2 domain|PF07002:Copine	-
127504687	232.658	185.545	344.922	567.848	426.913	416.465	254.375	470.409	-0.885181	0.000416563	0.00913756	LOC127504687	NC_067241.1	5764786	5796455	-	5519	protein_coding	protein tyrosine phosphatase non-receptor type 11b%2C transcript variant X2 && sp|P35235|PTN11_MOUSE Tyrosine-protein phosphatase non-receptor type 11 OS=Mus musculus OX=10090 GN=Ptpn11 PE=1 SV=3 && -	-
127500074	574.259	574.866	617.908	832.843	876.58	896.144	589.011	868.523	-0.560183	0.0004224	0.00925141	LOC127500074	NC_067237.1	6593311	6724252	+	5053	protein_coding	rho GTPase-activating protein 42 && sp|A6NI28|RHG42_HUMAN Rho GTPase-activating protein 42 OS=Homo sapiens OX=9606 GN=ARHGAP42 PE=1 SV=3 && PF16746:BAR domain of APPL family|PF00169:PH domain|PF00620:RhoGAP domain	-
127515820	622.268	492.283	781.147	1117.28	953.511	972.372	631.899	1014.39	-0.681913	0.000423894	0.00926993	LOC127515820	NC_067226.1	6589276	6643824	-	4417	protein_coding	myosin IEa%2C transcript variant X1 && sp|Q63356|MYO1E_RAT Unconventional myosin-Ie OS=Rattus norvegicus OX=10116 GN=Myo1e PE=1 SV=1 && PF00018:SH3 domain|PF00063:Myosin head (motor domain)|PF06017:Unconventional myosin tail, actin- and lipid-binding	-
127507004	3041.17	3773.1	2192.19	1941.94	2009.96	1744.88	3002.15	1898.92	0.660681	0.000431642	0.00942494	LOC127507004	NC_067243.1	18864255	18870293	+	1951	protein_coding	DnaJ heat shock protein family (Hsp40) member A%2C transcript variant X1 && sp|Q9JMC3|DNJA4_MOUSE DnaJ homolog subfamily A member 4 OS=Mus musculus OX=10090 GN=Dnaja4 PE=1 SV=1 && PF01556:DnaJ C terminal domain|PF00226:DnaJ domain|PF00684:DnaJ central domain	-
127508748	214.193	273.49	215.807	119.708	132.191	130.145	234.497	127.348	0.879623	0.000433384	0.00944856	LOC127508748	NC_067222.1	49756939	49800183	+	5235	protein_coding	NACHT%2C LRR and PYD domains-containing protein 12-like && sp|Q66X19|NAL4E_MOUSE NACHT, LRR and PYD domains-containing protein 4E OS=Mus musculus OX=10090 GN=Nlrp4e PE=2 SV=2 && PF17776:NLRC4 helical domain HD2|PF14484:Fish-specific NACHT associated domain|PF00622:SPRY domain|PF17779:NOD2 winged helix domain|PF13765:SPRY-associated domain|PF05729:NACHT domain	-
127502012	3766.84	3832.08	3374.52	5939.38	5156.55	4593.2	3657.82	5229.71	-0.515747	0.000439416	0.00956549	LOC127502012	NC_067239.1	19070573	19072628	+	1548	protein_coding	ChaC%2C cation transport regulator homolog 1 (E. coli) && sp|Q5SPB6|CHAC1_DANRE Glutathione-specific gamma-glutamylcyclotransferase 1 OS=Danio rerio OX=7955 GN=chac1 PE=3 SV=1 && PF04752:ChaC-like protein	-
127502063	75.7062	78.2933	83.9249	17.3935	26.0049	38.114	79.3081	27.1708	1.54075	0.000448504	0.00973689	LOC127502063	NC_067239.1	30198858	30235277	-	7709	protein_coding	kinesin family member 13Bb%2C transcript variant X2 && sp|Q9NQT8|KI13B_HUMAN Kinesin-like protein KIF13B OS=Homo sapiens OX=9606 GN=KIF13B PE=1 SV=2 && PF12473:Kinesin protein|PF12423:Kinesin protein 1B|PF01302:CAP-Gly domain|PF00225:Kinesin motor domain|PF16183:Kinesin-associated|PF00498:FHA domain	-
127502688	1082.97	869.807	927.785	1345.44	1536.45	1360.02	960.187	1413.97	-0.557819	0.000448651	0.00973689	LOC127502688	NC_067239.1	5551710	5553722	+	1871	protein_coding	Jun proto-oncogene%2C AP-1 transcription factor subunit && sp|P05412|JUN_HUMAN Transcription factor AP-1 OS=Homo sapiens OX=9606 GN=JUN PE=1 SV=2 && PF00170:bZIP transcription factor|PF03957:Jun-like transcription factor	TF_bZIP
127525395	1744.01	1401.77	2028.03	1089.65	931.841	1287.51	1724.61	1103	0.64471	0.000452397	0.00980331	LOC127525395	NC_067221.1	35459761	35520421	+	6008	protein_coding	calmodulin regulated spectrin-associated protein family%2C member 2b && sp|Q8C1B1|CAMP2_MOUSE Calmodulin-regulated spectrin-associated protein 2 OS=Mus musculus OX=10090 GN=Camsap2 PE=1 SV=3 && PF17095:Spectrin-binding region of Ca2+-Calmodulin|PF08683:Microtubule-binding calmodulin-regulated spectrin-associated|PF11971:CAMSAP CH domain	-
127517230	1312.86	1441.46	1042.14	690.625	932.924	809.69	1265.49	811.08	0.641666	0.000454702	0.00983834	LOC127517230	NC_067227.1	24573606	24575785	+	1409	protein_coding	iodothyronine deiodinase 1 && sp|O42449|IOD1_ORENI Type I iodothyronine deiodinase OS=Oreochromis niloticus OX=8128 GN=dio1 PE=2 SV=3 && PF00837:Iodothyronine deiodinase	-
127507772	452.391	368.944	332.01	253.741	179.867	227.754	384.448	220.454	0.801716	0.000455956	0.00985058	LOC127507772	NC_067243.1	4355307	4363418	+	1938	protein_coding	interleukin-1 receptor-associated kinase 4%2C transcript variant X1 && sp|Q1RMT8|IRAK4_BOVIN Interleukin-1 receptor-associated kinase 4 OS=Bos taurus OX=9913 GN=IRAK4 PE=2 SV=1 && PF00069:Protein kinase domain	-
127517642	540.099	527.676	574.563	369.357	359.734	333.73	547.446	354.274	0.628428	0.000458541	0.00989148	LOC127517642	NC_067227.1	22349521	22357885	+	5280	protein_coding	F-box protein 4 && sp|Q3T0J1|FBX4_BOVIN F-box only protein 4 OS=Bos taurus OX=9913 GN=FBXO4 PE=2 SV=1 && -	-
127522786	2613.71	2682.35	3033.28	2023.79	1938.45	1994.94	2776.45	1985.73	0.483607	0.000465687	0.0100305	LOC127522786	NC_067230.1	20911410	20947544	-	4267	protein_coding	v-ski avian sarcoma viral oncogene homolog b && sp|P49140|SKI_CHICK Ski oncogene OS=Gallus gallus OX=9031 GN=SKI PE=1 SV=1 && PF02437:SKI/SNO/DAC family|PF08782:c-SKI Smad4 binding domain	-
127508730	56.318	41.828	54.4128	17.3935	6.50121	14.8738	50.8529	12.9228	1.97141	0.000474175	0.010198	LOC127508730	NC_067222.1	51912871	51951498	+	7178	protein_coding	NACHT%2C LRR and PYD domains-containing protein 12-like && sp|Q7RTR2|NLRC3_HUMAN NLR family CARD domain-containing protein 3 OS=Homo sapiens OX=9606 GN=NLRC3 PE=1 SV=2 && PF13765:SPRY-associated domain|PF05729:NACHT domain|PF14484:Fish-specific NACHT associated domain|PF17776:NLRC4 helical domain HD2|PF17779:NOD2 winged helix domain	-
127515277	743.213	498.718	1025.54	1291.21	1290.49	1279.14	755.825	1286.95	-0.766896	0.000475539	0.010212	LOC127515277	NC_067226.1	6788431	6952604	+	8052	protein_coding	tight junction protein 1a%2C transcript variant X2 && sp|O97758|ZO1_CANLF Tight junction protein ZO-1 OS=Canis lupus familiaris OX=9615 GN=TJP1 PE=1 SV=1 && PF00595:PDZ domain|PF07653:Variant SH3 domain|PF00791:ZU5 domain|PF00625:Guanylate kinase	-
127518142	0.923246	0	0	9.20834	19.5036	16.733	0.307749	15.1483	-5.44533	0.000481907	1	si_dkey-6n6.1	NC_067227.1	26798298	26807591	+	3153	protein_coding	uncharacterized protein LOC100170811 homolog && sp|O94769|ECM2_HUMAN Extracellular matrix protein 2 OS=Homo sapiens OX=9606 GN=ECM2 PE=2 SV=1 && PF00093:von Willebrand factor type C domain|PF13855:Leucine rich repeat	-
127502429	25.8509	35.3929	25.823	4.0926	6.50121	2.78883	29.0223	4.46088	2.71301	0.000482922	1	LOC127502429	NC_067239.1	13780770	13894332	-	8082	protein_coding	potassium voltage-gated channel%2C subfamily H (eag-related)%2C member 5a && sp|Q8NCM2|KCNH5_HUMAN Potassium voltage-gated channel subfamily H member 5 OS=Homo sapiens OX=9606 GN=KCNH5 PE=1 SV=3 && PF00520:Ion transport protein|PF13426:PAS domain|PF00027:Cyclic nucleotide-binding domain	-
127512797	637.963	648.87	692.611	933.112	976.266	968.654	659.814	959.344	-0.539878	0.000491005	0.0105283	LOC127512797	NC_067224.1	5283949	5316922	-	2402	protein_coding	transmembrane protein 47-like && sp|Q6IP19|TMM47_XENLA Transmembrane protein 47 OS=Xenopus laevis OX=8355 GN=tmem47 PE=2 SV=1 && PF06653:Tight junction protein, Claudin-like	-
127510737	462.546	496.573	522.917	350.94	244.879	308.631	494.012	301.483	0.711747	0.000495863	0.010612	LOC127510737	NC_067223.1	15725927	15734758	-	4189	protein_coding	phosphatidylinositol-4%2C5-bisphosphate 3-kinase%2C catalytic subunit gamma && sp|O02697|PK3CG_PIG Phosphatidylinositol 4,5-bisphosphate 3-kinase catalytic subunit gamma isoform OS=Sus scrofa OX=9823 GN=PIK3CG PE=1 SV=2 && PF00794:PI3-kinase family, ras-binding domain|PF00792:Phosphoinositide 3-kinase C2|PF00454:Phosphatidylinositol 3- and 4-kinase|PF00613:Phosphoinositide 3-kinase family, access…	-
127513389	60.011	51.4806	79.3136	188.259	118.105	126.427	63.6017	144.264	-1.17907	0.000496392	0.010612	LOC127513389	NC_067224.1	37503691	37614850	+	5606	protein_coding	kinase suppressor of ras 2%2C transcript variant X1 && sp|Q6VAB6|KSR2_HUMAN Kinase suppressor of Ras 2 OS=Homo sapiens OX=9606 GN=KSR2 PE=1 SV=2 && PF13543:SAM like domain present in kinase suppressor RAS 1|PF07714:Protein tyrosine kinase	-
127510139	89.5549	68.6407	115.281	147.333	226.459	198.937	91.159	190.91	-1.06338	0.000503394	0.0107456	LOC127510139	NC_067222.1	25456971	25543190	+	4654	protein_coding	signal transducer and activator of transcription 5a%2C transcript variant X2 && sp|Q9TUZ0|STA5B_PIG Signal transducer and activator of transcription 5B OS=Sus scrofa OX=9823 GN=STAT5B PE=2 SV=1 && PF01017:STAT protein, all-alpha domain|PF02865:STAT protein, protein interaction domain|PF00017:SH2 domain|PF02864:STAT protein, DNA binding domain	STAT
127498942	420.077	471.905	445.447	302.852	188.535	286.32	445.81	259.236	0.780595	0.000508685	0.0108424	LOC127498942	NC_067236.1	8724264	8739081	+	4575	protein_coding	NRDE-2%2C necessary for RNA interference%2C domain containing%2C transcript variant X1 && sp|Q9H7Z3|NRDE2_HUMAN Nuclear exosome regulator NRDE2 OS=Homo sapiens OX=9606 GN=NRDE2 PE=1 SV=3 && PF08424:NRDE-2, necessary for RNA interference	-
127507582	300.978	287.433	258.23	446.093	455.085	440.635	282.214	447.271	-0.664437	0.00051037	0.0108621	LOC127507582	NC_067243.1	13657272	13671511	-	1932	protein_coding	DnaJ (Hsp40) homolog%2C subfamily C%2C member 24 && sp|Q0VBY7|DJC24_BOVIN DnaJ homolog subfamily C member 24 OS=Bos taurus OX=9913 GN=DNAJC24 PE=2 SV=3 && PF00226:DnaJ domain|PF05207:CSL zinc finger	-
127495361	231.735	198.415	192.751	82.8751	101.852	132.934	207.633	105.887	0.969745	0.000511625	0.0108726	LOC127495361	NC_067221.1	33816230	33826946	-	4154	protein_coding	tripartite motif-containing protein 16-like && sp|Q8R2Q0|TRI29_MOUSE Tripartite motif-containing protein 29 OS=Mus musculus OX=10090 GN=Trim29 PE=1 SV=1 && PF15227:zinc finger of C3HC4-type, RING|PF13765:SPRY-associated domain|PF00622:SPRY domain|PF00643:B-box zinc finger	-
127511427	334.215	199.487	239.785	376.519	440.999	589.373	257.829	468.964	-0.862328	0.000512509	0.0108752	LOC127511427	NC_067223.1	9473409	9502129	+	4027	protein_coding	scavenger receptor cysteine-rich type 1 protein M130-like && sp|P30205|WC11_BOVIN Antigen WC1.1 OS=Bos taurus OX=9913 PE=2 SV=1 && PF00530:Scavenger receptor cysteine-rich domain	-
127509221	378.531	316.391	318.177	496.227	538.517	554.977	337.7	529.907	-0.649613	0.000528152	0.0111906	LOC127509221	NC_067220.1	26703092	26757842	+	3074	protein_coding	propionyl-CoA carboxylase subunit alpha && sp|Q91ZA3|PCCA_MOUSE Propionyl-CoA carboxylase alpha chain, mitochondrial OS=Mus musculus OX=10090 GN=Pcca PE=1 SV=2 && PF00289:Biotin carboxylase, N-terminal domain|PF02785:Biotin carboxylase C-terminal domain|PF00364:Biotin-requiring enzyme|PF02786:Carbamoyl-phosphate synthase L chain, ATP binding domain|PF18140:Propionyl-coenzyme A carboxylase BT doma…	-
127503221	101.557	138.354	160.472	308.991	406.326	158.034	133.461	291.117	-1.12393	0.000534204	0.011302	LOC127503221	NC_067240.1	8368926	8404685	+	7999	protein_coding	spectrin alpha chain%2C non-erythrocytic 1%2C transcript variant X1 && sp|P07751|SPTN1_CHICK Spectrin alpha chain, non-erythrocytic 1 OS=Gallus gallus OX=9031 GN=SPTAN1 PE=1 SV=3 && PF00435:Spectrin repeat|PF00018:SH3 domain|PF13499:EF-hand domain pair|PF08726:Ca2+ insensitive EF hand	-
127510386	985.104	1144.37	803.281	1309.63	1754.24	1468.78	977.585	1510.89	-0.628462	0.000537041	0.0113453	LOC127510386	NC_067223.1	8174649	8250149	+	5733	lncRNA	uncharacterized LOC127510386%2C transcript variant X2 && - && -	-
127504601	133.871	140.499	166.005	60.3658	74.764	77.1576	146.792	70.7625	1.05255	0.000546335	0.0115246	si_ch211-117c9.5	NC_067241.1	28129491	28151757	+	2948	protein_coding	sodium- and chloride-dependent creatine transporter 1%2C transcript variant X2 && sp|P48029|SC6A8_HUMAN Sodium- and chloride-dependent creatine transporter 1 OS=Homo sapiens OX=9606 GN=SLC6A8 PE=1 SV=1 && PF00209:Sodium:neurotransmitter symporter family	-
127525454	211.423	205.922	165.083	323.315	366.235	303.982	194.143	331.178	-0.770515	0.000547813	0.0115388	LOC127525454	NC_067232.1	15784273	15831168	-	2330	protein_coding	SLX4 interacting protein%2C transcript variant X2 && sp|Q7T2B3|SLX4I_DANRE Protein SLX4IP OS=Danio rerio OX=7955 GN=slx4ip PE=2 SV=1 && PF15744:Uncharacterized protein family UPF0492	-
127516669	1300.85	1323.48	1225.67	912.649	958.929	714.87	1283.34	862.149	0.57443	0.000551891	0.0116076	LOC127516669	NC_067226.1	46581953	46595097	+	3995	protein_coding	kiaa0895l%2C transcript variant X1 && sp|Q810A5|K895L_MOUSE Uncharacterized protein KIAA0895-like OS=Mus musculus OX=10090 GN=Kiaa0895l PE=2 SV=1 && PF08014:Domain of unknown function (DUF1704)	-
127508461	282.513	302.448	266.531	510.551	475.672	391.366	283.831	459.196	-0.694049	0.000552782	0.0116092	LOC127508461	NC_067222.1	21503704	21513812	-	3418	protein_coding	nuclear body protein SP140-like protein%2C transcript variant X2 && sp|Q9H930|SP14L_HUMAN Nuclear body protein SP140-like protein OS=Homo sapiens OX=9606 GN=SP140L PE=1 SV=3 && PF03172:HSR domain|PF00439:Bromodomain|PF01342:SAND domain|PF00628:PHD-finger	SAND
127522292	81.2457	153.369	233.33	76.7362	47.6756	58.5654	155.981	60.9924	1.35413	0.000562803	0.0118023	LOC127522292	NC_067230.1	1928977	1970287	+	5351	protein_coding	microtubule associated serine/threonine kinase 3b && sp|Q6AX33|MAST3_XENLA Microtubule-associated serine/threonine-protein kinase 3 OS=Xenopus laevis OX=8355 GN=mast3 PE=2 SV=1 && PF08926:Domain of unknown function (DUF1908)|PF17820:PDZ domain|PF00069:Protein kinase domain	-
127502316	26.7741	38.6104	10.1448	89.0139	86.6829	66.0023	25.1764	80.5664	-1.68553	0.000573401	0.012007	LOC127502316	NC_067239.1	27368847	27370774	-	1098	protein_coding	dual specificity phosphatase 23a && sp|Q9BVJ7|DUS23_HUMAN Dual specificity protein phosphatase 23 OS=Homo sapiens OX=9606 GN=DUSP23 PE=1 SV=1 && PF00782:Dual specificity phosphatase, catalytic domain	-
127506116	399.766	437.585	444.525	284.435	257.881	264.939	427.292	269.085	0.66694	0.00057509	0.0120248	LOC127506116	NC_067242.1	7899086	7910188	-	3144	protein_coding	WD repeat domain 24%2C transcript variant X3 && sp|Q7ZVL2|WDR24_DANRE GATOR complex protein WDR24 OS=Danio rerio OX=7955 GN=wdr24 PE=2 SV=1 && -	-
127521224	1014.65	943.81	647.42	1292.24	1513.7	1287.51	868.626	1364.48	-0.651663	0.000579921	0.0121081	si_ch73-1a9.3	NC_067229.1	42909261	42913004	+	1446	protein_coding	non-histone chromosomal protein HMG-like && - && -	-
127500693	102.48	187.69	156.783	75.713	65.0121	61.3543	148.984	67.3598	1.14409	0.000586587	0.0122294	LOC127500693	NC_067238.1	18774187	18888245	-	16102	protein_coding	uncharacterized LOC127500693%2C transcript variant X11 && - && -	-
127525756	587.185	655.305	1131.6	1231.87	1256.9	1601.72	791.364	1363.5	-0.78468	0.000595142	0.0123856	LOC127525756	NC_067233.1	23675569	23845065	-	48656	protein_coding	protocadherin gamma-A12-like%2C transcript variant X15 && sp|O60330|PCDGC_HUMAN Protocadherin gamma-A12 OS=Homo sapiens OX=9606 GN=PCDHGA12 PE=2 SV=1 && PF08266:Cadherin-like|PF15974:Cadherin C-terminal cytoplasmic tail, catenin-binding region|PF16492:Cadherin cytoplasmic C-terminal|PF00028:Cadherin domain	-
127521100	876.161	669.247	1005.25	1284.05	1316.5	1288.44	850.221	1296.33	-0.607707	0.000596147	0.0123856	LOC127521100	NC_067229.1	14864790	14901445	-	4200	protein_coding	SH3-domain binding protein 4a%2C transcript variant X2 && sp|Q1LVQ2|SH34A_DANRE SH3 domain-binding protein 4-A OS=Danio rerio OX=7955 GN=sh3bp4a PE=2 SV=1 && PF07653:Variant SH3 domain|PF00791:ZU5 domain	-
127516003	399.766	476.195	413.169	692.672	649.038	619.12	429.71	653.61	-0.605707	0.000596679	0.0123856	LOC127516003	NC_067226.1	8976666	9014665	-	3986	protein_coding	SMAD family member 3a%2C transcript variant X1 && sp|P84023|SMAD3_CHICK Mothers against decapentaplegic homolog 3 OS=Gallus gallus OX=9031 GN=SMAD3 PE=2 SV=1 && PF03165:MH1 domain|PF03166:MH2 domain	MH1
127509366	589.954	615.622	593.008	910.602	825.654	884.989	599.528	873.748	-0.543706	0.0005996	0.0124282	LOC127509366	NC_067222.1	43059995	43070404	+	2593	protein_coding	jumonji domain containing 6%2C arginine demethylase and lysine hydroxylase && sp|Q6PFM0|JMJD6_DANRE Bifunctional arginine demethylase and lysyl-hydroxylase JMJD6 OS=Danio rerio OX=7955 GN=jmjd6 PE=2 SV=2 && PF02373:JmjC domain, hydroxylase	-
127517347	1130.98	1072.51	878.906	1651.36	1453.02	1425.09	1027.46	1509.83	-0.555406	0.000602344	0.012467	LOC127517347	NC_067227.1	163120	206195	-	3356	protein_coding	guanine nucleotide binding protein (G protein)%2C beta polypeptide 1a && sp|Q6PH57|GBB1_DANRE Guanine nucleotide-binding protein G(I)/G(S)/G(T) subunit beta-1 OS=Danio rerio OX=7955 GN=gnb1 PE=2 SV=1 && PF00400:WD domain, G-beta repeat	-
127498756	101.557	113.686	185.373	32.7408	45.5085	77.1576	133.539	51.8023	1.3628	0.00061067	0.0126211	LOC127498756	NC_067236.1	1126062	1134829	-	3787	protein_coding	ectonucleotide pyrophosphatase/phosphodiesterase 4 && sp|Q566N0|ENPP4_DANRE Bis(5'-adenosyl)-triphosphatase enpp4 OS=Danio rerio OX=7955 GN=enpp4 PE=2 SV=1 && PF01663:Type I phosphodiesterase / nucleotide pyrophosphatase	-
127498646	186.496	121.194	193.673	46.0417	29.2555	109.694	167.121	61.6637	1.43319	0.000613822	0.0126679	LOC127498646	NC_067236.1	19069905	19092210	-	5866	protein_coding	BCL2 modifying factor 1 && - && PF15185:Bcl-2-modifying factor, apoptosis	-
127519993	301.902	274.563	459.281	572.963	560.188	612.613	345.249	581.921	-0.752154	0.000630414	0.0129916	LOC127519993	NC_067229.1	28760778	28835093	+	7540	protein_coding	polypyrimidine tract binding protein 3%2C transcript variant X3 && sp|O95758|PTBP3_HUMAN Polypyrimidine tract-binding protein 3 OS=Homo sapiens OX=9606 GN=PTBP3 PE=1 SV=2 && -	-
127500020	244.66	333.551	316.332	458.371	472.422	511.286	298.181	480.693	-0.690114	0.000631406	0.0129933	LOC127500020	NC_067237.1	27542669	27773182	+	9185	protein_coding	tetraspanin 9a%2C transcript variant X1 && sp|Q6GMK6|TSN9_DANRE Tetraspanin-9 OS=Danio rerio OX=7955 GN=tspan9 PE=2 SV=1 && -	-
127511020	1407.03	1478.99	1463.61	1101.93	1035.86	815.268	1449.88	984.353	0.559115	0.000633182	0.0130112	LOC127511020	NC_067223.1	11534535	11557473	-	3944	protein_coding	MyoD family inhibitor domain containing%2C transcript variant X1 && sp|Q9P1T7|MDFIC_HUMAN MyoD family inhibitor domain-containing protein OS=Homo sapiens OX=9606 GN=MDFIC PE=1 SV=2 && PF15316:MyoD family inhibitor	-
127517623	96.9409	84.7284	100.525	181.097	180.95	172.907	94.0649	178.318	-0.921152	0.000638218	0.0130958	LOC127517623	NC_067227.1	5631975	5633302	+	1114	protein_coding	hes family bHLH transcription factor 2%2C tandem duplicate 2 && sp|Q00P32|HES2_XENLA Transcription factor HES-2 OS=Xenopus laevis OX=8355 GN=hes2 PE=1 SV=2 && PF00010:Helix-loop-helix DNA-binding domain	bHLH
127522397	209.577	330.334	238.863	155.519	107.27	145.949	259.591	136.246	0.927332	0.000662079	0.013566	LOC127522397	NC_067230.1	28860839	28866522	-	1135	protein_coding	tumor necrosis factor receptor superfamily%2C member 9b && sp|P15725|TNR4_RAT Tumor necrosis factor receptor superfamily member 4 OS=Rattus norvegicus OX=10116 GN=Tnfrsf4 PE=2 SV=1 && PF00020:TNFR/NGFR cysteine-rich region	-
127523358	227.119	259.548	193.673	436.885	364.068	341.167	226.78	380.706	-0.748407	0.000664367	0.0135934	LOC127523358	NC_067231.1	22022374	22024873	-	1093	protein_coding	cytochrome b-245 chaperone 1 homolog && sp|Q6DGA7|CYBC1_DANRE Cytochrome b-245 chaperone 1 homolog OS=Danio rerio OX=7955 GN=cybc1 PE=2 SV=1 && PF15169:Domain of unknown function (DUF4564)	-
127523797	245.584	308.883	352.3	158.588	156.029	197.077	302.256	170.565	0.824053	0.000667958	0.0136473	LOC127523797	NC_067231.1	15615198	15625259	-	6442	protein_coding	ORMDL sphingolipid biosynthesis regulator 3 && sp|Q5XJR6|ORML3_DANRE ORM1-like protein 3 OS=Danio rerio OX=7955 GN=ormdl3 PE=2 SV=1 && PF04061:ORMDL family	-
127498286	232.658	250.968	226.874	124.824	159.28	98.5387	236.833	127.548	0.895106	0.00067834	0.0138397	LOC127498286	NC_067236.1	28355511	28419071	+	4982	protein_coding	dishevelled associated activator of morphogenesis 1a%2C transcript variant X2 && sp|Q9Y4D1|DAAM1_HUMAN Disheveled-associated activator of morphogenesis 1 OS=Homo sapiens OX=9606 GN=DAAM1 PE=1 SV=2 && PF06367:Diaphanous FH3 Domain|PF06371:Diaphanous GTPase-binding Domain|PF02181:Formin Homology 2 Domain	-
127513698	968.485	1117.56	807.892	563.755	702.131	618.191	964.645	628.026	0.618943	0.000683669	0.0139228	LOC127513698	NC_067224.1	33482486	33488766	+	2084	protein_coding	glycolipid transfer protein a && sp|A2BG43|GLTP_DANRE Glycolipid transfer protein OS=Danio rerio OX=7955 GN=gltp PE=3 SV=1 && PF08718:Glycolipid transfer protein (GLTP)	-
127506217	2872.22	3143.53	2059.39	1771.07	1946.03	1612.87	2691.71	1776.66	0.599329	0.000684359	0.0139228	zgc_56095	NC_067242.1	24372037	24376576	+	1651	protein_coding	Ferritin%2C lower subunit-like%2C transcript variant X1 && sp|P07797|FRI3_LITCT Ferritin, lower subunit OS=Lithobates catesbeianus OX=8400 PE=1 SV=1 && PF00210:Ferritin-like domain	-
127510580	440.388	611.332	418.702	271.134	339.147	265.868	490.141	292.05	0.746756	0.000689588	0.0140092	LOC127510580	NC_067220.1	30888725	30892857	-	1880	protein_coding	secretory calcium-binding phosphoprotein 1 && - && -	-
127511054	312.057	434.367	344	193.375	213.457	236.121	363.475	214.318	0.76042	0.000696241	0.0141187	zmp_0000001020	NC_067223.1	28189880	28226707	-	5363	protein_coding	NACHT%2C LRR and PYD domains-containing protein 12 && sp|Q91453|STXB_SYNHO Stonustoxin subunit beta OS=Synanceia horrida OX=13279 PE=1 SV=3 && PF17779:NOD2 winged helix domain|PF13765:SPRY-associated domain|PF05729:NACHT domain|PF14484:Fish-specific NACHT associated domain|PF17776:NLRC4 helical domain HD2|PF13516:Leucine Rich repeat	-
127520482	261.279	227.372	260.075	411.306	369.486	419.254	249.575	400.015	-0.680108	0.000696951	0.0141187	LOC127520482	NC_067229.1	11074605	11082708	+	3019	protein_coding	cAMP responsive element binding protein 3-like 3a && sp|Q502F0|CR3LA_DANRE Cyclic AMP-responsive element-binding protein 3-like protein 3-A OS=Danio rerio OX=7955 GN=creb3l3a PE=2 SV=1 && PF00170:bZIP transcription factor	TF_bZIP
127522074	1320.24	1361.02	846.627	1770.05	2459.63	1572.9	1175.96	1934.19	-0.717926	0.00070458	0.014253	LOC127522074	NC_067230.1	5609820	5612333	-	1214	protein_coding	actin related protein 2/3 complex%2C subunit 4%2C like && sp|Q641G7|ARPC4_XENLA Actin-related protein 2/3 complex subunit 4 OS=Xenopus laevis OX=8355 GN=arpc4 PE=1 SV=1 && PF05856:ARP2/3 complex 20 kDa subunit (ARPC4)	-
127515135	4796.26	4918.54	5348.14	3238.27	4116.35	3326.14	5020.98	3560.25	0.496143	0.000706121	0.014264	LOC127515135	NC_067226.1	9115623	9118319	+	2697	protein_coding	fin bud initiation factor b && sp|A1IGX5|FIBIN_DANRE Fin bud initiation factor OS=Danio rerio OX=7955 GN=fibin PE=2 SV=1 && PF15819:Fin bud initiation factor homologue	-
127503893	516.095	403.264	621.597	836.936	732.47	870.115	513.652	813.174	-0.661966	0.000719341	0.0145106	LOC127503893	NC_067240.1	22855006	22905840	+	8573	protein_coding	WW and C2 domain containing 1%2C transcript variant X1 && sp|Q5SXA9|KIBRA_MOUSE Protein KIBRA OS=Mus musculus OX=10090 GN=Wwc1 PE=1 SV=1 && PF00397:WW domain	-
127502141	36.9299	49.3355	72.8579	80.8288	149.528	166.4	53.0411	132.252	-1.31784	0.000720385	0.0145112	LOC127502141	NC_067239.1	14838719	14918883	-	17846	protein_coding	nesprin-2%2C transcript variant X1 && sp|Q8WXH0|SYNE2_HUMAN Nesprin-2 OS=Homo sapiens OX=9606 GN=SYNE2 PE=1 SV=3 && PF00435:Spectrin repeat|PF10541:Nuclear envelope localisation domain	-
127524200	1050.65	1148.66	1234.89	1576.67	1626.39	1633.32	1144.74	1612.13	-0.493977	0.000722464	0.0145159	LOC127524200	NC_067231.1	23355747	23368925	-	3001	protein_coding	ST6 (alpha-N-acetyl-neuraminyl-2%2C3-beta-galactosyl-1%2C3)-N-acetylgalactosaminide alpha-2%2C6-sialyltransferase%2C transcript variant X1 && sp|Q92184|SIA7B_CHICK Alpha-N-acetylgalactosaminide alpha-2,6-sialyltransferase 2 OS=Gallus gallus OX=9031 GN=ST6GALNAC2 PE=1 SV=1 && PF00777:Glycosyltransferase family 29 (sialyltransferase)	-
127525377	173.57	150.152	189.062	83.8982	89.9335	92.961	170.928	88.9309	0.943256	0.000722648	0.0145159	LOC127525377	NC_067232.1	5654678	5699125	-	5549	protein_coding	SHH signaling and ciliogenesis regulator sdccag8 && sp|B8JK76|SDCG8_DANRE Serologically defined colon cancer antigen 8 homolog OS=Danio rerio OX=7955 GN=Sdccag8 PE=3 SV=2 && PF15964:Centrosomal colon cancer autoantigen protein family	-
127494936	8160.57	8207.93	7282.1	5665.17	5957.28	5880.71	7883.53	5834.39	0.434232	0.000725963	0.014562	LOC127494936	NC_067234.1	22924640	22931293	+	2448	protein_coding	heat shock protein family A (Hsp70) member 8b && sp|P19120|HSP7C_BOVIN Heat shock cognate 71 kDa protein OS=Bos taurus OX=9913 GN=HSPA8 PE=1 SV=2 && PF00012:Hsp70 protein	-
127522314	72.9365	93.3085	88.5361	165.75	130.024	231.473	84.927	175.749	-1.05221	0.000727544	0.0145733	LOC127522314	NC_067230.1	12246086	12269512	+	3091	protein_coding	integrin%2C beta 6 && sp|Q1RPR6|ITB6_PIG Integrin beta-6 OS=Sus scrofa OX=9823 GN=ITGB6 PE=2 SV=1 && PF18372:Integrin beta epidermal growth factor like domain 1|PF00362:Integrin beta chain VWA domain|PF08725:Integrin beta cytoplasmic domain|PF17205:Integrin plexin domain	-
127510797	523.481	484.775	676.01	371.403	232.96	376.492	561.422	326.952	0.77929	0.000738783	0.0147777	LOC127510797	NC_067223.1	3585178	3614437	+	3448	protein_coding	lysine (K)-specific demethylase 7Aa && sp|Q5RHD1|KDM7A_DANRE Lysine-specific demethylase 7A OS=Danio rerio OX=7955 GN=kdm7a PE=2 SV=2 && PF17811:Jumonji helical domain|PF00628:PHD-finger|PF02373:JmjC domain, hydroxylase	-
127516947	300.978	214.502	347.689	140.171	174.449	160.823	287.723	158.481	0.862053	0.000743217	0.0148457	LOC127516947	NC_067227.1	12025080	12085423	+	4020	protein_coding	solute carrier family 15 member 4 && sp|A6QQL0|S15A4_BOVIN Solute carrier family 15 member 4 OS=Bos taurus OX=9913 GN=SLC15A4 PE=2 SV=2 && PF00854:POT family	-
127496993	7988.85	5584.57	5951.29	3642.41	5099.12	4189.75	6508.24	4310.43	0.594573	0.0007492	0.0149443	si_dkey-7f3.14	NC_067235.1	26217015	26219148	-	1110	protein_coding	apolipoprotein A-I-like && - && -	-
127522479	2023.76	1910.14	1784.56	2594.71	3053.4	2443.94	1906.15	2697.35	-0.500698	0.000750301	0.0149454	LOC127522479	NC_067230.1	28000491	28008429	-	3347	protein_coding	nuclear casein kinase and cyclin-dependent kinase substrate 1a && sp|Q9H1E3|NUCKS_HUMAN Nuclear ubiquitous casein and cyclin-dependent kinase substrate 1 OS=Homo sapiens OX=9606 GN=NUCKS1 PE=1 SV=1 && -	-
127519946	456.084	455.817	506.316	291.597	338.063	271.446	472.739	300.369	0.655466	0.000754057	0.0149993	LOC127519946	NC_067229.1	24827724	24930222	-	7200	protein_coding	pleckstrin and Sec7 domain containing 3%2C like%2C transcript variant X1 && sp|Q2PFD7|PSD3_MOUSE PH and SEC7 domain-containing protein 3 OS=Mus musculus OX=10090 GN=Psd3 PE=1 SV=2 && PF15410:Pleckstrin homology domain|PF01369:Sec7 domain	-
127496101	3902.56	4574.26	4827.06	2888.35	2768.43	3586.44	4434.63	3081.07	0.525161	0.00076088	0.015114	LOC127496101	NC_067234.1	25084775	25088501	+	2090	protein_coding	serpin peptidase inhibitor%2C clade H (heat shock protein 47)%2C member 1b%2C transcript variant X1 && sp|P13731|SERPH_CHICK Serpin H1 OS=Gallus gallus OX=9031 GN=SERPINH1 PE=1 SV=2 && PF00079:Serpin (serine protease inhibitor)	-
127517386	12.0022	24.6678	30.4343	0	3.25061	2.78883	22.3681	2.01315	3.4729	0.000761336	1	LOC127517386	NC_067220.1	26155446	26160235	+	2076	protein_coding	ras-related protein Rab-20-like && sp|Q9NX57|RAB20_HUMAN Ras-related protein Rab-20 OS=Homo sapiens OX=9606 GN=RAB20 PE=1 SV=1 && PF00071:Ras family	-
127494048	162.491	112.614	134.649	36.8334	84.5158	52.9878	136.585	58.1123	1.23674	0.000766427	0.0152031	si_ch211-14a17.10	NC_067221.1	5430233	5453106	+	4165	protein_coding	myosin-11 && sp|Q96PL5|ERMAP_HUMAN Erythroid membrane-associated protein OS=Homo sapiens OX=9606 GN=ERMAP PE=1 SV=1 && PF00622:SPRY domain|PF13765:SPRY-associated domain	-
127510969	757.062	803.311	712.9	544.315	522.264	465.735	757.758	510.771	0.569211	0.000768932	0.0152317	LOC127510969	NC_067223.1	1622341	1635258	+	3154	protein_coding	transmembrane protein 110%2C like && sp|Q86TL2|STIMA_HUMAN Store-operated calcium entry regulator STIMATE OS=Homo sapiens OX=9606 GN=STIMATE PE=1 SV=1 && PF12400:STIMATE family	-
127494719	8163.34	7947.31	5759.46	4675.79	5530.37	4754.96	7290.04	4987.04	0.547751	0.000773882	0.0153085	si_ch211-153b23.5	NC_067233.1	29940967	29943536	+	1019	protein_coding	uncharacterized protein LOC321177 homolog && sp|F1QCN0|GAL3A_DANRE Glutamine amidotransferase-like class 1 domain-containing protein 3A, mitochondrial OS=Danio rerio OX=7955 GN=gatd3a PE=3 SV=1 && PF01965:DJ-1/PfpI family	-
127509617	530.867	503.008	619.753	381.635	301.223	368.126	551.209	350.328	0.653674	0.000776164	0.0153234	LOC127509617	NC_067220.1	38111853	38153144	+	3809	protein_coding	activating transcription factor 7 interacting protein%2C transcript variant X5 && sp|A0JME2|MCAF1_DANRE Activating transcription factor 7-interacting protein 1 OS=Danio rerio OX=7955 GN=atf7ip PE=1 SV=2 && PF16788:ATF-interacting protein binding domain|PF16794:Fibronectin-III type domain	-
127503586	13593.9	13513.6	9494.58	8746.9	8687.79	7647.9	12200.7	8360.86	0.545237	0.000776778	0.0153234	LOC127503586	NC_067240.1	13383006	13388554	-	1451	protein_coding	carbonyl reductase 1-like && sp|P47727|CBR1_RAT Carbonyl reductase [NADPH] 1 OS=Rattus norvegicus OX=10116 GN=Cbr1 PE=1 SV=2 && PF00106:short chain dehydrogenase	-
127494611	250.2	204.85	267.453	364.241	425.83	389.507	240.834	393.192	-0.705599	0.000778905	0.0153442	LOC127494611	NC_067233.1	20873653	20875383	+	1552	lncRNA	uncharacterized LOC127494611 && - && -	-
127502345	661.044	871.952	332.933	337.639	289.304	349.533	621.976	325.492	0.933027	0.000780039	0.0153454	LOC127502345	NC_067239.1	33299937	33312450	+	2068	protein_coding	squalene synthase-like%2C transcript variant X1 && sp|P37268|FDFT_HUMAN Squalene synthase OS=Homo sapiens OX=9606 GN=FDFT1 PE=1 SV=1 && PF00494:Squalene/phytoene synthase	-
127509374	411.768	504.08	365.212	288.528	263.299	219.388	427.02	257.072	0.732037	0.000782767	0.0153779	LOC127509374	NC_067222.1	39382631	39387566	+	1721	protein_coding	UBA-like domain containing 1b && sp|Q6DGM1|UBAD1_DANRE UBA-like domain-containing protein 1 OS=Danio rerio OX=7955 GN=ubald1 PE=2 SV=1 && PF14555:UBA-like domain	-
127507085	1183.6	1223.74	1660.97	870.7	782.313	1003.98	1356.1	885.664	0.61442	0.000787408	0.0154479	LOC127507085	NC_067221.1	40149993	40205300	-	7574	protein_coding	ankyrin repeat domain 12%2C transcript variant X1 && sp|Q6UB98|ANR12_HUMAN Ankyrin repeat domain-containing protein 12 OS=Homo sapiens OX=9606 GN=ANKRD12 PE=1 SV=3 && PF12796:Ankyrin repeats (3 copies)	-
127500094	261.279	171.602	346.767	528.968	373.82	524.3	259.882	475.696	-0.870754	0.000794039	0.0155566	LOC127500094	NC_067237.1	11210050	11444776	+	7476	protein_coding	Gse1 coiled-coil protein b%2C transcript variant X1 && sp|Q1LWL6|GSE1_DANRE Genetic suppressor element 1 OS=Danio rerio OX=7955 GN=gse1 PE=4 SV=1 && PF12540:Protein of unknown function (DUF3736)	-
127507245	273.281	317.463	300.654	403.121	487.591	528.019	297.133	472.91	-0.671342	0.000799886	0.0156431	LOC127507245	NC_067243.1	24226600	24241140	-	2698	protein_coding	fibroblast growth factor receptor substrate 2b%2C transcript variant X2 && sp|Q8WU20|FRS2_HUMAN Fibroblast growth factor receptor substrate 2 OS=Homo sapiens OX=9606 GN=FRS2 PE=1 SV=4 && PF02174:PTB domain (IRS-1 type)	-
127495681	824.459	941.665	877.983	628.213	636.035	519.652	881.369	594.634	0.568091	0.000800642	0.0156431	LOC127495681	NC_067234.1	15347078	15360163	-	4606	protein_coding	spartin b%2C transcript variant X3 && sp|Q8R1X6|SPART_MOUSE Spartin OS=Mus musculus OX=10090 GN=Spart PE=1 SV=1 && PF06911:Senescence-associated protein	-
127524770	12919	13881.5	8848.08	17206.3	20023.7	16244	11882.9	17824.7	-0.585022	0.000804506	0.0156972	LOC127524770	NC_067232.1	20657178	20662271	-	1434	protein_coding	calmodulin 2a (phosphorylase kinase%2C delta) && sp|P0DP23|CALM1_HUMAN Calmodulin-1 OS=Homo sapiens OX=9606 GN=CALM1 PE=1 SV=1 && PF13499:EF-hand domain pair	-
127494947	477.318	530.893	902.884	363.218	368.402	369.055	637.032	366.892	0.796476	0.000809105	0.0157654	LOC127494947	NC_067234.1	25017913	25023259	+	3236	protein_coding	heat shock protein 70 family%2C member 13 && sp|Q2TBX4|HSP13_BOVIN Heat shock 70 kDa protein 13 OS=Bos taurus OX=9913 GN=HSPA13 PE=2 SV=1 && PF00012:Hsp70 protein	-
127522954	249.276	184.472	223.185	364.241	374.903	343.956	218.978	361.033	-0.719567	0.000812747	0.0158148	LOC127522954	NC_067230.1	16729050	16759156	+	2855	protein_coding	natural resistance-associated macrophage protein 2-like%2C transcript variant X2 && sp|P49282|NRAM2_MOUSE Natural resistance-associated macrophage protein 2 OS=Mus musculus OX=10090 GN=Slc11a2 PE=1 SV=2 && PF01566:Natural resistance-associated macrophage protein	-
127499693	352.68	311.028	415.935	587.287	496.259	624.698	359.881	569.415	-0.661525	0.000815145	0.0158399	si_ch211-212o1.2	NC_067237.1	23680286	23715386	-	2465	protein_coding	uncharacterized protein LOC492735 homolog && sp|A5PLL7|PDES1_HUMAN Plasmanylethanolamine desaturase OS=Homo sapiens OX=9606 GN=PEDS1 PE=1 SV=3 && PF10520:B domain of TMEM189, localisation domain	-
127522196	2315.5	2461.41	1756.89	3256.68	3843.3	2739.56	2177.93	3279.85	-0.590692	0.000816727	0.0158492	LOC127522196	NC_067230.1	2269287	2273559	-	1669	protein_coding	adaptor related protein complex 1 subunit sigma 2%2C transcript variant X2 && sp|P56377|AP1S2_HUMAN AP-1 complex subunit sigma-2 OS=Homo sapiens OX=9606 GN=AP1S2 PE=1 SV=1 && PF01217:Clathrin adaptor complex small chain	-
127522951	4063.21	4145.26	3709.29	3224.97	2656.83	2653.11	3972.59	2844.97	0.481639	0.000818893	0.0158697	LOC127522951	NC_067230.1	16767997	16774335	+	2317	protein_coding	aminolevulinate%2C delta-%2C synthase 1 && sp|P43091|HEM1_OPSTA 5-aminolevulinate synthase, nonspecific, mitochondrial OS=Opsanus tau OX=8068 GN=alas1 PE=2 SV=1 && PF00155:Aminotransferase class I and II|PF09029:5-aminolevulinate synthase presequence	-
127498550	316.673	360.364	402.102	675.278	471.338	584.725	359.713	577.114	-0.682362	0.000824485	0.0159564	LOC127498550	NC_067236.1	28007221	28067952	-	7647	protein_coding	sterile alpha motif domain containing 4A && sp|Q9UPU9|SMAG1_HUMAN Protein Smaug homolog 1 OS=Homo sapiens OX=9606 GN=SAMD4A PE=1 SV=3 && PF00536:SAM domain (Sterile alpha motif)	-
127513268	233.581	331.406	239.785	398.005	549.353	413.676	268.258	453.678	-0.759104	0.000828605	0.0160145	LOC127513268	NC_067220.1	42681246	42685371	-	1050	protein_coding	proliferation associated nuclear element && sp|Q7ZZC6|CENPM_DANRE Centromere protein M OS=Danio rerio OX=7955 GN=cenpm PE=2 SV=1 && PF11111:Centromere protein M (CENP-M)	-
127507198	0	3.21753	0	11.2546	26.0049	19.5218	1.07251	18.9271	-4.22935	0.000831714	1	LOC127507198	NC_067243.1	13468483	13489521	+	2364	protein_coding	WT1 transcription factor a%2C transcript variant X1 && sp|B7ZSG3|WT1A_XENLA Wilms tumor protein homolog A OS=Xenopus laevis OX=8355 GN=wt1-a PE=2 SV=1 && PF02165:Wilm's tumour protein|PF00096:Zinc finger, C2H2 type	zf-C2H2
127517733	817.996	689.625	664.021	1285.07	951.344	1041.16	723.881	1092.53	-0.593711	0.000851606	0.0164368	LOC127517733	NC_067227.1	17701233	17726318	+	3560	protein_coding	protein kinase%2C cAMP-dependent%2C regulatory%2C type II%2C alpha A && sp|P00515|KAP2_BOVIN cAMP-dependent protein kinase type II-alpha regulatory subunit OS=Bos taurus OX=9913 GN=PRKAR2A PE=1 SV=2 && -	-
127522873	1407.03	1588.39	2140.55	1029.29	877.664	1326.55	1711.99	1077.84	0.66714	0.000862497	0.0166246	LOC127522873	NC_067230.1	17402564	17411535	+	4045	protein_coding	endoplasmic reticulum oxidoreductase 1 beta%2C transcript variant X2 && sp|Q8R2E9|ERO1B_MOUSE ERO1-like protein beta OS=Mus musculus OX=10090 GN=Ero1b PE=1 SV=1 && PF04137:Endoplasmic Reticulum Oxidoreductin 1 (ERO1)	-
127522802	312.98	353.929	380.89	599.565	489.758	536.385	349.266	541.903	-0.633971	0.000865005	0.0166505	LOC127522802	NC_067230.1	6384194	6401509	-	3154	protein_coding	EGF domain-specific O-linked N-acetylglucosamine (GlcNAc) transferase%2C transcript variant X1 && sp|Q5NDL3|EOGT_CHICK EGF domain-specific O-linked N-acetylglucosamine transferase OS=Gallus gallus OX=9031 GN=EOGT PE=2 SV=2 && PF04577:Protein of unknown function (DUF563)	-
127501813	1009.11	1036.05	1108.55	770.431	736.804	705.574	1051.23	737.603	0.511378	0.000877163	0.0168454	LOC127501813	NC_067239.1	7586018	7590206	-	2269	protein_coding	prostaglandin E receptor 2b (subtype EP2) && sp|Q62053|PE2R2_MOUSE Prostaglandin E2 receptor EP2 subtype OS=Mus musculus OX=10090 GN=Ptger2 PE=2 SV=1 && PF00001:7 transmembrane receptor (rhodopsin family)	-
127505243	2633.1	2954.77	3501.79	1826.32	2151.9	2294.28	3029.89	2090.83	0.535128	0.000877487	0.0168454	LOC127505243	NC_067241.1	9955067	9974070	-	2398	protein_coding	CD34 molecule && - && PF06365:CD34/Podocalyxin family	-
127502335	175.417	169.457	209.351	307.968	368.402	270.517	184.742	315.629	-0.77096	0.000882804	0.0169247	LOC127502335	NC_067239.1	8594464	8603792	-	2356	protein_coding	denticleless E3 ubiquitin protein ligase homolog (Drosophila) && sp|Q5RHI5|DTL_DANRE Denticleless protein homolog OS=Danio rerio OX=7955 GN=dtl PE=2 SV=1 && PF00400:WD domain, G-beta repeat	-
127506803	23.0812	36.4654	11.9893	76.7362	110.521	45.5509	23.8453	77.6026	-1.70797	0.000887967	0.0170009	LOC127506803	NC_067243.1	27648514	27652134	-	1830	protein_coding	peroxisomal coenzyme A diphosphatase NUDT7-like && sp|P0C024|NUDT7_HUMAN Peroxisomal coenzyme A diphosphatase NUDT7 OS=Homo sapiens OX=9606 GN=NUDT7 PE=1 SV=1 && PF00293:NUDIX domain	-
127506991	589.954	522.313	623.442	945.389	833.239	791.098	578.57	856.576	-0.565367	0.000889471	0.017007	LOC127506991	NC_067243.1	6613006	6630018	-	4135	protein_coding	MORC family CW-type zinc finger 2 && sp|Q69ZX6|MOR2A_MOUSE ATPase MORC2A OS=Mus musculus OX=10090 GN=Morc2a PE=1 SV=2 && PF13589:Histidine kinase-, DNA gyrase B-, and HSP90-like ATPase|PF17942:Morc6 ribosomal protein S5 domain 2-like|PF07496:CW-type Zinc Finger	-
127519370	170.801	155.514	166.005	390.843	241.628	254.713	164.107	295.728	-0.849093	0.00089298	0.0170513	LOC127519370	NC_067220.1	43341360	43360446	-	2763	protein_coding	protein kinase%2C cAMP-dependent%2C catalytic%2C alpha%2C genome duplicate b && sp|P17612|KAPCA_HUMAN cAMP-dependent protein kinase catalytic subunit alpha OS=Homo sapiens OX=9606 GN=PRKACA PE=1 SV=2 && -	-
127521392	116.329	123.339	147.56	215.884	222.125	249.136	129.076	229.048	-0.827379	0.000897782	0.0171201	LOC127521392	NC_067229.1	10267354	10289218	-	1967	protein_coding	phospholipid phosphatase 2b && sp|Q8K593|PLPP2_RAT Phospholipid phosphatase 2 OS=Rattus norvegicus OX=10116 GN=Plpp2 PE=2 SV=1 && PF01569:PAP2 superfamily	-
127513442	734.904	823.689	427.002	283.412	436.665	395.084	661.865	371.72	0.831851	0.000918733	0.0174963	LOC127513442	NC_067224.1	5778854	5781036	-	792	protein_coding	selenoprotein W%2C 1%2C transcript variant X1 && sp|Q568W0|SELW_DANRE Selenoprotein W OS=Danio rerio OX=7955 GN=selenow PE=3 SV=3 && -	-
127518250	1272.23	1258.06	1238.58	1680.01	1726.07	1775.56	1256.29	1727.21	-0.459335	0.000921348	0.0175228	LOC127518250	NC_067228.1	22763907	22770533	-	1606	protein_coding	transformer 2 beta homolog%2C transcript variant X3 && sp|Q3ZBT6|TRA2B_BOVIN Transformer-2 protein homolog beta OS=Bos taurus OX=9913 GN=TRA2B PE=2 SV=1 && PF00076:RNA recognition motif. (a.k.a. RRM, RBD, or RNP domain)	-
127506370	519.788	572.721	695.378	889.116	872.246	899.863	595.962	887.075	-0.573675	0.000926686	0.0176009	LOC127506370	NC_067242.1	20717137	20731401	+	3148	protein_coding	phosphoenolpyruvate carboxykinase 2 (mitochondrial) && sp|Q16822|PCKGM_HUMAN Phosphoenolpyruvate carboxykinase [GTP], mitochondrial OS=Homo sapiens OX=9606 GN=PCK2 PE=1 SV=4 && PF00821:Phosphoenolpyruvate carboxykinase C-terminal P-loop domain|PF17297:Phosphoenolpyruvate carboxykinase N-terminal domain	-
127525297	626.884	588.809	792.214	856.376	1142.05	1077.42	669.302	1025.28	-0.614733	0.000952514	0.0180094	LOC127525297	NC_067221.1	13189528	13198056	+	2809	protein_coding	NDC1 transmembrane nucleoporin%2C transcript variant X1 && sp|Q7SZC5|NDC1_DANRE Nucleoporin NDC1 OS=Danio rerio OX=7955 GN=ndc1 PE=2 SV=1 && PF09531:Nucleoporin protein Ndc1-Nup	-
127513578	240.967	256.33	200.129	527.945	368.402	316.067	232.475	404.138	-0.798075	0.000952873	0.0180094	LOC127513578	NC_067224.1	16467520	16472353	+	2259	protein_coding	arrestin domain-containing protein 3-like && sp|Q8TBH0|ARRD2_HUMAN Arrestin domain-containing protein 2 OS=Homo sapiens OX=9606 GN=ARRDC2 PE=1 SV=2 && PF02752:Arrestin (or S-antigen), C-terminal domain|PF00339:Arrestin (or S-antigen), N-terminal domain	-
127502178	596.417	570.576	462.97	929.019	798.566	742.758	543.321	823.448	-0.599969	0.000952884	0.0180094	LOC127502178	NC_067239.1	3706236	3716344	-	2134	protein_coding	sirtuin 5 && sp|Q6DHI5|SIR5_DANRE NAD-dependent protein deacylase sirtuin-5, mitochondrial OS=Danio rerio OX=7955 GN=sirt5 PE=1 SV=1 && PF02146:Sir2 family	-
127525299	47.0856	32.1753	41.5013	1.02315	15.1695	6.50727	40.2541	7.56664	2.42301	0.000953229	0.0180094	LOC127525299	NC_067232.1	26373919	26379370	+	1997	protein_coding	cyclin J && sp|Q6DFJ9|CCNJ_XENLA Cyclin-J OS=Xenopus laevis OX=8355 GN=ccnj PE=2 SV=1 && PF02984:Cyclin, C-terminal domain|PF00134:Cyclin, N-terminal domain	-
127501142	69.2435	48.263	62.7131	23.5324	17.3366	19.5218	60.0732	20.1303	1.57824	0.000963328	0.0181762	LOC127501142	NC_067238.1	10060093	10069121	+	3103	protein_coding	F-box/LRR-repeat protein 6-like%2C transcript variant X4 && sp|Q8N531|FBXL6_HUMAN F-box/LRR-repeat protein 6 OS=Homo sapiens OX=9606 GN=FBXL6 PE=2 SV=1 && PF12937:F-box-like	-
127507849	746.906	962.043	1357.55	1490.73	1448.69	2143.68	1022.17	1694.37	-0.729264	0.000967853	0.0182375	LOC127507849	NC_067243.1	7877340	7941488	+	11423	protein_coding	chondroitin sulfate proteoglycan 4%2C transcript variant X1 && sp|Q8VHY0|CSPG4_MOUSE Chondroitin sulfate proteoglycan 4 OS=Mus musculus OX=10090 GN=Cspg4 PE=1 SV=3 && PF16184:Cadherin-like|PF02210:Laminin G domain	-
127499696	141.257	97.5986	119.893	191.329	209.122	267.728	119.583	222.726	-0.896229	0.000973827	0.0183187	LOC127499696	NC_067237.1	2293715	2344411	+	5827	protein_coding	v-ets avian erythroblastosis virus E26 oncogene homolog 1%2C transcript variant X9 && sp|P14921|ETS1_HUMAN Protein C-ets-1 OS=Homo sapiens OX=9606 GN=ETS1 PE=1 SV=1 && PF00178:Ets-domain|PF02198:Sterile alpha motif (SAM)/Pointed domain	ETS
127511046	3381.85	4248.22	3587.56	2531.27	2603.74	2882.72	3739.21	2672.58	0.48423	0.000974724	0.0183187	LOC127511046	NC_067223.1	713099	760745	+	6201	protein_coding	sodium- and chloride-dependent GABA transporter 2-like%2C transcript variant X1 && sp|P31649|S6A13_MOUSE Sodium- and chloride-dependent GABA transporter 2 OS=Mus musculus OX=10090 GN=Slc6a13 PE=1 SV=1 && PF00209:Sodium:neurotransmitter symporter family	-
127514709	376.684	341.059	435.303	239.417	237.294	243.558	384.349	240.09	0.679418	0.000993781	0.0186436	LOC127514709	NC_067225.1	25956064	25970637	-	3865	protein_coding	ER degradation enhancer%2C mannosidase alpha-like 1%2C transcript variant X1 && sp|Q925U4|EDEM1_MOUSE ER degradation-enhancing alpha-mannosidase-like protein 1 OS=Mus musculus OX=10090 GN=Edem1 PE=1 SV=1 && PF01532:Glycosyl hydrolase family 47	-
127494941	8011.93	7584.8	8521.6	11497.1	9825.5	11420.3	8039.45	10914.3	-0.441047	0.000994623	0.0186436	LOC127494941	NC_067234.1	33412893	33461019	+	5073	protein_coding	actinin%2C alpha 4%2C transcript variant X2 && sp|A5D7D1|ACTN4_BOVIN Alpha-actinin-4 OS=Bos taurus OX=9913 GN=ACTN4 PE=2 SV=1 && PF08726:Ca2+ insensitive EF hand|PF00307:Calponin homology (CH) domain|PF00435:Spectrin repeat	-
127512510	1455.04	1444.67	1276.4	2143.5	1781.33	1946.6	1392.04	1957.14	-0.491752	0.000997829	0.0186793	LOC127512510	NC_067224.1	24017631	24069738	+	4089	protein_coding	coronin%2C actin binding protein%2C 1Ca%2C transcript variant X2 && sp|B0R0D7|COR1C_DANRE Coronin-1C-A OS=Danio rerio OX=7955 GN=coro1ca PE=2 SV=1 && PF08953:Domain of unknown function (DUF1899)|PF16300:Type of WD40 repeat	-
127513300	816.15	935.23	1057.82	615.936	689.129	590.302	936.401	631.789	0.568098	0.00100067	0.018708	LOC127513300	NC_067224.1	21530203	21566772	-	5321	protein_coding	BMP2 inducible kinase%2C transcript variant X1 && sp|Q9NSY1|BMP2K_HUMAN BMP-2-inducible protein kinase OS=Homo sapiens OX=9606 GN=BMP2K PE=1 SV=2 && PF00069:Protein kinase domain|PF15282:BMP-2-inducible protein kinase C-terminus	-
127502977	734.904	732.525	783.914	945.389	1171.3	1141.56	750.448	1086.08	-0.533194	0.00100243	0.0187165	LOC127502977	NC_067221.1	31230017	31232244	+	2228	protein_coding	forkhead box C1a && sp|Q9DE25|FXC1A_DANRE Forkhead box C1-A OS=Danio rerio OX=7955 GN=foxc1a PE=2 SV=1 && PF00250:Forkhead domain	Fork head
127500441	648.119	912.707	805.125	522.829	511.429	525.23	788.651	519.829	0.600672	0.00100391	0.0187196	LOC127500441	NC_067238.1	23114585	23119296	-	3073	protein_coding	MYCL proto-oncogene%2C bHLH transcription factor b && sp|Q1LWL8|MCL1B_DANRE Protein L-Myc-1b OS=Danio rerio OX=7955 GN=mycl1b PE=2 SV=1 && PF00010:Helix-loop-helix DNA-binding domain|PF01056:Myc amino-terminal region	bHLH
127496756	251.123	356.074	344.922	189.283	161.447	202.655	317.373	184.461	0.781125	0.00101379	0.0188792	si_ch211-154o6.3	NC_067235.1	16365021	16377441	+	2055	protein_coding	uncharacterized protein LOC563854 homolog && sp|Q7Z4S6|KI21A_HUMAN Kinesin-like protein KIF21A OS=Homo sapiens OX=9606 GN=KIF21A PE=1 SV=2 && -	-
127516278	18.4649	35.3929	13.8338	54.2269	89.9335	64.1431	22.5639	69.4345	-1.63003	0.00102146	0.0189803	zgc_92429	NC_067226.1	1637170	1648640	-	3956	protein_coding	uncharacterized protein LOC445063 homolog && sp|A9YUB1|CHRD1_PIG Cysteine and histidine-rich domain-containing protein 1 OS=Sus scrofa OX=9823 GN=CHORDC1 PE=2 SV=1 && PF04969:CS domain|PF04968:CHORD	-
127517214	694.281	704.64	718.434	1177.64	870.079	1070.91	705.785	1039.54	-0.558926	0.00102187	0.0189803	LOC127517214	NC_067227.1	26234041	26285855	-	4051	protein_coding	formin binding protein 1-like%2C transcript variant X1 && sp|Q5T0N5|FBP1L_HUMAN Formin-binding protein 1-like OS=Homo sapiens OX=9606 GN=FNBP1L PE=1 SV=3 && PF00611:Fes/CIP4, and EFC/F-BAR homology domain|PF14604:Variant SH3 domain	-
127503231	58.1645	121.194	124.504	29.6713	24.9213	54.847	101.287	36.4799	1.46655	0.00102396	0.0189846	LOC127503231	NC_067240.1	13157045	13169567	+	3863	protein_coding	LIF receptor subunit alpha b%2C transcript variant X1 && sp|O70535|LIFR_RAT Leukemia inhibitory factor receptor OS=Rattus norvegicus OX=10116 GN=Lifr PE=2 SV=1 && PF17971:Leukemia inhibitory factor receptor D2 domain	-
127505693	31.3904	8.58009	116.204	1.02315	5.41768	14.8738	52.058	7.10486	2.86268	0.00102476	0.0189846	LOC127505693	NC_067242.1	5922267	6479601	+	6600	protein_coding	protein adenylyltransferase SelO-like%2C transcript variant X1 && sp|A1K5T6|SELO_AZOSB Protein adenylyltransferase SelO OS=Azoarcus sp. (strain BH72) OX=418699 GN=selO PE=3 SV=1 && PF02696:Uncharacterized ACR, YdiU/UPF0061 family	-
127518499	739.52	656.377	782.991	1051.8	1079.2	995.612	726.296	1042.2	-0.520324	0.00103037	0.0190638	LOC127518499	NC_067228.1	6582744	6639299	-	4548	protein_coding	NCK-associated protein 1%2C transcript variant X1 && sp|B0S6R1|NCKP1_DANRE Nck-associated protein 1 OS=Danio rerio OX=7955 GN=nckap1 PE=3 SV=1 && PF09735:Membrane-associated apoptosis protein	-
127518331	24.9276	20.3777	25.823	6.13889	0	0	23.7095	2.0463	3.5436	0.00103832	1	LOC127518331	NC_067220.1	3627854	3637519	+	1293	protein_coding	microfibril-associated glycoprotein 4-like%2C transcript variant X2 && sp|P55918|MFAP4_BOVIN Microfibril-associated glycoprotein 4 OS=Bos taurus OX=9913 GN=MFAP4 PE=1 SV=2 && PF00147:Fibrinogen beta and gamma chains, C-terminal globular domain	-
127515160	5.53948	3.21753	23.9785	0	0	0	10.9118	0	5.87943	0.00103959	1	LOC127515160	NC_067226.1	42551855	42637890	+	10472	protein_coding	PH domain and leucine rich repeat protein phosphatase 2 && sp|Q8BXA7|PHLP2_MOUSE PH domain leucine-rich repeat-containing protein phosphatase 2 OS=Mus musculus OX=10090 GN=Phlpp2 PE=1 SV=3 && -	-
127496957	144.95	122.266	111.592	38.8797	45.5085	79.9465	126.269	54.7782	1.20043	0.00104747	0.0193552	LOC127496957	NC_067235.1	24767530	24772780	+	2561	protein_coding	ring finger protein 41%2C like%2C transcript variant X2 && - && PF13923:Zinc finger, C3HC4 type (RING finger)	-
127518316	107.097	101.889	85.7694	38.8797	54.1768	31.6067	98.2515	41.5544	1.24545	0.00105006	0.0193779	LOC127518316	NC_067220.1	3587114	3630152	+	1296	protein_coding	microfibril-associated glycoprotein 4-like%2C transcript variant X2 && sp|P55918|MFAP4_BOVIN Microfibril-associated glycoprotein 4 OS=Bos taurus OX=9913 GN=MFAP4 PE=1 SV=2 && PF00147:Fibrinogen beta and gamma chains, C-terminal globular domain	-
127523283	649.042	534.111	722.123	987.339	979.516	870.115	635.092	945.657	-0.57332	0.00105642	0.0194703	LOC127523283	NC_067231.1	27379479	27402533	+	3491	protein_coding	protein phosphatase 2%2C regulatory subunit B%2C delta && sp|Q6NY64|2ABD_DANRE Serine/threonine-protein phosphatase 2A 55 kDa regulatory subunit B delta isoform OS=Danio rerio OX=7955 GN=ppp2r2d PE=2 SV=1 && -	-
127510384	1612.91	1695.64	2309.32	2826.96	2569.06	2806.49	1872.62	2734.17	-0.545915	0.0010591	0.0194945	LOC127510384	NC_067220.1	19510094	19554215	-	6183	protein_coding	Rap guanine nucleotide exchange factor 2a%2C transcript variant X1 && sp|Q9Y4G8|RPGF2_HUMAN Rap guanine nucleotide exchange factor 2 OS=Homo sapiens OX=9606 GN=RAPGEF2 PE=1 SV=1 && PF00618:RasGEF N-terminal motif|PF00617:RasGEF domain|PF00788:Ras association (RalGDS/AF-6) domain|PF00595:PDZ domain	-
127512409	2147.47	2498.95	1835.28	1487.66	1638.31	1343.29	2160.57	1489.75	0.53632	0.0010654	0.0195667	LOC127512409	NC_067220.1	29011089	29020214	+	2073	protein_coding	charged multivesicular body protein 2Bb%2C transcript variant X1 && sp|Q6NXD2|CHM2B_DANRE Charged multivesicular body protein 2b OS=Danio rerio OX=7955 GN=chmp2b PE=2 SV=1 && PF03357:Snf7	-
127507630	1476.27	1221.59	1417.5	996.547	968.681	945.413	1371.79	970.214	0.500093	0.00106576	0.0195667	LOC127507630	NC_067243.1	5163996	5175114	+	2365	protein_coding	coronin%2C actin binding protein%2C 2Bb && sp|Q8BH44|COR2B_MOUSE Coronin-2B OS=Mus musculus OX=10090 GN=Coro2b PE=1 SV=2 && PF08953:Domain of unknown function (DUF1899)|PF16300:Type of WD40 repeat	-
127501761	338.831	363.581	476.804	164.727	203.705	292.827	393.072	220.42	0.83323	0.00106998	0.0196191	LOC127501761	NC_067239.1	18360092	18417642	-	10025	protein_coding	BTB (POZ) domain containing 7%2C transcript variant X1 && sp|Q8CFE5|BTBD7_MOUSE BTB/POZ domain-containing protein 7 OS=Mus musculus OX=10090 GN=Btbd7 PE=2 SV=1 && -	ZBTB
127511538	236.351	223.082	267.453	354.009	404.159	397.873	242.295	385.347	-0.668634	0.00107584	0.0197012	LOC127511538	NC_067223.1	12335686	12390245	-	3555	protein_coding	cyclin-dependent kinase 17 && sp|Q00537|CDK17_HUMAN Cyclin-dependent kinase 17 OS=Homo sapiens OX=9606 GN=CDK17 PE=1 SV=2 && PF12330:Haspin like kinase domain|PF00069:Protein kinase domain	-
127506129	373.915	326.044	504.471	724.389	524.431	725.096	401.477	657.972	-0.712209	0.00108445	0.0198335	LOC127506129	NC_067221.1	5916788	5923933	-	3121	protein_coding	myeloid associated differentiation marker b && sp|Q63ZU3|MYADM_XENLA Myeloid-associated differentiation marker homolog OS=Xenopus laevis OX=8355 GN=myadm PE=2 SV=1 && PF01284:Membrane-associating domain	-
127519742	2517.69	2171.84	2341.6	3457.22	3182.34	3012.87	2343.71	3217.48	-0.456922	0.00109057	0.01992	LOC127519742	NC_067229.1	3299285	3307725	-	3113	protein_coding	minichromosome maintenance complex component 2 && sp|Q6DIH3|MCM2_XENTR DNA replication licensing factor mcm2 OS=Xenopus tropicalis OX=8364 GN=mcm2 PE=2 SV=1 && PF00493:MCM P-loop domain|PF14551:MCM N-terminal domain|PF17855:MCM AAA-lid domain|PF17207:MCM OB domain|PF12619:Mini-chromosome maintenance protein 2	-
127513523	704.437	579.156	557.962	907.533	993.602	829.212	613.852	910.116	-0.567524	0.00109313	0.0199413	LOC127513523	NC_067224.1	4585859	4590207	+	1558	protein_coding	cell division cycle associated 5%2C transcript variant X1 && sp|Q563C3|CCA5A_XENLA Sororin OS=Xenopus laevis OX=8355 GN=cdca5-a PE=1 SV=1 && PF09666:Sororin protein	-
127504863	547.485	583.446	400.257	304.898	352.149	293.757	510.396	316.935	0.687414	0.00109736	0.0199834	LOC127504863	NC_067241.1	4684443	4708793	-	1452	protein_coding	protein kinase (cAMP-dependent%2C catalytic) inhibitor gamma%2C transcript variant X1 && sp|O70139|IPKG_MOUSE cAMP-dependent protein kinase inhibitor gamma OS=Mus musculus OX=10090 GN=Pkig PE=1 SV=1 && -	-
127517576	38.7763	41.828	94.0696	4.0926	9.75182	26.0291	58.2246	13.2912	2.12099	0.00109823	0.0199834	LOC127517576	NC_067227.1	29794376	29885101	-	9916	protein_coding	plexin B3%2C transcript variant X2 && sp|Q9QY40|PLXB3_MOUSE Plexin-B3 OS=Mus musculus OX=10090 GN=Plxnb3 PE=1 SV=2 && PF01437:Plexin repeat|PF01403:Sema domain|PF08337:Plexin cytoplasmic RasGAP domain|PF01833:IPT/TIG domain|PF17960:TIG domain|PF18020:TIG domain found in plexin	-
127519258	2146.55	2051.71	3356.99	3757	3182.34	5437.29	2518.42	4125.55	-0.71206	0.00110089	0.0200063	LOC127519258	NC_067228.1	7821958	7857586	+	5687	protein_coding	collagen%2C type V%2C alpha 2a && sp|Q3U962|CO5A2_MOUSE Collagen alpha-2(V) chain OS=Mus musculus OX=10090 GN=Col5a2 PE=1 SV=1 && PF01410:Fibrillar collagen C-terminal domain|PF00093:von Willebrand factor type C domain|PF01391:Collagen triple helix repeat (20 copies)	-
127513356	5820.14	6265.61	4783.72	3500.19	4602.86	3582.72	5623.16	3895.26	0.529704	0.00111239	0.0201896	LOC127513356	NC_067224.1	18673726	18682741	+	1685	protein_coding	fructose-1%2C6-bisphosphatase 1a && sp|P00636|F16P1_PIG Fructose-1,6-bisphosphatase 1 OS=Sus scrofa OX=9823 GN=FBP1 PE=1 SV=4 && PF00316:Fructose-1-6-bisphosphatase, N-terminal domain	-
127498209	534.56	363.581	458.359	256.81	205.872	330.941	452.167	264.541	0.772523	0.00111945	0.0202754	LOC127498209	NC_067236.1	3859930	3870390	+	2556	protein_coding	autophagy related 14 && sp|Q8CDJ3|BAKOR_MOUSE Beclin 1-associated autophagy-related key regulator OS=Mus musculus OX=10090 GN=Atg14 PE=1 SV=1 && PF10186:Vacuolar sorting 38 and autophagy-related subunit 14	-
127514145	647.196	498.718	719.356	346.847	310.975	475.96	621.757	377.928	0.717652	0.00111995	0.0202754	LOC127514145	NC_067225.1	23984073	23996363	-	2461	protein_coding	OS9 endoplasmic reticulum lectin%2C transcript variant X1 && sp|Q13438|OS9_HUMAN Protein OS-9 OS=Homo sapiens OX=9606 GN=OS9 PE=1 SV=1 && PF07915:Glucosidase II beta subunit-like protein	-
127509097	17321.9	16986.4	17217.5	13764.4	12778.1	12494.9	17175.3	13012.5	0.400452	0.00112693	0.0203605	LOC127509097	NC_067222.1	25879587	25903639	+	4467	protein_coding	ATP citrate lyase a && sp|Q91V92|ACLY_MOUSE ATP-citrate synthase OS=Mus musculus OX=10090 GN=Acly PE=1 SV=1 && PF02629:CoA binding domain|PF00285:Citrate synthase, C-terminal domain|PF00549:CoA-ligase|PF16114:ATP citrate lyase citrate-binding	-
127507597	4724.25	5103.01	4204.54	3446.99	3552.91	3282.45	4677.27	3427.45	0.44849	0.0011275	0.0203605	LOC127507597	NC_067243.1	20416012	20427906	-	1961	protein_coding	sulfide quinone oxidoreductase && sp|Q9Y6N5|SQOR_HUMAN Sulfide:quinone oxidoreductase, mitochondrial OS=Homo sapiens OX=9606 GN=SQOR PE=1 SV=1 && PF07992:Pyridine nucleotide-disulphide oxidoreductase	-
127507024	804.147	793.659	838.326	1074.31	1090.04	1349.79	812.044	1171.38	-0.528875	0.00113363	0.0204453	LOC127507024	NC_067243.1	7980552	7987449	+	1695	protein_coding	snurportin 1 && sp|Q80W37|SPN1_MOUSE Snurportin-1 OS=Mus musculus OX=10090 GN=Snupn PE=2 SV=1 && PF11538:Snurportin1	-
127512730	60276.9	56943.9	113209	30201.3	22689.2	38973.9	76810	30621.5	1.32674	0.00114078	0.0205484	LOC127512730	NC_067224.1	42703517	42708830	-	2535	protein_coding	heat shock protein 5 && sp|Q91883|BIP_XENLA Endoplasmic reticulum chaperone BiP OS=Xenopus laevis OX=8355 GN=hspa5 PE=2 SV=1 && PF00012:Hsp70 protein	-
127497453	76.6294	70.7858	83.9249	141.195	167.948	140.371	77.1134	149.838	-0.956472	0.001149	0.0206705	LOC127497453	NC_067235.1	20294676	20302412	-	5198	protein_coding	progestin and adipoQ receptor family member VII%2C b && sp|Q801G2|MPRAB_DANRE Membrane progestin receptor alpha-B OS=Danio rerio OX=7955 GN=paqr7b PE=1 SV=1 && PF03006:Haemolysin-III related	-
127499059	377.608	381.814	522.917	236.347	254.631	292.827	427.446	261.268	0.710074	0.00117038	0.0210119	si_ch211-178n15.1	NC_067221.1	41035128	41054493	-	5303	protein_coding	uncharacterized si_ch211-178n15.1 && - && -	-
127499002	237.274	166.239	242.552	56.2732	146.277	101.327	215.355	101.293	1.09065	0.00117092	0.0210119	LOC127499002	NC_067236.1	10578574	10596487	-	3700	protein_coding	protein tyrosine phosphatase receptor type Eb%2C transcript variant X1 && sp|P23469|PTPRE_HUMAN Receptor-type tyrosine-protein phosphatase epsilon OS=Homo sapiens OX=9606 GN=PTPRE PE=1 SV=1 && PF00102:Protein-tyrosine phosphatase	-
127522800	270.511	292.796	133.726	420.514	443.166	406.24	232.344	423.307	-0.866835	0.0011925	0.0213723	zgc_194981	NC_067230.1	19511024	19512337	-	842	protein_coding	uncharacterized protein LOC561073 homolog%2C transcript variant X1 && - && PF00031:Cystatin domain	-
127502700	166.184	227.372	211.196	344.801	307.724	343.956	201.584	332.16	-0.722048	0.00120856	0.0215963	LOC127502700	NC_067239.1	28336744	28346829	-	3485	protein_coding	tribbles pseudokinase 2 && sp|Q5GLH2|TRIB2_BOVIN Tribbles homolog 2 OS=Bos taurus OX=9913 GN=TRIB2 PE=2 SV=1 && PF00069:Protein kinase domain	-
127497749	998.029	893.402	1345.56	614.912	565.606	845.945	1079	675.488	0.675311	0.00120861	0.0215963	LOC127497749	NC_067235.1	14428698	14457754	+	10154	protein_coding	histone-lysine N-methyltransferase ASH1L-like%2C transcript variant X1 && sp|Q9NR48|ASH1L_HUMAN Histone-lysine N-methyltransferase ASH1L OS=Homo sapiens OX=9606 GN=ASH1L PE=1 SV=2 && PF00439:Bromodomain	-
127514006	383.147	447.237	248.086	558.639	707.549	545.681	359.49	603.956	-0.749341	0.00120953	0.0215963	LOC127514006	NC_067225.1	9885134	9892517	+	1461	protein_coding	PNKD metallo-beta-lactamase domain containing && sp|A7YY46|PNKD_BOVIN Probable hydrolase PNKD OS=Bos taurus OX=9913 GN=PNKD PE=2 SV=1 && PF16123:Hydroxyacylglutathione hydrolase C-terminus|PF00753:Metallo-beta-lactamase superfamily	-
127514177	131.101	130.846	120.815	59.3426	62.8451	67.8615	127.587	63.3497	1.00912	0.00121323	0.0216321	LOC127514177	NC_067225.1	6311667	6322480	-	2948	protein_coding	tripartite motif containing 25%2C like && sp|Q99PP9|TRI16_MOUSE Tripartite motif-containing protein 16 OS=Mus musculus OX=10090 GN=Trim16 PE=1 SV=2 && PF13765:SPRY-associated domain|PF00643:B-box zinc finger|PF15227:zinc finger of C3HC4-type, RING|PF00622:SPRY domain	-
127501019	764.448	825.834	901.04	644.584	529.849	502.919	830.44	559.117	0.570988	0.00121455	0.0216321	LOC127501019	NC_067238.1	10739622	10771348	+	4425	protein_coding	Rho guanine nucleotide exchange factor (GEF) 1a%2C transcript variant X1 && sp|Q92974|ARHG2_HUMAN Rho guanine nucleotide exchange factor 2 OS=Homo sapiens OX=9606 GN=ARHGEF2 PE=1 SV=4 && PF00621:RhoGEF domain|PF00130:Phorbol esters/diacylglycerol binding domain (C1 domain)|PF17838:PH domain	-
127496832	131.101	71.8583	148.482	182.12	260.049	256.572	117.147	232.914	-0.988157	0.00123327	0.0219308	LOC127496832	NC_067235.1	27684815	27730479	-	7953	protein_coding	dual-specificity tyrosine-(Y)-phosphorylation regulated kinase 1B%2C transcript variant X1 && sp|Q61214|DYR1A_MOUSE Dual specificity tyrosine-phosphorylation-regulated kinase 1A OS=Mus musculus OX=10090 GN=Dyrk1a PE=1 SV=1 && PF00069:Protein kinase domain	-
127503930	137.564	99.7436	141.104	56.2732	70.4298	52.9878	126.137	59.8969	1.07804	0.00123515	0.0219308	LOC127503930	NC_067240.1	30084425	30171670	+	4871	protein_coding	acyl-CoA synthetase long chain family member 6%2C transcript variant X1 && sp|Q9UKU0|ACSL6_HUMAN Long-chain-fatty-acid--CoA ligase 6 OS=Homo sapiens OX=9606 GN=ACSL6 PE=1 SV=4 && PF00501:AMP-binding enzyme	-
127523387	1878.81	1761.06	1719.08	939.251	1477.94	1175.96	1786.32	1197.72	0.576999	0.00123592	0.0219308	LOC127523387	NC_067231.1	12745420	12747182	+	1193	protein_coding	cholesterol 25-hydroxylase && sp|Q5PRC0|CH25H_DANRE Cholesterol 25-hydroxylase-like protein OS=Danio rerio OX=7955 GN=ch25h PE=2 SV=1 && PF04116:Fatty acid hydroxylase superfamily	-
127498386	50.7785	49.3355	32.2788	133.009	140.86	60.4247	44.131	111.431	-1.3356	0.00124086	0.0219911	LOC127498386	NC_067236.1	4314728	4497457	-	3241	protein_coding	SET and MYND domain containing 3 && sp|Q9CWR2|SMYD3_MOUSE Histone-lysine N-methyltransferase SMYD3 OS=Mus musculus OX=10090 GN=Smyd3 PE=2 SV=1 && PF00856:SET domain|PF01753:MYND finger	-
127499807	180.956	186.617	234.252	340.709	271.967	416.465	200.608	343.047	-0.774555	0.00125229	0.0221661	LOC127499807	NC_067237.1	32331227	32379284	+	5571	protein_coding	rho guanine nucleotide exchange factor 17-like && sp|Q96PE2|ARHGH_HUMAN Rho guanine nucleotide exchange factor 17 OS=Homo sapiens OX=9606 GN=ARHGEF17 PE=1 SV=1 && PF00621:RhoGEF domain	-
127517584	551.178	598.461	594.852	415.398	370.569	390.436	581.497	392.135	0.568106	0.0012639	0.022344	LOC127517584	NC_067227.1	33333442	33340255	-	2970	protein_coding	fem-1 homolog c && sp|Q7T3P8|FEM1C_DANRE Protein fem-1 homolog C OS=Danio rerio OX=7955 GN=fem1c PE=2 SV=2 && PF13857:Ankyrin repeats (many copies)|PF12796:Ankyrin repeats (3 copies)	-
127513994	104.327	110.469	70.0911	177.005	222.125	155.245	94.9622	184.791	-0.96119	0.00128847	0.0227502	LOC127513994	NC_067225.1	20185715	20197018	+	1526	protein_coding	integrin subunit beta 3 binding protein%2C transcript variant X1 && - && PF06729:Kinetochore component, CENP-R	-
127503749	1687.69	1492.94	1443.32	2353.24	2064.14	2016.32	1541.32	2144.57	-0.476384	0.00129201	0.0227692	LOC127503749	NC_067240.1	4376104	4386079	-	2335	protein_coding	cyclin I && sp|Q9Z2V9|CCNI_MOUSE Cyclin-I OS=Mus musculus OX=10090 GN=Ccni PE=2 SV=4 && PF00134:Cyclin, N-terminal domain	-
127502800	2338.58	2384.19	3174.39	1907.15	1564.63	1945.67	2632.39	1805.82	0.543651	0.0012942	0.0227692	LOC127502800	NC_067239.1	22244063	22282563	-	3749	protein_coding	activating transcription factor 6 && sp|F6VAN0|ATF6A_MOUSE Cyclic AMP-dependent transcription factor ATF-6 alpha OS=Mus musculus OX=10090 GN=Atf6 PE=1 SV=2 && PF00170:bZIP transcription factor	TF_bZIP
127513573	509.632	419.352	587.474	267.042	386.822	268.657	505.486	307.507	0.718906	0.00129432	0.0227692	LOC127513573	NC_067224.1	31971282	31981362	-	4334	protein_coding	KN motif and ankyrin repeat domains 1b && sp|Q14678|KANK1_HUMAN KN motif and ankyrin repeat domain-containing protein 1 OS=Homo sapiens OX=9606 GN=KANK1 PE=1 SV=3 && PF12075:KN motif|PF13857:Ankyrin repeats (many copies)|PF12796:Ankyrin repeats (3 copies)	-
127518279	103.404	94.381	89.4584	222.023	152.779	166.4	95.7477	180.401	-0.913815	0.00131177	0.0230478	LOC127518279	NC_067228.1	19729347	19777793	-	6320	protein_coding	Kruppel-like factor 12b%2C transcript variant X2 && sp|O35738|KLF12_MOUSE Krueppel-like factor 12 OS=Mus musculus OX=10090 GN=Klf12 PE=1 SV=2 && PF00096:Zinc finger, C2H2 type	zf-C2H2
127501296	2498.3	2541.85	2273.35	3310.91	3199.68	3320.57	2437.84	3277.05	-0.426928	0.00131847	0.0231371	LOC127501296	NC_067238.1	28186355	28211649	+	15789	protein_coding	splicing factor proline/glutamine-rich%2C transcript variant X3 && sp|P23246|SFPQ_HUMAN Splicing factor, proline- and glutamine-rich OS=Homo sapiens OX=9606 GN=SFPQ PE=1 SV=2 && PF08075:NOPS (NUC059) domain|PF00076:RNA recognition motif. (a.k.a. RRM, RBD, or RNP domain)	-
127494680	182.803	242.388	281.287	344.801	449.667	385.788	235.492	393.419	-0.740264	0.00132029	0.0231406	LOC127494680	NC_067233.1	20338803	20426541	+	3672	protein_coding	fibroblast growth factor receptor like 1a%2C transcript variant X1 && sp|Q7T2H2|FGRL1_CHICK Fibroblast growth factor receptor-like 1 OS=Gallus gallus OX=9031 GN=FGFRL1 PE=1 SV=1 && PF07679:Immunoglobulin I-set domain|PF13927:Immunoglobulin domain	-
127509082	2578.63	2035.63	2113.8	3313.98	3040.4	3007.29	2242.68	3120.56	-0.476374	0.00134085	0.0234024	LOC127509082	NC_067222.1	20384216	20392911	-	2743	protein_coding	minichromosome maintenance complex component 5 && sp|Q561P5|MCM5_XENTR DNA replication licensing factor mcm5 OS=Xenopus tropicalis OX=8364 GN=mcm5 PE=2 SV=1 && PF14551:MCM N-terminal domain|PF17207:MCM OB domain|PF00493:MCM P-loop domain|PF17855:MCM AAA-lid domain	-
127514494	471.779	546.981	462.97	320.246	255.714	361.618	493.91	312.526	0.658473	0.00134161	0.0234024	LOC127514494	NC_067225.1	26134024	26136729	+	1427	protein_coding	ADP-ribosylation factor-like 6 interacting protein 5a && sp|Q8R5J9|PRAF3_MOUSE PRA1 family protein 3 OS=Mus musculus OX=10090 GN=Arl6ip5 PE=1 SV=2 && PF03208:PRA1 family protein	-
127505043	168.954	135.136	193.673	85.9445	82.3487	92.961	165.921	87.0847	0.930557	0.00134267	0.0234024	LOC127505043	NC_067241.1	13144066	13270569	-	4430	protein_coding	teashirt homolog 2%2C transcript variant X1 && sp|Q9NRE2|TSH2_HUMAN Teashirt homolog 2 OS=Homo sapiens OX=9606 GN=TSHZ2 PE=1 SV=3 && -	zf-C2H2
127506151	28.6206	47.1905	56.2573	104.361	89.9335	114.342	44.0228	102.879	-1.22649	0.00134419	0.0234024	LOC127506151	NC_067221.1	14937722	14962482	+	4396	protein_coding	phosphatidylinositol-5-phosphate 4-kinase%2C type II%2C alpha b%2C transcript variant X2 && sp|Q5F356|PI42A_CHICK Phosphatidylinositol 5-phosphate 4-kinase type-2 alpha OS=Gallus gallus OX=9031 GN=PIP4K2A PE=2 SV=1 && PF01504:Phosphatidylinositol-4-phosphate 5-Kinase	-
127506229	1039.58	941.665	1025.54	798.056	640.37	631.205	1002.26	689.877	0.539187	0.00134491	0.0234024	LOC127506229	NC_067242.1	16332872	16337927	+	2435	protein_coding	ATPase H+ transporting V1 subunit Ab && sp|P31404|VATA_BOVIN V-type proton ATPase catalytic subunit A OS=Bos taurus OX=9913 GN=ATP6V1A PE=1 SV=2 && PF00006:ATP synthase alpha/beta family, nucleotide-binding domain|PF16886:ATPsynthase alpha/beta subunit N-term extension	-
127499960	287.13	303.521	367.978	203.607	202.621	178.485	319.543	194.904	0.714265	0.00134522	0.0234024	LOC127499960	NC_067237.1	5010596	5033954	+	6140	protein_coding	PR domain containing 10%2C transcript variant X1 && sp|A2BID7|PRD10_DANRE PR domain zinc finger protein 10 OS=Danio rerio OX=7955 GN=prdm10 PE=3 SV=2 && PF16638:Unstructured region on methyltransferase between zinc-fingers	zf-C2H2
127515806	142.18	128.701	159.549	66.5047	63.9286	86.4537	143.477	72.2957	0.987287	0.00134668	0.0234024	LOC127515806	NC_067226.1	25886659	25925617	+	5347	protein_coding	regulator of G protein signaling 12a%2C transcript variant X1 && sp|O14924|RGS12_HUMAN Regulator of G-protein signaling 12 OS=Homo sapiens OX=9606 GN=RGS12 PE=1 SV=1 && PF00595:PDZ domain|PF16612:C-terminal unstructured region of RGS12|PF02196:Raf-like Ras-binding domain|PF16613:Unstructured region of RGS12|PF00615:Regulator of G protein signaling domain|PF02188:GoLoco motif	-
127525667	517.018	515.878	570.874	368.334	312.058	379.281	534.59	353.224	0.5973	0.00135647	0.0235441	LOC127525667	NC_067233.1	18205418	18252922	-	4873	protein_coding	nuclear factor of kappa light polypeptide gene enhancer in B-cells 1%2C transcript variant X2 && sp|Q04861|NFKB1_CHICK Nuclear factor NF-kappa-B p105 subunit OS=Gallus gallus OX=9031 GN=NFKB1 PE=2 SV=2 && PF00554:Rel homology DNA-binding domain|PF12796:Ankyrin repeats (3 copies)|PF16179:Rel homology dimerisation domain	RHD
127514181	5364.98	5930.99	4892.54	3943.22	4144.52	3873.69	5396.17	3987.14	0.436527	0.0013582	0.0235454	LOC127514181	NC_067225.1	28690188	28722595	+	3841	protein_coding	polyhomeotic homolog 2b (Drosophila)%2C transcript variant X2 && sp|Q8QHL5|PHC2_DANRE Polyhomeotic-like protein 2 OS=Danio rerio OX=7955 GN=phc2 PE=2 SV=1 && PF00536:SAM domain (Sterile alpha motif)|PF16616:Unstructured region on Polyhomeotic-like protein 1 and 2	-
127513005	348.064	326.044	378.123	203.607	222.125	236.121	350.743	220.617	0.668922	0.00136173	0.0235781	LOC127513005	NC_067224.1	3413442	3423012	+	3853	protein_coding	methylphosphate capping enzyme a && sp|A3KQ55|MEPCE_DANRE 7SK snRNA methylphosphate capping enzyme OS=Danio rerio OX=7955 GN=mepce PE=3 SV=2 && PF13847:Methyltransferase domain|PF06859:Bicoid-interacting protein 3 (Bin3)	-
127505704	689.665	691.77	615.142	1027.24	976.266	864.537	665.526	956.015	-0.522489	0.00136602	0.0236237	LOC127505704	NC_067242.1	5569508	5587706	+	5775	protein_coding	v-ral simian leukemia viral oncogene homolog Aa (ras related) && sp|P63321|RALA_MOUSE Ras-related protein Ral-A OS=Mus musculus OX=10090 GN=Rala PE=1 SV=1 && PF00071:Ras family	-
127500561	297.285	372.162	403.946	211.792	219.958	230.543	357.798	220.764	0.696126	0.00136816	0.0236321	LOC127500561	NC_067238.1	889726	914282	-	7880	protein_coding	SMAD family member 10a%2C transcript variant X3 && sp|O70437|SMAD4_RAT Mothers against decapentaplegic homolog 4 OS=Rattus norvegicus OX=10116 GN=Smad4 PE=1 SV=1 && PF03165:MH1 domain|PF03166:MH2 domain	MH1
127499990	1283.31	1738.54	1597.34	1180.71	991.435	1003.05	1539.73	1058.4	0.540524	0.00137173	0.0236653	LOC127499990	NC_067237.1	32384547	32424436	+	7435	protein_coding	RELT TNF receptor && sp|Q9N092|TR19L_MACFA Tumor necrosis factor receptor superfamily member 19L OS=Macaca fascicularis OX=9541 GN=RELT PE=2 SV=1 && PF12606:Tumour necrosis factor receptor superfamily member 19	-
127520061	866.928	808.674	1224.75	1276.89	1489.86	1655.64	966.784	1474.13	-0.608268	0.00138077	0.0237925	LOC127520061	NC_067229.1	46064653	46116294	+	6559	protein_coding	zinc finger%2C MIZ-type containing 2%2C transcript variant X1 && sp|Q8NF64|ZMIZ2_HUMAN Zinc finger MIZ domain-containing protein 2 OS=Homo sapiens OX=9606 GN=ZMIZ2 PE=1 SV=2 && PF02891:MIZ/SP-RING zinc finger	zf-MIZ
127512578	399.766	406.482	380.89	229.185	280.636	250.995	395.712	253.605	0.642159	0.00138749	0.0238795	LOC127512578	NC_067224.1	37820834	37848619	+	2307	protein_coding	F-box and WD repeat domain containing 8 && sp|Q8BIA4|FBXW8_MOUSE F-box/WD repeat-containing protein 8 OS=Mus musculus OX=10090 GN=Fbxw8 PE=1 SV=2 && PF12937:F-box-like	-
127505192	4096.44	4937.84	2147	5543.42	6664.83	6259.06	3727.1	6155.77	-0.724051	0.00139921	0.0240523	LOC127505192	NC_067241.1	29286490	29293476	-	2656	protein_coding	high mobility group AT-hook 1a%2C transcript variant X1 && - && -	HMGI/HMGY
127518647	44.3158	82.5834	70.0911	130.963	140.86	138.512	65.6634	136.778	-1.062	0.00140535	0.0241288	LOC127518647	NC_067228.1	10758659	10771308	-	3138	protein_coding	intraflagellar transport 88 homolog%2C transcript variant X1 && sp|Q61371|IFT88_MOUSE Intraflagellar transport protein 88 homolog OS=Mus musculus OX=10090 GN=Ift88 PE=1 SV=2 && PF13424:Tetratricopeptide repeat	-
127507335	11.079	7.50758	20.2895	0	0	0.92961	12.9587	0.30987	5.16477	0.00141894	1	LOC127507335	NC_067243.1	12936256	12995822	-	6253	protein_coding	microtubule associated monooxygenase%2C calponin and LIM domain containing 2b%2C transcript variant X1 && sp|F1RA39|MCA2B_DANRE Protein-methionine sulfoxide oxidase mical2b OS=Danio rerio OX=7955 GN=mical2b PE=2 SV=2 && PF00307:Calponin homology (CH) domain|PF01494:FAD binding domain|PF00412:LIM domain|PF12130:Bivalent Mical/EHBP Rab binding domain	-
127518958	457.007	455.817	586.552	308.991	340.23	321.645	499.792	323.622	0.627674	0.00143355	0.0245835	LOC127518958	NC_067228.1	32861572	32887075	-	3981	protein_coding	G protein-coupled receptor 155a%2C transcript variant X1 && sp|Q7Z3F1|GP155_HUMAN Integral membrane protein GPR155 OS=Homo sapiens OX=9606 GN=GPR155 PE=2 SV=2 && PF00610:Domain found in Dishevelled, Egl-10, and Pleckstrin (DEP)|PF03547:Membrane transport protein	-
127525130	620.421	743.251	629.898	384.704	456.169	485.256	664.523	442.043	0.587282	0.00143583	0.0245931	LOC127525130	NC_067232.1	32406104	32415468	-	1973	protein_coding	p53 apoptosis effector related to pmp22 && sp|Q96FX8|PERP_HUMAN p53 apoptosis effector related to PMP-22 OS=Homo sapiens OX=9606 GN=PERP PE=1 SV=1 && PF00822:PMP-22/EMP/MP20/Claudin family	-
127518359	514.248	390.394	590.241	816.473	773.644	705.574	498.294	765.23	-0.617568	0.00144017	0.0246379	LOC127518359	NC_067228.1	2906746	2992070	-	6903	protein_coding	RNA-binding motif%2C single-stranded-interacting protein 1%2C transcript variant X3 && sp|P29558|RBMS1_HUMAN RNA-binding motif, single-stranded-interacting protein 1 OS=Homo sapiens OX=9606 GN=RBMS1 PE=1 SV=3 && PF00076:RNA recognition motif. (a.k.a. RRM, RBD, or RNP domain)	-
127522512	1943.43	1751.41	1649.91	2324.59	2738.09	2343.55	1781.58	2468.75	-0.470435	0.00145255	0.0248201	LOC127522512	NC_067221.1	21910275	21924960	+	1931	protein_coding	eukaryotic translation initiation factor 4A%2C isoform 2 && sp|Q8JFP1|IF4A2_CHICK Eukaryotic initiation factor 4A-II OS=Gallus gallus OX=9031 GN=EIF4A2 PE=2 SV=1 && PF00271:Helicase conserved C-terminal domain|PF00270:DEAD/DEAH box helicase	-
127506060	1296.24	1401.77	1138.98	898.325	883.082	940.765	1279	907.391	0.494751	0.00147735	0.0252136	LOC127506060	NC_067242.1	6896708	6904989	-	2253	protein_coding	LUC7-like (S. cerevisiae)%2C transcript variant X3 && sp|Q9CYI4|LUC7L_MOUSE Putative RNA-binding protein Luc7-like 1 OS=Mus musculus OX=10090 GN=Luc7l PE=1 SV=2 && PF03194:LUC7 N_terminus	-
127501044	549.332	413.989	756.246	293.644	380.321	353.252	573.189	342.406	0.74433	0.00149504	0.0254851	LOC127501044	NC_067238.1	3284661	3336965	-	11522	protein_coding	HIVEP zinc finger 3a%2C transcript variant X1 && sp|A2A884|ZEP3_MOUSE Transcription factor HIVEP3 OS=Mus musculus OX=10090 GN=Hivep3 PE=1 SV=1 && -	zf-C2H2
127494957	2477.07	2980.51	2392.32	3273.05	4028.59	3664.52	2616.63	3655.39	-0.482495	0.00149774	0.0255007	LOC127494957	NC_067234.1	30436498	30458688	+	3096	protein_coding	proprotein convertase subtilisin/kexin type 7%2C transcript variant X1 && sp|Q62849|PCSK7_RAT Proprotein convertase subtilisin/kexin type 7 OS=Rattus norvegicus OX=10116 GN=Pcsk7 PE=1 SV=1 && PF01483:Proprotein convertase P-domain|PF00082:Subtilase family|PF16470:Peptidase S8 pro-domain	-
127517211	428.386	339.986	593.008	232.255	245.963	317.927	453.793	265.381	0.773963	0.00150582	0.0256079	LOC127517211	NC_067227.1	16677931	16682740	+	2885	protein_coding	matrix metallopeptidase 9 && sp|P14780|MMP9_HUMAN Matrix metalloproteinase-9 OS=Homo sapiens OX=9606 GN=MMP9 PE=1 SV=3 && PF01471:Putative peptidoglycan binding domain|PF00045:Hemopexin|PF00413:Matrixin|PF00040:Fibronectin type II domain	-
127525160	1147.6	1236.61	1036.61	844.098	732.47	831.071	1140.27	802.546	0.506148	0.0015252	0.0259067	LOC127525160	NC_067232.1	14448806	14453872	-	2518	protein_coding	BTB (POZ) domain containing 6a%2C transcript variant X1 && sp|A9JRD8|BTB6A_DANRE BTB/POZ domain-containing protein 6-A OS=Danio rerio OX=7955 GN=btbd6a PE=1 SV=2 && PF07707:BTB And C-terminal Kelch|PF08005:PHR domain|PF00651:BTB/POZ domain	ZBTB
127494214	234.505	194.125	206.584	111.523	111.604	137.582	211.738	120.237	0.815571	0.00153125	0.0259786	LOC127494214	NC_067233.1	1806075	1842799	-	2698	protein_coding	UV-stimulated scaffold protein A%2C transcript variant X1 && sp|E7EXT2|UVSSA_DANRE UV-stimulated scaffold protein A OS=Danio rerio OX=7955 GN=uvssa PE=2 SV=2 && PF09740:Uncharacterized conserved protein (DUF2043)	-
127497519	4974.45	4872.42	3538.68	2644.84	3594.09	2879	4461.85	3039.31	0.553944	0.00153529	0.0260162	LOC127497519	NC_067235.1	22143840	22155385	-	9295	lncRNA	uncharacterized LOC127497519 && - && -	-
127505187	226.195	172.674	210.273	90.0371	146.277	78.0872	203.048	104.801	0.958209	0.00154459	0.0261428	LOC127505187	NC_067241.1	28970877	28981286	-	917	protein_coding	ring finger protein 114 && sp|Q6J2U6|RN114_RAT E3 ubiquitin-protein ligase RNF114 OS=Rattus norvegicus OX=10116 GN=Rnf114 PE=2 SV=1 && PF18574:C2HC Zing finger domain|PF05605:Drought induced 19 protein (Di19), zinc-binding|PF13920:Zinc finger, C3HC4 type (RING finger)	-
127511438	523.481	651.015	995.109	429.722	316.392	510.356	723.201	418.824	0.78739	0.00155658	0.0263147	LOC127511438	NC_067220.1	37630569	37706081	+	8204	protein_coding	ATPase phospholipid transporting 11A%2C transcript variant X1 && sp|P98196|AT11A_HUMAN Phospholipid-transporting ATPase IH OS=Homo sapiens OX=9606 GN=ATP11A PE=1 SV=3 && -	-
127505831	18.4649	11.7976	16.6005	0	2.16707	0	15.621	0.722357	4.50612	0.00157003	1	LOC127505831	NC_067242.1	11505381	11532727	+	6698	protein_coding	palmdelphin b%2C transcript variant X2 && - && -	-
127516973	312.057	263.838	456.514	214.861	124.607	217.529	344.137	185.666	0.889564	0.00157441	0.0265847	LOC127516973	NC_067227.1	9971470	9987102	-	3091	protein_coding	protein disulfide isomerase Creld1 && sp|Q5EA46|CREL1_BOVIN Protein disulfide isomerase CRELD1 OS=Bos taurus OX=9913 GN=CRELD1 PE=2 SV=1 && PF07645:Calcium-binding EGF domain	-
127521940	820.766	698.205	970.208	519.76	507.095	624.698	829.726	550.517	0.591806	0.00158346	0.0266825	LOC127521940	NC_067229.1	49869943	49895643	+	9944	protein_coding	EMSY transcriptional repressor%2C BRCA2 interacting%2C transcript variant X6 && sp|Q7ZUV7|EMSY_DANRE BRCA2-interacting transcriptional repressor EMSY OS=Danio rerio OX=7955 GN=emsy PE=2 SV=1 && PF13358:DDE superfamily endonuclease	-
127520732	390.533	264.91	406.713	186.213	200.454	240.769	354.052	209.145	0.75981	0.00158416	0.0266825	LOC127520732	NC_067229.1	37636287	37712089	+	4567	protein_coding	Cbl proto-oncogene B%2C E3 ubiquitin protein ligase%2C transcript variant X1 && sp|Q13191|CBLB_HUMAN E3 ubiquitin-protein ligase CBL-B OS=Homo sapiens OX=9606 GN=CBLB PE=1 SV=2 && PF02761:CBL proto-oncogene N-terminus, EF hand-like domain|PF02762:CBL proto-oncogene N-terminus, SH2-like domain|PF14447:Prokaryotic RING finger family 4|PF02262:CBL proto-oncogene N-terminal domain 1	-
127521572	1779.1	1519.75	1424.88	2152.71	2172.49	2194.81	1574.57	2173.33	-0.464863	0.00158866	0.0266825	si_ch211-266i6.3	NC_067229.1	39482099	39487852	+	3057	protein_coding	cytoskeleton-associated protein 2 && sp|A5D7U0|CKAP2_BOVIN Cytoskeleton-associated protein 2 OS=Bos taurus OX=9913 GN=CKAP2 PE=2 SV=1 && PF15297:Cytoskeleton-associated protein 2 C-terminus	-
novel.255	530.867	477.268	533.061	330.477	370.569	329.082	513.732	343.376	0.582124	0.00159053	0.0266825	-	NC_067224.1	42786417	42793417	-	4162	-	- && - && -	-
127505559	1124.51	942.738	1288.39	1500.96	1586.3	1724.43	1118.55	1603.89	-0.519558	0.00159132	0.0266825	LOC127505559	NC_067241.1	16384534	16400081	+	2966	protein_coding	F-box and leucine-rich repeat protein 5 && sp|Q2YDQ5|FBXL5_DANRE F-box/LRR-repeat protein 5 OS=Danio rerio OX=7955 GN=fbxl5 PE=2 SV=2 && PF12937:F-box-like|PF01814:Hemerythrin HHE cation binding domain	-
127503962	6713.85	7030.31	6399.5	5454.41	5016.77	4439.82	6714.55	4970.33	0.433987	0.0015914	0.0266825	LOC127503962	NC_067240.1	27647332	27667739	+	3627	protein_coding	heat shock protein 4a && sp|Q61316|HSP74_MOUSE Heat shock 70 kDa protein 4 OS=Mus musculus OX=10090 GN=Hspa4 PE=1 SV=1 && PF00012:Hsp70 protein	-
127505004	162.491	142.644	118.048	278.296	336.98	175.696	141.061	263.657	-0.900912	0.00159396	0.0266941	LOC127505004	NC_067241.1	8132282	8139501	+	1644	protein_coding	cyclin Q && sp|Q503D6|CCNQ_DANRE Cyclin-Q OS=Danio rerio OX=7955 GN=ccnq PE=2 SV=1 && PF00134:Cyclin, N-terminal domain	-
127524186	168.031	219.865	218.574	130.963	82.3487	112.483	202.156	108.598	0.894611	0.00160144	0.0267497	LOC127524186	NC_067231.1	23281106	23336005	-	8999	protein_coding	apoptosis-associated tyrosine kinase b%2C transcript variant X3 && sp|Q6ZMQ8|LMTK1_HUMAN Serine/threonine-protein kinase LMTK1 OS=Homo sapiens OX=9606 GN=AATK PE=1 SV=2 && PF07714:Protein tyrosine kinase	-
127524380	2342.28	2465.7	1860.18	1608.39	1669.73	1419.51	2222.72	1565.88	0.505372	0.0016022	0.0267497	LOC127524380	NC_067232.1	29098890	29133871	-	2114	protein_coding	low density lipoprotein receptor adaptor protein 1b && sp|Q67FQ3|ARHB_XENLA Low density lipoprotein receptor adapter protein 1-B OS=Xenopus laevis OX=8355 GN=ldlrap1-b PE=1 SV=1 && PF14719:Phosphotyrosine interaction domain (PTB/PID)	-
127517741	1470.73	1418.93	984.042	1963.42	2165.99	1666.79	1291.24	1932.07	-0.581414	0.00160289	0.0267497	LOC127517741	NC_067227.1	17442076	17446692	+	1804	protein_coding	ras homolog gene family%2C member Ab%2C transcript variant X1 && sp|Q6DHM9|RHOAB_DANRE Rho-related GTP-binding protein RhoA-B OS=Danio rerio OX=7955 GN=rhoab PE=1 SV=1 && PF00071:Ras family	-
127502729	448.698	424.715	657.565	299.783	332.645	318.856	510.326	317.095	0.687318	0.00160547	0.0267616	LOC127502729	NC_067239.1	10006960	10029028	-	3374	protein_coding	serine palmitoyltransferase%2C long chain base subunit 2b && sp|P97363|SPTC2_MOUSE Serine palmitoyltransferase 2 OS=Mus musculus OX=10090 GN=Sptlc2 PE=1 SV=2 && PF00155:Aminotransferase class I and II	-
127504728	786.606	821.544	719.356	565.801	567.773	442.494	775.835	525.356	0.562986	0.00160839	0.026779	LOC127504728	NC_067241.1	14688870	14698767	-	2237	protein_coding	glucocorticoid modulatory element binding protein 2%2C transcript variant X1 && sp|O88873|GMEB2_RAT Glucocorticoid modulatory element-binding protein 2 OS=Rattus norvegicus OX=10116 GN=Gmeb2 PE=1 SV=1 && PF01342:SAND domain	SAND
127498998	2221.33	2523.62	1853.73	1690.24	1542.95	1376.75	2199.56	1536.65	0.517335	0.00161701	0.0268913	LOC127498998	NC_067236.1	14182104	14188355	+	2171	protein_coding	gsk3b interacting protein%2C transcript variant X1 && sp|Q7ZWI4|GSKIP_DANRE GSK3-beta interaction protein OS=Danio rerio OX=7955 GN=gskip PE=2 SV=1 && PF05303:Protein of unknown function (DUF727)	-
127518673	998.952	1039.26	782.991	720.297	632.785	453.65	940.403	602.244	0.643348	0.00162046	0.0269174	LOC127518673	NC_067228.1	3015324	3032647	+	2136	protein_coding	TRAF family member-associated NFKB activator%2C transcript variant X3 && sp|Q92844|TANK_HUMAN TRAF family member-associated NF-kappa-B activator OS=Homo sapiens OX=9606 GN=TANK PE=1 SV=2 && PF12845:TBD domain	-
127498189	36.9299	20.3777	12.9115	29.6713	223.208	38.114	23.4064	96.9979	-2.04752	0.00162619	0.0269667	LOC127498189	NC_067236.1	18011412	18017443	-	1370	protein_coding	integrin beta-1-binding protein 1-like && sp|O14713|ITBP1_HUMAN Integrin beta-1-binding protein 1 OS=Homo sapiens OX=9606 GN=ITGB1BP1 PE=1 SV=1 && PF10480:Beta-1 integrin binding protein	-
127509338	119.099	139.427	143.871	76.7362	57.4274	68.7911	134.132	67.6516	0.98614	0.00162751	0.0269667	LOC127509338	NC_067222.1	3906678	3914208	+	2227	protein_coding	protein NLRC3-like && sp|Q8R4B8|NLRP3_MOUSE NACHT, LRR and PYD domains-containing protein 3 OS=Mus musculus OX=10090 GN=Nlrp3 PE=1 SV=1 && PF05729:NACHT domain|PF02758:PAAD/DAPIN/Pyrin domain|PF17776:NLRC4 helical domain HD2|PF17779:NOD2 winged helix domain|PF14484:Fish-specific NACHT associated domain	-
127525716	866.928	965.26	546.895	525.898	498.426	460.157	793.028	494.827	0.680049	0.00162909	0.0269667	LOC127525716	NC_067233.1	18844971	18846919	+	747	protein_coding	ATPase H+ transporting V0 subunit e1 && sp|P81103|VA0E1_BOVIN V-type proton ATPase subunit e 1 OS=Bos taurus OX=9913 GN=ATP6V0E1 PE=1 SV=3 && -	-
127512865	219.733	253.113	187.217	317.176	346.731	409.958	220.021	357.955	-0.704067	0.00163675	0.0270622	LOC127512865	NC_067224.1	23552049	23555198	-	1842	protein_coding	uncharacterized LOC127512865 && - && -	-
127522883	2260.11	2413.15	1550.3	3345.7	2894.12	2925.48	2074.52	3055.1	-0.558687	0.00164608	0.0271288	LOC127522883	NC_067230.1	17699892	17703285	+	1185	protein_coding	thymidine kinase 1%2C soluble && sp|P04183|KITH_HUMAN Thymidine kinase, cytosolic OS=Homo sapiens OX=9606 GN=TK1 PE=1 SV=2 && PF00265:Thymidine kinase	-
127524765	3166.73	2708.09	3033.28	3769.28	4216.04	4034.51	2969.37	4006.61	-0.432046	0.00164673	0.0271288	LOC127524765	NC_067232.1	20911926	20915355	+	3251	protein_coding	mRNA decay activator protein ZFP36L2-like && sp|A4IIN5|TISD_XENTR mRNA decay activator protein ZFP36L2 OS=Xenopus tropicalis OX=8364 GN=zfp36l2 PE=2 SV=2 && PF04553:Tis11B like protein, N terminus|PF00642:Zinc finger C-x8-C-x5-C-x3-H type (and similar)	-
127509857	627.807	468.688	569.029	403.121	280.636	369.985	555.175	351.247	0.660377	0.00164886	0.0271288	LOC127509857	NC_067220.1	12304306	12324658	-	3869	protein_coding	mical-like 2b%2C transcript variant X1 && sp|Q8IY33|MILK2_HUMAN MICAL-like protein 2 OS=Homo sapiens OX=9606 GN=MICALL2 PE=1 SV=1 && PF00307:Calponin homology (CH) domain|PF00412:LIM domain|PF12130:Bivalent Mical/EHBP Rab binding domain	-
127496852	280.667	379.669	265.608	190.306	201.538	152.456	308.648	181.433	0.766544	0.00164927	0.0271288	LOC127496852	NC_067235.1	27941115	27960988	+	10764	protein_coding	fucolectin-5-like%2C transcript variant X5 && sp|Q9I928|FUCL4_ANGJA Fucolectin-4 OS=Anguilla japonica OX=7937 PE=2 SV=1 && PF13966:zinc-binding in reverse transcriptase	-
127509600	2201.94	1913.36	1785.48	2800.36	2596.15	2686.57	1966.93	2694.36	-0.453958	0.0016514	0.0271288	LOC127509600	NC_067222.1	20885171	20889600	+	1846	protein_coding	karyopherin alpha 2 (RAG cohort 1%2C importin alpha 1) && sp|P52293|IMA1_MOUSE Importin subunit alpha-1 OS=Mus musculus OX=10090 GN=Kpna2 PE=1 SV=2 && PF16186:Atypical Arm repeat|PF00514:Armadillo/beta-catenin-like repeat|PF01749:Importin beta binding domain	-
127521893	1407.03	1200.14	1587.19	1009.85	993.602	950.991	1398.12	984.814	0.506059	0.00165216	0.0271288	LOC127521893	NC_067229.1	1703035	1715875	-	3329	protein_coding	lon peptidase 1%2C mitochondrial && sp|Q924S5|LONM_RAT Lon protease homolog, mitochondrial OS=Rattus norvegicus OX=10116 GN=Lonp1 PE=2 SV=1 && PF05362:Lon protease (S16) C-terminal proteolytic domain|PF00004:ATPase family associated with various cellular activities (AAA)|PF02190:ATP-dependent protease La (LON) substrate-binding domain	-
127498244	8.30922	76.1483	14.756	7.16204	4.33414	0.92961	33.0712	4.14193	3.00382	0.00166015	0.0272287	LOC127498244	NC_067236.1	19424728	19482172	-	1126	protein_coding	dnaJ homolog subfamily C member 17-like && sp|Q2KI83|DJC17_BOVIN DnaJ homolog subfamily C member 17 OS=Bos taurus OX=9913 GN=DNAJC17 PE=2 SV=1 && PF00076:RNA recognition motif. (a.k.a. RRM, RBD, or RNP domain)|PF00226:DnaJ domain	-
127498235	578.875	664.957	471.27	916.741	867.912	774.365	571.701	853.006	-0.577905	0.00166221	0.0272314	LOC127498235	NC_067236.1	14466159	14467763	+	1605	protein_coding	2-aminoethanethiol (cysteamine) dioxygenase b && sp|Q96SZ5|AEDO_HUMAN 2-aminoethanethiol dioxygenase OS=Homo sapiens OX=9606 GN=ADO PE=1 SV=2 && PF07847:PCO_ADO	-
127504825	1387.64	1314.9	1245.04	1762.89	2034.88	1675.16	1315.86	1824.31	-0.471103	0.0016684	0.0273015	LOC127504825	NC_067241.1	19338931	19345569	+	2053	protein_coding	spermidine synthase && sp|Q64674|SPEE_MOUSE Spermidine synthase OS=Mus musculus OX=10090 GN=Srm PE=1 SV=1 && PF17284:Spermidine synthase tetramerisation domain|PF01564:Spermine/spermidine synthase domain	-
127495284	109.866	108.324	71.9356	181.097	167.948	192.429	96.7085	180.492	-0.902159	0.00167092	0.0273114	LOC127495284	NC_067234.1	14729174	14734371	-	1770	protein_coding	histone deacetylase 12%2C transcript variant X1 && sp|P28606|Y1628_SYNP2 Uncharacterized protein SYNPCC7002_A1628 OS=Synechococcus sp. (strain ATCC 27264 / PCC 7002 / PR-6) OX=32049 GN=SYNPCC7002_A1628 PE=3 SV=2 && PF00850:Histone deacetylase domain	-
127502514	13753.6	16794.5	17563.4	11610.7	11171.3	12556.2	16037.1	11779.4	0.44511	0.0016943	0.0276619	LOC127502514	NC_067239.1	3736890	3752320	-	2850	protein_coding	24-dehydrocholesterol reductase && sp|Q8VCH6|DHC24_MOUSE Delta(24)-sterol reductase OS=Mus musculus OX=10090 GN=Dhcr24 PE=1 SV=1 && PF01565:FAD binding domain	-
127506326	35.0834	48.263	47.9571	19.4398	8.66829	6.50727	43.7678	11.5385	1.92642	0.0017003	0.0277282	LOC127506326	NC_067242.1	3577200	3594864	-	2641	protein_coding	glycogenin 1b%2C transcript variant X1 && sp|Q9R062|GLYG_MOUSE Glycogenin-1 OS=Mus musculus OX=10090 GN=Gyg1 PE=1 SV=3 && PF01501:Glycosyl transferase family 8	-
127524975	489.321	391.467	402.102	264.996	312.058	234.262	427.63	270.439	0.662689	0.00170899	0.0278383	LOC127524975	NC_067232.1	24995337	24999168	+	1899	protein_coding	protein yippee-like 5 && sp|Q3ZBE7|YPEL5_BOVIN Protein yippee-like 5 OS=Bos taurus OX=9913 GN=YPEL5 PE=2 SV=1 && PF03226:Yippee zinc-binding/DNA-binding /Mis18, centromere assembly	-
novel.568	0	0	0	4.0926	24.9213	1.85922	0	10.291	-5.84474	0.00171634	1	-	NC_067233.1	18955118	18955448	+	331	-	- && - && -	-
127499195	578.875	569.504	704.6	446.093	388.989	408.099	617.66	414.394	0.576087	0.00172458	0.0280602	LOC127499195	NC_067236.1	1833056	1959388	-	5543	protein_coding	SAM and SH3 domain containing 1b%2C transcript variant X1 && sp|O94885|SASH1_HUMAN SAM and SH3 domain-containing protein 1 OS=Homo sapiens OX=9606 GN=SASH1 PE=1 SV=3 && PF12485:Lymphocyte signaling adaptor protein|PF00536:SAM domain (Sterile alpha motif)	-
127494713	976.795	992.073	864.15	1252.33	1373.92	1305.17	944.339	1310.48	-0.472875	0.00174044	0.0282861	LOC127494713	NC_067233.1	29520203	29531035	+	1791	protein_coding	nucleoporin 62 like && sp|P17955|NUP62_RAT Nuclear pore glycoprotein p62 OS=Rattus norvegicus OX=10116 GN=Nup62 PE=1 SV=1 && PF05064:Nsp1-like C-terminal region	-
127500596	276.051	185.545	303.421	165.75	131.108	131.075	255.005	142.644	0.839808	0.00174763	0.0283707	LOC127500596	NC_067238.1	29917263	29927927	-	3220	protein_coding	cysteine/histidine-rich 1 && sp|Q08CH8|CYHR1_DANRE Cysteine and histidine-rich protein 1 OS=Danio rerio OX=7955 GN=cyhr1 PE=2 SV=1 && -	-
127500458	3646.82	3471.72	2933.68	4750.48	4670.04	4274.35	3350.74	4564.96	-0.446121	0.00175216	0.0284121	LOC127500458	NC_067238.1	30255898	30267948	+	2667	protein_coding	CAP%2C adenylate cyclase-associated protein 1 (yeast) && sp|Q01518|CAP1_HUMAN Adenylyl cyclase-associated protein 1 OS=Homo sapiens OX=9606 GN=CAP1 PE=1 SV=5 && PF01213:Adenylate cyclase associated (CAP) N terminal|PF08603:Adenylate cyclase associated (CAP) C terminal	-
127522579	938.018	772.208	888.128	1215.5	1411.85	1104.38	866.118	1243.91	-0.521437	0.00176511	0.0285895	LOC127522579	NC_067230.1	15036925	15046466	+	3230	protein_coding	nuclear receptor subfamily 2%2C group F%2C member 6b%2C transcript variant X2 && sp|P10588|NR2F6_HUMAN Nuclear receptor subfamily 2 group F member 6 OS=Homo sapiens OX=9606 GN=NR2F6 PE=1 SV=2 && -	RXR-like
127524708	2151.16	2147.17	1897.99	2802.4	2587.48	3052.84	2065.44	2814.24	-0.44654	0.00177117	0.02864	LOC127524708	NC_067232.1	16595938	16600189	-	1498	protein_coding	serine and arginine rich splicing factor 5a && sp|Q13243|SRSF5_HUMAN Serine/arginine-rich splicing factor 5 OS=Homo sapiens OX=9606 GN=SRSF5 PE=1 SV=1 && PF00076:RNA recognition motif. (a.k.a. RRM, RBD, or RNP domain)	-
127508540	1595.37	1678.48	1316.97	2122.01	2419.54	1945.67	1530.28	2162.41	-0.498894	0.00177223	0.02864	LOC127508540	NC_067222.1	35749176	35756162	+	1641	protein_coding	actin related protein 2/3 complex%2C subunit 1B && sp|Q9WV32|ARC1B_MOUSE Actin-related protein 2/3 complex subunit 1B OS=Mus musculus OX=10090 GN=Arpc1b PE=1 SV=4 && -	-
127504160	1852.96	1801.82	1410.12	2457.6	2462.88	2193.88	1688.3	2371.45	-0.490257	0.00178489	0.0287887	LOC127504160	NC_067240.1	28940209	28953385	+	1719	protein_coding	voltage-dependent anion channel 1 && sp|Q60932|VDAC1_MOUSE Voltage-dependent anion-selective channel protein 1 OS=Mus musculus OX=10090 GN=Vdac1 PE=1 SV=3 && PF01459:Eukaryotic porin	-
127512763	405.305	415.062	373.512	288.528	249.213	231.473	397.96	256.405	0.634392	0.00178725	0.0287887	LOC127512763	NC_067224.1	5824362	5834444	+	3877	protein_coding	N-ethylmaleimide-sensitive factor attachment protein%2C alpha a && sp|Q9DB05|SNAA_MOUSE Alpha-soluble NSF attachment protein OS=Mus musculus OX=10090 GN=Napa PE=1 SV=1 && PF14938:Soluble NSF attachment protein, SNAP	-
127496921	590.878	671.392	579.174	388.797	461.586	393.225	613.815	414.536	0.566394	0.00178747	0.0287887	LOC127496921	NC_067235.1	3659774	3677599	-	3689	protein_coding	fasciculation and elongation protein zeta 2a%2C transcript variant X4 && sp|P97578|FEZ2_RAT Fasciculation and elongation protein zeta-2 OS=Rattus norvegicus OX=10116 GN=Fez2 PE=2 SV=2 && PF07763:FEZ-like protein	-
127521423	256.662	245.605	262.842	148.357	110.521	180.344	255.036	146.407	0.798486	0.00179355	0.0288542	LOC127521423	NC_067229.1	19865458	19876533	-	2120	protein_coding	heme-binding protein soul4%2C transcript variant X1 && - && PF04832:SOUL heme-binding protein	-
127521402	1760.63	1573.37	1597.34	1085.56	1339.25	1099.73	1643.78	1174.85	0.48499	0.00180246	0.028965	LOC127521402	NC_067229.1	29754085	29765588	-	2122	protein_coding	RasGEF domain family%2C member 1Bb && sp|Q6DBW1|RG1BB_DANRE Ras-GEF domain-containing family member 1B-B OS=Danio rerio OX=7955 GN=rasgef1bb PE=2 SV=1 && PF00618:RasGEF N-terminal motif|PF00617:RasGEF domain	-
127506281	411.768	421.497	373.512	572.963	671.792	546.611	402.259	597.122	-0.569727	0.00182207	0.0292471	LOC127506281	NC_067242.1	6509475	6511210	+	836	lncRNA	uncharacterized LOC127506281%2C transcript variant X2 && - && -	-
127524902	222.502	150.152	285.898	139.148	76.931	116.201	219.517	110.76	0.987045	0.00182743	0.0293004	LOC127524902	NC_067232.1	1164272	1184920	-	4342	protein_coding	ubiquitin-associated protein 2-like%2C transcript variant X1 && sp|Q5T6F2|UBAP2_HUMAN Ubiquitin-associated protein 2 OS=Homo sapiens OX=9606 GN=UBAP2 PE=1 SV=1 && PF12478:Ubiquitin-associated protein 2	-
127497333	403.459	505.153	334.777	255.787	283.886	227.754	414.463	255.809	0.695958	0.00185811	0.0297589	LOC127497333	NC_067235.1	35416387	35423249	-	3980	protein_coding	nuclear receptor coactivator 7-like%2C transcript variant X1 && sp|Q8NI08|NCOA7_HUMAN Nuclear receptor coactivator 7 OS=Homo sapiens OX=9606 GN=NCOA7 PE=1 SV=2 && PF07534:TLD	-
127496926	37.8531	56.8431	33.201	71.6204	110.521	116.201	42.6324	99.4474	-1.22714	0.001862	0.0297879	LOC127496926	NC_067235.1	3820018	3827082	-	1386	protein_coding	lysophospholipase like 1 && sp|Q3UFF7|LYPL1_MOUSE Lysophospholipase-like protein 1 OS=Mus musculus OX=10090 GN=Lyplal1 PE=1 SV=3 && PF02230:Phospholipase/Carboxylesterase	-
127517579	112.636	127.629	128.193	39.9028	73.6804	61.3543	122.819	58.3125	1.07536	0.00186797	0.0298369	LOC127517579	NC_067220.1	36984957	36990849	-	2032	protein_coding	leucine rich repeat containing 58a && sp|Q32NT4|LRC58_XENLA Leucine-rich repeat-containing protein 58 OS=Xenopus laevis OX=8355 GN=lrrc58 PE=2 SV=1 && PF13855:Leucine rich repeat	-
127499514	149.566	139.427	136.493	67.5278	52.0097	92.0314	141.829	70.523	1.00427	0.00186924	0.0298369	LOC127499514	NC_067237.1	29870787	29889106	-	3231	protein_coding	telomere repeat binding bouquet formation protein 1%2C transcript variant X1 && sp|Q1LX29|TERB1_DANRE Telomere repeats-binding bouquet formation protein 1 OS=Danio rerio OX=7955 GN=ccdc79 PE=3 SV=2 && -	-
127519108	24865.8	27157.1	17557.8	38000.8	34144.4	29175.8	23193.6	33773.7	-0.54219	0.00187171	0.029843	LOC127519108	NC_067228.1	24988133	24999649	-	1986	protein_coding	four and a half LIM domains 2a%2C transcript variant X1 && sp|Q14192|FHL2_HUMAN Four and a half LIM domains protein 2 OS=Homo sapiens OX=9606 GN=FHL2 PE=1 SV=3 && PF00412:LIM domain	-
127507156	274.204	198.415	320.021	476.787	322.894	574.499	264.213	458.06	-0.793359	0.00188937	0.030091	LOC127507156	NC_067243.1	15924960	15929291	-	2046	protein_coding	hyaluronan and proteoglycan link protein 3%2C transcript variant X2 && sp|Q96S86|HPLN3_HUMAN Hyaluronan and proteoglycan link protein 3 OS=Homo sapiens OX=9606 GN=HAPLN3 PE=2 SV=1 && PF07686:Immunoglobulin V-set domain|PF00193:Extracellular link domain	-
127520253	399.766	434.367	396.568	275.227	268.717	268.657	410.234	270.867	0.598486	0.00191135	0.0304073	LOC127520253	NC_067229.1	44822275	44827625	-	1899	protein_coding	WD repeat domain 45 && sp|Q7ZUX3|WIPI4_DANRE WD repeat domain phosphoinositide-interacting protein 4 OS=Danio rerio OX=7955 GN=wdr45 PE=2 SV=1 && -	-
127502585	311.134	300.303	232.407	554.547	449.667	365.337	281.282	456.517	-0.6986	0.00191537	0.0304373	LOC127502585	NC_067239.1	31064650	31072893	+	2622	protein_coding	axin interactor%2C dorsalization associated%2C transcript variant X1 && sp|Q6PBN2|AIDA_DANRE Axin interactor, dorsalization-associated protein OS=Danio rerio OX=7955 GN=aida PE=1 SV=1 && PF14186:Cytoskeletal adhesion|PF08910:Aida N-terminus	-
127501077	739.52	801.166	771.924	1096.82	1053.2	1048.6	770.87	1066.2	-0.468121	0.00192397	0.0305401	LOC127501077	NC_067238.1	7391651	7439445	+	2867	protein_coding	carnitine O-acetyltransferase b%2C transcript variant X1 && sp|P43155|CACP_HUMAN Carnitine O-acetyltransferase OS=Homo sapiens OX=9606 GN=CRAT PE=1 SV=5 && PF00755:Choline/Carnitine o-acyltransferase	-
127517990	279.744	309.956	246.241	191.329	113.771	172.907	278.647	159.336	0.804232	0.00192879	0.0305827	LOC127517990	NC_067227.1	18801150	18807696	+	5433	protein_coding	inka box actin regulator 2%2C transcript variant X2 && sp|Q9NTI7|INKA2_HUMAN PAK4-inhibitor INKA2 OS=Homo sapiens OX=9606 GN=INKA2 PE=1 SV=1 && PF15342:FAM212 family	-
127504900	3793.62	4946.42	3388.35	3024.43	2824.78	2673.56	4042.8	2840.92	0.508834	0.00193492	0.0306459	LOC127504900	NC_067241.1	28448223	28452668	+	1183	protein_coding	RAB5 interacting factor && sp|Q9CQT9|RCAF1_MOUSE Respirasome Complex Assembly Factor 1 OS=Mus musculus OX=10090 GN=Rab5if PE=1 SV=1 && PF07019:Rab5-interacting protein (Rab5ip)	-
127517976	10794.6	14112.1	9388.52	8768.39	8071.26	7038.08	11431.7	7959.24	0.522304	0.00193844	0.0306676	si_dkey-178e17.1	NC_067227.1	33001870	33025393	+	2476	protein_coding	tricarboxylate transport protein B%2C mitochondrial && sp|F1R4U0|TXTPB_DANRE Tricarboxylate transport protein B, mitochondrial OS=Danio rerio OX=7955 GN=slc25a1b PE=3 SV=2 && PF00153:Mitochondrial carrier protein	-
127505743	2496.46	2464.63	2433.82	3098.09	3331.87	3361.47	2464.97	3263.81	-0.405006	0.00196025	0.0309785	LOC127505743	NC_067242.1	8875173	8883447	+	2813	protein_coding	minichromosome maintenance complex component 4 && sp|Q6GL41|MCM4_XENTR DNA replication licensing factor mcm4 OS=Xenopus tropicalis OX=8364 GN=mcm4 PE=2 SV=1 && PF14551:MCM N-terminal domain|PF17855:MCM AAA-lid domain|PF17207:MCM OB domain|PF00493:MCM P-loop domain	-
127506190	281.59	280.998	249.93	488.042	388.989	383.929	270.839	420.32	-0.634234	0.00197418	0.0311641	LOC127506190	NC_067242.1	21785010	21787708	+	1937	protein_coding	MYC proto-oncogene%2C bHLH transcription factor a && sp|Q90342|MYC2_CYPCA Transcriptional regulator Myc-2 OS=Cyprinus carpio OX=7962 GN=mycb PE=3 SV=1 && PF01056:Myc amino-terminal region|PF00010:Helix-loop-helix DNA-binding domain|PF02344:Myc leucine zipper domain	bHLH
127498415	120.945	156.587	220.418	59.3426	110.521	67.8615	165.983	79.2416	1.06953	0.00198574	0.0313074	LOC127498415	NC_067236.1	29575576	29605446	+	5357	protein_coding	elastin microfibril interfacer 1b%2C transcript variant X1 && sp|Q99K41|EMIL1_MOUSE EMILIN-1 OS=Mus musculus OX=10090 GN=Emilin1 PE=1 SV=1 && -	-
127519994	1393.18	1229.1	1174.95	1654.43	1871.27	1704.9	1265.74	1743.53	-0.46182	0.00199023	0.0313074	LOC127519994	NC_067220.1	12780172	12782403	+	898	protein_coding	lecithin retinol acyltransferase-like && sp|Q9BGL2|LRAT_BOVIN Lecithin retinol acyltransferase OS=Bos taurus OX=9913 GN=LRAT PE=1 SV=1 && PF04970:Lecithin retinol acyltransferase	-
127523803	11324.5	11985.3	13768.3	9067.14	9046.44	9692.11	12359.4	9268.57	0.415179	0.00199076	0.0313074	LOC127523803	NC_067231.1	30162363	30169997	+	2663	protein_coding	stearoyl-CoA desaturase (delta-9-desaturase) && sp|Q92038|ACOD_CYPCA Acyl-CoA desaturase OS=Cyprinus carpio OX=7962 PE=2 SV=2 && PF00487:Fatty acid desaturase	-
127502321	1415.34	1343.86	1515.26	1945.01	1899.44	1920.57	1424.82	1921.67	-0.431393	0.00199217	0.0313074	LOC127502321	NC_067239.1	27520658	27539501	+	3971	protein_coding	poly (ADP-ribose) polymerase 1 && sp|P26446|PARP1_CHICK Poly [ADP-ribose] polymerase 1 OS=Gallus gallus OX=9031 GN=PARP1 PE=1 SV=2 && PF02877:Poly(ADP-ribose) polymerase, regulatory domain|PF05406:WGR domain|PF00644:Poly(ADP-ribose) polymerase catalytic domain|PF08063:PADR1 (NUC008) domain|PF00645:Poly(ADP-ribose) polymerase and DNA-Ligase Zn-finger region	-
127514617	748.753	678.9	787.603	565.801	509.262	435.058	738.418	503.374	0.553702	0.0019942	0.0313074	LOC127514617	NC_067225.1	9200219	9220452	-	3777	protein_coding	membrane-associated ring finger (C3HC4) 7%2C transcript variant X4 && sp|Q5XI50|MARH7_RAT E3 ubiquitin-protein ligase MARCHF7 OS=Rattus norvegicus OX=10116 GN=Marchf7 PE=2 SV=1 && PF12906:RING-variant domain	-
127524798	276.051	324.971	423.313	189.283	188.535	235.191	341.445	204.336	0.739919	0.00199644	0.0313082	LOC127524798	NC_067232.1	27992623	28058455	+	4142	protein_coding	acyl-CoA oxidase-like%2C transcript variant X3 && sp|Q9NUZ1|ACOXL_HUMAN Acyl-coenzyme A oxidase-like protein OS=Homo sapiens OX=9606 GN=ACOXL PE=2 SV=3 && PF01756:Acyl-CoA oxidase|PF00441:Acyl-CoA dehydrogenase, C-terminal domain|PF02770:Acyl-CoA dehydrogenase, middle domain	-
127503772	775.527	746.468	858.616	422.56	551.52	615.402	793.537	529.827	0.582544	0.00201154	0.0315105	LOC127503772	NC_067240.1	4480889	4489683	-	4692	protein_coding	calcium channel flower domain containing 1%2C transcript variant X1 && sp|Q8BG21|FLOWR_MOUSE Calcium channel flower homolog OS=Mus musculus OX=10090 GN=Cacfd1 PE=1 SV=1 && PF10233:Uncharacterized conserved protein CG6151-P	-
127512405	607.496	471.905	757.168	445.07	307.724	387.647	612.19	380.147	0.687724	0.00202656	0.031711	LOC127512405	NC_067224.1	30733092	30751710	-	4170	protein_coding	protein kinase N3%2C transcript variant X1 && sp|Q8BWW9|PKN2_MOUSE Serine/threonine-protein kinase N2 OS=Mus musculus OX=10090 GN=Pkn2 PE=1 SV=3 && PF02185:Hr1 repeat|PF00069:Protein kinase domain	-
127520446	377.608	290.651	373.512	185.19	225.375	235.191	347.257	215.252	0.690572	0.00204874	0.0319957	LOC127520446	NC_067220.1	33294874	33349667	-	7646	protein_coding	regulator of G protein signaling 12b%2C transcript variant X3 && sp|O14924|RGS12_HUMAN Regulator of G-protein signaling 12 OS=Homo sapiens OX=9606 GN=RGS12 PE=1 SV=1 && PF02188:GoLoco motif|PF02196:Raf-like Ras-binding domain|PF00615:Regulator of G protein signaling domain|PF00595:PDZ domain|PF16612:C-terminal unstructured region of RGS12|PF16611:Unstructured region between RBD and GoLoco|PF16613…	-
127497190	439.465	409.699	464.815	303.875	300.139	265.868	437.993	289.961	0.59605	0.00205051	0.0319957	LOC127497190	NC_067235.1	15781360	15800058	-	3757	protein_coding	zinc finger protein 574%2C transcript variant X2 && - && -	zf-C2H2
127500787	1227.92	1200.14	1376	1062.03	722.718	806.902	1268.02	863.883	0.553715	0.00205147	0.0319957	LOC127500787	NC_067238.1	18220766	18244976	+	5161	protein_coding	oxysterol-binding protein-related protein 10 && sp|Q9BXB5|OSB10_HUMAN Oxysterol-binding protein-related protein 10 OS=Homo sapiens OX=9606 GN=OSBPL10 PE=1 SV=2 && PF01237:Oxysterol-binding protein|PF00169:PH domain	-
127517015	362.836	430.077	578.252	576.033	768.227	846.875	457.055	730.378	-0.676232	0.00207192	0.0322796	LOC127517015	NC_067227.1	30045963	30104841	-	9505	protein_coding	FYVE%2C RhoGEF and PH domain containing 1%2C transcript variant X1 && sp|P98174|FGD1_HUMAN FYVE, RhoGEF and PH domain-containing protein 1 OS=Homo sapiens OX=9606 GN=FGD1 PE=1 SV=2 && PF00621:RhoGEF domain|PF01363:FYVE zinc finger|PF00169:PH domain	-
127494240	274.204	256.33	328.321	147.333	150.611	209.162	286.285	169.036	0.758923	0.00207711	0.0323251	LOC127494240	NC_067233.1	22374339	22430608	-	4057	protein_coding	sorting nexin 25 && sp|Q9H3E2|SNX25_HUMAN Sorting nexin-25 OS=Homo sapiens OX=9606 GN=SNX25 PE=1 SV=2 && PF02194:PXA domain|PF00615:Regulator of G protein signaling domain|PF08628:Sorting nexin C terminal|PF00787:PX domain	-
127504923	197.575	171.602	120.815	82.8751	57.4274	102.257	163.33	80.8532	1.01102	0.00210613	0.0327412	LOC127504923	NC_067241.1	10774049	10778889	-	1887	protein_coding	transmembrane p24 trafficking protein 4 && sp|Q7Z7H5|TMED4_HUMAN Transmembrane emp24 domain-containing protein 4 OS=Homo sapiens OX=9606 GN=TMED4 PE=1 SV=1 && PF01105:emp24/gp25L/p24 family/GOLD	-
127498099	210.5	188.762	219.496	135.056	93.1841	122.709	206.253	116.983	0.81742	0.00212504	0.0329993	LOC127498099	NC_067221.1	37943555	37965276	+	5871	protein_coding	RAR-related orphan receptor C b%2C transcript variant X1 && sp|Q8R1B8|RORB_MOUSE Nuclear receptor ROR-beta OS=Mus musculus OX=10090 GN=Rorb PE=1 SV=3 && PF00104:Ligand-binding domain of nuclear hormone receptor|PF00105:Zinc finger, C4 type (two domains)	THR-like
127500703	2502	2450.69	2792.58	3551.35	3421.81	3342.88	2581.75	3438.68	-0.413369	0.00213209	0.0330729	LOC127500703	NC_067221.1	36959311	37030874	+	6504	protein_coding	muscleblind-like splicing regulator 1%2C transcript variant X4 && sp|Q9NR56|MBNL1_HUMAN Muscleblind-like protein 1 OS=Homo sapiens OX=9606 GN=MBNL1 PE=1 SV=2 && -	-
novel.32	8.30922	10.7251	4.61126	33.7639	65.0121	13.9442	7.88186	37.5734	-2.25673	0.00213479	0.0330789	-	NC_067220.1	12491992	12492908	-	589	-	- && - && -	-
127522348	317.597	198.415	470.348	627.19	460.503	670.249	328.787	585.981	-0.832495	0.00213717	0.0330799	LOC127522348	NC_067230.1	18815148	18906104	+	9034	protein_coding	spectrin beta chain%2C non-erythrocytic 1%2C transcript variant X4 && sp|Q01082|SPTB2_HUMAN Spectrin beta chain, non-erythrocytic 1 OS=Homo sapiens OX=9606 GN=SPTBN1 PE=1 SV=2 && PF15410:Pleckstrin homology domain|PF00307:Calponin homology (CH) domain|PF00435:Spectrin repeat	-
127509751	84.0154	67.5682	74.7024	37.8565	22.7542	31.6067	75.4287	30.7392	1.29383	0.00214417	0.0331524	LOC127509751	NC_067222.1	44918397	44934200	+	4025	protein_coding	un-named sa1261 && sp|Q90ZY4|SBK1_DANRE Serine/threonine-protein kinase SBK1 OS=Danio rerio OX=7955 GN=sbk1 PE=1 SV=1 && PF00069:Protein kinase domain	-
127506466	31.3904	34.3204	33.201	83.8982	95.3511	58.5654	32.9706	79.2716	-1.26434	0.00214744	0.0331671	LOC127506466	NC_067221.1	32830054	32841374	-	1656	protein_coding	guanylate-binding protein 2-like%2C transcript variant X2 && sp|P32456|GBP2_HUMAN Guanylate-binding protein 2 OS=Homo sapiens OX=9606 GN=GBP2 PE=1 SV=3 && PF02263:Guanylate-binding protein, N-terminal domain	-
127499698	832.768	737.888	696.3	1240.06	1051.03	962.146	755.652	1084.41	-0.520826	0.002164	0.0333867	zgc_66427	NC_067221.1	5806989	5813974	+	3255	protein_coding	uncharacterized protein LOC406256 homolog && sp|Q66KG7|ZNRF1_XENLA E3 ubiquitin-protein ligase ZNRF1 OS=Xenopus laevis OX=8355 GN=znrf1 PE=2 SV=1 && -	-
127502592	3696.68	4134.53	2594.29	4892.7	5288.74	4876.73	3475.17	5019.39	-0.530586	0.00217029	0.0334477	LOC127502592	NC_067239.1	19807557	19811259	-	1553	protein_coding	ribonucleoside-diphosphate reductase subunit M2 && sp|P79733|RIR2_DANRE Ribonucleoside-diphosphate reductase subunit M2 OS=Danio rerio OX=7955 GN=rrm2 PE=1 SV=1 && PF00268:Ribonucleotide reductase, small chain	-
127516486	225.272	168.384	360.6	432.792	458.336	420.184	251.419	437.104	-0.795817	0.00218067	0.0335714	LOC127516486	NC_067226.1	36511973	36598870	+	7557	protein_coding	DENN/MADD domain containing 4C%2C transcript variant X4 && sp|Q5VZ89|DEN4C_HUMAN DENN domain-containing protein 4C OS=Homo sapiens OX=9606 GN=DENND4C PE=1 SV=3 && PF02141:DENN (AEX-3) domain|PF03455:dDENN domain|PF03456:uDENN domain	-
127516670	364.682	533.038	408.557	243.509	254.631	315.138	435.426	271.093	0.681663	0.00219546	0.0337629	LOC127516670	NC_067226.1	46702801	46704452	-	1652	protein_coding	relaxin family peptide receptor 3.3a2 && sp|Q9NSD7|RL3R1_HUMAN Relaxin-3 receptor 1 OS=Homo sapiens OX=9606 GN=RXFP3 PE=1 SV=1 && PF00001:7 transmembrane receptor (rhodopsin family)	-
127512642	1185.45	1046.77	1416.58	1754.7	1544.04	1902.91	1216.27	1733.88	-0.511357	0.00219919	0.033784	LOC127512642	NC_067224.1	12524629	12581036	-	9034	protein_coding	centriolin%2C transcript variant X1 && sp|Q7Z7A1|CNTRL_HUMAN Centriolin OS=Homo sapiens OX=9606 GN=CNTRL PE=1 SV=2 && PF14580:Leucine-rich repeat	-
127523286	329.599	282.071	348.611	148.357	114.855	257.502	320.093	173.571	0.880446	0.00221005	0.0339143	LOC127523286	NC_067231.1	31414722	31424138	-	2112	protein_coding	ornithine aminotransferase%2C transcript variant X2 && sp|P29758|OAT_MOUSE Ornithine aminotransferase, mitochondrial OS=Mus musculus OX=10090 GN=Oat PE=1 SV=1 && PF00202:Aminotransferase class-III	-
127495090	2197.33	2308.04	1890.62	1500.96	1618.8	1568.25	2132	1562.67	0.448044	0.00221456	0.0339471	LOC127495090	NC_067234.1	10630226	10641746	+	1829	protein_coding	signal peptidase complex subunit 2 && sp|Q5BJI9|SPCS2_DANRE Probable signal peptidase complex subunit 2 OS=Danio rerio OX=7955 GN=spcs2 PE=2 SV=1 && PF06703:Microsomal signal peptidase 25 kDa subunit (SPC25)	-
127524591	1029.42	784.006	932.396	1194.01	1367.42	1331.2	915.274	1297.55	-0.502923	0.00221721	0.0339513	LOC127524591	NC_067232.1	29486632	29496127	-	3022	protein_coding	stonin-1 && sp|Q8CDJ8|STON1_MOUSE Stonin-1 OS=Mus musculus OX=10090 GN=Ston1 PE=1 SV=2 && PF00928:Adaptor complexes medium subunit family	-
novel.269	0	0	0	15.3472	5.41768	5.57766	0	8.78086	-5.62028	0.00222298	1	-	NC_067225.1	31463401	31466115	+	894	-	- && - && -	-
127511354	166.184	160.877	136.493	40.926	110.521	64.1431	154.518	71.8632	1.10712	0.00222727	0.0340637	LOC127511354	NC_067223.1	16809008	16862078	-	9316	protein_coding	parathyroid hormone-like hormone a && sp|P17251|PTHR_CHICK Parathyroid hormone-related protein OS=Gallus gallus OX=9031 GN=PTHLH PE=1 SV=1 && PF01279:Parathyroid hormone family	-
127513147	203.114	247.75	177.072	380.611	403.075	266.798	209.312	350.162	-0.74278	0.00222931	0.0340637	LOC127513147	NC_067224.1	1965957	1970070	+	1511	protein_coding	transmembrane protein 250 && sp|H0YL14|TM250_HUMAN Transmembrane protein 250 OS=Homo sapiens OX=9606 GN=TMEM250 PE=1 SV=2 && PF17685:Family of unknown function (DUF5533)	-
127509161	736.751	653.16	967.442	573.986	522.264	456.439	785.784	517.563	0.603338	0.00223544	0.0341209	LOC127509161	NC_067222.1	39126766	39205272	+	7680	protein_coding	KN motif and ankyrin repeat domains 2%2C transcript variant X1 && sp|X1WE18|KANK2_DANRE KN motif and ankyrin repeat domain-containing protein 2 OS=Danio rerio OX=7955 GN=kank2 PE=3 SV=1 && PF13857:Ankyrin repeats (many copies)|PF12075:KN motif	-
127506158	1042.35	1032.83	1054.13	1536.77	1527.79	1264.27	1043.1	1442.94	-0.467791	0.00224534	0.0342292	LOC127506158	NC_067242.1	20939810	20957548	+	3955	protein_coding	importin 4 && sp|Q8TEX9|IPO4_HUMAN Importin-4 OS=Homo sapiens OX=9606 GN=IPO4 PE=1 SV=2 && PF03810:Importin-beta N-terminal domain	-
127513253	200.344	230.59	185.373	359.125	304.474	314.208	205.436	325.936	-0.667141	0.00224732	0.0342292	LOC127513253	NC_067224.1	37745883	37768877	+	3960	protein_coding	cytosolic arginine sensor for mTORC1 subunit 1 && sp|Q8WTX7|CAST1_HUMAN Cytosolic arginine sensor for mTORC1 subunit 1 OS=Homo sapiens OX=9606 GN=CASTOR1 PE=1 SV=1 && PF13840:ACT domain|PF18700:Cytosolic arginine sensor for mTORC1 subunit 1 N-terminal domain	-
127516087	1297.16	1131.5	1502.35	1784.37	1847.43	1835.05	1310.34	1822.28	-0.47538	0.00226362	0.0344408	LOC127516087	NC_067226.1	2349241	2410967	+	7490	protein_coding	shroom family member 4%2C transcript variant X7 && sp|Q1W617|SHRM4_MOUSE Protein Shroom4 OS=Mus musculus OX=10090 GN=Shroom4 PE=1 SV=1 && PF08687:Apx/Shroom domain ASD2	-
127499196	32.3136	25.7403	26.7453	5.11574	7.58475	5.57766	28.2664	6.09272	2.21863	0.00226507	1	LOC127499196	NC_067236.1	1800610	1812179	-	2466	protein_coding	zinc finger and BTB domain containing 24 && sp|Q52KB5|ZBT24_DANRE Zinc finger and BTB domain-containing protein 24 OS=Danio rerio OX=7955 GN=zbtb24 PE=2 SV=1 && PF00651:BTB/POZ domain|PF00096:Zinc finger, C2H2 type	zf-C2H2
127498976	57.2413	36.4654	66.4021	115.616	88.8499	146.878	53.3696	117.115	-1.13143	0.00226762	0.0344649	LOC127498976	NC_067236.1	15192802	15211794	-	7105	protein_coding	tau tubulin kinase 2a%2C transcript variant X1 && sp|Q6IQ55|TTBK2_HUMAN Tau-tubulin kinase 2 OS=Homo sapiens OX=9606 GN=TTBK2 PE=1 SV=2 && PF00069:Protein kinase domain	-
127494335	389.61	495.5	425.158	164.727	295.805	309.56	436.756	256.697	0.765848	0.00228563	0.0347018	LOC127494335	NC_067233.1	3095157	3149335	-	5608	protein_coding	cytoplasmic polyadenylation element binding protein 4a%2C transcript variant X2 && sp|Q7SXN4|CPEB4_DANRE Cytoplasmic polyadenylation element-binding protein 4 OS=Danio rerio OX=7955 GN=cpeb4 PE=2 SV=1 && PF16367:RNA recognition motif|PF16366:Cytoplasmic polyadenylation element-binding protein ZZ domain	-
127520419	839.231	847.284	884.439	1028.26	1250.4	1356.3	856.985	1211.66	-0.49978	0.00228868	0.0347073	LOC127520419	NC_067229.1	30450805	30461058	+	3009	protein_coding	methionine adenosyltransferase II%2C alpha a && sp|P31153|METK2_HUMAN S-adenosylmethionine synthase isoform type-2 OS=Homo sapiens OX=9606 GN=MAT2A PE=1 SV=1 && PF02772:S-adenosylmethionine synthetase, central domain|PF02773:S-adenosylmethionine synthetase, C-terminal domain|PF00438:S-adenosylmethionine synthetase, N-terminal domain	-
127525101	1736.63	1710.66	1611.17	1388.41	1150.71	1124.83	1686.15	1221.32	0.465348	0.00229273	0.0347073	LOC127525101	NC_067232.1	30548759	30561643	-	1906	protein_coding	F-box protein 28 && sp|Q9NVF7|FBX28_HUMAN F-box only protein 28 OS=Homo sapiens OX=9606 GN=FBXO28 PE=1 SV=1 && -	-
127505893	1643.38	1489.72	1313.29	1118.3	1029.36	1059.76	1482.13	1069.14	0.471167	0.00229328	0.0347073	si_dkey-197c15.6	NC_067242.1	24310699	24317884	+	3002	protein_coding	putative nuclease HARBI1 && - && PF13359:DDE superfamily endonuclease	-
127522158	751.522	984.566	748.868	495.204	649.038	515.004	828.319	553.082	0.582614	0.00230693	0.0348771	LOC127522158	NC_067230.1	20579011	20581931	-	2010	protein_coding	snail family zinc finger 1a && sp|Q02085|SNAI1_MOUSE Zinc finger protein SNAI1 OS=Mus musculus OX=10090 GN=Snai1 PE=1 SV=1 && -	zf-C2H2
127520249	13685.3	14737.4	12116.5	17188.9	18850.3	17715.6	13513.1	17918.2	-0.407104	0.00231259	0.0349257	LOC127520249	NC_067229.1	13812404	13825233	+	2426	protein_coding	tropomyosin 4a%2C transcript variant X4 && sp|Q6IRU2|TPM4_MOUSE Tropomyosin alpha-4 chain OS=Mus musculus OX=10090 GN=Tpm4 PE=1 SV=3 && PF00261:Tropomyosin	-
127519274	1001.72	1000.65	965.597	1159.23	1508.28	1517.12	989.324	1394.88	-0.495727	0.00234666	0.0354029	LOC127519274	NC_067228.1	7962990	7998466	+	1570	protein_coding	tissue factor pathway inhibitor a%2C transcript variant X1 && sp|P10646|TFPI1_HUMAN Tissue factor pathway inhibitor OS=Homo sapiens OX=9606 GN=TFPI PE=1 SV=1 && PF00014:Kunitz/Bovine pancreatic trypsin inhibitor domain	-
127501086	9.23246	9.6526	20.2895	60.3658	45.5085	31.6067	13.0582	45.827	-1.80481	0.00235347	0.0354682	LOC127501086	NC_067238.1	4835599	5015849	+	5435	protein_coding	thyroid hormone receptor beta%2C transcript variant X1 && sp|Q9PVE4|THB_DANRE Thyroid hormone receptor beta OS=Danio rerio OX=7955 GN=thrb PE=1 SV=2 && -	THR-like
127514214	830.922	818.326	1005.25	710.065	422.579	585.654	884.834	572.766	0.627179	0.00235884	0.0355019	LOC127514214	NC_067225.1	12089253	12137791	-	8951	protein_coding	obscurin like cytoskeletal adaptor 1a%2C transcript variant X2 && sp|Q5VST9|OBSCN_HUMAN Obscurin OS=Homo sapiens OX=9606 GN=OBSCN PE=1 SV=3 && PF00047:Immunoglobulin domain|PF13927:Immunoglobulin domain|PF07679:Immunoglobulin I-set domain	-
127524813	118.176	128.701	109.748	180.074	262.216	187.781	118.875	210.024	-0.820907	0.00236067	0.0355019	LOC127524813	NC_067232.1	28337412	28344300	-	1615	protein_coding	zinc transporter ZIP9 && sp|Q5ZIU9|S39A9_CHICK Zinc transporter ZIP9 OS=Gallus gallus OX=9031 GN=SLC39A9 PE=2 SV=1 && PF02535:ZIP Zinc transporter	-
127497955	119.099	109.396	130.037	218.954	179.867	217.529	119.511	205.45	-0.781276	0.00236587	0.0355427	LOC127497955	NC_067235.1	19275408	19289268	+	3144	protein_coding	zinc finger DHHC-type palmitoyltransferase 3a%2C transcript variant X1 && sp|F1RE57|DHC3A_DANRE Palmitoyltransferase ZDHHC3-A OS=Danio rerio OX=7955 GN=zdhhc3a PE=1 SV=1 && PF01529:DHHC palmitoyltransferase	-
127497870	1237.15	1253.77	893.662	1835.53	1640.47	1445.54	1128.19	1640.52	-0.540304	0.00236884	0.03555	LOC127497870	NC_067235.1	11503324	11507342	+	1778	protein_coding	EMG1 N1-specific pseudouridine methyltransferase && sp|O35130|NEP1_MOUSE Ribosomal RNA small subunit methyltransferase NEP1 OS=Mus musculus OX=10090 GN=Emg1 PE=1 SV=1 && PF03587:EMG1/NEP1 methyltransferase	-
127510964	3365.23	2800.33	2862.67	3897.17	4008	4199.98	3009.41	4035.05	-0.423025	0.00238492	0.0357539	LOC127510964	NC_067223.1	4325071	4398757	+	2150	protein_coding	PRKC%2C apoptosis%2C WT1%2C regulator && sp|Q925B0|PAWR_MOUSE PRKC apoptosis WT1 regulator protein OS=Mus musculus OX=10090 GN=Pawr PE=1 SV=2 && -	-
127523596	46.1623	31.1028	22.134	94.1297	85.5993	66.0023	33.1331	81.9104	-1.30389	0.00238938	0.0357831	si_dkey-191m6.4	NC_067231.1	1549002	1582428	-	3422	protein_coding	rho GTPase-activating protein 22 && sp|Q7Z5H3|RHG22_HUMAN Rho GTPase-activating protein 22 OS=Homo sapiens OX=9606 GN=ARHGAP22 PE=1 SV=1 && PF00620:RhoGAP domain|PF00169:PH domain	-
127497623	395.149	364.654	360.6	611.843	632.785	453.65	373.468	566.093	-0.599108	0.00242499	0.0362785	LOC127497623	NC_067235.1	33429471	33463451	-	1548	protein_coding	ubiquitin-conjugating enzyme E2E 2 && sp|Q96LR5|UB2E2_HUMAN Ubiquitin-conjugating enzyme E2 E2 OS=Homo sapiens OX=9606 GN=UBE2E2 PE=1 SV=1 && PF00179:Ubiquitin-conjugating enzyme	-
127504871	126.485	126.556	204.74	266.019	236.211	300.264	152.594	267.498	-0.808966	0.00246218	0.0367903	LOC127504871	NC_067241.1	27368483	27448220	+	6484	protein_coding	adenylate cyclase 6a%2C transcript variant X1 && sp|O43306|ADCY6_HUMAN Adenylate cyclase type 6 OS=Homo sapiens OX=9606 GN=ADCY6 PE=1 SV=2 && PF00211:Adenylate and Guanylate cyclase catalytic domain|PF06327:Domain of Unknown Function (DUF1053)|PF16214:Adenylyl cyclase N-terminal extracellular and transmembrane region	-
127512505	330.522	290.651	410.402	195.421	157.113	257.502	343.858	203.345	0.756637	0.00246435	0.0367903	LOC127512505	NC_067224.1	27086544	27099455	-	5162	protein_coding	transmembrane channel-like 2b && sp|F1QZE9|TMC2B_DANRE Transmembrane channel-like protein 2-B OS=Danio rerio OX=7955 GN=tmc2b PE=2 SV=2 && PF07810:TMC domain	-
127505323	101.557	95.4535	81.1581	51.1574	35.7567	39.9732	92.7229	42.2958	1.13175	0.00249594	0.037223	LOC127505323	NC_067241.1	20922766	20923881	+	855	protein_coding	interleukin-1 receptor-associated kinase 1 binding protein 1 && sp|Q501X6|IKBP1_DANRE Interleukin-1 receptor-associated kinase 1-binding protein 1 homolog OS=Danio rerio OX=7955 GN=irak1bp1 PE=2 SV=1 && PF04402:Protein of unknown function (DUF541)	-
127504252	27.6974	52.5531	37.8123	17.3935	2.16707	6.50727	39.3543	8.68929	2.17466	0.00250123	0.0372631	LOC127504252	NC_067240.1	8668995	8697562	-	2169	protein_coding	neural proliferation%2C differentiation and control%2C 1a && sp|Q64322|NPDC1_MOUSE Neural proliferation differentiation and control protein 1 OS=Mus musculus OX=10090 GN=Npdc1 PE=2 SV=2 && PF06809:Neural proliferation differentiation control-1 protein (NPDC1)	-
127498526	363.759	456.89	775.613	333.547	274.135	318.856	532.087	308.846	0.784873	0.00254534	0.0378437	LOC127498526	NC_067236.1	6674075	6784577	-	8377	protein_coding	solute carrier family 8 member 1b%2C transcript variant X5 && sp|P32418|NAC1_HUMAN Sodium/calcium exchanger 1 OS=Homo sapiens OX=9606 GN=SLC8A1 PE=1 SV=3 && PF16494:C-terminal extension of sodium/calcium exchanger domain|PF01699:Sodium/calcium exchanger protein|PF03160:Calx-beta domain	-
127494271	158.798	167.312	428.847	153.472	82.3487	110.624	251.652	115.482	1.12422	0.00254549	0.0378437	LOC127494271	NC_067233.1	12841447	12999531	-	5066	protein_coding	dystrophin related protein 2%2C transcript variant X2 && sp|Q9EPA0|DRP2_RAT Dystrophin-related protein 2 OS=Rattus norvegicus OX=10116 GN=Drp2 PE=1 SV=2 && PF00397:WW domain|PF09069:EF-hand|PF00435:Spectrin repeat|PF00569:Zinc finger, ZZ type|PF09068:EF hand	-
127502621	446.851	407.554	555.195	331.5	284.97	303.982	469.867	306.818	0.615391	0.00255167	0.0378961	LOC127502621	NC_067239.1	20861335	21088248	-	8979	protein_coding	SAM and SH3 domain containing 1a%2C transcript variant X1 && sp|O94885|SASH1_HUMAN SAM and SH3 domain-containing protein 1 OS=Homo sapiens OX=9606 GN=SASH1 PE=1 SV=3 && PF12485:Lymphocyte signaling adaptor protein|PF00536:SAM domain (Sterile alpha motif)	-
127505393	22.1579	26.8128	50.7238	10.2315	2.16707	8.36649	33.2315	6.92168	2.25557	0.00256602	0.0380427	LOC127505393	NC_067241.1	17975744	17988865	-	3431	protein_coding	zinc finger protein 341-like%2C transcript variant X1 && sp|Q9BYN7|ZN341_HUMAN Zinc finger protein 341 OS=Homo sapiens OX=9606 GN=ZNF341 PE=1 SV=2 && -	zf-C2H2
127525563	780.143	507.298	883.517	1140.81	970.848	1245.68	723.653	1119.11	-0.6283	0.00256945	0.0380427	LOC127525563	NC_067232.1	16026130	16066890	-	5979	protein_coding	mitogen-activated protein kinase kinase kinase 4%2C transcript variant X1 && sp|Q9Y6R4|M3K4_HUMAN Mitogen-activated protein kinase kinase kinase 4 OS=Homo sapiens OX=9606 GN=MAP3K4 PE=1 SV=2 && PF00069:Protein kinase domain	-
127521389	186.496	137.281	179.839	321.269	278.469	239.839	167.872	279.859	-0.735032	0.00257	0.0380427	LOC127521389	NC_067229.1	8874560	8912481	-	3039	protein_coding	UDP-Gal_betaGlcNAc beta 1%2C3-galactosyltransferase%2C polypeptide 2%2C transcript variant X1 && sp|O43825|B3GT2_HUMAN Beta-1,3-galactosyltransferase 2 OS=Homo sapiens OX=9606 GN=B3GALT2 PE=1 SV=1 && PF01762:Galactosyltransferase	-
127510500	19.3882	33.2479	56.2573	11.2546	1.08354	9.2961	36.2978	7.21142	2.32139	0.00257266	0.0380427	LOC127510500	NC_067223.1	10758469	10769072	+	4969	protein_coding	tetratricopeptide repeat domain 41 && sp|Q692V3|TTC41_MOUSE Tetratricopeptide repeat protein 41 OS=Mus musculus OX=10090 GN=Ttc41 PE=1 SV=1 && PF01498:Transposase	-
127504493	1111.59	884.822	1162.04	1627.83	1365.25	1469.71	1052.82	1487.6	-0.498247	0.00257484	0.0380427	LOC127504493	NC_067241.1	19787255	19872777	-	12589	protein_coding	kinesin family member 1B%2C transcript variant X1 && sp|Q60575|KIF1B_MOUSE Kinesin-like protein KIF1B OS=Mus musculus OX=10090 GN=Kif1b PE=1 SV=2 && PF00498:FHA domain|PF12423:Kinesin protein 1B|PF00225:Kinesin motor domain|PF16183:Kinesin-associated|PF00169:PH domain|PF12473:Kinesin protein	-
127501495	7096.99	7204.06	4911.91	10235.6	8641.2	8472.47	6404.32	9116.41	-0.509481	0.00258204	0.0381059	LOC127501495	NC_067238.1	19340215	19342532	-	1149	protein_coding	MCL1 apoptosis regulator%2C BCL2 family member a && sp|Q7YRZ9|MCL1_FELCA Induced myeloid leukemia cell differentiation protein Mcl-1 homolog OS=Felis catus OX=9685 GN=MCL1 PE=2 SV=1 && PF00452:Apoptosis regulator proteins, Bcl-2 family	-
127518035	43.3926	45.0455	47.0348	86.9676	115.938	86.4537	45.1576	96.4532	-1.0936	0.00258457	0.0381059	LOC127518035	NC_067227.1	21814458	21825416	+	2868	protein_coding	5'-nucleotidase domain containing 2 && sp|Q6Q0N3|NT5D2_RAT 5'-nucleotidase domain-containing protein 2 OS=Rattus norvegicus OX=10116 GN=Nt5dc2 PE=2 SV=2 && PF05761:5' nucleotidase family	-
127500052	194.805	200.56	195.517	354.009	250.297	350.463	196.961	318.256	-0.693356	0.00258711	0.0381059	LOC127500052	NC_067237.1	21498817	21529011	+	3983	protein_coding	par-6 family cell polarity regulator alpha && sp|Q9NPB6|PAR6A_HUMAN Partitioning defective 6 homolog alpha OS=Homo sapiens OX=9606 GN=PARD6A PE=1 SV=1 && PF00595:PDZ domain|PF00564:PB1 domain	-
127513415	156.952	267.055	145.716	81.8519	84.5158	122.709	189.908	96.3587	0.97458	0.00259035	0.0381143	LOC127513415	NC_067224.1	10392463	10397187	-	2308	protein_coding	B-box and SPRY domain containing && sp|Q80YW5|BSPRY_MOUSE B box and SPRY domain-containing protein OS=Mus musculus OX=10090 GN=Bspry PE=1 SV=1 && PF13765:SPRY-associated domain	-
127511395	550.255	471.905	1103.01	1180.71	1056.45	1410.22	708.391	1215.79	-0.778765	0.00259533	0.0381485	LOC127511395	NC_067223.1	17058958	17080731	-	9984	protein_coding	crystallin beta-gamma domain containing 1b && sp|Q9Y4K1|CRBG1_HUMAN Beta/gamma crystallin domain-containing protein 1 OS=Homo sapiens OX=9606 GN=CRYBG1 PE=1 SV=3 && PF00652:Ricin-type beta-trefoil lectin domain|PF00030:Beta/Gamma crystallin	-
127513450	503.169	365.726	507.238	696.764	619.782	743.688	458.711	686.745	-0.581384	0.00261642	0.0384099	LOC127513450	NC_067220.1	16749385	16800272	+	4340	protein_coding	microtubule associated tumor suppressor 1b && sp|A0JMQ7|MTS1A_DANRE Microtubule-associated tumor suppressor 1 homolog A OS=Danio rerio OX=7955 GN=mtus1a PE=2 SV=1 && -	-
127503522	484.704	401.119	576.407	679.371	663.124	878.482	487.41	740.325	-0.602669	0.00261849	0.0384099	LOC127503522	NC_067240.1	11198178	11312989	+	4682	protein_coding	retinoid X receptor%2C alpha a%2C transcript variant X1 && sp|A2T929|RXRAA_DANRE Retinoic acid receptor RXR-alpha-A OS=Danio rerio OX=7955 GN=rxraa PE=2 SV=2 && PF00105:Zinc finger, C4 type (two domains)|PF11825:Nuclear/hormone receptor activator site AF-1|PF00104:Ligand-binding domain of nuclear hormone receptor	RXR-like
127518872	5536.71	5311.08	6398.58	3742.68	4097.93	4789.35	5748.79	4209.99	0.449399	0.00264806	0.0388039	LOC127518872	NC_067228.1	18543909	18549428	+	2295	protein_coding	DnaJ heat shock protein family (Hsp40) member B11 && sp|Q99KV1|DJB11_MOUSE DnaJ homolog subfamily B member 11 OS=Mus musculus OX=10090 GN=Dnajb11 PE=1 SV=1 && -	-
127494984	484.704	549.126	566.262	336.616	303.39	417.395	533.364	352.467	0.596282	0.00266277	0.0389795	LOC127494984	NC_067234.1	25132454	25225131	-	4521	protein_coding	RAP1 GTPase activating protein 2a%2C transcript variant X1 && sp|Q5ZMV8|RPGP2_CHICK Rap1 GTPase-activating protein 2 OS=Gallus gallus OX=9031 GN=RAP1GAP2 PE=2 SV=2 && PF02145:Rap/ran-GAP	-
127504929	759.832	644.579	542.284	370.38	511.429	387.647	648.898	423.152	0.617585	0.00269999	0.0394751	LOC127504929	NC_067241.1	25445030	25447821	+	1755	protein_coding	keratin 18a%2C tandem duplicate 2 && sp|Q7ZTS4|K1C18_DANRE Keratin, type I cytoskeletal 18 OS=Danio rerio OX=7955 GN=krt18 PE=1 SV=2 && PF00038:Intermediate filament protein	-
127520458	169.877	160.877	206.584	269.088	300.139	293.757	179.113	287.661	-0.682408	0.00270504	0.0394751	LOC127520458	NC_067229.1	3065586	3227846	-	9805	protein_coding	SLAM family member 5-like%2C transcript variant X9 && - && PF07686:Immunoglobulin V-set domain	-
127515337	30.4671	22.5227	16.6005	5.11574	3.25061	3.71844	23.1968	4.02826	2.52515	0.00270553	1	LOC127515337	NC_067226.1	28558237	28560627	-	626	lncRNA	uncharacterized LOC127515337 && sp|P00491|PNPH_HUMAN Purine nucleoside phosphorylase OS=Homo sapiens OX=9606 GN=PNP PE=1 SV=2 && -	-
127501353	64.6272	41.828	59.9463	9.20834	29.2555	14.8738	55.4672	17.7792	1.6492	0.00270956	0.0394751	LOC127501353	NC_067238.1	11150868	11157109	-	5144	lncRNA	uncharacterized LOC127501353 && - && -	-
127509387	520.711	476.195	538.595	357.079	342.397	354.181	511.834	351.219	0.543594	0.0027104	0.0394751	LOC127509387	NC_067222.1	32536419	32550290	-	3784	protein_coding	pyridoxal-dependent decarboxylase domain containing 1%2C transcript variant X1 && sp|Q66HY8|PDXD1_DANRE Pyridoxal-dependent decarboxylase domain-containing protein 1 OS=Danio rerio OX=7955 GN=pdxdc1 PE=2 SV=1 && PF00282:Pyridoxal-dependent decarboxylase conserved domain	-
127518836	317.597	285.288	354.145	248.625	175.533	132.934	319.01	185.697	0.782358	0.00271043	0.0394751	LOC127518836	NC_067228.1	32921671	32983250	-	2726	protein_coding	chimerin 1 && sp|P15882|CHIN_HUMAN N-chimaerin OS=Homo sapiens OX=9606 GN=CHN1 PE=1 SV=3 && PF00620:RhoGAP domain|PF00130:Phorbol esters/diacylglycerol binding domain (C1 domain)|PF00017:SH2 domain	-
127510202	116.329	75.0758	206.584	231.232	250.297	301.194	132.663	260.907	-0.973174	0.0027641	0.0402158	LOC127510202	NC_067220.1	32131709	32407218	+	9985	protein_coding	teneurin transmembrane protein 3 && sp|Q9W7R4|TEN3_DANRE Teneurin-3 OS=Danio rerio OX=7955 GN=tenm3 PE=2 SV=2 && -	-
127501605	186.496	227.372	273.909	104.361	153.862	133.864	229.259	130.696	0.811381	0.00279349	0.0405619	LOC127501605	NC_067238.1	16136032	16204082	+	9634	protein_coding	HIVEP zinc finger 1%2C transcript variant X3 && sp|P15822|ZEP1_HUMAN Zinc finger protein 40 OS=Homo sapiens OX=9606 GN=HIVEP1 PE=1 SV=3 && -	zf-C2H2
127514668	848.463	723.945	758.091	476.787	568.856	580.077	776.833	541.907	0.519705	0.00279356	0.0405619	LOC127514668	NC_067220.1	29531459	29558410	+	2572	protein_coding	Kruppel-like factor 12a%2C transcript variant X1 && sp|O35738|KLF12_MOUSE Krueppel-like factor 12 OS=Mus musculus OX=10090 GN=Klf12 PE=1 SV=2 && PF00096:Zinc finger, C2H2 type	zf-C2H2
127499664	421	505.153	452.825	300.806	296.889	328.152	459.66	308.616	0.573688	0.00280765	0.0407251	LOC127499664	NC_067237.1	24419028	24428708	+	2275	protein_coding	zinc finger protein 143b%2C transcript variant X1 && sp|Q1LYE3|ZN143_DANRE Zinc finger protein 143 OS=Danio rerio OX=7955 GN=znf143 PE=2 SV=2 && -	zf-C2H2
127522103	3061.48	3055.59	2976.11	4322.8	4006.91	3674.75	3031.06	4001.49	-0.400659	0.00285847	0.0414203	LOC127522103	NC_067230.1	21958917	21978538	-	6501	protein_coding	constitutive coactivator of PPAR-gamma-like protein 1%2C transcript variant X1 && sp|Q6A0A9|F120A_MOUSE Constitutive coactivator of PPAR-gamma-like protein 1 OS=Mus musculus OX=10090 GN=FAM120A PE=1 SV=2 && -	-
5857715	23449.5	25110.7	24685.9	26919	34488.9	39638.6	24415.4	33682.2	-0.464213	0.0028924	0.0418389	ND1	NC_010288.1	2869	3843	+	975	protein_coding	- && sp|O78679|NU1M_CARAU NADH-ubiquinone oxidoreductase chain 1 OS=Carassius auratus OX=7957 GN=MT-ND1 PE=3 SV=1 && -	-
127503730	2465.99	2483.94	4464.62	5740.89	5928.02	9366.75	3138.18	7011.89	-1.15986	0.0028943	0.0418389	LOC127503730	NC_067240.1	4779545	4885693	+	8908	protein_coding	procollagen%2C type V%2C alpha 1%2C transcript variant X1 && sp|Q60467|CO5A1_CRILO Collagen alpha-1(V) chain OS=Cricetulus longicaudatus OX=10030 GN=COL5A1 PE=2 SV=1 && PF01410:Fibrillar collagen C-terminal domain|PF01391:Collagen triple helix repeat (20 copies)	-
127512325	600.11	430.077	596.697	369.357	356.483	352.322	542.295	359.387	0.59457	0.00289613	0.0418389	LOC127512325	NC_067224.1	31758172	31771891	-	5419	protein_coding	leucine rich repeat and sterile alpha motif containing 1%2C transcript variant X1 && sp|Q80ZI6|LRSM1_MOUSE E3 ubiquitin-protein ligase LRSAM1 OS=Mus musculus OX=10090 GN=Lrsam1 PE=1 SV=1 && PF13920:Zinc finger, C3HC4 type (RING finger)|PF00536:SAM domain (Sterile alpha motif)|PF13855:Leucine rich repeat	-
127522856	828.152	975.986	1610.25	652.769	639.286	830.142	1138.13	707.399	0.68592	0.002916	0.0420834	LOC127522856	NC_067230.1	18119959	18133651	-	3964	protein_coding	inhibin beta B chain && sp|P27093|INHBB_CHICK Inhibin beta B chain OS=Gallus gallus OX=9031 GN=INHBB PE=2 SV=2 && PF00688:TGF-beta propeptide|PF00019:Transforming growth factor beta like domain	-
127509223	28.6206	33.2479	11.067	2.0463	4.33414	5.57766	24.3118	3.98603	2.60009	0.00292234	1	LOC127509223	NC_067222.1	29542912	29546808	+	926	protein_coding	ferritin%2C middle subunit-like && sp|P49947|FRIM_SALSA Ferritin, middle subunit OS=Salmo salar OX=8030 PE=2 SV=1 && PF00210:Ferritin-like domain	-
127513928	2166.86	2398.14	2345.29	1633.97	1784.58	1775.56	2303.43	1731.37	0.411764	0.00292951	0.0422357	LOC127513928	NC_067225.1	6396165	6406434	+	3237	protein_coding	SEC23 homolog B%2C coat complex II component && sp|Q5ZK03|SC23A_CHICK Protein transport protein Sec23A OS=Gallus gallus OX=9031 GN=SEC23A PE=2 SV=1 && PF00626:Gelsolin repeat|PF04811:Sec23/Sec24 trunk domain|PF08033:Sec23/Sec24 beta-sandwich domain|PF04810:Sec23/Sec24 zinc finger|PF04815:Sec23/Sec24 helical domain	-
127513620	1993.29	1734.25	1612.1	2256.04	2506.22	2472.76	1779.88	2411.67	-0.438193	0.00293673	0.0422477	zgc_65894	NC_067220.1	43856747	43863069	-	1952	protein_coding	uncharacterized protein LOC335798 homolog && sp|Q3MHM5|TBB4B_BOVIN Tubulin beta-4B chain OS=Bos taurus OX=9913 GN=TUBB4B PE=2 SV=1 && PF03953:Tubulin C-terminal domain|PF00091:Tubulin/FtsZ family, GTPase domain	-
127505396	1157.75	985.638	1455.31	1676.94	1593.88	1892.69	1199.57	1721.17	-0.520567	0.00293857	0.0422477	si_ch211-197l9.2	NC_067241.1	20748416	20767374	+	5557	protein_coding	protein SOGA1 && sp|O94964|SOGA1_HUMAN Protein SOGA1 OS=Homo sapiens OX=9606 GN=SOGA1 PE=1 SV=2 && PF11365:Protein SOGA	-
127509371	2416.14	2161.11	2146.08	1860.08	1609.05	1412.08	2241.11	1627.07	0.462199	0.0029392	0.0422477	LOC127509371	NC_067222.1	42975841	42997429	+	3925	protein_coding	UBA-like domain containing 2 && sp|Q502A3|UBAD2_DANRE UBA-like domain-containing protein 2 OS=Danio rerio OX=7955 GN=ubald2 PE=2 SV=1 && -	-
127513262	928.786	916.997	1128.84	1470.26	1229.81	1465.07	991.54	1388.38	-0.485596	0.00294789	0.0423301	LOC127513262	NC_067224.1	37373550	37398578	-	7944	protein_coding	polymerase (DNA directed)%2C epsilon%2C transcript variant X2 && sp|Q9WVF7|DPOE1_MOUSE DNA polymerase epsilon catalytic subunit A OS=Mus musculus OX=10090 GN=Pole PE=1 SV=3 && PF00136:DNA polymerase family B|PF08490:Domain of unknown function (DUF1744)|PF03104:DNA polymerase family B, exonuclease domain	-
127494736	1750.47	1902.64	1507.88	1210.39	1313.25	1243.82	1720.33	1255.82	0.453876	0.00295344	0.0423673	si_ch73-52e5.2	NC_067221.1	38839238	38841718	-	1502	protein_coding	protein THEM6%2C transcript variant X1 && sp|B0JZP3|THEM6_DANRE Protein THEM6 OS=Danio rerio OX=7955 GN=them6 PE=2 SV=1 && PF13279:Thioesterase-like superfamily	-
127505088	361.913	309.956	415.935	491.111	569.94	563.344	362.601	541.465	-0.577464	0.00296598	0.0424791	LOC127505088	NC_067241.1	2500430	2541928	-	3067	protein_coding	tetraspanin 2b && sp|P40241|CD9_RAT CD9 antigen OS=Rattus norvegicus OX=10116 GN=Cd9 PE=1 SV=2 && PF00335:Tetraspanin family	-
127515874	836.461	969.55	844.782	1297.35	1199.47	1150.86	883.598	1215.89	-0.460912	0.00296718	0.0424791	LOC127515874	NC_067226.1	24597595	24603124	+	2843	lncRNA	uncharacterized LOC127515874 && - && PF14719:Phosphotyrosine interaction domain (PTB/PID)	-
127505811	379.454	418.28	479.571	270.111	205.872	325.364	425.768	267.116	0.671049	0.00297681	0.0425466	LOC127505811	NC_067242.1	18599926	18610734	-	3740	protein_coding	zinc finger protein X-linked%2C transcript variant X1 && sp|Q95LI3|ZFY_BOVIN Zinc finger Y-chromosomal protein OS=Bos taurus OX=9913 GN=ZFY PE=2 SV=1 && PF04704:Zfx / Zfy transcription activation region|PF13909:C2H2-type zinc-finger domain|PF00096:Zinc finger, C2H2 type	zf-C2H2
127517895	20.3114	46.118	21.2118	62.4121	131.108	52.0582	29.2137	81.8594	-1.49149	0.00297784	0.0425466	LOC127517895	NC_067227.1	8468202	8486917	+	2195	protein_coding	eukaryotic translation initiation factor 2D%2C transcript variant X1 && sp|Q58CR3|EIF2D_BOVIN Eukaryotic translation initiation factor 2D OS=Bos taurus OX=9913 GN=EIF2D PE=2 SV=1 && PF17832:Pre-PUA-like domain|PF01472:PUA domain|PF01253:Translation initiation factor SUI1	-
127510974	207.73	197.342	490.638	493.158	500.593	663.742	298.57	552.498	-0.88697	0.00299145	0.0426983	LOC127510974	NC_067223.1	28906487	29013816	+	10365	protein_coding	cadherin EGF LAG seven-pass G-type receptor 1a%2C transcript variant X2 && sp|O35161|CELR1_MOUSE Cadherin EGF LAG seven-pass G-type receptor 1 OS=Mus musculus OX=10090 GN=Celsr1 PE=1 SV=3 && PF02210:Laminin G domain|PF00028:Cadherin domain|PF01825:GPCR proteolysis site, GPS, motif|PF00002:7 transmembrane receptor (Secretin family)|PF16489:GPCR-Autoproteolysis INducing (GAIN) domain|PF00053:Lamini…	-
127501053	1176.22	1047.84	1075.35	1509.14	1527.79	1416.73	1099.8	1484.55	-0.432457	0.00302642	0.0431544	LOC127501053	NC_067238.1	30168930	30176888	+	2427	protein_coding	WASP family member 2 && sp|Q9Y6W5|WASF2_HUMAN Wiskott-Aldrich syndrome protein family member 2 OS=Homo sapiens OX=9606 GN=WASF2 PE=1 SV=3 && PF02205:WH2 motif	-
127517313	227.119	277.781	217.651	284.435	445.333	449.002	240.85	392.923	-0.707371	0.00303495	0.043233	LOC127517313	NC_067227.1	8609209	8623072	+	2431	protein_coding	RNA binding motif protein 39b%2C transcript variant X1 && sp|Q14498|RBM39_HUMAN RNA-binding protein 39 OS=Homo sapiens OX=9606 GN=RBM39 PE=1 SV=2 && PF00076:RNA recognition motif. (a.k.a. RRM, RBD, or RNP domain)|PF15519:linker between RRM2 and RRM3 domains in RBM39 protein	-
127518129	2132.7	1958.41	2154.38	1578.72	1548.37	1584.06	2081.83	1570.38	0.40685	0.00304288	0.0433027	LOC127518129	NC_067227.1	30852459	30858005	+	2453	protein_coding	transmembrane protein 127 && sp|Q504G0|TM127_DANRE Transmembrane protein 127 OS=Danio rerio OX=7955 GN=tmem127 PE=2 SV=1 && -	-
127512637	33.2369	55.7706	71.0134	10.2315	15.1695	25.0995	53.3403	16.8335	1.65755	0.0030482	0.0433353	LOC127512637	NC_067224.1	31999797	32006280	+	5855	lncRNA	uncharacterized LOC127512637%2C transcript variant X1 && - && -	-
127496343	9.23246	30.0303	45.1903	0	3.25061	8.36649	28.151	3.87237	2.84279	0.00314853	1	LOC127496343	NC_067221.1	42018514	42026110	-	2280	protein_coding	inositol-3-phosphate synthase 1-A-like && sp|Q7ZXY0|INO1A_XENLA Inositol-3-phosphate synthase 1-A OS=Xenopus laevis OX=8355 GN=isyna1-a PE=2 SV=1 && PF07994:Myo-inositol-1-phosphate synthase|PF01658:Myo-inositol-1-phosphate synthase	-
127523331	56.318	43.973	56.2573	101.292	153.862	80.8761	52.1828	112.01	-1.09772	0.00315632	0.0448279	LOC127523331	NC_067231.1	23638610	23645520	-	4108	protein_coding	potassium inwardly rectifying channel subfamily J member 2a && sp|P52185|KCNJ2_CAVPO Inward rectifier potassium channel 2 OS=Cavia porcellus OX=10141 GN=KCNJ2 PE=2 SV=1 && PF01007:Inward rectifier potassium channel transmembrane domain|PF08466:Inward rectifier potassium channel N-terminal|PF17655:Inward rectifier potassium channel C-terminal domain	-
127522152	1754.17	1771.79	1884.16	1282.01	1430.27	1339.57	1803.37	1350.61	0.417237	0.00316825	0.0449527	LOC127522152	NC_067230.1	20216158	20224981	-	1542	protein_coding	olfactomedin-like 3b && sp|Q29RB4|OLF3A_DANRE Olfactomedin-like protein 3A OS=Danio rerio OX=7955 GN=olfml3a PE=2 SV=2 && PF02191:Olfactomedin-like domain	-
127515136	292.669	324.971	491.56	513.621	536.35	752.984	369.733	600.985	-0.700865	0.00319051	0.0452108	LOC127515136	NC_067226.1	46225254	46384610	+	7054	protein_coding	SET binding factor 2%2C transcript variant X1 && sp|E9PXF8|MTMRD_MOUSE Myotubularin-related protein 13 OS=Mus musculus OX=10090 GN=Sbf2 PE=1 SV=1 && PF12335:Myotubularin protein|PF02893:GRAM domain|PF02141:DENN (AEX-3) domain|PF06602:Myotubularin-like phosphatase domain|PF03456:uDENN domain|PF00169:PH domain	-
127518102	1190.99	1039.26	1146.36	1486.64	1487.69	1577.55	1125.54	1517.29	-0.430673	0.00319351	0.0452108	si_ch211-166a6.5	NC_067227.1	30701675	30724133	-	4447	protein_coding	clustered mitochondria protein homolog && sp|Q0IHW8|CLU_XENTR Clustered mitochondria protein homolog OS=Xenopus tropicalis OX=8364 GN=cluh PE=2 SV=1 && PF12807:Translation initiation factor eIF3 subunit 135|PF13236:Clustered mitochondria	-
5857718	16758.8	15060.2	21861	20104.9	26412.3	32097.6	17893.3	26204.9	-0.550404	0.00319593	0.0452108	ND2	NC_010288.1	4059	5103	+	1045	protein_coding	- && sp|O78680|NU2M_CARAU NADH-ubiquinone oxidoreductase chain 2 OS=Carassius auratus OX=7957 GN=MT-ND2 PE=3 SV=1 && -	-
127510939	106.173	85.8009	127.271	26.6019	47.6756	66.0023	106.415	46.7599	1.18439	0.00323636	0.0457376	LOC127510939	NC_067223.1	13683438	13702007	-	2787	protein_coding	thymidine phosphorylase%2C transcript variant X2 && sp|P19971|TYPH_HUMAN Thymidine phosphorylase OS=Homo sapiens OX=9606 GN=TYMP PE=1 SV=2 && PF07831:Pyrimidine nucleoside phosphorylase C-terminal domain|PF00591:Glycosyl transferase family, a/b domain|PF02885:Glycosyl transferase family, helical bundle domain	-
127500330	32.3136	24.6678	47.0348	5.11574	3.25061	14.8738	34.6721	7.7467	2.14677	0.00324984	0.04588	LOC127500330	NC_067237.1	35598520	35601090	+	2358	protein_coding	E3 SUMO-protein ligase ZBED1-like && sp|O96006|ZBED1_HUMAN E3 SUMO-protein ligase ZBED1 OS=Homo sapiens OX=9606 GN=ZBED1 PE=1 SV=1 && -	-
127502385	368.375	361.436	295.12	224.07	225.375	214.74	341.644	221.395	0.625737	0.00325285	0.04588	LOC127502385	NC_067239.1	28422815	28429773	+	2929	protein_coding	GDNF-inducible zinc finger protein 1 && sp|Q4VBD9|GZF1_MOUSE GDNF-inducible zinc finger protein 1 OS=Mus musculus OX=10090 GN=Gzf1 PE=1 SV=2 && PF00651:BTB/POZ domain	zf-C2H2
127512701	593.647	485.848	794.058	868.653	938.342	999.331	624.518	935.442	-0.582119	0.0032699	0.046075	LOC127512701	NC_067224.1	29314017	29328042	+	5527	protein_coding	TSC complex subunit 1a%2C transcript variant X2 && sp|Q92574|TSC1_HUMAN Hamartin OS=Homo sapiens OX=9606 GN=TSC1 PE=1 SV=2 && PF04388:Hamartin protein	-
127498231	270.511	322.826	293.276	451.209	427.997	431.339	295.538	436.848	-0.564614	0.00331405	0.0466511	LOC127498231	NC_067236.1	14439332	14461807	-	3735	protein_coding	rhotekin 2%2C transcript variant X4 && sp|Q5XIZ9|RTKN2_DANRE Rhotekin-2 OS=Danio rerio OX=7955 GN=rtkn2 PE=2 SV=1 && PF08174:Cell division protein anillin	-
127512168	13479.4	14079.9	9763.88	17510.2	18978.1	15521.7	12441.1	17336.7	-0.478734	0.00333309	0.0468731	LOC127512168	NC_067224.1	23066114	23070383	+	1530	protein_coding	transgelin 2%2C transcript variant X2 && sp|Q9UI15|TAGL3_HUMAN Transgelin-3 OS=Homo sapiens OX=9606 GN=TAGLN3 PE=1 SV=2 && PF00307:Calponin homology (CH) domain|PF00402:Calponin family repeat	-
127498328	637.04	694.988	1009.87	584.218	401.992	515.004	780.631	500.405	0.641445	0.0033421	0.046937	LOC127498328	NC_067236.1	1961572	2022164	-	7212	protein_coding	syntaxin binding protein 5b (tomosyn)%2C transcript variant X1 && sp|Q5T5C0|STXB5_HUMAN Syntaxin-binding protein 5 OS=Homo sapiens OX=9606 GN=STXBP5 PE=1 SV=1 && -	-
127514992	172.647	125.484	145.716	278.296	230.793	227.754	147.949	245.615	-0.729559	0.0033473	0.046937	LOC127514992	NC_067225.1	20418335	20471028	+	5765	protein_coding	KN motif and ankyrin repeat domains 4%2C transcript variant X1 && sp|Q6P9J5|KANK4_MOUSE KN motif and ankyrin repeat domain-containing protein 4 OS=Mus musculus OX=10090 GN=Kank4 PE=1 SV=1 && PF13857:Ankyrin repeats (many copies)|PF12075:KN motif	-
127509693	145.873	116.904	314.488	74.6899	56.3439	126.427	192.421	85.8202	1.1631	0.00334989	0.046937	LOC127509693	NC_067222.1	33548622	33580219	-	4486	protein_coding	integrin%2C alpha 3a%2C transcript variant X1 && sp|Q62470|ITA3_MOUSE Integrin alpha-3 OS=Mus musculus OX=10090 GN=Itga3 PE=1 SV=1 && PF08441:Integrin alpha|PF13517:Repeat domain in Vibrio, Colwellia, Bradyrhizobium and Shewanella	-
127521969	870.621	775.426	908.418	1328.05	1196.22	1044.88	851.488	1189.72	-0.48193	0.00335076	0.046937	LOC127521969	NC_067229.1	20042392	20067766	-	5362	protein_coding	microtubule-associated protein 1Sa && sp|P14400|ENP1_TETCF Electromotor neuron-associated protein 1 (Fragment) OS=Tetronarce californica OX=7787 PE=2 SV=1 && -	-
127516983	2500.15	2420.66	3084.93	4072.13	3283.11	3624.55	2668.58	3659.93	-0.45564	0.00335546	0.0469568	zgc_171572	NC_067227.1	9736479	9769012	+	8398	protein_coding	protein bicaudal D homolog 2%2C transcript variant X1 && sp|Q921C5|BICD2_MOUSE Protein bicaudal D homolog 2 OS=Mus musculus OX=10090 GN=Bicd2 PE=1 SV=1 && PF09730:Microtubule-associated protein Bicaudal-D	-
127521346	58.1645	34.3204	48.8793	115.616	75.8475	115.272	47.1214	102.245	-1.11515	0.00336211	0.0470038	LOC127521346	NC_067229.1	433271	438554	-	1460	protein_coding	cyclin-L1-like%2C transcript variant X3 && sp|Q5ZJP9|CCNL1_CHICK Cyclin-L1 OS=Gallus gallus OX=9031 GN=CCNL1 PE=2 SV=1 && PF00134:Cyclin, N-terminal domain	-
127502143	1372.87	1291.3	2528.81	2401.33	2463.96	3476.74	1730.99	2780.68	-0.683698	0.00338482	0.0472751	LOC127502143	NC_067239.1	2820708	2875117	-	4765	protein_coding	cadherin 2%2C type 1%2C N-cadherin (neuronal) && sp|Q90275|CADH2_DANRE Cadherin-2 OS=Danio rerio OX=7955 GN=cdh2 PE=1 SV=2 && PF00028:Cadherin domain|PF01049:Cadherin cytoplasmic region|PF08758:Cadherin prodomain like	-
127507094	750.599	635.999	629.898	1072.26	960.013	834.79	672.165	955.687	-0.507176	0.00338899	0.0472871	LOC127507094	NC_067243.1	25516694	25539066	-	4584	protein_coding	syntrophin%2C beta 2%2C transcript variant X1 && sp|Q61235|SNTB2_MOUSE Beta-2-syntrophin OS=Mus musculus OX=10090 GN=Sntb2 PE=1 SV=2 && PF18012:PH domain|PF00595:PDZ domain	-
127512414	254.816	298.158	260.075	369.357	391.156	475.031	271.016	411.848	-0.605251	0.00339243	0.047289	LOC127512414	NC_067224.1	30374661	30450945	+	6828	protein_coding	calcium/calmodulin-dependent protein kinase kinase 1%2C alpha a%2C transcript variant X1 && sp|Q8N5S9|KKCC1_HUMAN Calcium/calmodulin-dependent protein kinase kinase 1 OS=Homo sapiens OX=9606 GN=CAMKK1 PE=1 SV=2 && PF00069:Protein kinase domain	-
127505461	19.3882	24.6678	49.8016	11.2546	4.33414	4.64805	31.2858	6.74561	2.2162	0.00340185	0.0473742	LOC127505461	NC_067241.1	8387301	8416385	+	12244	protein_coding	dynein%2C axonemal%2C heavy chain 12 && sp|Q63170|DYH7_RAT Dynein axonemal heavy chain 7 OS=Rattus norvegicus OX=10116 GN=Dnah7 PE=2 SV=2 && PF12781:ATP-binding dynein motor region|PF12775:P-loop containing dynein motor region|PF17852:Dynein heavy chain AAA lid domain|PF18198:Dynein heavy chain AAA lid domain|PF12780:P-loop containing dynein motor region D4|PF03028:Dynein heavy chain region D6 P-…	-
127516018	151.412	169.457	207.507	97.1991	91.017	110.624	176.125	99.6132	0.821208	0.00341334	0.0474879	LOC127516018	NC_067226.1	29568217	29585484	-	3670	protein_coding	NACHT%2C LRR and PYD domains-containing protein 12-like && sp|E9Q5R7|NAL12_MOUSE NACHT, LRR and PYD domains-containing protein 12 OS=Mus musculus OX=10090 GN=Nlrp12 PE=1 SV=1 && PF14484:Fish-specific NACHT associated domain|PF17776:NLRC4 helical domain HD2|PF17779:NOD2 winged helix domain|PF05729:NACHT domain	-
127503201	374.838	356.074	583.785	245.556	231.877	321.645	438.232	266.359	0.717935	0.00341756	0.0475004	LOC127503201	NC_067240.1	29635283	29662872	-	5369	protein_coding	folliculin interacting protein 1 && sp|Q68FD7|FNIP1_MOUSE Folliculin-interacting protein 1 OS=Mus musculus OX=10090 GN=Fnip1 PE=1 SV=1 && PF14636:Folliculin-interacting protein N-terminus|PF14637:Folliculin-interacting protein middle domain|PF14638:Folliculin-interacting protein C-terminus	-
127496146	951.867	1024.25	1009.87	653.792	667.458	814.338	995.327	711.863	0.482876	0.00342306	0.0475307	LOC127496146	NC_067234.1	24225811	24235532	-	3901	protein_coding	v-rel avian reticuloendotheliosis viral oncogene homolog B%2C transcript variant X1 && sp|Q04863|RELB_MOUSE Transcription factor RelB OS=Mus musculus OX=10090 GN=Relb PE=1 SV=2 && PF00554:Rel homology DNA-binding domain|PF16179:Rel homology dimerisation domain	RHD
127523377	555.794	732.525	691.689	415.398	422.579	507.567	660.003	448.515	0.55621	0.00342744	0.0475454	LOC127523377	NC_067231.1	12957883	12962210	-	2783	protein_coding	multiple inositol-polyphosphate phosphatase 1b%2C transcript variant X1 && sp|O35217|MINP1_RAT Multiple inositol polyphosphate phosphatase 1 OS=Rattus norvegicus OX=10116 GN=Minpp1 PE=1 SV=3 && PF00328:Histidine phosphatase superfamily (branch 2)	-
127497071	1708.93	1910.14	1928.43	1498.91	1352.25	1252.18	1849.17	1367.78	0.435114	0.00346266	0.0479874	LOC127497071	NC_067235.1	31423993	31443024	-	5052	protein_coding	SAC1 like phosphatidylinositide phosphatase b%2C transcript variant X1 && sp|A1L244|SAC1B_DANRE Phosphatidylinositol-3-phosphatase SAC1-B OS=Danio rerio OX=7955 GN=sacm1lb PE=2 SV=1 && -	-
127497526	807.84	825.834	1028.31	590.357	676.126	606.106	887.328	624.196	0.508002	0.00347214	0.048027	LOC127497526	NC_067235.1	24536843	24541586	+	1960	protein_coding	ALG2 alpha-1%2C3/1%2C6-mannosyltransferase && sp|Q9H553|ALG2_HUMAN Alpha-1,3/1,6-mannosyltransferase ALG2 OS=Homo sapiens OX=9606 GN=ALG2 PE=1 SV=1 && PF00534:Glycosyl transferases group 1|PF13439:Glycosyltransferase Family 4	-
127513416	2441.99	2864.68	2636.72	2064.71	1876.68	2033.06	2647.79	1991.49	0.410698	0.00347224	0.048027	LOC127513416	NC_067224.1	10353641	10381028	-	3777	protein_coding	Tnf receptor-associated factor 2b%2C transcript variant X2 && sp|Q12933|TRAF2_HUMAN TNF receptor-associated factor 2 OS=Homo sapiens OX=9606 GN=TRAF2 PE=1 SV=2 && PF16673:TNF receptor-associated factor BIRC3 binding domain|PF02176:TRAF-type zinc finger	-
127524507	32140	29162.7	26314.6	24213.8	21917.8	19631.5	29205.8	21921	0.413952	0.00348707	0.0481856	LOC127524507	NC_067232.1	29851465	29864248	-	2467	protein_coding	DEAD (Asp-Glu-Ala-Asp) box helicase 21 && sp|Q9NR30|DDX21_HUMAN Nucleolar RNA helicase 2 OS=Homo sapiens OX=9606 GN=DDX21 PE=1 SV=5 && PF00270:DEAD/DEAH box helicase|PF00271:Helicase conserved C-terminal domain|PF08152:GUCT (NUC152) domain	-
127497127	7.38597	6.43507	10.1448	0	0	0	7.9886	0	5.42726	0.00350426	1	LOC127497127	NC_067235.1	8754297	8892428	-	16238	protein_coding	dynein%2C axonemal%2C heavy chain 5 && sp|Q8TE73|DYH5_HUMAN Dynein axonemal heavy chain 5 OS=Homo sapiens OX=9606 GN=DNAH5 PE=1 SV=3 && PF18198:Dynein heavy chain AAA lid domain|PF17857:AAA+ lid domain|PF12780:P-loop containing dynein motor region D4|PF18199:Dynein heavy chain C-terminal domain|PF12781:ATP-binding dynein motor region|PF08385:Dynein heavy chain, N-terminal region 1|PF12775:P-loop …	-
127504569	569.643	405.409	518.305	651.746	773.644	766.928	497.786	730.773	-0.552907	0.00351217	0.0484856	LOC127504569	NC_067241.1	21159349	21187336	-	4237	protein_coding	serum/glucocorticoid regulated kinase 1%2C transcript variant X1 && sp|Q7ZTW4|SGK1_DANRE Serine/threonine-protein kinase Sgk1 OS=Danio rerio OX=7955 GN=sgk1 PE=2 SV=1 && PF00069:Protein kinase domain	-
127503263	8298.14	8390.26	7879.72	6746.64	6199.99	6047.11	8189.37	6331.25	0.371263	0.00354947	0.0489533	LOC127503263	NC_067240.1	14185749	14188556	+	2001	protein_coding	baculoviral IAP repeat containing 2%2C transcript variant X1 && sp|Q90660|BIR_CHICK Inhibitor of apoptosis protein OS=Gallus gallus OX=9031 GN=ITA PE=2 SV=1 && PF00653:Inhibitor of Apoptosis domain|PF13920:Zinc finger, C3HC4 type (RING finger)|PF00619:Caspase recruitment domain	-
127499639	684.125	639.217	718.434	504.412	437.748	500.13	680.592	480.764	0.501346	0.00356503	0.0491204	LOC127499639	NC_067237.1	21532521	21568650	-	4705	protein_coding	RAN binding protein 10%2C transcript variant X1 && sp|Q1LUS8|RBP10_DANRE Ran-binding protein 10 OS=Danio rerio OX=7955 GN=ranbp10 PE=3 SV=1 && PF00622:SPRY domain|PF10607:CTLH/CRA C-terminal to LisH motif domain	-
127512054	649.042	641.362	429.769	338.662	424.746	352.322	573.391	371.91	0.624623	0.00360725	0.0496543	LOC127512054	NC_067224.1	29925759	29966892	-	4507	protein_coding	c2cd2 like%2C transcript variant X1 && sp|O14523|C2C2L_HUMAN Phospholipid transfer protein C2CD2L OS=Homo sapiens OX=9606 GN=C2CD2L PE=1 SV=3 && PF18696:Synaptotagmin-like, mitochondrial and lipid-binding domain	-
127520486	118.176	156.587	147.56	67.5278	65.0121	91.1018	140.774	74.5472	0.913839	0.00361648	0.0497336	LOC127520486	NC_067229.1	48294119	48300032	-	3549	protein_coding	polo-like kinase 2a (Drosophila) && sp|Q9NYY3|PLK2_HUMAN Serine/threonine-protein kinase PLK2 OS=Homo sapiens OX=9606 GN=PLK2 PE=1 SV=3 && PF00659:POLO box duplicated region|PF00069:Protein kinase domain	-
127506300	1679.38	1469.34	2684.67	2937.46	2549.56	3395.87	1944.47	2960.96	-0.606517	0.00362467	0.0497983	LOC127506300	NC_067242.1	25379085	25500140	+	11049	protein_coding	rho GTPase-activating protein 21%2C transcript variant X4 && sp|Q5T5U3|RHG21_HUMAN Rho GTPase-activating protein 21 OS=Homo sapiens OX=9606 GN=ARHGAP21 PE=1 SV=2 && PF00620:RhoGAP domain|PF17820:PDZ domain|PF15410:Pleckstrin homology domain	-
127495335	43.3926	27.8853	52.5683	91.0602	78.0146	105.976	41.2821	91.6835	-1.1476	0.00363997	0.0499605	LOC127495335	NC_067234.1	7949156	8000190	-	4237	protein_coding	angiomotin like 1%2C transcript variant X1 && sp|Q9D4H4|AMOL1_MOUSE Angiomotin-like protein 1 OS=Mus musculus OX=10090 GN=Amotl1 PE=1 SV=2 && PF12240:Angiomotin C terminal	-
127509045	739.52	693.915	561.651	518.736	378.154	445.283	665.029	447.391	0.571369	0.00364879	0.0500336	LOC127509045	NC_067222.1	19640547	19649573	+	1798	protein_coding	hydroxyacylglutathione hydrolase && sp|Q6P963|GLO2_DANRE Hydroxyacylglutathione hydrolase, mitochondrial OS=Danio rerio OX=7955 GN=hagh PE=2 SV=2 && PF16123:Hydroxyacylglutathione hydrolase C-terminus|PF00753:Metallo-beta-lactamase superfamily	-
127522349	312.057	164.094	371.667	444.047	477.839	519.652	282.606	480.513	-0.763834	0.00366014	0.0500693	LOC127522349	NC_067230.1	18368190	18459920	+	9050	protein_coding	spectrin%2C beta%2C non-erythrocytic 1%2C transcript variant X3 && sp|Q01082|SPTB2_HUMAN Spectrin beta chain, non-erythrocytic 1 OS=Homo sapiens OX=9606 GN=SPTBN1 PE=1 SV=2 && PF00435:Spectrin repeat|PF00307:Calponin homology (CH) domain|PF15410:Pleckstrin homology domain	-
127503397	50.7785	56.8431	239.785	40.926	39.0073	41.8325	115.802	40.5886	1.51392	0.00366184	0.0500693	LOC127503397	NC_067240.1	7118680	7207632	-	12576	protein_coding	E3 ubiquitin-protein ligase NEDD4-like%2C transcript variant X3 && sp|Q96PU5|NED4L_HUMAN E3 ubiquitin-protein ligase NEDD4-like OS=Homo sapiens OX=9606 GN=NEDD4L PE=1 SV=2 && -	-
127522334	153.259	117.976	123.582	227.139	175.533	279.813	131.606	227.495	-0.790033	0.0036619	0.0500693	si_ch211-51h4.2	NC_067230.1	5255710	5393589	+	5888	protein_coding	uncharacterized si_ch211-51h4.2%2C transcript variant X1 && - && -	-
127520831	22.1579	28.9578	27.6675	81.8519	42.2579	76.228	26.2611	66.7793	-1.34989	0.00366689	0.0500852	LOC127520831	NC_067229.1	42519617	42585129	-	6693	protein_coding	nuclear receptor interacting protein 1b%2C transcript variant X5 && sp|Q8CBD1|NRIP1_MOUSE Nuclear receptor-interacting protein 1 OS=Mus musculus OX=10090 GN=Nrip1 PE=1 SV=1 && -	-
127515446	395.149	495.5	660.332	356.056	299.056	334.66	516.994	329.924	0.647907	0.00367007	0.0500852	LOC127515446	NC_067226.1	40827257	40848080	+	7192	protein_coding	alkaline ceramidase 2%2C transcript variant X1 && sp|Q5QJU3|ACER2_HUMAN Alkaline ceramidase 2 OS=Homo sapiens OX=9606 GN=ACER2 PE=1 SV=2 && PF05875:Ceramidase	-
127505735	1939.74	2178.27	3496.25	1488.68	1436.77	2012.61	2538.09	1646.02	0.624635	0.00369339	0.0502223	LOC127505735	NC_067242.1	5360511	5433863	+	5486	protein_coding	neuropilin 1a%2C transcript variant X1 && sp|Q8QFX6|NRP1A_DANRE Neuropilin-1a OS=Danio rerio OX=7955 GN=nrp1a PE=2 SV=1 && PF11980:C-terminal domain of neuropilin glycoprotein|PF00754:F5/8 type C domain|PF00629:MAM domain, meprin/A5/mu|PF00431:CUB domain	-
127524710	10.1557	13.9427	21.2118	40.926	36.8402	63.2135	15.1034	46.9932	-1.63832	0.00369572	0.0502223	LOC127524710	NC_067232.1	16360583	16364523	+	2186	protein_coding	tetratricopeptide repeat protein 9A && sp|Q92623|TTC9A_HUMAN Tetratricopeptide repeat protein 9A OS=Homo sapiens OX=9606 GN=TTC9 PE=1 SV=3 && PF07719:Tetratricopeptide repeat	-
127513002	258.509	202.705	226.874	393.912	266.55	470.383	229.362	376.948	-0.717135	0.00369592	0.0502223	LOC127513002	NC_067224.1	25141169	25195363	+	17566	protein_coding	Rho GTPase activating protein 20b%2C transcript variant X2 && sp|Q9P2F6|RHG20_HUMAN Rho GTPase-activating protein 20 OS=Homo sapiens OX=9606 GN=ARHGAP20 PE=1 SV=2 && -	-
127500489	3040.25	2969.78	3359.76	4145.8	3866.06	4259.47	3123.27	4090.44	-0.389179	0.0036967	0.0502223	LOC127500489	NC_067238.1	25672374	25687197	-	5433	protein_coding	anillin%2C actin binding protein%2C transcript variant X2 && sp|Q801E2|ANLN_XENLA Anillin OS=Xenopus laevis OX=8355 GN=anln PE=1 SV=1 && PF16018:Anillin N-terminus|PF08174:Cell division protein anillin|PF00169:PH domain	-
127503905	229.888	225.227	179.839	350.94	309.891	323.504	211.652	328.112	-0.633211	0.00370033	0.0502223	LOC127503905	NC_067240.1	13901170	13906351	-	2046	protein_coding	S-phase kinase-associated protein 2%2C E3 ubiquitin protein ligase%2C transcript variant X1 && sp|Q9Z0Z3|SKP2_MOUSE S-phase kinase-associated protein 2 OS=Mus musculus OX=10090 GN=Skp2 PE=1 SV=1 && PF12937:F-box-like	-
127501172	1009.11	1066.08	1905.37	744.852	918.838	863.608	1326.85	842.433	0.655716	0.00370429	0.0502223	LOC127501172	NC_067238.1	13568183	13744524	+	8415	protein_coding	PVR cell adhesion molecule related 2 like%2C transcript variant X2 && sp|P32507|NECT2_MOUSE Nectin-2 OS=Mus musculus OX=10090 GN=Nectin2 PE=1 SV=2 && PF08205:CD80-like C2-set immunoglobulin domain|PF07686:Immunoglobulin V-set domain	-
127499391	323.136	311.028	269.297	384.704	551.52	444.354	301.154	460.192	-0.611477	0.00370469	0.0502223	si_zfos-464b6.2	NC_067237.1	1657522	1735751	+	23789	protein_coding	beta-1%2C4-galactosyltransferase galt-1%2C transcript variant X28 && - && -	-
127510566	54.4715	89.0185	47.9571	99.2454	126.774	169.189	63.8157	131.736	-1.05134	0.00373959	0.0506473	LOC127510566	NC_067220.1	17445021	17451965	+	2228	protein_coding	ankyrin repeat domain 37 && sp|Q28FJ2|ANR37_XENTR Ankyrin repeat domain-containing protein 37 OS=Xenopus tropicalis OX=8364 GN=ankrd37 PE=2 SV=1 && PF12796:Ankyrin repeats (3 copies)	-
[truncated: 1,652 more rows]
