# Supplementary material for: Preliminary study of BF/C2 on immune mechanism of grass carp against GCRV infection
Source: BMC Genomics. 2024 Jul 24;25:715. doi: 10.1186/s12864-024-10609-3 (PMC11271160; doi:10.1186/s12864-024-10609-3)
Supplement: Supplementary file 2 — Supplementary Material 2. [file 12864_2024_10609_MOESM2_ESM.xlsx]

## Sheet: A9vsPBS9_deg_all
gene_id	A91	A92	A93	PBS91	PBS92	PBS93	A9	PBS9	log2FoldChange	pvalue	padj	gene_name	gene_chr	gene_start	gene_end	gene_strand	gene_length	gene_biotype	gene_description	Family
127524917	2097.28	2244.53	2764.91	459.997	405.678	488.682	2368.91	451.452	2.39117	2.25849e-48	3.77845e-44	LOC127524917	NC_067232.1	32367503	32379342	+	4237	protein_coding	tumor necrosis factor%2C alpha-induced protein 3 && sp|Q60769|TNAP3_MOUSE Tumor necrosis factor alpha-induced protein 3 OS=Mus musculus OX=10090 GN=Tnfaip3 PE=1 SV=2 && PF01754:A20-like zinc finger|PF02338:OTU-like cysteine protease	-
127501664	7961.12	9582.96	6262.31	1802.5	1723.6	2137.26	7935.47	1887.79	2.07152	9.54397e-36	7.98353e-32	LOC127501664	NC_067238.1	32935154	32937644	-	1077	protein_coding	colony stimulating factor 3 (granulocyte) b && - && -	-
127499408	9775.72	9210.61	7234.09	2761	2676.84	2858.7	8740.14	2765.51	1.66007	1.84618e-31	1.02955e-27	LOC127499408	NC_067237.1	23435146	23461110	+	3018	protein_coding	lon peptidase 2%2C peroxisomal && sp|Q5PQY6|LONP2_DANRE Lon protease homolog 2, peroxisomal OS=Danio rerio OX=7955 GN=lonp2 PE=2 SV=1 && PF05362:Lon protease (S16) C-terminal proteolytic domain|PF00004:ATPase family associated with various cellular activities (AAA)|PF02190:ATP-dependent protease La (LON) substrate-binding domain	-
127524547	4782.84	4251.85	4202.55	1553.25	1620.61	1676.59	4412.41	1616.81	1.44835	2.65958e-29	1.11237e-25	LOC127524547	NC_067232.1	8129195	8156052	+	6655	protein_coding	nuclear factor NF-kappa-B p100 subunit-like%2C transcript variant X1 && sp|Q9WTK5|NFKB2_MOUSE Nuclear factor NF-kappa-B p100 subunit OS=Mus musculus OX=10090 GN=Nfkb2 PE=1 SV=1 && PF00554:Rel homology DNA-binding domain|PF12796:Ankyrin repeats (3 copies)|PF16179:Rel homology dimerisation domain	RHD
127517415	2042.54	2244.53	2007.03	625.15	733.583	702.119	2098.03	686.951	1.61087	2.10309e-28	7.03695e-25	LOC127517415	NC_067227.1	27455363	27469996	+	4170	protein_coding	solute carrier family 2 member 6%2C transcript variant X1 && sp|Q3UDF0|GTR6_MOUSE Solute carrier family 2, facilitated glucose transporter member 6 OS=Mus musculus OX=10090 GN=Slc2a6 PE=1 SV=1 && PF00083:Sugar (and other) transporter	-
127497584	26198.6	25325.9	29774.3	6034.67	7756.22	9684.8	27099.6	7825.23	1.79203	8.38465e-28	2.33792e-24	LOC127497584	NC_067235.1	24214398	24224271	+	3732	protein_coding	STEAP family member 4%2C transcript variant X2 && sp|Q687X5|STEA4_HUMAN Metalloreductase STEAP4 OS=Homo sapiens OX=9606 GN=STEAP4 PE=1 SV=1 && PF01794:Ferric reductase like transmembrane component|PF03807:NADP oxidoreductase coenzyme F420-dependent	-
127515755	8247.79	8193.72	6307.24	2484.39	2595.92	2812.34	7582.92	2630.88	1.52716	2.00694e-26	4.79659e-23	LOC127515755	NC_067226.1	48546936	48592722	-	4725	protein_coding	phosphodiesterase 5A%2C cGMP-specific%2C b%2C transcript variant X1 && sp|O76074|PDE5A_HUMAN cGMP-specific 3',5'-cyclic phosphodiesterase OS=Homo sapiens OX=9606 GN=PDE5A PE=1 SV=2 && PF00233:3'5'-cyclic nucleotide phosphodiesterase|PF01590:GAF domain	-
127518538	588.275	541.522	586.97	123.612	141.882	135.209	572.256	133.567	2.09921	1.11572e-24	2.33325e-21	LOC127518538	NC_067228.1	10846376	10871074	-	5497	protein_coding	AF4/FMR2 family%2C member 3%2C transcript variant X4 && sp|P51826|AFF3_HUMAN AF4/FMR2 family member 3 OS=Homo sapiens OX=9606 GN=AFF3 PE=1 SV=3 && PF05110:AF-4 proto-oncoprotein	AF-4
127509220	16503.5	14147.6	10992.3	43933.8	36207.2	43467.6	13881.1	41202.9	-1.56963	1.87479e-23	3.48502e-20	LOC127509220	NC_067222.1	29526613	29527995	+	933	protein_coding	ferritin%2C heavy polypeptide-like 27 && sp|P49947|FRIM_SALSA Ferritin, middle subunit OS=Salmo salar OX=8030 PE=2 SV=1 && PF00210:Ferritin-like domain	-
127519108	12037.2	10663.2	11831.2	30164.3	25022.7	26611	11510.5	27266	-1.24416	5.62142e-23	9.40463e-20	LOC127519108	NC_067228.1	24988133	24999649	-	1986	protein_coding	four and a half LIM domains 2a%2C transcript variant X1 && sp|Q14192|FHL2_HUMAN Four and a half LIM domains protein 2 OS=Homo sapiens OX=9606 GN=FHL2 PE=1 SV=3 && PF00412:LIM domain	-
127523917	805.27	742.821	733.468	1951.44	1960.07	2314.96	760.52	2075.49	-1.44858	7.37117e-23	1.12109e-19	LOC127523917	NC_067221.1	16788059	16790875	+	1435	protein_coding	coagulation factor IIIb && sp|P20352|TF_MOUSE Tissue factor OS=Mus musculus OX=10090 GN=F3 PE=1 SV=2 && PF09294:Interferon-alpha/beta receptor, fibronectin type III|PF01108:Tissue factor	-
127515681	3956.67	3248.19	3364.58	1463.07	1248.56	1298.97	3523.15	1336.87	1.39793	1.37445e-22	1.84224e-19	LOC127515681	NC_067226.1	22545207	22568995	-	3905	protein_coding	heat shock protein 12B%2C transcript variant X1 && sp|Q96MM6|HS12B_HUMAN Heat shock 70 kDa protein 12B OS=Homo sapiens OX=9606 GN=HSPA12B PE=1 SV=2 && -	-
127525136	1546.83	1673.71	2147.66	5567.59	4649.53	5089.64	1789.4	5102.25	-1.51167	1.43151e-22	1.84224e-19	LOC127525136	NC_067232.1	19534392	19537044	+	1655	protein_coding	dickkopf WNT signaling pathway inhibitor 1a && sp|O94907|DKK1_HUMAN Dickkopf-related protein 1 OS=Homo sapiens OX=9606 GN=DKK1 PE=1 SV=1 && PF04706:Dickkopf N-terminal cysteine-rich region	-
127516875	4758.95	4641.22	3664.41	1458.01	1284.3	1742.26	4354.86	1494.85	1.5424	6.7066e-22	8.01438e-19	LOC127516875	NC_067220.1	35876939	35878822	+	1017	protein_coding	chemokine (C-X-C motif) ligand 18b && - && -	-
127510502	9750.83	14050.3	11341.9	4471.29	4402.55	3627.45	11714.3	4167.1	1.49124	1.54982e-21	1.62071e-18	LOC127510502	NC_067223.1	10750787	10758352	-	2819	protein_coding	heat shock protein 90%2C beta (grp94)%2C member 1 && sp|Q66HD0|ENPL_RAT Endoplasmin OS=Rattus norvegicus OX=10116 GN=Hsp90b1 PE=1 SV=2 && -	-
127497966	2553.17	2383.45	2380.11	891.624	1050.98	978.33	2438.91	973.644	1.32484	1.54999e-21	1.62071e-18	LOC127497966	NC_067235.1	7256284	7260898	-	4615	protein_coding	SRY-box transcription factor 4b && sp|Q06831|SOX4_MOUSE Transcription factor SOX-4 OS=Mus musculus OX=10090 GN=Sox4 PE=1 SV=2 && PF00505:HMG (high mobility group) box	HMG
127513556	5705.57	7088.94	8250.78	2773.15	2544.42	2294.68	7015.1	2537.42	1.46717	5.53554e-21	5.44762e-18	LOC127513556	NC_067224.1	31789874	31795477	+	2100	protein_coding	cellular communication network factor 1%2C like 1 && sp|O00622|CCN1_HUMAN CCN family member 1 OS=Homo sapiens OX=9606 GN=CCN1 PE=1 SV=1 && PF00093:von Willebrand factor type C domain|PF00219:Insulin-like growth factor binding protein	-
127525235	5736.43	5351.91	3163.39	1234.09	1245.41	1583.87	4750.57	1354.46	1.81025	1.49573e-19	1.3902e-16	LOC127525235	NC_067232.1	12683452	12685531	+	995	protein_coding	uncharacterized LOC127525235 && - && -	-
127521597	5304.43	8929.92	6610	2363.82	2501.33	2199.07	6948.12	2354.74	1.56115	4.20864e-19	3.70582e-16	LOC127521597	NC_067229.1	38329055	38341894	+	4046	protein_coding	hypoxia up-regulated 1 && sp|Q7ZUW2|HYOU1_DANRE Hypoxia up-regulated protein 1 OS=Danio rerio OX=7955 GN=hyou1 PE=2 SV=1 && PF00012:Hsp70 protein	-
127503933	994.394	814.646	784.254	295.857	200.737	241.444	864.431	246.013	1.81255	5.60873e-19	4.6917e-16	LOC127503933	NC_067240.1	30121349	30124018	-	1514	protein_coding	interferon regulatory factor 1b%2C transcript variant X1 && sp|Q90876|IRF1_CHICK Interferon regulatory factor 1 OS=Gallus gallus OX=9031 GN=IRF1 PE=2 SV=1 && PF00605:Interferon regulatory factor transcription factor	IRF
127506311	1382.6	1407.2	1089.95	449.865	457.176	477.093	1293.25	461.378	1.48691	7.39608e-19	5.89221e-16	LOC127506311	NC_067242.1	24378167	24402804	-	5293	protein_coding	RPGR interacting protein 1 && sp|Q8CG73|FTM_MOUSE Protein fantom OS=Mus musculus OX=10090 GN=Rpgrip1l PE=1 SV=2 && PF11618:First C2 domain of RPGR-interacting protein 1|PF18111:Retinitis pigmentosa G-protein regulator interacting C-terminal	-
127498920	643.021	701.239	749.095	1710.3	1693.13	1632.16	697.785	1678.53	-1.26624	2.76196e-18	2.10035e-15	LOC127498920	NC_067221.1	6463123	6465317	-	1207	protein_coding	growth arrest and DNA-damage-inducible%2C beta b && sp|O75293|GA45B_HUMAN Growth arrest and DNA damage-inducible protein GADD45 beta OS=Homo sapiens OX=9606 GN=GADD45B PE=1 SV=1 && PF01248:Ribosomal protein L7Ae/L30e/S12e/Gadd45 family	-
127517018	4268.23	4800.93	5181.16	11198	10870.3	9542.83	4750.11	10537	-1.1494	3.10348e-18	2.25744e-15	LOC127517018	NC_067227.1	28779391	28783378	-	2629	protein_coding	Pim-1 proto-oncogene%2C serine/threonine kinase && sp|Q95LJ0|PIM1_FELCA Serine/threonine-protein kinase pim-1 OS=Felis catus OX=9685 GN=PIM1 PE=2 SV=1 && PF00069:Protein kinase domain	-
127502012	2708.45	2168.93	1791.19	6694.27	5805.6	5406.41	2222.85	5968.76	-1.42506	4.30174e-18	2.99867e-15	LOC127502012	NC_067239.1	19070573	19072628	+	1548	protein_coding	ChaC%2C cation transport regulator homolog 1 (E. coli) && sp|Q5SPB6|CHAC1_DANRE Glutathione-specific gamma-glutamylcyclotransferase 1 OS=Danio rerio OX=7955 GN=chac1 PE=3 SV=1 && PF04752:ChaC-like protein	-
127496971	725.639	732.426	585.016	161.1	223.858	200.881	681.027	195.28	1.8025	7.43345e-18	4.97446e-15	LOC127496971	NC_067235.1	31330968	31381294	+	6683	protein_coding	zinc and ring finger 2b%2C transcript variant X1 && sp|Q08CN9|ZNRF2_DANRE E3 ubiquitin-protein ligase znrf2 OS=Danio rerio OX=7955 GN=znrf2 PE=2 SV=1 && PF13639:Ring finger domain	-
127510915	486.745	614.292	507.861	150.968	155.545	158.387	536.299	154.967	1.79119	1.94119e-17	1.24908e-14	LOC127510915	NC_067223.1	13703777	13710069	-	5287	protein_coding	SH3 and multiple ankyrin repeat domains 3b && sp|Q9JLU4|SHAN3_RAT SH3 and multiple ankyrin repeat domains protein 3 OS=Rattus norvegicus OX=10116 GN=Shank3 PE=1 SV=3 && PF00536:SAM domain (Sterile alpha motif)	-
127494818	5800.13	4594.91	3891.97	1789.33	2006.32	1944.11	4762.34	1913.25	1.31563	1.68248e-16	1.04251e-13	LOC127494818	NC_067233.1	16848069	16872185	+	3836	protein_coding	TNFAIP3 interacting protein 1%2C transcript variant X3 && sp|Q15025|TNIP1_HUMAN TNFAIP3-interacting protein 1 OS=Homo sapiens OX=9606 GN=TNIP1 PE=1 SV=2 && PF16516:Leucine zipper of domain CC2 of NEMO, NF-kappa-B essential modulator	-
127502859	11740.6	15076.6	12923.1	6348.77	6439.34	6169.37	13246.8	6319.16	1.06787	3.76589e-16	2.25012e-13	LOC127502859	NC_067239.1	20729545	20737517	+	2421	protein_coding	protein disulfide isomerase family A%2C member 6 && sp|Q922R8|PDIA6_MOUSE Protein disulfide-isomerase A6 OS=Mus musculus OX=10090 GN=Pdia6 PE=1 SV=3 && PF00085:Thioredoxin	-
127510529	651.98	720.14	544.974	139.823	215.451	194.121	639.031	183.131	1.80334	9.01588e-16	5.20123e-13	LOC127510529	NC_067220.1	30882703	30886515	-	2623	protein_coding	TNFAIP3 interacting protein 2 && sp|Q8NFZ5|TNIP2_HUMAN TNFAIP3-interacting protein 2 OS=Homo sapiens OX=9606 GN=TNIP2 PE=1 SV=1 && PF12180:TSG101 and ALIX binding domain of CEP55	-
127518845	316.534	502.775	403.359	90.1756	95.639	105.27	407.556	97.0281	2.0704	9.91763e-16	5.53073e-13	LOC127518845	NC_067228.1	5521623	5537538	+	5554	protein_coding	insulin-like growth factor binding protein 5b%2C transcript variant X1 && sp|Q07079|IBP5_MOUSE Insulin-like growth factor-binding protein 5 OS=Mus musculus OX=10090 GN=Igfbp5 PE=1 SV=1 && PF00086:Thyroglobulin type-1 repeat|PF00219:Insulin-like growth factor binding protein	-
127494502	1070.04	1511.16	1715.01	452.905	455.074	552.424	1432.07	486.801	1.55647	1.81308e-15	9.78478e-13	LOC127494502	NC_067233.1	18605132	18622941	+	2831	protein_coding	carboxypeptidase X (M14 family)%2C member 1b && sp|Q9Z100|CPXM1_MOUSE Probable carboxypeptidase X1 OS=Mus musculus OX=10090 GN=Cpxm1 PE=2 SV=2 && PF13620:Carboxypeptidase regulatory-like domain|PF00246:Zinc carboxypeptidase|PF00754:F5/8 type C domain	-
127494923	976.477	1029.18	712.958	305.989	294.274	334.158	906.204	311.474	1.54048	2.98301e-15	1.55956e-12	LOC127494923	NC_067221.1	38830615	38837879	-	2242	protein_coding	finTRIM family%2C member 67 && sp|Q14258|TRI25_HUMAN E3 ubiquitin/ISG15 ligase TRIM25 OS=Homo sapiens OX=9606 GN=TRIM25 PE=1 SV=2 && PF00643:B-box zinc finger|PF15227:zinc finger of C3HC4-type, RING	-
127499390	2535.26	2728.4	2255.1	1053.74	1250.66	991.851	2506.25	1098.75	1.18995	4.42478e-15	2.24323e-12	LOC127499390	NC_067237.1	1248429	1259272	-	2899	protein_coding	dual specificity phosphatase 8b && sp|Q13202|DUS8_HUMAN Dual specificity protein phosphatase 8 OS=Homo sapiens OX=9606 GN=DUSP8 PE=1 SV=2 && PF00782:Dual specificity phosphatase, catalytic domain	-
127504488	1406.48	1082.1	1295.04	428.588	501.317	543.732	1261.21	491.212	1.36009	6.78783e-15	3.34001e-12	wu_fa11c10	NC_067241.1	8719448	8742695	+	4892	protein_coding	protein FAM110A%2C transcript variant X1 && sp|Q5BJX5|F110B_RAT Protein FAM110B OS=Rattus norvegicus OX=10116 GN=Fam110b PE=2 SV=1 && -	-
127505798	9712.01	13527.7	6951.83	2763.02	3395.71	3980.93	10063.8	3379.89	1.57411	1.39715e-14	6.6784e-12	LOC127505798	NC_067242.1	18381953	18385682	-	2357	protein_coding	protein disulfide isomerase family A%2C member 4 && sp|P13667|PDIA4_HUMAN Protein disulfide-isomerase A4 OS=Homo sapiens OX=9606 GN=PDIA4 PE=1 SV=2 && PF00085:Thioredoxin|PF13848:Thioredoxin-like domain	-
127505536	866.984	789.13	854.573	326.253	362.587	313.877	836.896	334.239	1.32449	1.53193e-14	7.11921e-12	LOC127505536	NC_067241.1	12747722	12826909	+	5615	protein_coding	pleckstrin homology domain containing%2C family G (with RhoGef domain) member 5b%2C transcript variant X1 && sp|Q6RFZ7|PKHG5_RAT Pleckstrin homology domain-containing family G member 5 OS=Rattus norvegicus OX=10116 GN=Plekhg5 PE=1 SV=1 && PF00621:RhoGEF domain	-
127520902	2319.26	2779.44	2962.2	1125.68	1297.96	1254.54	2686.96	1226.06	1.13202	2.60933e-14	1.17984e-11	LOC127520902	NC_067229.1	29878243	29929852	-	8708	protein_coding	integrin alpha-2-like%2C transcript variant X1 && sp|P17301|ITA2_HUMAN Integrin alpha-2 OS=Homo sapiens OX=9606 GN=ITGA2 PE=1 SV=1 && PF01839:FG-GAP repeat|PF00092:von Willebrand factor type A domain|PF08441:Integrin alpha	-
127498970	15515.1	12094.9	14390	28843	26867.2	27550.7	14000	27753.6	-0.987265	2.95707e-14	1.30189e-11	LOC127498970	NC_067221.1	40712681	40730966	-	2545	protein_coding	tropomyosin 4b%2C transcript variant X1 && - && PF00261:Tropomyosin	-
127498579	678.855	589.721	492.234	205.681	139.78	188.326	586.937	177.929	1.72109	3.53827e-14	1.51783e-11	LOC127498579	NC_067236.1	29341335	29343819	-	1349	protein_coding	nuclear factor of kappa light polypeptide gene enhancer in B-cells inhibitor%2C alpha b && sp|Q91974|IKBA_CHICK NF-kappa-B inhibitor alpha OS=Gallus gallus OX=9031 GN=NFKBIA PE=2 SV=1 && PF12796:Ankyrin repeats (3 copies)|PF13606:Ankyrin repeat	-
127497951	913.767	965.857	1065.53	445.812	384.658	377.618	981.718	402.696	1.28571	3.92324e-14	1.64089e-11	LOC127497951	NC_067235.1	19246031	19252245	-	2691	protein_coding	growth differentiation factor 6a && sp|P85857|GDF6A_DANRE Growth/differentiation factor 6-A OS=Danio rerio OX=7955 GN=gdf6a PE=1 SV=1 && PF00019:Transforming growth factor beta like domain|PF00688:TGF-beta propeptide	-
127507548	2514.35	2494.03	2696.55	1387.08	1234.9	1262.27	2568.31	1294.75	0.988121	1.49696e-13	6.10831e-11	LOC127507548	NC_067222.1	20159747	20175403	+	4662	protein_coding	interleukin 12 receptor%2C beta 2a%2C like && sp|Q99665|I12R2_HUMAN Interleukin-12 receptor subunit beta-2 OS=Homo sapiens OX=9606 GN=IL12RB2 PE=1 SV=1 && PF00041:Fibronectin type III domain	-
127512442	11958.6	10800.2	7668.7	4378.08	4260.67	4689.81	10142.5	4442.85	1.19083	1.67862e-13	6.68648e-11	LOC127512442	NC_067224.1	26307551	26317393	+	2928	protein_coding	ATPase H+ transporting V1 subunit Aa%2C transcript variant X2 && sp|P31404|VATA_BOVIN V-type proton ATPase catalytic subunit A OS=Bos taurus OX=9913 GN=ATP6V1A PE=1 SV=2 && PF16886:ATPsynthase alpha/beta subunit N-term extension|PF00006:ATP synthase alpha/beta family, nucleotide-binding domain|PF02874:ATP synthase alpha/beta family, beta-barrel domain	-
127494750	1483.13	1574.48	2171.1	700.128	755.653	550.492	1742.9	668.758	1.3823	2.77119e-13	1.07819e-10	LOC127494750	NC_067233.1	13448075	13454450	+	4666	protein_coding	protocadherin 18b%2C transcript variant X1 && sp|Q9HCL0|PCD18_HUMAN Protocadherin-18 OS=Homo sapiens OX=9606 GN=PCDH18 PE=1 SV=3 && PF00028:Cadherin domain|PF08266:Cadherin-like	-
127502266	3505.76	4218.77	4776.82	2072.01	1994.76	1804.07	4167.12	1956.95	1.09054	2.8428e-13	1.08091e-10	LOC127502266	NC_067239.1	26173398	26178227	-	2957	protein_coding	gap junction protein alpha 1b && sp|O57474|CXA1_DANRE Gap junction alpha-1 protein OS=Danio rerio OX=7955 GN=gja1 PE=1 SV=3 && PF03508:Gap junction alpha-1 protein (Cx43)|PF00029:Connexin	-
127495819	5182	4867.09	5740.78	2801.52	2856.56	2774.67	5263.29	2810.92	0.904924	7.31966e-13	2.72129e-10	LOC127495819	NC_067234.1	25110514	25118182	+	3367	protein_coding	tsukushi small leucine rich proteoglycan homolog (Xenopus laevis)%2C transcript variant X3 && sp|Q58A48|TSK_DANRE Tsukushi OS=Danio rerio OX=7955 GN=tsku PE=2 SV=2 && PF13855:Leucine rich repeat	-
127510966	317.529	272.179	114.269	27.3567	22.0705	40.5626	234.659	29.9966	2.96457	7.73033e-13	2.81149e-10	LOC127510966	NC_067223.1	4266161	5002497	+	1150	protein_coding	fish-egg lectin-like%2C transcript variant X1 && sp|P68512|FEL_CYPCA Fish-egg lectin OS=Cyprinus carpio OX=7962 PE=1 SV=1 && PF06462:Propeller	-
127500818	9920.05	8657.74	9110.24	23420.3	18177.7	16297.5	9229.34	19298.5	-1.06419	1.17474e-12	4.18157e-10	LOC127500818	NC_067238.1	22533668	22536400	+	1590	protein_coding	MARCKS-like 1b && sp|Q6NWH2|MRPB_DANRE MARCKS-related protein 1-B OS=Danio rerio OX=7955 GN=marcksl1b PE=2 SV=1 && PF02063:MARCKS family	-
127520202	1098.91	1032.96	689.519	309.029	267.999	383.413	940.461	320.147	1.55398	1.32205e-12	4.6079e-10	LOC127520202	NC_067229.1	45847091	45860153	+	2646	protein_coding	interleukin 1%2C beta%2C transcript variant X3 && - && PF00340:Interleukin-1 / 18	-
127505438	2341.15	2065.91	1635.9	834.885	829.222	978.33	2014.32	880.812	1.19317	1.6067e-12	5.48572e-10	LOC127505438	NC_067241.1	12173471	12193248	+	3131	protein_coding	LIM domain and actin binding 1a%2C transcript variant X1 && sp|F1LR10|LIMA1_RAT LIM domain and actin-binding protein 1 OS=Rattus norvegicus OX=10116 GN=Lima1 PE=1 SV=2 && PF00412:LIM domain	-
127522147	1042.17	958.296	1154.41	2135.85	2292.18	1982.74	1051.63	2136.92	-1.0229	1.99972e-12	6.69106e-10	LOC127522147	NC_067230.1	20343618	20348063	+	3322	protein_coding	leiomodin 1b (smooth muscle) && sp|P29536|LMOD1_HUMAN Leiomodin-1 OS=Homo sapiens OX=9606 GN=LMOD1 PE=1 SV=3 && -	-
127505728	808.256	773.063	1045.02	353.61	364.689	266.554	875.447	328.284	1.41566	2.17283e-12	7.09474e-10	LOC127505728	NC_067242.1	17206822	17312696	-	5207	protein_coding	sulfatase 1%2C transcript variant X4 && sp|Q90XB6|SULF1_COTCO Extracellular sulfatase Sulf-1 OS=Coturnix coturnix OX=9091 GN=SULF1 PE=1 SV=1 && PF12548:Sulfatase protein|PF00884:Sulfatase	-
127498748	617.141	525.456	535.207	175.285	191.278	236.615	559.268	201.059	1.47508	2.20518e-12	7.09474e-10	LOC127498748	NC_067236.1	9071790	9109183	-	5333	protein_coding	BicC family RNA binding protein 1a%2C transcript variant X1 && sp|Q5U4T7|BIC1B_XENLA Protein bicaudal C homolog 1-B OS=Xenopus laevis OX=8355 GN=bicc1-b PE=2 SV=1 && PF00013:KH domain|PF00536:SAM domain (Sterile alpha motif)	-
127525701	212.018	183.343	162.125	32.4227	39.9372	38.631	185.828	36.997	2.3285	3.40638e-12	1.07526e-09	LOC127525701	NC_067233.1	5642524	5790785	+	5439	protein_coding	midline 2%2C transcript variant X1 && sp|Q9QUS6|TRIM1_MOUSE Probable E3 ubiquitin-protein ligase MID2 OS=Mus musculus OX=10090 GN=Mid2 PE=2 SV=2 && PF00622:SPRY domain|PF13445:RING-type zinc-finger|PF18568:TRIM C-terminal subgroup One Signature domain|PF00643:B-box zinc finger|PF00041:Fibronectin type III domain|PF13765:SPRY-associated domain	-
127501563	4885.37	6398.09	5221.2	2433.73	2740.95	2969.76	5501.55	2714.81	1.01898	4.94205e-12	1.53112e-09	LOC127501563	NC_067238.1	11161682	11167993	+	2600	protein_coding	interleukin 11b && - && PF07400:Interleukin 11	-
127520112	3255.92	2931.59	3294.26	6310.27	5493.46	5628.54	3160.59	5810.76	-0.878573	6.39141e-12	1.94415e-09	LOC127520112	NC_067220.1	8628805	8639713	-	1574	protein_coding	tubulin%2C alpha 8 like 2 && sp|Q28IX8|TBA_XENTR Tubulin alpha chain OS=Xenopus tropicalis OX=8364 GN=tuba PE=2 SV=1 && PF00091:Tubulin/FtsZ family, GTPase domain|PF03953:Tubulin C-terminal domain	-
127518798	557.418	486.709	403.359	158.061	151.341	188.326	482.495	165.909	1.53932	9.1132e-12	2.72257e-09	LOC127518798	NC_067228.1	28560709	28575034	-	2775	protein_coding	SLAIN motif family%2C member 1a%2C transcript variant X1 && sp|A8E4V2|SLAI1_XENTR SLAIN motif-containing protein 1 OS=Xenopus tropicalis OX=8364 GN=slain1 PE=2 SV=2 && PF15301:SLAIN motif-containing family	-
127500278	752.514	610.512	726.631	285.725	305.835	275.246	696.553	288.935	1.26961	9.37806e-12	2.75254e-09	LOC127500278	NC_067237.1	4892580	4916504	-	3429	protein_coding	ST14 transmembrane serine protease matriptase a && sp|P56677|ST14_MOUSE Suppressor of tumorigenicity 14 protein homolog OS=Mus musculus OX=10090 GN=St14 PE=1 SV=2 && PF00089:Trypsin|PF01390:SEA domain|PF00431:CUB domain|PF00057:Low-density lipoprotein receptor domain class A	-
127513496	1831.52	1762.55	1435.68	733.564	841.834	818.978	1676.58	798.125	1.07086	1.21958e-11	3.51785e-09	LOC127513496	NC_067224.1	37195895	37235068	+	4436	protein_coding	mitogen-activated protein kinase 1%2C transcript variant X1 && sp|P26696|MK01_XENLA Mitogen-activated protein kinase 1 OS=Xenopus laevis OX=8355 GN=mapk1 PE=1 SV=3 && PF00069:Protein kinase domain	-
127499443	6.96772	2.8352	9.76655	85.1096	91.4351	98.5091	6.52316	91.6846	-3.81795	1.31542e-11	3.72346e-09	LOC127499443	NC_067237.1	24052585	24053458	-	665	protein_coding	metallothionein 2 && - && -	-
127513329	1629.45	1634.02	1464.01	3216.94	2943.79	2761.15	1575.83	2973.96	-0.916229	1.33537e-11	3.72346e-09	LOC127513329	NC_067224.1	3138817	3144821	+	2058	protein_coding	methionine adenosyltransferase II%2C alpha b && sp|P31153|METK2_HUMAN S-adenosylmethionine synthase isoform type-2 OS=Homo sapiens OX=9606 GN=MAT2A PE=1 SV=1 && PF00438:S-adenosylmethionine synthetase, N-terminal domain|PF02772:S-adenosylmethionine synthetase, central domain|PF02773:S-adenosylmethionine synthetase, C-terminal domain	-
127521140	829.159	635.084	901.453	1886.6	1714.15	1608.02	788.565	1736.25	-1.13884	1.55805e-11	4.27314e-09	LOC127521140	NC_067220.1	6444727	6509047	-	4786	protein_coding	RUNX family transcription factor 1%2C transcript variant X1 && sp|Q01196|RUNX1_HUMAN Runt-related transcription factor 1 OS=Homo sapiens OX=9606 GN=RUNX1 PE=1 SV=3 && PF08504:Runx inhibition domain|PF00853:Runt domain	Runt
127496748	634.063	764.558	956.145	322.201	312.141	283.938	784.922	306.093	1.35886	1.68843e-11	4.55602e-09	LOC127496748	NC_067235.1	15064707	15199070	-	4041	protein_coding	interleukin 11a%2C transcript variant X1 && - && PF07400:Interleukin 11	-
127511527	10216.7	10488.3	7982.2	3793.46	4572.81	5333.01	9562.4	4566.42	1.06627	2.06967e-11	5.49613e-09	LOC127511527	NC_067223.1	1490959	1500247	+	3813	protein_coding	6-phosphofructo-2-kinase/fructose-2%2C6-biphosphatase 3%2C transcript variant X2 && sp|Q5R9C1|F263_PONAB 6-phosphofructo-2-kinase/fructose-2,6-bisphosphatase 3 OS=Pongo abelii OX=9601 GN=PFKFB3 PE=2 SV=2 && PF01591:6-phosphofructo-2-kinase|PF00300:Histidine phosphatase superfamily (branch 1)	-
127518559	322.506	247.607	249.047	30.3963	48.345	83.0567	273.053	53.9327	2.33705	2.17318e-11	5.68083e-09	LOC127518559	NC_067228.1	11055442	11059710	-	2437	protein_coding	aconitate decarboxylase 1 && sp|A6NK06|IRG1_HUMAN Cis-aconitate decarboxylase OS=Homo sapiens OX=9606 GN=ACOD1 PE=1 SV=1 && PF03972:MmgE/PrpD family	-
127501044	1156.64	1194.56	1662.27	482.288	642.148	527.313	1337.82	550.583	1.28111	2.23911e-11	5.69338e-09	LOC127501044	NC_067238.1	3284661	3336965	-	11522	protein_coding	HIVEP zinc finger 3a%2C transcript variant X1 && sp|A2A884|ZEP3_MOUSE Transcription factor HIVEP3 OS=Mus musculus OX=10090 GN=Hivep3 PE=1 SV=1 && -	zf-C2H2
127512730	27016.8	41598	41239.3	19020	13943.3	11012.7	36618	14658.7	1.32082	2.24604e-11	5.69338e-09	LOC127512730	NC_067224.1	42703517	42708830	-	2535	protein_coding	heat shock protein 5 && sp|Q91883|BIP_XENLA Endoplasmic reticulum chaperone BiP OS=Xenopus laevis OX=8355 GN=hspa5 PE=2 SV=1 && PF00012:Hsp70 protein	-
127502710	529.547	580.27	369.176	177.312	132.423	170.942	492.998	160.226	1.62093	3.17387e-11	7.92521e-09	LOC127502710	NC_067239.1	20622763	20660059	-	6082	protein_coding	fibronectin type III domain containing 1%2C transcript variant X1 && sp|Q4ZHG4|FNDC1_HUMAN Fibronectin type III domain-containing protein 1 OS=Homo sapiens OX=9606 GN=FNDC1 PE=2 SV=4 && PF00041:Fibronectin type III domain	-
127506032	747.537	704.074	699.285	260.395	349.976	293.596	716.965	301.322	1.251	3.24733e-11	7.98939e-09	LOC127506032	NC_067242.1	13632890	13672561	-	6044	protein_coding	mitogen-activated protein kinase kinase kinase 15%2C transcript variant X3 && sp|A2AQW0|M3K15_MOUSE Mitogen-activated protein kinase kinase kinase 15 OS=Mus musculus OX=10090 GN=Map3k15 PE=1 SV=1 && PF13281:Domain of unknown function (DUF4071)|PF00069:Protein kinase domain	-
127514785	5321.35	5546.59	6103.12	3355.75	3127.71	3048.95	5657.02	3177.47	0.832184	3.43307e-11	8.32394e-09	LOC127514785	NC_067225.1	18568202	18577011	+	2255	protein_coding	ATPase Na+/K+ transporting subunit beta 1a && sp|P51165|AT1B1_ANGAN Sodium/potassium-transporting ATPase subunit beta-1 OS=Anguilla anguilla OX=7936 GN=atp1b1 PE=2 SV=1 && -	-
127497593	3477.89	3762.31	3927.13	2098.36	2122.98	1795.38	3722.44	2005.57	0.892383	3.77428e-11	9.02052e-09	LOC127497593	NC_067235.1	24394361	24412462	+	2092	protein_coding	endoplasmic reticulum protein 44%2C transcript variant X1 && sp|Q9BS26|ERP44_HUMAN Endoplasmic reticulum resident protein 44 OS=Homo sapiens OX=9606 GN=ERP44 PE=1 SV=1 && PF00085:Thioredoxin|PF13848:Thioredoxin-like domain	-
127510049	1285.05	1346.72	846.76	412.376	424.595	526.348	1159.51	454.44	1.35105	4.22358e-11	9.95218e-09	LOC127510049	NC_067222.1	7399268	7411775	-	2623	protein_coding	cytoglobin 1 && sp|Q8UUR3|CYGB1_DANRE Cytoglobin-1 OS=Danio rerio OX=7955 GN=cygb1 PE=2 SV=2 && PF00042:Globin	-
127525616	716.68	708.799	877.036	320.174	326.854	358.303	767.505	335.11	1.19527	6.28111e-11	1.45949e-08	LOC127525616	NC_067233.1	19239888	19259733	+	4300	protein_coding	TBC1 domain family%2C member 2%2C transcript variant X2 && sp|B1AVH7|TBD2A_MOUSE TBC1 domain family member 2A OS=Mus musculus OX=10090 GN=Tbc1d2 PE=2 SV=1 && PF00169:PH domain|PF00566:Rab-GTPase-TBC domain	-
127521618	116.461	117.188	131.848	314.095	351.027	426.873	121.832	363.998	-1.57939	6.75555e-11	1.54823e-08	LOC127521618	NC_067229.1	25164047	25178437	+	2276	protein_coding	carbonic anhydrase IX && sp|Q8VHB5|CAH9_MOUSE Carbonic anhydrase 9 OS=Mus musculus OX=10090 GN=Ca9 PE=2 SV=2 && PF00194:Eukaryotic-type carbonic anhydrase	-
127511046	308.571	447.016	348.666	1039.55	829.222	823.806	368.084	897.527	-1.28546	8.5494e-11	1.93286e-08	LOC127511046	NC_067223.1	713099	760745	+	6201	protein_coding	sodium- and chloride-dependent GABA transporter 2-like%2C transcript variant X1 && sp|P31649|S6A13_MOUSE Sodium- and chloride-dependent GABA transporter 2 OS=Mus musculus OX=10090 GN=Slc6a13 PE=1 SV=1 && PF00209:Sodium:neurotransmitter symporter family	-
127525643	2986.17	3596.92	1773.61	961.536	1013.14	1214.95	2785.56	1063.21	1.38947	8.67338e-11	1.93474e-08	LOC127525643	NC_067233.1	15279340	15282603	-	1002	lncRNA	uncharacterized LOC127525643 && - && -	-
127513985	446.93	362.905	482.468	143.876	170.258	152.593	430.767	155.576	1.46946	8.91042e-11	1.96147e-08	LOC127513985	NC_067225.1	19423307	19484015	-	5506	protein_coding	SH3GL interacting endocytic adaptor 1a && sp|Q9BQI5|SGIP1_HUMAN SH3-containing GRB2-like protein 3-interacting protein 1 OS=Homo sapiens OX=9606 GN=SGIP1 PE=1 SV=2 && PF10291:Muniscin C-terminal mu homology domain	-
127504982	718.671	916.713	1126.08	375.901	409.881	334.158	920.489	373.313	1.30245	1.18545e-10	2.57565e-08	LOC127504982	NC_067241.1	5543946	5569237	+	4876	protein_coding	eph receptor A2 b && sp|P29317|EPHA2_HUMAN Ephrin type-A receptor 2 OS=Homo sapiens OX=9606 GN=EPHA2 PE=1 SV=2 && PF00536:SAM domain (Sterile alpha motif)|PF14575:Ephrin type-A receptor 2 transmembrane domain|PF01404:Ephrin receptor ligand binding domain|PF07714:Protein tyrosine kinase|PF00041:Fibronectin type III domain	-
127518371	16643.9	18529.9	13939.8	28657.6	28937.6	33405.2	16371.2	30333.5	-0.889751	1.71767e-10	3.68418e-08	LOC127518371	NC_067228.1	11675584	11681698	-	1475	protein_coding	Rho family GTPase 3b && sp|P61587|RND3_HUMAN Rho-related GTP-binding protein RhoE OS=Homo sapiens OX=9606 GN=RND3 PE=1 SV=1 && PF00071:Ras family	-
127524177	1567.74	1778.61	1828.3	3142.98	2955.35	3233.42	1724.88	3110.58	-0.850673	1.74621e-10	3.698e-08	si_ch1073-184j22.1	NC_067221.1	24653227	24660727	+	1790	protein_coding	erythroferrone && sp|Q6PGN1|ERFE_MOUSE Erythroferrone OS=Mus musculus OX=10090 GN=Erfe PE=1 SV=1 && -	-
127498713	2371.02	2423.15	2792.26	1490.43	1229.64	1207.22	2528.81	1309.1	0.949914	1.85036e-10	3.86957e-08	LOC127498713	NC_067236.1	30978018	30991178	+	1881	protein_coding	glutaminyl-peptide cyclotransferase && sp|Q90YA8|QPCT_GLOBL Glutaminyl-peptide cyclotransferase OS=Gloydius blomhoffii OX=242054 GN=QPCT PE=2 SV=1 && PF04389:Peptidase family M28	-
127502875	3777.5	3137.62	3566.74	6396.39	5881.27	6179.03	3493.95	6152.23	-0.816316	2.04775e-10	4.1912e-08	LOC127502875	NC_067239.1	22713298	22720427	+	2414	protein_coding	paired related homeobox 1b%2C transcript variant X3 && sp|P63013|PRRX1_MOUSE Paired mesoderm homeobox protein 1 OS=Mus musculus OX=10090 GN=Prrx1 PE=1 SV=1 && -	Homeobox
127524056	110.488	101.122	113.292	297.884	294.274	411.42	108.301	334.526	-1.6278	2.05426e-10	4.1912e-08	LOC127524056	NC_067231.1	30135801	30137531	+	1423	protein_coding	DNA-damage-inducible transcript 4 && sp|Q7T346|DDIT4_DANRE DNA damage-inducible transcript 4 protein OS=Danio rerio OX=7955 GN=ddit4 PE=2 SV=1 && PF07809:RTP801 C-terminal region	-
127497185	447.925	503.72	786.207	213.787	184.972	112.03	579.284	170.263	1.76746	2.36719e-10	4.77146e-08	LOC127497185	NC_067235.1	22171364	22210221	+	8441	protein_coding	thyroglobulin%2C transcript variant X1 && sp|P01266|THYG_HUMAN Thyroglobulin OS=Homo sapiens OX=9606 GN=TG PE=1 SV=5 && PF00135:Carboxylesterase family|PF00086:Thyroglobulin type-1 repeat|PF07699:Putative ephrin-receptor like	-
127513671	780.385	1004.6	754.954	239.117	310.039	410.455	846.648	319.87	1.40379	2.47523e-10	4.92984e-08	LOC127513671	NC_067224.1	28348057	28362760	+	3882	protein_coding	ADAM metallopeptidase domain 28 && sp|Q9UKQ2|ADA28_HUMAN Disintegrin and metalloproteinase domain-containing protein 28 OS=Homo sapiens OX=9606 GN=ADAM28 PE=1 SV=3 && PF01562:Reprolysin family propeptide|PF01421:Reprolysin (M12B) family zinc metalloprotease|PF08516:ADAM cysteine-rich|PF00200:Disintegrin	-
127516056	551.446	541.522	978.609	1791.35	1903.32	1586.77	690.525	1760.48	-1.3502	2.87384e-10	5.6564e-08	LOC127516056	NC_067226.1	8760552	8814076	-	6487	protein_coding	uveal autoantigen with coiled-coil domains and ankyrin repeats b%2C transcript variant X3 && sp|Q9GL21|UACA_CANLF Uveal autoantigen with coiled-coil domains and ankyrin repeats OS=Canis lupus familiaris OX=9615 GN=UACA PE=2 SV=2 && PF12796:Ankyrin repeats (3 copies)	-
127507214	423.04	401.653	318.39	148.942	136.627	120.722	381.028	135.43	1.49279	3.77422e-10	7.34218e-08	si_dkey-82f1.1	NC_067243.1	5941133	5989603	-	4312	protein_coding	DENN domain-containing protein 2A%2C transcript variant X1 && sp|Q9ULE3|DEN2A_HUMAN DENN domain-containing protein 2A OS=Homo sapiens OX=9606 GN=DENND2A PE=1 SV=4 && PF03456:uDENN domain|PF02141:DENN (AEX-3) domain|PF03455:dDENN domain	-
127496630	1188.49	1204.96	1024.51	582.595	546.509	592.986	1139.32	574.03	0.988848	4.12455e-10	7.93146e-08	LOC127496630	NC_067235.1	25204864	25230044	+	3950	protein_coding	BCL3 transcription coactivator%2C transcript variant X1 && sp|Q9Z2F6|BCL3_MOUSE B-cell lymphoma 3 protein homolog OS=Mus musculus OX=10090 GN=Bcl3 PE=1 SV=2 && PF12796:Ankyrin repeats (3 copies)	-
127511914	16533.4	17298.5	7990.99	2526.94	2166.07	3533.77	13941	2742.26	2.34586	4.48781e-10	8.53193e-08	LOC127511914	NC_067220.1	15252757	15253780	+	633	protein_coding	chemokine (C-X-C motif) ligand 8a && sp|P97885|CXCL5_RAT C-X-C motif chemokine 5 OS=Rattus norvegicus OX=10116 GN=Cxcl5 PE=2 SV=1 && PF00048:Small cytokines (intecrine/chemokine), interleukin-8 like	-
127512419	1156.64	916.713	1067.48	483.301	485.552	545.663	1046.95	504.839	1.05192	4.61136e-10	8.66833e-08	LOC127512419	NC_067224.1	30655293	30693720	-	4826	protein_coding	family with sequence similarity 102 member Ab%2C transcript variant X2 && sp|Q5T9C2|F102A_HUMAN Protein FAM102A OS=Homo sapiens OX=9606 GN=FAM102A PE=1 SV=2 && PF10358:N-terminal C2 in EEIG1 and EHBP1 proteins	-
127496185	810.247	928.999	885.826	447.839	417.238	418.181	875.024	427.753	1.03265	4.75991e-10	8.84814e-08	LOC127496185	NC_067234.1	7429693	7528267	+	7472	protein_coding	fibronectin type III domain containing 3A%2C transcript variant X1 && sp|Q5ZJP5|FND3A_CHICK Fibronectin type-III domain-containing protein 3a OS=Gallus gallus OX=9031 GN=FNDC3A PE=2 SV=2 && PF00041:Fibronectin type III domain	-
127516548	643.021	740.931	382.849	194.536	159.749	225.991	588.934	193.425	1.60572	6.78428e-10	1.24726e-07	LOC127516548	NC_067226.1	24658547	24662731	-	3332	lncRNA	uncharacterized LOC127516548 && sp|P56389|CDD_MOUSE Cytidine deaminase OS=Mus musculus OX=10090 GN=Cda PE=1 SV=2 && -	-
127505600	12048.2	11522.2	10738.3	17752.4	19773.1	23059.8	11436.2	20195.1	-0.820409	8.60808e-10	1.56536e-07	LOC127505600	NC_067221.1	14346786	14351619	+	2371	protein_coding	calponin 2 && sp|Q3SYU6|CNN2_BOVIN Calponin-2 OS=Bos taurus OX=9913 GN=CNN2 PE=2 SV=3 && PF00307:Calponin homology (CH) domain|PF00402:Calponin family repeat	-
127522254	8632.01	9172.8	4896.95	3064.96	2970.06	3729.82	7567.26	3254.95	1.21709	9.56211e-10	1.72015e-07	LOC127522254	NC_067230.1	26529133	26530381	-	652	protein_coding	glutathione peroxidase 1a && sp|P00435|GPX1_BOVIN Glutathione peroxidase 1 OS=Bos taurus OX=9913 GN=GPX1 PE=1 SV=3 && PF00255:Glutathione peroxidase	-
127505768	1242.25	1173.77	1122.18	2021.35	2461.39	2036.82	1179.4	2173.19	-0.881676	1.49622e-09	2.66294e-07	LOC127505768	NC_067242.1	11419413	11431821	-	3148	protein_coding	asparagine synthetase [glutamine-hydrolyzing]-like && sp|Q5ZJU3|ASNS_CHICK Asparagine synthetase [glutamine-hydrolyzing] OS=Gallus gallus OX=9031 GN=ASNS PE=2 SV=3 && PF13537:Glutamine amidotransferase domain|PF00733:Asparagine synthase	-
127514514	317.529	337.388	346.713	759.907	645.301	705.982	333.877	703.73	-1.07573	1.55353e-09	2.73585e-07	LOC127514514	NC_067225.1	29925236	29931701	-	2922	protein_coding	oxidative stress induced growth inhibitor 1%2C transcript variant X1 && sp|Q9Y236|OSGI2_HUMAN Oxidative stress-induced growth inhibitor 2 OS=Homo sapiens OX=9606 GN=OSGIN2 PE=2 SV=1 && -	-
127494531	233.916	191.848	147.475	41.5416	50.447	50.2203	191.08	47.403	2.01093	1.69363e-09	2.9515e-07	LOC127494531	NC_067233.1	13326247	13337477	+	3028	protein_coding	solute carrier family 7 member 11 && sp|Q9WTR6|XCT_MOUSE Cystine/glutamate transporter OS=Mus musculus OX=10090 GN=Slc7a11 PE=1 SV=1 && PF13520:Amino acid permease	-
127502552	2443.68	2597.98	4544.38	9443.11	8058.9	6041.89	3195.35	7847.97	-1.29633	2.02335e-09	3.48976e-07	LOC127502552	NC_067239.1	17236669	17239501	+	2237	protein_coding	cellular communication network factor 2a && sp|P29279|CCN2_HUMAN CCN family member 2 OS=Homo sapiens OX=9606 GN=CCN2 PE=1 SV=2 && PF00219:Insulin-like growth factor binding protein|PF00007:Cystine-knot domain|PF00093:von Willebrand factor type C domain	-
127503979	1031.22	955.461	1297.97	2803.55	2171.32	1917.06	1094.89	2297.31	-1.06917	2.63403e-09	4.49666e-07	LOC127503979	NC_067240.1	2823410	2839899	-	2128	protein_coding	SMAD family member 7 && sp|O15105|SMAD7_HUMAN Mothers against decapentaplegic homolog 7 OS=Homo sapiens OX=9606 GN=SMAD7 PE=1 SV=1 && PF03165:MH1 domain|PF03166:MH2 domain	MH1
novel.801	1943	1858.94	1271.61	703.167	755.653	892.376	1691.18	783.732	1.10941	3.02531e-09	5.06579e-07	-	NC_067239.1	19986133	19988232	-	1165	-	- && sp|Q3ZC46|ID2_BOVIN DNA-binding protein inhibitor ID-2 OS=Bos taurus OX=9913 GN=ID2 PE=2 SV=1 && PF00010:Helix-loop-helix DNA-binding domain	bHLH
127514668	879.924	898.757	703.192	360.703	414.085	402.728	827.291	392.505	1.07576	3.02797e-09	5.06579e-07	LOC127514668	NC_067220.1	29531459	29558410	+	2572	protein_coding	Kruppel-like factor 12a%2C transcript variant X1 && sp|O35738|KLF12_MOUSE Krueppel-like factor 12 OS=Mus musculus OX=10090 GN=Klf12 PE=1 SV=2 && PF00096:Zinc finger, C2H2 type	zf-C2H2
127496146	1390.56	1245.6	973.725	507.618	632.689	568.842	1203.29	569.716	1.07879	3.21429e-09	5.32427e-07	LOC127496146	NC_067234.1	24225811	24235532	-	3901	protein_coding	v-rel avian reticuloendotheliosis viral oncogene homolog B%2C transcript variant X1 && sp|Q04863|RELB_MOUSE Transcription factor RelB OS=Mus musculus OX=10090 GN=Relb PE=1 SV=2 && PF00554:Rel homology DNA-binding domain|PF16179:Rel homology dimerisation domain	RHD
127502181	1064.07	1260.72	1922.06	4066.01	3136.12	2762.12	1415.62	3321.42	-1.23033	3.3834e-09	5.54945e-07	LOC127502181	NC_067239.1	3599317	3602934	-	1942	protein_coding	insulin-like growth factor binding protein 1a && sp|P24591|IBP1_BOVIN Insulin-like growth factor-binding protein 1 OS=Bos taurus OX=9913 GN=IGFBP1 PE=2 SV=2 && PF00219:Insulin-like growth factor binding protein|PF00086:Thyroglobulin type-1 repeat	-
127494786	2037.56	2579.08	1104.6	660.613	658.963	826.704	1907.08	715.427	1.41438	3.54151e-09	5.75237e-07	LOC127494786	NC_067233.1	11728116	11732111	-	1722	protein_coding	SIL1 nucleotide exchange factor && sp|Q6P6S4|SIL1_RAT Nucleotide exchange factor SIL1 OS=Rattus norvegicus OX=10116 GN=Sil1 PE=2 SV=1 && PF08609:Nucleotide exchange factor Fes1	-
127494529	2284.42	2186.88	2511.96	3631.34	4416.21	5531.96	2327.75	4526.5	-0.959541	3.76694e-09	6.05971e-07	LOC127494529	NC_067233.1	3171835	3180685	+	2493	protein_coding	stanniocalcin 2a && sp|O88452|STC2_MOUSE Stanniocalcin-2 OS=Mus musculus OX=10090 GN=Stc2 PE=1 SV=1 && PF03298:Stanniocalcin family	-
127511500	114.47	92.6164	170.915	368.808	403.576	344.782	126	372.389	-1.56368	5.20738e-09	8.2971e-07	LOC127511500	NC_067223.1	16695787	16703224	+	1238	protein_coding	protein FAM180A && sp|Q8BR21|F180A_MOUSE Protein FAM180A OS=Mus musculus OX=10090 GN=Fam180a PE=2 SV=1 && PF15173:FAM180 family	-
127510916	152.295	128.529	171.891	22.2906	45.1921	24.1444	150.905	30.5424	2.3081	5.60664e-09	8.84897e-07	LOC127510916	NC_067223.1	13710679	13738196	-	2719	protein_coding	SH3 and multiple ankyrin repeat domains protein 3-like && sp|Q9BYB0|SHAN3_HUMAN SH3 and multiple ankyrin repeat domains protein 3 OS=Homo sapiens OX=9606 GN=SHANK3 PE=1 SV=3 && PF17820:PDZ domain|PF07653:Variant SH3 domain|PF12796:Ankyrin repeats (3 copies)	-
127513267	651.98	710.689	982.515	1750.83	1567.01	1516.27	781.728	1611.37	-1.04352	5.82957e-09	9.11484e-07	LOC127513267	NC_067224.1	32958997	32972117	+	6670	protein_coding	ectodermal-neural cortex 1 && sp|O35709|ENC1_MOUSE Ectoderm-neural cortex protein 1 OS=Mus musculus OX=10090 GN=Enc1 PE=2 SV=2 && PF01344:Kelch motif|PF07707:BTB And C-terminal Kelch|PF00651:BTB/POZ domain	ZBTB
127504928	72752	65902.2	66961.4	110149	103933	110266	68538.6	108116	-0.657599	5.93362e-09	9.19161e-07	LOC127504928	NC_067241.1	25440181	25444082	+	1779	protein_coding	keratin 18a%2C tandem duplicate 1 && sp|Q7ZTS4|K1C18_DANRE Keratin, type I cytoskeletal 18 OS=Danio rerio OX=7955 GN=krt18 PE=1 SV=2 && PF00038:Intermediate filament protein	-
127497088	4937.13	4028.81	3542.33	2042.63	2095.65	2496.53	4169.42	2211.6	0.914628	6.02326e-09	9.24488e-07	LOC127497088	NC_067235.1	21158873	21162809	+	3206	protein_coding	proline-rich nuclear receptor coactivator 2 && sp|B7TWP7|PNRC2_DANRE Proline-rich nuclear receptor coactivator 2 OS=Danio rerio OX=7955 GN=pnrc2 PE=2 SV=2 && PF15365:Proline-rich nuclear receptor coactivator motif	-
127502686	385.216	327.938	258.814	47.6208	86.1802	124.585	323.989	86.1287	1.90987	6.2086e-09	9.44271e-07	LOC127502686	NC_067221.1	35402462	35403766	+	651	protein_coding	chemokine (C-C motif) ligand 20a%2C duplicate 3 && - && PF00048:Small cytokines (intecrine/chemokine), interleukin-8 like	-
127523630	1182.52	1357.11	1464.01	2261.48	2341.58	2470.45	1334.55	2357.84	-0.821085	7.59819e-09	1.14023e-06	LOC127523630	NC_067231.1	24164195	24176235	-	2465	protein_coding	peripheral myelin protein 22b && sp|Q6WL85|PMP22_HORSE Peripheral myelin protein 22 OS=Equus caballus OX=9796 GN=PMP22 PE=2 SV=1 && PF00822:PMP-22/EMP/MP20/Claudin family	-
127502418	1381.6	1521.56	590.876	310.042	416.187	434.599	1164.68	386.943	1.58972	7.63332e-09	1.14023e-06	LOC127502418	NC_067221.1	11484822	11495070	+	1336	protein_coding	canopy FGF signaling regulator 1 && sp|Q2L6L1|CNPY1_DANRE Protein canopy-1 OS=Danio rerio OX=7955 GN=cnpy1 PE=1 SV=1 && PF11938:TLR4 regulator and MIR-interacting MSAP	-
127502110	2437.71	2359.83	1693.52	1100.35	1077.25	1164.73	2163.69	1114.11	0.957534	8.10896e-09	1.20056e-06	LOC127502110	NC_067239.1	30863228	30874786	-	1678	protein_coding	nuclear factor of kappa light polypeptide gene enhancer in B-cells inhibitor%2C epsilon && sp|O00221|IKBE_HUMAN NF-kappa-B inhibitor epsilon OS=Homo sapiens OX=9606 GN=NFKBIE PE=1 SV=3 && PF12796:Ankyrin repeats (3 copies)	-
127495577	928.698	1078.32	699.285	392.112	339.466	458.743	902.101	396.774	1.18458	9.25182e-09	1.35774e-06	LOC127495577	NC_067234.1	26715590	26734473	+	2790	protein_coding	OAF homolog a (Drosophila) && sp|Q71SY6|OAF_CHICK Out at first protein homolog OS=Gallus gallus OX=9031 GN=oaf PE=2 SV=1 && PF14941:Transcriptional regulator, Out at first	-
127519158	803.279	562.314	1003.02	1953.47	1593.28	1677.55	789.539	1741.43	-1.14141	9.71772e-09	1.41372e-06	LOC127519158	NC_067228.1	12587710	12657667	-	2545	protein_coding	transmembrane protein with EGF-like and two follistatin-like domains 2a%2C transcript variant X2 && sp|Q9UIK5|TEFF2_HUMAN Tomoregulin-2 OS=Homo sapiens OX=9606 GN=TMEFF2 PE=1 SV=1 && -	-
127498723	326.488	282.575	259.79	606.912	588.548	646.104	289.617	613.855	-1.08407	1.06349e-08	1.53381e-06	LOC127498723	NC_067236.1	3409550	3417173	-	1955	protein_coding	egl-9 family hypoxia-inducible factor 3 && sp|Q91UZ4|EGLN3_MOUSE Prolyl hydroxylase EGLN3 OS=Mus musculus OX=10090 GN=Egln3 PE=1 SV=1 && PF13640:2OG-Fe(II) oxygenase superfamily	-
127502947	8041.75	8797.61	6245.71	3876.54	3630.08	4746.79	7695.02	4084.47	0.913714	1.08405e-08	1.5501e-06	LOC127502947	NC_067239.1	6286543	6288949	+	1359	protein_coding	nuclear factor of kappa light polypeptide gene enhancer in B-cells inhibitor%2C alpha a && sp|P25963|IKBA_HUMAN NF-kappa-B inhibitor alpha OS=Homo sapiens OX=9606 GN=NFKBIA PE=1 SV=1 && PF12796:Ankyrin repeats (3 copies)	-
127508288	676.865	650.205	618.223	1096.29	1200.22	1456.39	648.431	1250.97	-0.948229	1.11321e-08	1.57831e-06	LOC127508288	NC_067222.1	45796135	45798283	+	1738	protein_coding	suppressor of cytokine signaling 3a && sp|Q90X67|SOCS3_CHICK Suppressor of cytokine signaling 3 OS=Gallus gallus OX=9031 GN=SOCS3 PE=2 SV=1 && PF00017:SH2 domain|PF07525:SOCS box	-
127517929	188.129	175.782	194.354	488.367	420.391	391.139	186.088	433.299	-1.2194	1.22755e-08	1.72579e-06	LOC127517929	NC_067227.1	25121266	25127242	-	2707	protein_coding	polo-like kinase 2b (Drosophila) && sp|Q9NYY3|PLK2_HUMAN Serine/threonine-protein kinase PLK2 OS=Homo sapiens OX=9606 GN=PLK2 PE=1 SV=3 && PF00659:POLO box duplicated region|PF00069:Protein kinase domain	-
127499430	165.235	124.749	170.915	432.64	363.638	363.132	153.633	386.47	-1.3314	1.53488e-08	2.13987e-06	LOC127499430	NC_067237.1	22898365	22927928	-	2629	protein_coding	SMAD family member 6b && sp|O35182|SMAD6_MOUSE Mothers against decapentaplegic homolog 6 OS=Mus musculus OX=10090 GN=Smad6 PE=1 SV=1 && -	MH1
127522813	13861.8	13543.7	11371.2	21448.6	19910.8	23332.2	12925.6	21563.9	-0.738399	1.6038e-08	2.21013e-06	LOC127522813	NC_067230.1	6794652	6795740	-	984	protein_coding	inhibitor of DNA binding 1%2C HLH protein && sp|P41134|ID1_HUMAN DNA-binding protein inhibitor ID-1 OS=Homo sapiens OX=9606 GN=ID1 PE=1 SV=3 && PF00010:Helix-loop-helix DNA-binding domain	bHLH
127522941	159.262	193.738	126.965	33.4359	49.396	28.0075	159.989	36.9465	2.11751	1.61169e-08	2.21013e-06	LOC127522941	NC_067230.1	23143913	23147041	-	2175	lncRNA	uncharacterized LOC127522941 && - && -	-
127494960	17548.7	17327.8	14859.8	28943.3	25248.7	27074.5	16578.8	27088.9	-0.708367	1.63056e-08	2.21782e-06	LOC127494960	NC_067234.1	30459155	30469589	-	1214	protein_coding	transgelin%2C transcript variant X5 && sp|Q9UI15|TAGL3_HUMAN Transgelin-3 OS=Homo sapiens OX=9606 GN=TAGLN3 PE=1 SV=2 && PF00307:Calponin homology (CH) domain|PF00402:Calponin family repeat	-
127508039	1418.43	1339.16	693.425	416.429	357.333	535.04	1150.34	436.267	1.39835	1.67624e-08	2.26158e-06	LOC127508039	NC_067222.1	25860694	25870363	+	2092	protein_coding	outer dynein arm docking complex subunit 4 && sp|Q7ZU45|ODAD4_DANRE Outer dynein arm-docking complex subunit 4 OS=Danio rerio OX=7955 GN=odad4 PE=2 SV=2 && PF13424:Tetratricopeptide repeat	-
127498270	762.468	679.502	721.748	1341.49	1618.51	1186.94	721.239	1382.31	-0.938395	1.71971e-08	2.30166e-06	LOC127498270	NC_067236.1	21950552	21955770	+	3747	protein_coding	zinc finger protein 36%2C C3H type-like 1a && sp|Q07352|TISB_HUMAN mRNA decay activator protein ZFP36L1 OS=Homo sapiens OX=9606 GN=ZFP36L1 PE=1 SV=1 && PF04553:Tis11B like protein, N terminus|PF00642:Zinc finger C-x8-C-x5-C-x3-H type (and similar)	-
127507162	215.004	327.938	325.226	755.854	710.461	573.671	289.389	679.995	-1.2319	1.80633e-08	2.3984e-06	LOC127507162	NC_067243.1	22749467	22803672	+	5160	protein_coding	dual specificity phosphatase 8a%2C transcript variant X1 && sp|Q13202|DUS8_HUMAN Dual specificity protein phosphatase 8 OS=Homo sapiens OX=9606 GN=DUSP8 PE=1 SV=2 && PF00782:Dual specificity phosphatase, catalytic domain|PF00581:Rhodanese-like domain	-
127513873	1271.11	1109.51	930.752	637.309	471.889	478.059	1103.79	529.086	1.06086	2.1818e-08	2.87413e-06	si_dkey-6e2.2	NC_067225.1	30344005	30350720	-	2509	protein_coding	uncharacterized si_dkey-6e2.2%2C transcript variant X2 && - && -	-
127494142	993.398	978.143	2078.32	509.644	580.14	402.728	1349.95	497.504	1.4404	2.49996e-08	3.26588e-06	LOC127494142	NC_067233.1	19299841	19339995	+	8355	protein_coding	ATP-binding cassette%2C sub-family A (ABC1)%2C member 1B && sp|O95477|ABCA1_HUMAN Phospholipid-transporting ATPase ABCA1 OS=Homo sapiens OX=9606 GN=ABCA1 PE=1 SV=3 && PF00005:ABC transporter|PF12698:ABC-2 family transporter protein	-
127513174	276.718	206.969	304.716	641.362	565.426	562.081	262.801	589.623	-1.16624	2.51822e-08	3.26588e-06	LOC127513174	NC_067224.1	30028956	30035079	-	2230	protein_coding	finTRIM family%2C member 82 && sp|Q61510|TRI25_MOUSE E3 ubiquitin/ISG15 ligase TRIM25 OS=Mus musculus OX=10090 GN=Trim25 PE=1 SV=2 && PF13765:SPRY-associated domain|PF00622:SPRY domain|PF00643:B-box zinc finger|PF15227:zinc finger of C3HC4-type, RING	-
127500266	545.473	786.294	337.923	164.14	197.584	208.607	556.563	190.11	1.54978	2.79223e-08	3.59339e-06	LOC127500266	NC_067237.1	18143191	18153237	-	2240	protein_coding	nucleobindin 2b && sp|Q9JI85|NUCB2_RAT Nucleobindin-2 OS=Rattus norvegicus OX=10116 GN=Nucb2 PE=1 SV=1 && PF13499:EF-hand domain pair	-
127516816	330.469	298.641	564.507	163.127	114.557	108.167	397.872	128.617	1.62933	2.85514e-08	3.62898e-06	LOC127516816	NC_067226.1	33693103	33839211	-	5488	protein_coding	cell migration inducing hyaluronidase 1%2C transcript variant X1 && sp|Q8WUJ3|CEMIP_HUMAN Cell migration-inducing and hyaluronan-binding protein OS=Homo sapiens OX=9606 GN=CEMIP PE=1 SV=2 && PF13330:Mucin-2 protein WxxW repeating region|PF10162:G8 domain|PF15711:Interleukin-like EMT inducer	-
127494385	457.879	354.4	494.188	171.232	204.941	162.25	435.489	179.474	1.27931	2.86327e-08	3.62898e-06	LOC127494385	NC_067233.1	3590669	3616937	+	8344	protein_coding	Rho guanine nucleotide exchange factor (GEF) 37%2C transcript variant X6 && sp|A1IGU3|ARH37_RAT Rho guanine nucleotide exchange factor 37 OS=Rattus norvegicus OX=10116 GN=Arhgef37 PE=2 SV=1 && PF00621:RhoGEF domain|PF14604:Variant SH3 domain	-
127494715	878.928	730.536	522.511	281.672	275.356	346.713	710.658	301.247	1.23769	2.98135e-08	3.73062e-06	zgc_174917	NC_067233.1	29952946	29969904	-	6994	protein_coding	uncharacterized protein LOC565650 homolog%2C transcript variant X2 && sp|R9UTQ8|PROHY_STRGD L-proline trans-4-hydroxylase OS=Streptomyces griseoviridis OX=45398 PE=1 SV=1 && PF05721:Phytanoyl-CoA dioxygenase (PhyH)	-
127510641	270.746	306.201	436.565	798.409	794.539	686.666	337.837	759.872	-1.16927	2.98807e-08	3.73062e-06	LOC127510641	NC_067220.1	8161987	8174706	-	5401	protein_coding	ATP-binding cassette%2C sub-family B (MDR/TAP)%2C member 6a && sp|Q08D64|ABCB6_XENTR ATP-binding cassette sub-family B member 6 OS=Xenopus tropicalis OX=8364 GN=abcb6 PE=2 SV=1 && PF00664:ABC transporter transmembrane region|PF00005:ABC transporter|PF16185:Mitochondrial ABC-transporter N-terminal five TM region	-
127502208	346.395	361.015	257.837	113.479	127.168	127.482	321.749	122.71	1.39073	3.53594e-08	4.38195e-06	LOC127502208	NC_067221.1	15788315	15798741	+	3244	protein_coding	autoimmune regulator-like%2C transcript variant X5 && sp|O43918|AIRE_HUMAN Autoimmune regulator OS=Homo sapiens OX=9606 GN=AIRE PE=1 SV=1 && PF00628:PHD-finger|PF03172:HSR domain	-
127515263	2217.73	2554.51	3824.58	1534	1382.04	1128.03	2865.61	1348.02	1.08811	3.91657e-08	4.81796e-06	LOC127515263	NC_067226.1	2774604	2810335	+	4175	protein_coding	cytochrome P450 26B1%2C transcript variant X1 && sp|Q6EIG3|CP26B_DANRE Cytochrome P450 26B1 OS=Danio rerio OX=7955 GN=cyp26b1 PE=1 SV=1 && PF00067:Cytochrome P450	-
127494692	501.676	600.117	428.752	942.285	1004.74	1064.28	510.181	1003.77	-0.976166	4.11901e-08	5.03e-06	si_ch211-39i2.2	NC_067233.1	19931265	19933790	-	1440	protein_coding	DNA damage-inducible transcript 4-like protein-like && sp|Q20A00|DDT4L_ONCMY DNA damage-inducible transcript 4-like protein OS=Oncorhynchus mykiss OX=8022 GN=ddit4l PE=2 SV=1 && PF07809:RTP801 C-terminal region	-
127501990	3535.62	3505.25	3329.42	1764	2112.47	2239.63	3456.76	2038.7	0.761717	4.25315e-08	5.15618e-06	LOC127501990	NC_067239.1	25487047	25492844	-	1846	protein_coding	clusterin && sp|P14018|CLUS_COTJA Clusterin OS=Coturnix japonica OX=93934 GN=CLU PE=2 SV=2 && PF01093:Clusterin	-
127522296	3062.81	3439.09	5417.51	1875.45	2118.77	1708.46	3973.14	1900.89	1.06369	4.46562e-08	5.37481e-06	LOC127522296	NC_067230.1	12306629	12338664	+	6476	protein_coding	lymphocyte antigen 75%2C transcript variant X1 && sp|O60449|LY75_HUMAN Lymphocyte antigen 75 OS=Homo sapiens OX=9606 GN=LY75 PE=1 SV=3 && PF00040:Fibronectin type II domain|PF00059:Lectin C-type domain	-
127513423	7722.23	8134.18	6635.4	4793.49	4501.34	4525.62	7497.27	4606.82	0.702605	4.84004e-08	5.78385e-06	LOC127513423	NC_067224.1	38847504	38849101	+	1598	protein_coding	immediate early response 3 && - && -	-
127502688	942.633	772.118	926.846	1849.11	1603.79	1427.42	880.533	1626.77	-0.885628	5.0289e-08	5.96692e-06	LOC127502688	NC_067239.1	5551710	5553722	+	1871	protein_coding	Jun proto-oncogene%2C AP-1 transcription factor subunit && sp|P05412|JUN_HUMAN Transcription factor AP-1 OS=Homo sapiens OX=9606 GN=JUN PE=1 SV=2 && PF00170:bZIP transcription factor|PF03957:Jun-like transcription factor	TF_bZIP
127514626	39722	35259.4	37697.9	66738.1	58026.6	55375.6	37559.8	60046.8	-0.6769	5.56726e-08	6.55918e-06	LOC127514626	NC_067225.1	6504516	6509276	-	1665	protein_coding	tubulin%2C alpha 8 like 4 && sp|P30436|TBA_ONCKE Tubulin alpha chain OS=Oncorhynchus keta OX=8018 PE=2 SV=2 && PF03953:Tubulin C-terminal domain|PF00091:Tubulin/FtsZ family, GTPase domain	-
127501495	4493.19	4181.91	3729.85	7646.69	6195.52	6885.98	4134.98	6909.4	-0.740709	5.97175e-08	6.98653e-06	LOC127501495	NC_067238.1	19340215	19342532	-	1149	protein_coding	MCL1 apoptosis regulator%2C BCL2 family member a && sp|Q7YRZ9|MCL1_FELCA Induced myeloid leukemia cell differentiation protein Mcl-1 homolog OS=Felis catus OX=9685 GN=MCL1 PE=2 SV=1 && PF00452:Apoptosis regulator proteins, Bcl-2 family	-
127523387	3642.13	3218.89	2658.46	1292.86	1330.54	2041.65	3173.16	1555.01	1.02874	6.01382e-08	6.98689e-06	LOC127523387	NC_067231.1	12745420	12747182	+	1193	protein_coding	cholesterol 25-hydroxylase && sp|Q5PRC0|CH25H_DANRE Cholesterol 25-hydroxylase-like protein OS=Danio rerio OX=7955 GN=ch25h PE=2 SV=1 && PF04116:Fatty acid hydroxylase superfamily	-
127505875	1463.22	1453.51	964.935	626.163	665.269	637.412	1293.89	642.948	1.00901	6.14768e-08	7.09315e-06	zgc_112332	NC_067242.1	17800150	17811861	+	3207	protein_coding	uncharacterized protein LOC553712 homolog%2C transcript variant X2 && sp|Q8BYK4|RDH12_MOUSE Retinol dehydrogenase 12 OS=Mus musculus OX=10090 GN=Rdh12 PE=2 SV=1 && PF00106:short chain dehydrogenase	-
127512815	299.612	269.344	282.253	89.1624	132.423	83.0567	283.736	101.547	1.48397	6.34455e-08	7.27016e-06	LOC127512815	NC_067220.1	41234566	41265158	+	6145	protein_coding	TBC1 domain family%2C member 9 (with GRAM domain) && sp|Q6ZT07|TBCD9_HUMAN TBC1 domain family member 9 OS=Homo sapiens OX=9606 GN=TBC1D9 PE=2 SV=2 && PF02893:GRAM domain|PF00566:Rab-GTPase-TBC domain	-
127518872	4882.38	6115.52	4617.63	2965.66	2947.99	3238.24	5205.18	3050.63	0.770835	8.16249e-08	9.28969e-06	LOC127518872	NC_067228.1	18543909	18549428	+	2295	protein_coding	DnaJ heat shock protein family (Hsp40) member B11 && sp|Q99KV1|DJB11_MOUSE DnaJ homolog subfamily B member 11 OS=Mus musculus OX=10090 GN=Dnajb11 PE=1 SV=1 && -	-
127511488	275.723	183.343	162.125	58.7661	55.7018	69.5358	207.063	61.3346	1.75405	8.36761e-08	9.45879e-06	LOC127511488	NC_067223.1	5829590	5838702	-	1592	protein_coding	paired box 4%2C transcript variant X1 && sp|O43316|PAX4_HUMAN Paired box protein Pax-4 OS=Homo sapiens OX=9606 GN=PAX4 PE=1 SV=1 && PF00292:'Paired box' domain|PF00046:Homeodomain	PAX
127509338	288.663	286.355	253.93	104.361	111.404	112.996	276.316	109.587	1.33418	8.81175e-08	9.894e-06	LOC127509338	NC_067222.1	3906678	3914208	+	2227	protein_coding	protein NLRC3-like && sp|Q8R4B8|NLRP3_MOUSE NACHT, LRR and PYD domains-containing protein 3 OS=Mus musculus OX=10090 GN=Nlrp3 PE=1 SV=1 && PF05729:NACHT domain|PF02758:PAAD/DAPIN/Pyrin domain|PF17776:NLRC4 helical domain HD2|PF17779:NOD2 winged helix domain|PF14484:Fish-specific NACHT associated domain	-
127522205	1347.76	1146.36	1318.48	637.309	661.065	791.936	1270.87	696.77	0.866676	1.01246e-07	1.12923e-05	LOC127522205	NC_067230.1	23492521	23516162	+	9001	protein_coding	UDP-glucuronosyltransferase-like%2C transcript variant X6 && sp|P22309|UD11_HUMAN UDP-glucuronosyltransferase 1A1 OS=Homo sapiens OX=9606 GN=UGT1A1 PE=1 SV=1 && PF00201:UDP-glucoronosyl and UDP-glucosyl transferase	-
127517859	242.875	259.893	386.755	80.0435	114.557	112.03	296.508	102.21	1.53651	1.04281e-07	1.15537e-05	LOC127517859	NC_067227.1	29910528	29971789	-	6901	protein_coding	coiled-coil domain containing 120a%2C transcript variant X1 && sp|Q96HB5|CC120_HUMAN Coiled-coil domain-containing protein 120 OS=Homo sapiens OX=9606 GN=CCDC120 PE=1 SV=1 && PF11819:Domain of unknown function (DUF3338)	-
127517626	501.676	615.238	512.744	952.417	1009.99	1027.58	543.219	996.664	-0.875348	1.10388e-07	1.21499e-05	LOC127517626	NC_067227.1	5616234	5617089	+	509	protein_coding	hes family bHLH transcription factor 2%2C tandem duplicate 1 && sp|Q00P32|HES2_XENLA Transcription factor HES-2 OS=Xenopus laevis OX=8355 GN=hes2 PE=1 SV=2 && PF00010:Helix-loop-helix DNA-binding domain	bHLH
127498204	516.607	452.686	494.188	227.972	252.235	226.957	487.827	235.721	1.04947	1.17596e-07	1.28216e-05	LOC127498204	NC_067236.1	3957789	3974245	-	4843	protein_coding	dishevelled-binding antagonist of beta-catenin 1 && sp|Q6QZN6|DACT1_DANRE Dapper homolog 1 OS=Danio rerio OX=7955 GN=dact1 PE=1 SV=1 && -	-
127510386	511.63	444.181	455.121	972.681	834.477	827.669	470.311	878.276	-0.9012	1.18023e-07	1.28216e-05	LOC127510386	NC_067223.1	8174649	8250149	+	5733	lncRNA	uncharacterized LOC127510386%2C transcript variant X2 && - && -	-
127517213	355.354	317.542	261.744	118.545	136.627	119.756	311.546	124.976	1.31817	1.29911e-07	1.39895e-05	LOC127517213	NC_067227.1	26160156	26232546	+	4433	protein_coding	BCAR3 adaptor protein%2C NSP family member%2C transcript variant X1 && sp|Q58DL5|BCAR3_BOVIN Breast cancer anti-estrogen resistance protein 3 homolog OS=Bos taurus OX=9913 GN=BCAR3 PE=2 SV=2 && PF00617:RasGEF domain|PF00536:SAM domain (Sterile alpha motif)|PF00017:SH2 domain	-
127501564	1418.43	1212.52	2397.69	3745.83	3904.38	3200.58	1676.21	3616.93	-1.10958	1.30446e-07	1.39895e-05	LOC127501564	NC_067238.1	2386337	2392161	-	2541	protein_coding	cellular communication network factor 2b%2C transcript variant X1 && sp|P29279|CCN2_HUMAN CCN family member 2 OS=Homo sapiens OX=9606 GN=CCN2 PE=1 SV=2 && PF00090:Thrombospondin type 1 domain|PF00219:Insulin-like growth factor binding protein|PF00007:Cystine-knot domain|PF00093:von Willebrand factor type C domain	-
127514283	12180.6	11703.7	10186.5	6286.96	6992.16	7665.36	11356.9	6981.49	0.701939	1.32923e-07	1.41644e-05	LOC127514283	NC_067225.1	8325199	8364263	-	17266	protein_coding	xin actin binding repeat containing 2a%2C transcript variant X6 && sp|Q71LX6|XIRP2_RAT Xin actin-binding repeat-containing protein 2 OS=Rattus norvegicus OX=10116 GN=Xirp2 PE=1 SV=1 && PF08043:Xin repeat	-
127516958	1714.06	1382.63	1533.35	762.947	884.924	948.391	1543.35	865.421	0.834385	1.67789e-07	1.77666e-05	LOC127516958	NC_067227.1	23913961	23942034	+	4804	protein_coding	ral guanine nucleotide dissociation stimulator-like 1%2C transcript variant X1 && sp|Q6P112|RGL1_DANRE Ral guanine nucleotide dissociation stimulator-like 1 OS=Danio rerio OX=7955 GN=rgl1 PE=2 SV=1 && PF00617:RasGEF domain|PF00618:RasGEF N-terminal motif|PF00788:Ras association (RalGDS/AF-6) domain	-
127499410	235.907	211.695	83.0157	38.502	18.9176	46.3572	176.873	34.5923	2.35127	1.77166e-07	1.86415e-05	LOC127499410	NC_067237.1	23425363	23434117	+	1799	protein_coding	interleukin 34 && - && PF15036:Interleukin 34	-
127496683	517.602	564.204	521.534	951.404	917.504	958.049	534.447	942.319	-0.818105	1.87651e-07	1.96212e-05	LOC127496683	NC_067235.1	25313607	25331183	+	1889	protein_coding	dystrobrevin binding protein 1a%2C transcript variant X1 && sp|Q7ZWE6|DTB1A_DANRE Dysbindin-A OS=Danio rerio OX=7955 GN=dtnbp1a PE=2 SV=1 && PF04440:Dysbindin (Dystrobrevin binding protein 1)	-
127508471	2834.87	2632.95	2344.95	4822.88	4012.63	4097.78	2604.26	4311.1	-0.727203	1.94689e-07	2.02307e-05	LOC127508471	NC_067222.1	21734381	21737319	-	2034	protein_coding	activating transcription factor 4b && sp|Q6NW59|ATF4_DANRE Cyclic AMP-dependent transcription factor ATF-4 OS=Danio rerio OX=7955 GN=atf4 PE=2 SV=1 && PF00170:bZIP transcription factor	TF_bZIP
127524721	304.589	192.793	271.51	424.535	826.069	712.742	256.298	654.449	-1.3528	2.09962e-07	2.16831e-05	LOC127524721	NC_067232.1	1335749	1382197	+	4573	protein_coding	calpastatin-like%2C transcript variant X2 && - && PF00748:Calpain inhibitor	-
127523374	5418.9	4711.15	4100.98	2952.49	2944.84	2675.2	4743.67	2857.51	0.731274	2.51671e-07	2.58311e-05	LOC127523374	NC_067231.1	12949376	12957262	-	3008	protein_coding	3'-phosphoadenosine 5'-phosphosulfate synthase 2b && sp|O95340|PAPS2_HUMAN Bifunctional 3'-phosphoadenosine 5'-phosphosulfate synthase 2 OS=Homo sapiens OX=9606 GN=PAPSS2 PE=1 SV=2 && PF01747:ATP-sulfurylase|PF01583:Adenylylsulphate kinase|PF14306:PUA-like domain	-
127524017	3590.37	3816.17	3670.27	5490.58	5498.72	6229.25	3692.27	5739.52	-0.636445	2.62275e-07	2.67553e-05	LOC127524017	NC_067231.1	16349577	16353949	+	1626	protein_coding	BMP and activin membrane-bound inhibitor (Xenopus laevis) homolog a && sp|Q13145|BAMBI_HUMAN BMP and activin membrane-bound inhibitor homolog OS=Homo sapiens OX=9606 GN=BAMBI PE=1 SV=1 && -	-
127515273	43722.5	55553.8	61277.3	83916	87511.8	97325	53517.8	89584.3	-0.743225	2.64963e-07	2.68657e-05	LOC127515273	NC_067226.1	3636324	3639688	-	1918	protein_coding	serpin peptidase inhibitor%2C clade E (nexin%2C plasminogen activator inhibitor type 1)%2C member 1 && sp|P20961|PAI1_RAT Plasminogen activator inhibitor 1 OS=Rattus norvegicus OX=10116 GN=Serpine1 PE=2 SV=1 && PF00079:Serpin (serine protease inhibitor)	-
127497438	2006.7	1640.63	1456.19	840.964	931.167	1035.31	1701.18	935.814	0.862045	2.72068e-07	2.73996e-05	LOC127497438	NC_067235.1	24716563	24722658	+	3885	protein_coding	pyruvate dehydrogenase phosphatase catalytic subunit 1%2C transcript variant X2 && sp|Q5RA52|PDP1_PONAB [Pyruvate dehydrogenase [acetyl-transferring]]-phosphatase 1, mitochondrial OS=Pongo abelii OX=9601 GN=PDP1 PE=2 SV=1 && PF00481:Protein phosphatase 2C	-
127517924	5368.13	6369.74	6294.54	3617.16	3943.27	3842.82	6010.81	3801.08	0.661183	2.73505e-07	2.73996e-05	LOC127517924	NC_067227.1	25381476	25387588	+	2627	protein_coding	calreticulin-like && sp|P15253|CALR_RABIT Calreticulin OS=Oryctolagus cuniculus OX=9986 GN=CALR PE=1 SV=1 && PF00262:Calreticulin family	-
127498143	7218.56	6249.72	5211.43	3844.12	3520.78	3819.64	6226.57	3728.18	0.739924	3.46353e-07	3.4491e-05	LOC127498143	NC_067236.1	5331341	5365310	-	3405	protein_coding	UDP-glucose pyrophosphorylase 2b%2C transcript variant X2 && sp|Q16851|UGPA_HUMAN UTP--glucose-1-phosphate uridylyltransferase OS=Homo sapiens OX=9606 GN=UGP2 PE=1 SV=5 && PF01704:UTP--glucose-1-phosphate uridylyltransferase	-
127504795	11885.9	10479.8	8809.43	18808.2	15650.1	17099.1	10391.7	17185.8	-0.725794	3.65172e-07	3.61499e-05	LOC127504795	NC_067241.1	15087465	15094021	+	1306	protein_coding	myosin%2C light chain 9a%2C regulatory%2C transcript variant X1 && sp|P24844|MYL9_HUMAN Myosin regulatory light polypeptide 9 OS=Homo sapiens OX=9606 GN=MYL9 PE=1 SV=4 && PF13405:EF-hand domain	-
127515227	866.984	840.163	878.99	426.561	534.948	462.606	862.046	474.705	0.860993	3.86625e-07	3.78583e-05	LOC127515227	NC_067226.1	11357595	11388853	-	12145	protein_coding	cylindromatosis (turban tumor syndrome)%2C a%2C transcript variant X2 && sp|Q9NQC7|CYLD_HUMAN Ubiquitin carboxyl-terminal hydrolase CYLD OS=Homo sapiens OX=9606 GN=CYLD PE=1 SV=1 && PF01302:CAP-Gly domain|PF16607:Phosphorylation region of CYLD, unstructured|PF00443:Ubiquitin carboxyl-terminal hydrolase	-
127512372	4270.22	3891.78	4062.89	5834.06	6422.53	6558.58	4074.96	6271.72	-0.62211	3.86956e-07	3.78583e-05	LOC127512372	NC_067224.1	7357846	7406233	-	4096	protein_coding	RAS p21 protein activator 4 && sp|O43374|RASL2_HUMAN Ras GTPase-activating protein 4 OS=Homo sapiens OX=9606 GN=RASA4 PE=2 SV=2 && PF00779:BTK motif|PF00616:GTPase-activator protein for Ras-like GTPase|PF00168:C2 domain|PF00169:PH domain	-
127501351	91.5758	64.2644	39.0662	5.06605	10.5098	1.93155	64.9688	5.83579	3.48878	4.0993e-07	3.98728e-05	si_ch211-171h4.5	NC_067238.1	11139703	11149931	+	2763	protein_coding	sialoadhesin%2C transcript variant X1 && - && PF13895:Immunoglobulin domain	-
127523867	201.069	19.8464	203.144	8.10567	19.9686	16.4182	141.353	14.8308	3.25296	4.38151e-07	4.23715e-05	LOC127523867	NC_067231.1	17225668	17232609	+	1266	protein_coding	phosphatidylinositol glycan anchor biosynthesis%2C class F && sp|Q07326|PIGF_HUMAN Phosphatidylinositol-glycan biosynthesis class F protein OS=Homo sapiens OX=9606 GN=PIGF PE=1 SV=1 && PF06699:GPI biosynthesis protein family Pig-F	-
127503267	1596.6	1499.82	984.468	515.724	705.206	744.613	1360.3	655.181	1.05387	4.60117e-07	4.40628e-05	LOC127503267	NC_067240.1	14163915	14172928	-	3371	protein_coding	angiopoietin-like 5%2C transcript variant X1 && sp|Q86XS5|ANGL5_HUMAN Angiopoietin-related protein 5 OS=Homo sapiens OX=9606 GN=ANGPTL5 PE=1 SV=3 && PF00147:Fibrinogen beta and gamma chains, C-terminal globular domain	-
127506379	2257.54	2517.65	2253.14	1450.92	1522.87	1439.97	2342.78	1471.25	0.671286	4.60908e-07	4.40628e-05	LOC127506379	NC_067242.1	19956180	19967710	-	2321	protein_coding	translocation associated membrane protein 1 && sp|Q6DED0|TR1L1_XENLA Translocating chain-associated membrane protein 1-like 1 OS=Xenopus laevis OX=8355 GN=tram1l1 PE=2 SV=1 && PF03798:TLC domain|PF08390:TRAM1-like protein	-
127509857	830.154	705.964	624.083	337.399	366.791	408.523	720.067	370.904	0.956738	4.87227e-07	4.63143e-05	LOC127509857	NC_067220.1	12304306	12324658	-	3869	protein_coding	mical-like 2b%2C transcript variant X1 && sp|Q8IY33|MILK2_HUMAN MICAL-like protein 2 OS=Homo sapiens OX=9606 GN=MICALL2 PE=1 SV=1 && PF00307:Calponin homology (CH) domain|PF00412:LIM domain|PF12130:Bivalent Mical/EHBP Rab binding domain	-
127518675	1770.8	2381.56	1597.81	964.575	976.359	1162.79	1916.72	1034.58	0.889541	4.98794e-07	4.71459e-05	LOC127518675	NC_067228.1	20561712	20568437	+	1985	protein_coding	DnaJ (Hsp40) homolog%2C subfamily C%2C member 3a && sp|Q13217|DNJC3_HUMAN DnaJ homolog subfamily C member 3 OS=Homo sapiens OX=9606 GN=DNAJC3 PE=1 SV=1 && PF14559:Tetratricopeptide repeat|PF00226:DnaJ domain	-
127498711	1059.09	995.154	1190.54	1911.93	1868.64	1647.61	1081.6	1809.39	-0.742309	5.17482e-07	4.86375e-05	LOC127498711	NC_067236.1	29753512	29759534	+	2468	protein_coding	ornithine decarboxylase 1 && sp|P09057|DCOR_RAT Ornithine decarboxylase OS=Rattus norvegicus OX=10116 GN=Odc1 PE=1 SV=1 && PF02784:Pyridoxal-dependent decarboxylase, pyridoxal binding domain|PF00278:Pyridoxal-dependent decarboxylase, C-terminal sheet domain	-
127503163	20340.8	17890.1	16575.8	31852.3	28901.9	26134.8	18268.9	28963	-0.664823	5.62056e-07	5.25318e-05	LOC127503163	NC_067240.1	20852443	20863799	+	2166	protein_coding	aldolase C%2C fructose-bisphosphate%2C b && sp|P53448|ALDOC_CARAU Fructose-bisphosphate aldolase C OS=Carassius auratus OX=7957 GN=aldoc PE=2 SV=2 && PF00274:Fructose-bisphosphate aldolase class-I	-
127513575	177.179	183.343	158.218	43.568	67.2626	56.9807	172.913	55.9371	1.62892	5.81429e-07	5.40406e-05	LOC127513575	NC_067224.1	16509525	16518019	+	3821	protein_coding	arrestin domain containing 3a && sp|Q96B67|ARRD3_HUMAN Arrestin domain-containing protein 3 OS=Homo sapiens OX=9606 GN=ARRDC3 PE=1 SV=1 && PF02752:Arrestin (or S-antigen), C-terminal domain|PF00339:Arrestin (or S-antigen), N-terminal domain	-
127508836	2088.33	1858	1722.82	3066.98	2830.28	3128.15	1889.71	3008.47	-0.670959	9.08577e-07	8.39807e-05	LOC127508836	NC_067220.1	39194251	39196522	-	1346	protein_coding	muscle segment homeobox 1b && sp|Q03356|MSXB_DANRE Homeobox protein MSH-B OS=Danio rerio OX=7955 GN=msxb PE=2 SV=3 && PF00046:Homeodomain	Homeobox
127520287	765.454	682.337	876.06	1586.69	1324.23	1221.71	774.617	1377.54	-0.830579	9.6495e-07	8.87012e-05	LOC127520287	NC_067229.1	602521	607063	-	1100	protein_coding	serine and arginine rich splicing factor 3b && sp|Q3SZR8|SRSF3_BOVIN Serine/arginine-rich splicing factor 3 OS=Bos taurus OX=9913 GN=SRSF3 PE=2 SV=1 && PF00076:RNA recognition motif. (a.k.a. RRM, RBD, or RNP domain)	-
127517087	153.29	198.464	274.44	486.34	551.764	414.318	208.731	484.141	-1.21333	9.99425e-07	9.1166e-05	LOC127517087	NC_067227.1	2899231	2905969	+	3638	protein_coding	early growth response 3 && sp|Q06889|EGR3_HUMAN Early growth response protein 3 OS=Homo sapiens OX=9606 GN=EGR3 PE=2 SV=1 && PF11928:Early growth response N-terminal domain	zf-C2H2
127499457	7175.76	7155.09	7771.25	12088.6	11469.3	10145.5	7367.36	11234.5	-0.608693	1.00266e-06	9.1166e-05	LOC127499457	NC_067237.1	13747689	13763532	-	2921	protein_coding	pyruvate kinase PKM%2C transcript variant X3 && sp|P00548|KPYM_CHICK Pyruvate kinase PKM OS=Gallus gallus OX=9031 GN=PKM PE=2 SV=2 && PF00224:Pyruvate kinase, barrel domain|PF02887:Pyruvate kinase, alpha/beta domain	-
127519256	780.385	846.779	1506	517.75	488.705	321.603	1044.39	442.686	1.23868	1.01871e-06	9.21247e-05	LOC127519256	NC_067228.1	8228195	8318313	-	7157	protein_coding	collagen type XVIII alpha 1 chain a%2C transcript variant X1 && sp|P39061|COIA1_MOUSE Collagen alpha-1(XVIII) chain OS=Mus musculus OX=10090 GN=Col18a1 PE=1 SV=4 && PF06482:Collagenase NC10 and Endostatin|PF01392:Fz domain|PF01391:Collagen triple helix repeat (20 copies)	-
127514807	62.7095	103.012	99.6188	21.2774	16.8157	13.5209	88.4468	17.2046	2.36378	1.09774e-06	9.87373e-05	LOC127514807	NC_067225.1	30752058	30760535	-	4248	protein_coding	family with sequence similarity 83 member C && sp|A2ARK0|FA83C_MOUSE Protein FAM83C OS=Mus musculus OX=10090 GN=Fam83c PE=2 SV=1 && PF07894:FAM83 A-H	-
127524708	2085.34	2019.6	2695.57	4614.16	3695.24	3471	2266.84	3926.8	-0.792673	1.1212e-06	0.000100308	LOC127524708	NC_067232.1	16595938	16600189	-	1498	protein_coding	serine and arginine rich splicing factor 5a && sp|Q13243|SRSF5_HUMAN Serine/arginine-rich splicing factor 5 OS=Homo sapiens OX=9606 GN=SRSF5 PE=1 SV=1 && PF00076:RNA recognition motif. (a.k.a. RRM, RBD, or RNP domain)	-
127507630	1907.17	2041.34	1537.26	1169.24	1034.16	801.594	1828.59	1001.67	0.868582	1.13456e-06	0.000100964	LOC127507630	NC_067243.1	5163996	5175114	+	2365	protein_coding	coronin%2C actin binding protein%2C 2Bb && sp|Q8BH44|COR2B_MOUSE Coronin-2B OS=Mus musculus OX=10090 GN=Coro2b PE=1 SV=2 && PF08953:Domain of unknown function (DUF1899)|PF16300:Type of WD40 repeat	-
127496100	6.96772	19.8464	5.85993	24.317	139.78	140.037	10.8913	101.378	-3.2145	1.20486e-06	0.000106652	LOC127496100	NC_067234.1	1447859	1462710	-	1899	protein_coding	carbonic anhydrase-related protein-like && sp|P35219|CAH8_HUMAN Carbonic anhydrase-related protein OS=Homo sapiens OX=9606 GN=CA8 PE=1 SV=3 && PF00194:Eukaryotic-type carbonic anhydrase	-
127505178	506.653	492.379	500.047	939.245	786.132	884.65	499.693	870.009	-0.80015	1.21973e-06	0.000107401	LOC127505178	NC_067241.1	30202564	30229095	+	1736	protein_coding	serine and arginine rich splicing factor 6a%2C transcript variant X1 && sp|Q13247|SRSF6_HUMAN Serine/arginine-rich splicing factor 6 OS=Homo sapiens OX=9606 GN=SRSF6 PE=1 SV=2 && PF00076:RNA recognition motif. (a.k.a. RRM, RBD, or RNP domain)	-
127524978	1702.12	1629.29	1595.85	2507.69	2532.86	2500.39	1642.42	2513.65	-0.613973	1.32442e-06	0.000116008	LOC127524978	NC_067232.1	12244055	12253412	-	2350	protein_coding	hypoxia inducible factor 1 subunit alpha inhibitor%2C transcript variant X1 && sp|P59723|HIF1N_DANRE Hypoxia-inducible factor 1-alpha inhibitor OS=Danio rerio OX=7955 GN=hif1an PE=2 SV=2 && PF13621:Cupin-like domain	-
127517703	144.331	250.442	116.222	40.5284	36.7842	59.8781	170.332	45.7302	1.89567	1.36268e-06	0.000118738	LOC127517703	NC_067227.1	22685150	22688979	-	1896	protein_coding	derlin 3 && sp|Q8BNI4|DERL2_MOUSE Derlin-2 OS=Mus musculus OX=10090 GN=Derl2 PE=1 SV=2 && PF04511:Der1-like family	-
127519994	855.039	1024.45	839.923	1450.92	1444.04	1721.01	906.471	1538.66	-0.763328	1.38112e-06	0.000119403	LOC127519994	NC_067220.1	12780172	12782403	+	898	protein_coding	lecithin retinol acyltransferase-like && sp|Q9BGL2|LRAT_BOVIN Lecithin retinol acyltransferase OS=Bos taurus OX=9913 GN=LRAT PE=1 SV=1 && PF04970:Lecithin retinol acyltransferase	-
127496666	2219.72	2344.71	1722.82	3796.5	3345.26	3316.47	2095.75	3486.08	-0.734096	1.38459e-06	0.000119403	LOC127496666	NC_067221.1	42603036	42609259	-	1811	protein_coding	purine nucleoside phosphorylase 5b && sp|P55859|PNPH_BOVIN Purine nucleoside phosphorylase OS=Bos taurus OX=9913 GN=PNP PE=1 SV=3 && PF01048:Phosphorylase superfamily	-
127498722	541.492	409.213	389.685	202.642	189.176	236.615	446.797	209.478	1.09203	1.42158e-06	0.000121965	LOC127498722	NC_067236.1	5280750	5313032	+	4585	protein_coding	pellino E3 ubiquitin protein ligase 1b%2C transcript variant X1 && sp|Q8C669|PELI1_MOUSE E3 ubiquitin-protein ligase pellino homolog 1 OS=Mus musculus OX=10090 GN=Peli1 PE=1 SV=2 && PF04710:Pellino	-
127498391	9777.71	12647.8	12176.9	7317.4	7374.71	7473.17	11534.2	7388.43	0.642589	1.46793e-06	0.000125298	LOC127498391	NC_067221.1	40925620	40934650	-	2567	protein_coding	calreticulin 3b && sp|P15253|CALR_RABIT Calreticulin OS=Oryctolagus cuniculus OX=9986 GN=CALR PE=1 SV=1 && PF00262:Calreticulin family	-
127514910	788.348	902.537	601.62	414.403	287.968	410.455	764.168	370.942	1.04229	1.47682e-06	0.000125417	LOC127514910	NC_067225.1	31044477	31048297	-	1346	protein_coding	inka box actin regulator 1b && sp|F1QPR4|INK1B_DANRE PAK4-inhibitor inka2 OS=Danio rerio OX=7955 GN=fam212ab PE=2 SV=1 && PF15342:FAM212 family	-
novel.830	579.316	688.953	408.242	265.461	252.235	269.451	558.837	262.382	1.09078	1.48822e-06	0.000125747	-	NC_067240.1	14087600	14089297	-	1563	-	- && - && PF00644:Poly(ADP-ribose) polymerase catalytic domain	-
127524819	6339.63	5533.36	5177.25	11322.6	8774.62	8186.88	5683.41	9428.04	-0.730204	1.54944e-06	0.000130262	LOC127524819	NC_067232.1	28735028	28737945	-	1689	protein_coding	MARCKS-like 1a && - && PF02063:MARCKS family	-
127521114	790.339	656.82	495.164	1106.42	1181.3	1423.55	647.441	1237.09	-0.934359	1.58067e-06	0.000132223	LOC127521114	NC_067229.1	14924443	14926392	+	1309	protein_coding	S100 calcium binding protein%2C beta (neural) && sp|P04271|S100B_HUMAN Protein S100-B OS=Homo sapiens OX=9606 GN=S100B PE=1 SV=2 && PF01023:S-100/ICaBP type calcium binding domain	-
127521924	593.252	582.16	505.907	261.408	321.599	299.39	560.44	294.133	0.930252	1.68931e-06	0.000140608	LOC127521924	NC_067229.1	11910003	11933062	+	6984	protein_coding	midnolin%2C transcript variant X2 && sp|Q6NYU6|MIDN_DANRE Midnolin OS=Danio rerio OX=7955 GN=midn PE=2 SV=1 && PF00240:Ubiquitin family	-
127515884	117.456	92.6164	143.568	38.502	24.1725	28.0075	117.88	30.2273	1.96267	1.69847e-06	0.00014067	LOC127515884	NC_067226.1	26826226	27044065	-	11089	protein_coding	neuron navigator 2a%2C transcript variant X8 && sp|Q8IVL1|NAV2_HUMAN Neuron navigator 2 OS=Homo sapiens OX=9606 GN=NAV2 PE=1 SV=3 && PF00307:Calponin homology (CH) domain|PF13173:AAA domain	-
127520968	4909.26	5647.71	3033.49	2069.99	2269.06	2703.21	4530.15	2347.42	0.948448	1.7601e-06	0.000145057	LOC127520968	NC_067229.1	18338297	18340643	+	1165	protein_coding	mesencephalic astrocyte-derived neurotrophic factor && sp|P55145|MANF_HUMAN Mesencephalic astrocyte-derived neurotrophic factor OS=Homo sapiens OX=9606 GN=MANF PE=1 SV=3 && PF10208:Degradation arginine-rich protein for mis-folding	-
127512248	405.123	344.004	421.915	727.484	722.022	662.522	390.347	704.009	-0.850956	1.88813e-06	0.000154845	LOC127512248	NC_067224.1	28099768	28101170	+	1403	protein_coding	histone H1 && sp|P06350|H1_ONCMY Histone H1 OS=Oncorhynchus mykiss OX=8022 PE=1 SV=2 && PF00538:linker histone H1 and H5 family	-
127516891	22749.6	21672.2	16140.2	12064.3	10709.5	13586.5	20187.4	12120.1	0.736027	1.90917e-06	0.000155807	LOC127516891	NC_067220.1	35869878	35871756	+	1093	protein_coding	alveolar macrophage chemotactic factor 2-like && - && -	-
127504694	77676.2	69094.7	83559.7	118122	111272	113621	76776.8	114338	-0.574568	1.95559e-06	0.000158821	LOC127504694	NC_067241.1	25375296	25380085	-	2268	protein_coding	keratin 8 && sp|P18520|ION3_CARAU Intermediate filament protein ON3 OS=Carassius auratus OX=7957 PE=2 SV=1 && PF00038:Intermediate filament protein|PF16208:Keratin type II head	-
127524589	11210.1	10196.3	9385.66	6876.65	6951.17	6778.78	10264	6868.87	0.579449	2.16371e-06	0.000174874	zgc_172136	NC_067232.1	18422788	18449849	+	3685	protein_coding	uncharacterized protein LOC566376 homolog%2C transcript variant X1 && sp|Q96NE9|FRMD6_HUMAN FERM domain-containing protein 6 OS=Homo sapiens OX=9606 GN=FRMD6 PE=1 SV=1 && PF00373:FERM central domain|PF09380:FERM C-terminal PH-like domain|PF09379:FERM N-terminal domain	-
127509863	96982.7	86065.2	91208.9	156179	134400	125639	91418.9	138739	-0.601812	2.30442e-06	0.000185351	LOC127509863	NC_067220.1	11792883	11796741	-	1781	protein_coding	actin%2C beta 1 && sp|Q7ZVI7|ACTB1_DANRE Actin, cytoplasmic 1 OS=Danio rerio OX=7955 GN=actba PE=1 SV=2 && PF00022:Actin	-
127514119	1339.79	1410.98	1198.36	532.948	677.881	888.513	1316.38	699.781	0.911271	2.36253e-06	0.000188316	LOC127514119	NC_067225.1	22508655	22513249	+	2309	protein_coding	leucine rich repeat containing 15 && - && PF13855:Leucine rich repeat	-
127520848	5931.52	7314.81	7395.23	4912.04	3995.82	3753.97	6880.52	4220.61	0.705109	2.3638e-06	0.000188316	LOC127520848	NC_067229.1	2616448	2621180	-	1745	protein_coding	calreticulin 3a && sp|Q4VIT5|CALR_CHLAE Calreticulin OS=Chlorocebus aethiops OX=9534 GN=CALR PE=2 SV=1 && PF00262:Calreticulin family	-
127498102	249.843	273.124	193.378	77.0039	98.7919	105.27	238.781	93.6885	1.34956	2.39639e-06	0.000189196	LOC127498102	NC_067236.1	20097777	20106440	-	3626	protein_coding	bradykinin receptor B2%2C transcript variant X2 && sp|Q9GLX8|BKRB2_PIG B2 bradykinin receptor OS=Sus scrofa OX=9823 GN=BDKRB2 PE=2 SV=1 && PF00001:7 transmembrane receptor (rhodopsin family)	-
127517100	354.358	384.642	531.3	187.444	221.756	170.942	423.434	193.381	1.13134	2.39746e-06	0.000189196	LOC127517100	NC_067227.1	16178768	16199806	-	3008	protein_coding	angiopoietin-like 2b && sp|Q9UKU9|ANGL2_HUMAN Angiopoietin-related protein 2 OS=Homo sapiens OX=9606 GN=ANGPTL2 PE=1 SV=1 && PF00147:Fibrinogen beta and gamma chains, C-terminal globular domain	-
127512956	4201.54	4580.73	3956.43	2062.89	2434.07	3072.13	4246.23	2523.03	0.750922	2.69012e-06	0.000211295	LOC127512956	NC_067224.1	27761196	27766841	+	1818	protein_coding	transcobalamin II && sp|Q9XSC9|TCO2_BOVIN Transcobalamin-2 OS=Bos taurus OX=9913 GN=TCN2 PE=1 SV=1 && PF01122:Eukaryotic cobalamin-binding protein|PF14478:Domain of unknown function (DUF4430)	-
127517009	507.648	512.225	641.662	998.011	1009.99	891.411	553.845	966.471	-0.803147	2.83636e-06	0.00022174	LOC127517009	NC_067227.1	24223879	24229487	+	2056	protein_coding	coproporphyrinogen oxidase && sp|P36551|HEM6_HUMAN Oxygen-dependent coproporphyrinogen-III oxidase, mitochondrial OS=Homo sapiens OX=9606 GN=CPOX PE=1 SV=3 && PF01218:Coproporphyrinogen III oxidase	-
127501220	663.924	576.49	499.071	253.302	287.968	343.816	579.828	295.029	0.974247	2.94542e-06	0.000229195	si_dkey-240h12.4	NC_067238.1	10690743	10713829	+	4930	protein_coding	death-associated protein kinase 2%2C transcript variant X1 && sp|Q8VDF3|DAPK2_MOUSE Death-associated protein kinase 2 OS=Mus musculus OX=10090 GN=Dapk2 PE=1 SV=1 && PF00069:Protein kinase domain	-
127517352	128.405	220.2	162.125	60.7926	60.9567	39.5968	170.243	53.782	1.66447	3.03924e-06	0.0002354	LOC127517352	NC_067227.1	10799940	10809096	+	3655	protein_coding	ribonuclease inhibitor-like && sp|Q8BU40|NAL4A_MOUSE NACHT, LRR and PYD domains-containing protein 4A OS=Mus musculus OX=10090 GN=Nlrp4a PE=2 SV=1 && -	-
127513869	173.198	258.003	149.428	53.7001	65.1606	77.262	193.543	65.3743	1.56552	3.09068e-06	0.000238281	LOC127513869	NC_067225.1	29583028	29587149	-	2491	protein_coding	agouti signaling protein 1%2C transcript variant X2 && - && -	-
127512770	3624.21	3407.91	2590.09	4784.37	5325.31	5678.76	3207.4	5262.81	-0.714451	3.12209e-06	0.000239599	LOC127512770	NC_067224.1	33688067	33697861	-	1828	protein_coding	mevalonate kinase%2C transcript variant X1 && sp|Q5E9T8|KIME_BOVIN Mevalonate kinase OS=Bos taurus OX=9913 GN=MVK PE=2 SV=1 && PF00288:GHMP kinases N terminal domain	-
127505073	11670.9	11586.5	8953.97	19238.8	16326.9	15798.2	10737.1	17121.3	-0.673177	3.28848e-06	0.000251216	LOC127505073	NC_067241.1	6565731	6576125	-	1954	protein_coding	enolase 1a%2C (alpha)%2C transcript variant X2 && sp|I0J1J1|ENOA_THUAL Alpha-enolase OS=Thunnus albacares OX=8236 GN=ENO1 PE=1 SV=1 && PF03952:Enolase, N-terminal domain|PF00113:Enolase, C-terminal TIM barrel domain	-
127508219	232.921	109.628	169.938	394.138	383.607	452.949	170.829	410.231	-1.26498	3.31953e-06	0.000252435	LOC127508219	NC_067222.1	18274869	18286246	-	1862	protein_coding	matrix Gla protein && sp|Q800Y2|MGP_ARGRE Matrix Gla protein OS=Argyrosomus regius OX=172269 GN=mgp PE=1 SV=1 && -	-
127514181	5578.16	5839.56	4935.04	3807.64	3560.71	3451.68	5450.92	3606.68	0.59586	3.35343e-06	0.000253859	LOC127514181	NC_067225.1	28690188	28722595	+	3841	protein_coding	polyhomeotic homolog 2b (Drosophila)%2C transcript variant X2 && sp|Q8QHL5|PHC2_DANRE Polyhomeotic-like protein 2 OS=Danio rerio OX=7955 GN=phc2 PE=2 SV=1 && PF00536:SAM domain (Sterile alpha motif)|PF16616:Unstructured region on Polyhomeotic-like protein 1 and 2	-
127500454	2187.87	1995.03	1757	3005.18	3100.39	3107.87	1979.97	3071.14	-0.633333	3.38601e-06	0.000255171	LOC127500454	NC_067238.1	15627407	15647691	+	1805	protein_coding	four and a half LIM domains 3b%2C transcript variant X1 && sp|Q3ZBI6|FHL3_BOVIN Four and a half LIM domains protein 3 OS=Bos taurus OX=9913 GN=FHL3 PE=2 SV=1 && PF00412:LIM domain	-
127514171	467.833	464.027	752.025	1305.01	1064.64	970.604	561.295	1113.42	-0.988169	3.45237e-06	0.000259005	LOC127514171	NC_067225.1	28650530	28667920	-	4171	protein_coding	solute carrier family 2 member 1b && sp|P17809|GTR1_MOUSE Solute carrier family 2, facilitated glucose transporter member 1 OS=Mus musculus OX=10090 GN=Slc2a1 PE=1 SV=4 && PF00083:Sugar (and other) transporter	-
127495036	555.427	372.356	506.884	245.197	243.827	208.607	478.222	232.544	1.04026	3.51354e-06	0.000262418	LOC127495036	NC_067234.1	16928337	16975484	+	5484	protein_coding	kinase suppressor of ras 1b%2C transcript variant X1 && sp|Q8IVT5|KSR1_HUMAN Kinase suppressor of Ras 1 OS=Homo sapiens OX=9606 GN=KSR1 PE=1 SV=3 && PF13543:SAM like domain present in kinase suppressor RAS 1|PF07714:Protein tyrosine kinase	-
127505575	2455.62	2133.01	2061.72	3081.17	3707.85	3708.58	2216.79	3499.2	-0.658609	3.56393e-06	0.000264998	LOC127505575	NC_067241.1	16506412	16566806	-	4083	protein_coding	dimethylarginine dimethylaminohydrolase 1%2C transcript variant X2 && sp|Q9CWS0|DDAH1_MOUSE N(G),N(G)-dimethylarginine dimethylaminohydrolase 1 OS=Mus musculus OX=10090 GN=Ddah1 PE=1 SV=3 && PF02274:Amidinotransferase	-
127520911	1529.91	1842.88	964.935	708.233	645.301	823.806	1445.91	725.78	0.99424	3.87125e-06	0.000286575	LOC127520911	NC_067229.1	29871479	29882071	+	995	protein_coding	molybdopterin synthase catalytic subunit%2C transcript variant X1 && sp|B5FXU9|MOC2B_TAEGU Molybdopterin synthase catalytic subunit OS=Taeniopygia guttata OX=59729 GN=MOCS2 PE=2 SV=1 && PF02391:MoaE protein	-
127515135	4111.95	4251.85	3034.47	1656.6	2160.81	2563.17	3799.42	2126.86	0.836981	4.0201e-06	0.000296283	LOC127515135	NC_067226.1	9115623	9118319	+	2697	protein_coding	fin bud initiation factor b && sp|A1IGX5|FIBIN_DANRE Fin bud initiation factor OS=Danio rerio OX=7955 GN=fibin PE=2 SV=1 && PF15819:Fin bud initiation factor homologue	-
127510912	3997.48	4162.07	3985.73	2751.88	2609.58	2860.63	4048.43	2740.69	0.562769	4.07908e-06	0.000299311	LOC127510912	NC_067223.1	5702541	5787174	+	9343	protein_coding	calcium channel%2C voltage-dependent%2C alpha 2/delta subunit 1a%2C transcript variant X1 && sp|P13806|CA2D1_RABIT Voltage-dependent calcium channel subunit alpha-2/delta-1 OS=Oryctolagus cuniculus OX=9986 GN=CACNA2D1 PE=1 SV=1 && PF00092:von Willebrand factor type A domain|PF02743:Cache domain|PF08473:Neuronal voltage-dependent calcium channel alpha 2acd|PF08399:VWA N-terminal	-
novel.97	117.456	91.6713	82.039	252.289	195.482	280.075	97.0554	242.615	-1.32275	4.12951e-06	0.000301689	-	NC_067222.1	24720998	24722140	+	818	-	- && sp|O60356|NUPR1_HUMAN Nuclear protein 1 OS=Homo sapiens OX=9606 GN=NUPR1 PE=1 SV=1 && -	-
127504929	1669.27	1411.93	949.309	618.058	549.662	833.464	1343.5	667.061	1.0097	4.20541e-06	0.000305898	LOC127504929	NC_067241.1	25445030	25447821	+	1755	protein_coding	keratin 18a%2C tandem duplicate 2 && sp|Q7ZTS4|K1C18_DANRE Keratin, type I cytoskeletal 18 OS=Danio rerio OX=7955 GN=krt18 PE=1 SV=2 && PF00038:Intermediate filament protein	-
127496759	945.62	944.12	723.702	1299.95	1487.13	1919.96	871.147	1569.01	-0.849006	4.27334e-06	0.000309494	LOC127496759	NC_067235.1	16401904	16404575	-	1171	protein_coding	C-type lectin domain containing 1 && sp|P20693|FCER2_MOUSE Low affinity immunoglobulin epsilon Fc receptor OS=Mus musculus OX=10090 GN=Fcer2 PE=1 SV=1 && PF00059:Lectin C-type domain	-
127520167	83.6127	72.77	117.199	308.016	205.992	211.505	91.1938	241.837	-1.40738	4.34334e-06	0.000313207	LOC127520167	NC_067229.1	36451608	36464459	+	3797	protein_coding	coagulation factor IXb%2C transcript variant X1 && sp|P00740|FA9_HUMAN Coagulation factor IX OS=Homo sapiens OX=9606 GN=F9 PE=1 SV=2 && PF00594:Vitamin K-dependent carboxylation/gamma-carboxyglutamic (GLA) domain|PF00089:Trypsin|PF14670:Coagulation Factor Xa inhibitory site	-
127504381	1765.82	1695.45	1966.01	1239.16	1099.32	1094.22	1809.09	1144.23	0.660872	4.4872e-06	0.000321143	LOC127504381	NC_067240.1	16894185	16904657	-	3530	protein_coding	Ras and Rab interactor 1a%2C transcript variant X2 && sp|Q9D684|RIN2_MOUSE Ras and Rab interactor 2 OS=Mus musculus OX=10090 GN=Rin2 PE=1 SV=3 && PF02204:Vacuolar sorting protein 9 (VPS9) domain	-
127520409	678.855	679.502	504.931	357.663	334.211	277.178	621.096	323.017	0.943621	4.49177e-06	0.000321143	LOC127520409	NC_067229.1	29805868	29852760	+	2563	protein_coding	ADP-ribosylation factor-like 15b%2C transcript variant X3 && sp|Q9NXU5|ARL15_HUMAN ADP-ribosylation factor-like protein 15 OS=Homo sapiens OX=9606 GN=ARL15 PE=1 SV=1 && PF00025:ADP-ribosylation factor family	-
127515874	1257.18	1083.04	1226.68	1679.9	2068.33	1978.87	1188.97	1909.03	-0.683209	4.89679e-06	0.00034861	LOC127515874	NC_067226.1	24597595	24603124	+	2843	lncRNA	uncharacterized LOC127515874 && - && PF14719:Phosphotyrosine interaction domain (PTB/PID)	-
127514517	695.777	657.766	606.503	1154.05	1040.47	1022.76	653.348	1072.42	-0.714963	5.04775e-06	0.000357834	LOC127514517	NC_067225.1	29806124	29809354	+	2144	protein_coding	myelocytomatosis oncogene homolog && sp|Q7ZVS9|MYCB_DANRE Transcriptional regulator Myc-B OS=Danio rerio OX=7955 GN=mycb PE=2 SV=1 && PF00010:Helix-loop-helix DNA-binding domain|PF01056:Myc amino-terminal region	bHLH
127509745	413.086	502.775	327.179	745.722	729.379	854.711	414.347	776.604	-0.906225	5.28337e-06	0.000372957	LOC127509745	NC_067222.1	30081341	30083770	-	1285	lncRNA	uncharacterized LOC127509745 && - && PF04505:Interferon-induced transmembrane protein	-
127516495	505.658	374.246	522.511	229.999	255.388	218.265	467.471	234.55	0.995121	5.3839e-06	0.000378456	LOC127516495	NC_067226.1	35543688	35558889	-	3489	protein_coding	protein KHNYN-like%2C transcript variant X1 && sp|O75113|N4BP1_HUMAN NEDD4-binding protein 1 OS=Homo sapiens OX=9606 GN=N4BP1 PE=1 SV=4 && PF11977:Zc3h12a-like Ribonuclease NYN domain	-
127519293	163.244	164.441	171.891	358.676	328.956	318.706	166.525	335.446	-1.01027	5.60804e-06	0.000392563	LOC127519293	NC_067228.1	27765749	27772249	+	1992	protein_coding	vestigial-like family member 3%2C transcript variant X3 && sp|P85442|VGLL3_MOUSE Transcription cofactor vestigial-like protein 3 OS=Mus musculus OX=10090 GN=Vgll3 PE=2 SV=1 && PF07545:Vestigial/Tondu family	-
127512796	210.027	246.662	171.891	85.1096	90.3841	75.3305	209.527	83.6081	1.32632	6.1997e-06	0.00043217	LOC127512796	NC_067224.1	5228988	5274979	+	4526	protein_coding	huntingtin interacting protein 1 related b && sp|Q9JKY5|HIP1R_MOUSE Huntingtin-interacting protein 1-related protein OS=Mus musculus OX=10090 GN=Hip1r PE=1 SV=2 && PF16515:Clathrin-binding domain of Huntingtin-interacting protein 1|PF07651:ANTH domain|PF01608:I/LWEQ domain	-
127494380	82.6173	40.6378	61.5293	178.325	166.055	190.258	61.5948	178.212	-1.53443	6.7108e-06	0.000463957	LOC127494380	NC_067233.1	19574430	19578872	-	1139	protein_coding	eukaryotic translation initiation factor 4E binding protein 3%2C like && sp|Q98TT6|4EB3L_DANRE Eukaryotic translation initiation factor 4E-binding protein 3-like OS=Danio rerio OX=7955 GN=eif4ebp3l PE=1 SV=1 && PF05456:Eukaryotic translation initiation factor 4E binding protein (EIF4EBP)	-
127504837	291.649	264.618	290.067	137.796	120.862	139.072	282.111	132.577	1.08886	6.71115e-06	0.000463957	LOC127504837	NC_067241.1	4928642	4977250	-	6108	protein_coding	formin-like 3%2C transcript variant X1 && sp|Q6NXC0|FMNL3_DANRE Formin-like protein 3 OS=Danio rerio OX=7955 GN=fmnl3 PE=2 SV=2 && PF06367:Diaphanous FH3 Domain|PF06371:Diaphanous GTPase-binding Domain|PF02181:Formin Homology 2 Domain	-
127514776	919.739	816.536	451.215	313.082	300.58	390.173	729.164	334.612	1.12337	6.90093e-06	0.000475113	LOC127514776	NC_067225.1	25681075	25682944	+	911	protein_coding	glutathione peroxidase 1b && sp|Q4AEH7|GPX2_SAPAP Glutathione peroxidase 2 OS=Sapajus apella OX=9515 GN=GPX2 PE=2 SV=2 && PF00255:Glutathione peroxidase	-
127510939	260.792	189.958	119.152	33.4359	39.9372	84.0225	189.967	52.4652	1.85351	7.03396e-06	0.000481697	LOC127510939	NC_067223.1	13683438	13702007	-	2787	protein_coding	thymidine phosphorylase%2C transcript variant X2 && sp|P19971|TYPH_HUMAN Thymidine phosphorylase OS=Homo sapiens OX=9606 GN=TYMP PE=1 SV=2 && PF07831:Pyrimidine nucleoside phosphorylase C-terminal domain|PF00591:Glycosyl transferase family, a/b domain|PF02885:Glycosyl transferase family, helical bundle domain	-
127506462	1104.88	1122.74	1404.43	1916.99	2197.6	1810.83	1210.68	1975.14	-0.706034	7.05415e-06	0.000481697	LOC127506462	NC_067242.1	14792010	14806265	-	4803	protein_coding	v-myb avian myeloblastosis viral oncogene homolog-like 1%2C transcript variant X1 && sp|P10243|MYBA_HUMAN Myb-related protein A OS=Homo sapiens OX=9606 GN=MYBL1 PE=1 SV=2 && PF09316:C-myb, C-terminal|PF07988:LMSTEN motif|PF00249:Myb-like DNA-binding domain	MYB
127495271	411.096	328.883	479.538	208.721	203.89	191.224	406.505	201.278	1.01406	8.2541e-06	0.000561346	LOC127495271	NC_067234.1	22547944	22592537	-	11050	protein_coding	pleckstrin homology domain containing%2C family G (with RhoGef domain) member 2%2C transcript variant X1 && - && -	-
127523640	4892.34	4952.14	3754.26	2068.97	2833.44	3088.55	4532.91	2663.65	0.766996	8.5136e-06	0.000575203	LOC127523640	NC_067231.1	12674050	12684490	+	6580	protein_coding	pantothenate kinase 1b%2C transcript variant X3 && sp|Q8K4K6|PANK1_MOUSE Pantothenate kinase 1 OS=Mus musculus OX=10090 GN=Pank1 PE=1 SV=1 && PF03630:Fumble	-
127502534	6124.63	5971.87	4993.64	3597.91	3835.02	3929.74	5696.71	3787.56	0.58885	8.52662e-06	0.000575203	LOC127502534	NC_067239.1	29045836	29062177	+	3888	protein_coding	lipin 1b && sp|Q14693|LPIN1_HUMAN Phosphatidate phosphatase LPIN1 OS=Homo sapiens OX=9606 GN=LPIN1 PE=1 SV=2 && PF08235:LNS2 (Lipin/Ned1/Smp2)|PF04571:lipin, N-terminal conserved region|PF16876:Lipin/Ned1/Smp2 multi-domain protein middle domain	-
127508594	9585.6	9028.21	8904.17	15237.7	12898.7	12533.8	9172.66	13556.7	-0.563597	8.66491e-06	0.000582184	LOC127508594	NC_067222.1	35039975	35044825	+	1839	protein_coding	aldolase a%2C fructose-bisphosphate%2C a%2C transcript variant X1 && sp|B5DGM7|ALDOA_SALSA Fructose-bisphosphate aldolase A OS=Salmo salar OX=8030 PE=1 SV=1 && PF00274:Fructose-bisphosphate aldolase class-I	-
127520803	467.833	429.06	549.857	210.748	294.274	231.786	482.25	245.603	0.973925	8.75481e-06	0.000585872	LOC127520803	NC_067229.1	43450556	43529493	+	6881	protein_coding	GRAM domain containing 1Ba%2C transcript variant X7 && sp|Q3KR37|ASTRB_HUMAN Protein Aster-B OS=Homo sapiens OX=9606 GN=GRAMD1B PE=1 SV=1 && PF16016:VAD1 Analog of StAR-related lipid transfer domain|PF02893:GRAM domain	-
127515812	4463.32	4202.71	2637.95	2011.22	1806.63	2440.51	3767.99	2086.12	0.85286	8.95951e-06	0.000597182	LOC127515812	NC_067226.1	29244604	29249666	+	1986	protein_coding	purine nucleoside phosphorylase 5a && sp|P55859|PNPH_BOVIN Purine nucleoside phosphorylase OS=Bos taurus OX=9913 GN=PNP PE=1 SV=3 && PF01048:Phosphorylase superfamily	-
127516959	1951.96	1938.33	1767.75	1332.37	1158.18	1184.04	1886.01	1224.86	0.622709	9.71735e-06	0.000645124	LOC127516959	NC_067227.1	23943120	23948085	+	1792	protein_coding	perilipin 3 && sp|Q4PLW0|PLIN2_PIG Perilipin-2 OS=Sus scrofa OX=9823 GN=PLIN2 PE=2 SV=1 && PF03036:Perilipin family	-
127498021	924.716	752.272	1506	2127.74	2210.21	1822.42	1061	2053.45	-0.952666	1.00658e-05	0.000665615	LOC127498021	NC_067236.1	24870360	24889301	-	5604	protein_coding	gremlin 2%2C DAN family BMP antagonist a && sp|Q9H772|GREM2_HUMAN Gremlin-2 OS=Homo sapiens OX=9606 GN=GREM2 PE=2 SV=1 && PF03045:DAN domain	-
127515600	392.183	364.795	421.915	585.635	769.316	729.16	392.965	694.704	-0.822058	1.1393e-05	0.000750413	LOC127515600	NC_067226.1	27363068	27377073	-	2545	protein_coding	heterogeneous nuclear ribonucleoprotein C%2C transcript variant X1 && sp|G3V9R8|HNRPC_RAT Heterogeneous nuclear ribonucleoprotein C OS=Rattus norvegicus OX=10116 GN=Hnrnpc PE=1 SV=2 && PF00076:RNA recognition motif. (a.k.a. RRM, RBD, or RNP domain)	-
127521423	498.69	450.796	306.67	193.523	209.145	204.744	418.719	202.471	1.04827	1.21161e-05	0.000794911	LOC127521423	NC_067229.1	19865458	19876533	-	2120	protein_coding	heme-binding protein soul4%2C transcript variant X1 && - && PF04832:SOUL heme-binding protein	-
127504160	1863.37	1924.15	1608.55	3172.36	2548.62	2685.82	1798.69	2802.27	-0.639637	1.30137e-05	0.000850468	LOC127504160	NC_067240.1	28940209	28953385	+	1719	protein_coding	voltage-dependent anion channel 1 && sp|Q60932|VDAC1_MOUSE Voltage-dependent anion-selective channel protein 1 OS=Mus musculus OX=10090 GN=Vdac1 PE=1 SV=3 && PF01459:Eukaryotic porin	-
127505988	437.971	470.643	396.522	204.668	258.541	227.923	435.045	230.377	0.917576	1.34265e-05	0.000874028	LOC127505988	NC_067242.1	6761645	6793091	+	8007	protein_coding	glucose-fructose oxidoreductase domain containing 1 && sp|Q6P4M5|GFOD1_XENTR Glucose-fructose oxidoreductase domain-containing protein 1 OS=Xenopus tropicalis OX=8364 GN=gfod1 PE=2 SV=1 && PF01408:Oxidoreductase family, NAD-binding Rossmann fold	-
127516428	1093.93	1332.54	1369.27	1811.62	2131.38	2044.55	1265.25	1995.85	-0.657465	1.40414e-05	0.000910513	LOC127516428	NC_067226.1	46220914	46223063	-	1543	protein_coding	adrenomedullin a && - && PF00214:Calcitonin / CGRP / IAPP family	-
127513132	178.175	219.255	268.58	82.07	83.0273	108.167	222.003	91.088	1.28439	1.42458e-05	0.000920201	LOC127513132	NC_067224.1	42971775	42984833	-	3105	lncRNA	uncharacterized LOC127513132 && - && -	-
127524867	816.219	681.392	743.235	1403.29	1211.78	1076.84	746.949	1230.64	-0.720363	1.44438e-05	0.000929404	LOC127524867	NC_067232.1	31301141	31322383	-	3059	protein_coding	glutamate-cysteine ligase%2C catalytic subunit && sp|P48506|GSH1_HUMAN Glutamate--cysteine ligase catalytic subunit OS=Homo sapiens OX=9606 GN=GCLC PE=1 SV=2 && PF03074:Glutamate-cysteine ligase	-
127512545	598.229	724.865	482.468	298.897	358.384	302.288	601.854	319.856	0.912487	1.48995e-05	0.000955052	LOC127512545	NC_067224.1	8396923	8406922	-	4099	protein_coding	ferredoxin-fold anticodon binding domain containing 1%2C transcript variant X1 && sp|Q9BRP7|FDXA1_HUMAN Ferredoxin-fold anticodon-binding domain-containing protein 1 OS=Homo sapiens OX=9606 GN=FDXACB1 PE=1 SV=3 && PF03147:Ferredoxin-fold anticodon binding domain|PF10354:Domain of unknown function (DUF2431)	-
127512439	864.993	881.746	661.196	476.208	360.486	493.511	802.645	443.402	0.855716	1.5562e-05	0.000991225	LOC127512439	NC_067224.1	30572122	30579950	+	1611	lncRNA	uncharacterized LOC127512439 && - && PF00229:TNF(Tumour Necrosis Factor) family	-
127505115	14098.7	13620.3	11723.8	21100.1	17842.5	19198.6	13147.6	19380.4	-0.559807	1.55823e-05	0.000991225	zgc_153867	NC_067241.1	19125431	19134339	+	1367	protein_coding	uncharacterized protein LOC337226 homolog%2C transcript variant X2 && sp|P60661|MYL6_BOVIN Myosin light polypeptide 6 OS=Bos taurus OX=9913 GN=MYL6 PE=2 SV=2 && PF13405:EF-hand domain	-
127497377	521.584	638.864	368.199	174.272	263.796	273.314	509.549	237.127	1.10359	1.73138e-05	0.0010972	LOC127497377	NC_067235.1	15483012	15488246	-	2789	protein_coding	chemokine (C-X-C motif) receptor 3%2C tandem duplicate 3 && sp|Q867B2|CXCR3_CAPHI C-X-C chemokine receptor type 3 OS=Capra hircus OX=9925 GN=CXCR3 PE=2 SV=1 && PF00001:7 transmembrane receptor (rhodopsin family)	-
127521014	256.81	238.156	237.327	112.466	104.047	124.585	244.098	113.699	1.1015	1.76351e-05	0.0011099	LOC127521014	NC_067229.1	47673887	47681342	-	3884	protein_coding	torsin family 4%2C member Aa && sp|Q568B8|TOR4A_DANRE Torsin-4A OS=Danio rerio OX=7955 GN=tor4a PE=2 SV=1 && PF06309:Torsin	-
127520827	1423.41	1358.06	1678.87	906.822	1029.96	846.985	1486.78	927.922	0.680314	1.76469e-05	0.0011099	LOC127520827	NC_067229.1	40978965	41013003	+	6660	protein_coding	pleckstrin homology-like domain%2C family B%2C member 2a%2C transcript variant X1 && sp|Q8K1N2|PHLB2_MOUSE Pleckstrin homology-like domain family B member 2 OS=Mus musculus OX=10090 GN=Phldb2 PE=1 SV=2 && PF00169:PH domain	-
127496783	1483.13	1448.79	1108.5	809.554	859.7	812.217	1346.81	827.157	0.703387	1.8654e-05	0.00116884	LOC127496783	NC_067235.1	22225607	22254778	+	3674	protein_coding	protein tyrosine phosphatase 4A3b%2C transcript variant X1 && sp|A2VDT1|TP4A3_BOVIN Protein tyrosine phosphatase type IVA 3 OS=Bos taurus OX=9913 GN=PTP4A3 PE=2 SV=1 && PF00782:Dual specificity phosphatase, catalytic domain	-
127524812	110.488	74.6602	74.2258	181.364	216.502	231.786	86.458	209.884	-1.28044	2.0098e-05	0.00125463	LOC127524812	NC_067232.1	27006023	27032468	-	1903	protein_coding	egl-9 family hypoxia-inducible factor 1a && sp|Q91YE3|EGLN1_MOUSE Egl nine homolog 1 OS=Mus musculus OX=10090 GN=Egln1 PE=1 SV=2 && PF01753:MYND finger|PF13640:2OG-Fe(II) oxygenase superfamily	-
127501051	3240.99	3492.02	3225.89	4385.17	5100.4	5014.31	3319.63	4833.29	-0.541954	2.16491e-05	0.00134643	LOC127501051	NC_067238.1	3275283	3278364	-	1548	protein_coding	endothelin 2 && sp|Q8MJW9|EDN2_MUSPF Endothelin-2 OS=Mustela putorius furo OX=9669 GN=EDN2 PE=2 SV=1 && PF00322:Endothelin family	-
127502178	732.606	677.612	560.6	1149.99	1042.57	1022.76	656.939	1071.77	-0.706183	2.37259e-05	0.00147012	LOC127502178	NC_067239.1	3706236	3716344	-	2134	protein_coding	sirtuin 5 && sp|Q6DHI5|SIR5_DANRE NAD-dependent protein deacylase sirtuin-5, mitochondrial OS=Danio rerio OX=7955 GN=sirt5 PE=1 SV=1 && PF02146:Sir2 family	-
127523464	1865.36	1985.58	2182.82	3298	2878.63	2841.31	2011.26	3005.98	-0.57971	2.43876e-05	0.00150555	LOC127523464	NC_067231.1	19581057	19584822	+	2438	protein_coding	serine and arginine rich splicing factor 2a%2C transcript variant X1 && sp|P30352|SRSF2_CHICK Serine/arginine-rich splicing factor 2 OS=Gallus gallus OX=9031 GN=SRSF2 PE=2 SV=1 && PF00076:RNA recognition motif. (a.k.a. RRM, RBD, or RNP domain)	-
127514145	635.058	783.459	694.402	337.399	408.831	459.709	704.306	401.979	0.80895	2.50947e-05	0.00154351	LOC127514145	NC_067225.1	23984073	23996363	-	2461	protein_coding	OS9 endoplasmic reticulum lectin%2C transcript variant X1 && sp|Q13438|OS9_HUMAN Protein OS-9 OS=Homo sapiens OX=9606 GN=OS9 PE=1 SV=1 && PF07915:Glucosidase II beta subunit-like protein	-
127518641	116.461	103.012	164.078	41.5416	48.345	17.384	127.85	35.7568	1.84147	2.53342e-05	0.00155253	LOC127518641	NC_067228.1	12952478	12989012	+	12967	protein_coding	solute carrier family 39 member 10%2C transcript variant X1 && sp|Q6PEH9|S39AA_DANRE Zinc transporter ZIP10 OS=Danio rerio OX=7955 GN=slc39a10 PE=2 SV=1 && PF02535:ZIP Zinc transporter	-
127516552	186.138	181.453	120.129	36.4755	56.7528	73.3989	162.573	55.5424	1.54825	2.67048e-05	0.00163055	LOC127516552	NC_067226.1	24665063	24666098	-	533	lncRNA	uncharacterized LOC127516552 && - && -	-
127524727	286.672	242.882	172.868	61.8058	83.0273	123.619	234.141	89.4841	1.38622	2.71242e-05	0.00165014	LOC127524727	NC_067232.1	3236332	3242103	-	2152	protein_coding	tumor necrosis factor%2C alpha-induced protein 2b && sp|Q03169|TNAP2_HUMAN Tumor necrosis factor alpha-induced protein 2 OS=Homo sapiens OX=9606 GN=TNFAIP2 PE=1 SV=2 && PF06046:Exocyst complex component Sec6	-
127503273	509.639	564.204	256.86	181.364	216.502	189.292	443.568	195.719	1.18071	2.72581e-05	0.00165038	LOC127503273	NC_067240.1	14173052	14180414	+	3134	protein_coding	cilia and flagella associated protein 300%2C transcript variant X1 && sp|Q5I0R4|CF300_XENTR Cilia- and flagella-associated protein 300 OS=Xenopus tropicalis OX=8364 GN=cfap300 PE=2 SV=1 && PF14926:Domain of unknown function (DUF4498)	-
127511019	300.607	217.365	323.273	138.81	113.506	136.174	280.415	129.497	1.11385	2.73254e-05	0.00165038	LOC127511019	NC_067223.1	5804578	5826743	+	4185	protein_coding	hepatocyte growth factor a%2C transcript variant X1 && sp|Q867B7|HGF_CANLF Hepatocyte growth factor OS=Canis lupus familiaris OX=9615 GN=HGF PE=2 SV=1 && PF00089:Trypsin|PF00051:Kringle domain	-
127518483	4893.33	4198.93	3751.33	6133.97	6238.61	6796.16	4281.2	6389.58	-0.577755	2.75761e-05	0.00165952	LOC127518483	NC_067228.1	27839866	27894903	+	6572	protein_coding	TSC22 domain family%2C member 1%2C transcript variant X1 && sp|Q91012|T22D1_CHICK TSC22 domain family protein 1 OS=Gallus gallus OX=9031 GN=TSC22D1 PE=2 SV=2 && PF01166:TSC-22/dip/bun family	TSC22
127494596	723.648	825.042	1020.6	1398.23	1375.73	1382.99	856.432	1385.65	-0.694107	2.77381e-05	0.00166329	LOC127494596	NC_067233.1	19607160	19610160	+	1954	protein_coding	heparin-binding EGF-like growth factor a && sp|Q01580|HBEGF_PIG Proheparin-binding EGF-like growth factor OS=Sus scrofa OX=9823 GN=HBEGF PE=2 SV=2 && -	-
127523382	1036.2	756.997	864.34	1569.46	1393.6	1336.63	885.846	1433.23	-0.694317	2.91279e-05	0.00173648	LOC127523382	NC_067231.1	12772395	12780442	+	1892	protein_coding	actin alpha 2%2C smooth muscle%2C transcript variant X1 && sp|P62739|ACTA_BOVIN Actin, aortic smooth muscle OS=Bos taurus OX=9913 GN=ACTA2 PE=1 SV=1 && PF00022:Actin	-
127498253	103.52	94.5065	99.6188	178.325	287.968	221.163	99.2153	229.152	-1.20743	2.91662e-05	0.00173648	LOC127498253	NC_067236.1	23580983	23583114	-	1525	protein_coding	DNA-binding protein inhibitor ID-2-like && sp|P41137|ID2_RAT DNA-binding protein inhibitor ID-2 OS=Rattus norvegicus OX=10116 GN=Id2 PE=1 SV=1 && PF00010:Helix-loop-helix DNA-binding domain	bHLH
127513471	6345.6	7003.88	5342.3	3599.93	3878.11	4629.93	6230.6	4035.99	0.626403	2.98177e-05	0.00176588	LOC127513471	NC_067224.1	32067875	32072596	+	1753	protein_coding	prostaglandin E synthase && sp|Q95L14|PTGES_BOVIN Prostaglandin E synthase OS=Bos taurus OX=9913 GN=PTGES PE=2 SV=1 && PF01124:MAPEG family	-
127499412	934.67	743.766	937.589	458.984	607.465	416.249	872.009	494.233	0.819586	2.98712e-05	0.00176588	LOC127499412	NC_067237.1	17145670	17161531	-	4001	protein_coding	inositol-trisphosphate 3-kinase Cb && sp|Q96DU7|IP3KC_HUMAN Inositol-trisphosphate 3-kinase C OS=Homo sapiens OX=9606 GN=ITPKC PE=1 SV=1 && PF03770:Inositol polyphosphate kinase	-
127519724	658.948	713.524	833.087	397.178	463.481	448.12	735.186	436.26	0.752999	3.09247e-05	0.00182173	LOC127519724	NC_067229.1	17818095	17844422	-	5496	protein_coding	solute carrier family 6 member 6b && sp|Q00589|SC6A6_CANLF Sodium- and chloride-dependent taurine transporter OS=Canis lupus familiaris OX=9615 GN=SLC6A6 PE=1 SV=2 && PF00209:Sodium:neurotransmitter symporter family	-
127505340	5276.56	5106.19	5211.43	7676.07	7233.88	6954.55	5198.06	7288.17	-0.487579	3.13724e-05	0.00184161	LOC127505340	NC_067241.1	8037130	8047270	+	2742	protein_coding	transketolase b && sp|Q9D4D4|TKTL2_MOUSE Transketolase-like protein 2 OS=Mus musculus OX=10090 GN=Tktl2 PE=1 SV=1 && PF02780:Transketolase, C-terminal domain|PF00456:Transketolase, thiamine diphosphate binding domain|PF02779:Transketolase, pyrimidine binding domain	-
127499861	272.737	384.642	314.483	120.572	158.698	181.566	323.954	153.612	1.07632	3.29404e-05	0.0019269	LOC127499861	NC_067237.1	22658950	22677294	-	3513	protein_coding	uveal autoantigen with coiled-coil domains and ankyrin repeats a%2C transcript variant X1 && sp|Q8CGB3|UACA_MOUSE Uveal autoantigen with coiled-coil domains and ankyrin repeats OS=Mus musculus OX=10090 GN=Uaca PE=1 SV=2 && PF12796:Ankyrin repeats (3 copies)	-
127494465	1613.53	1522.5	1272.58	2212.85	2084.09	2513.91	1469.54	2270.28	-0.627632	3.32495e-05	0.0019382	LOC127494465	NC_067233.1	31435159	31441382	-	4149	protein_coding	atonal bHLH transcription factor 8 && sp|D2CLZ9|ATOH8_DANRE Protein atonal homolog 8 OS=Danio rerio OX=7955 GN=atoh8 PE=2 SV=1 && PF00010:Helix-loop-helix DNA-binding domain	bHLH
127510975	547.464	447.016	515.674	815.634	890.179	768.757	503.385	824.856	-0.712538	3.34219e-05	0.00194149	LOC127510975	NC_067223.1	8619769	8693669	+	1986	protein_coding	coiled-coil-helix-coiled-coil-helix domain containing 3a%2C transcript variant X1 && sp|Q9CRB9|MIC19_MOUSE MICOS complex subunit Mic19 OS=Mus musculus OX=10090 GN=Chchd3 PE=1 SV=1 && PF05300:Protein of unknown function (DUF737)	-
127505774	25899	19391.8	21138.7	34580.8	31838.3	31854.2	22143.2	32757.8	-0.564986	3.45711e-05	0.0020013	LOC127505774	NC_067242.1	10783992	10797850	+	2095	protein_coding	calponin 3%2C acidic a && sp|P37397|CNN3_RAT Calponin-3 OS=Rattus norvegicus OX=10116 GN=Cnn3 PE=1 SV=1 && PF00402:Calponin family repeat|PF00307:Calponin homology (CH) domain	-
127504593	3039.92	2709.5	2605.72	5008.29	3814	3943.26	2785.05	4255.18	-0.611552	3.54911e-05	0.00204747	LOC127504593	NC_067241.1	11698666	11701658	+	1717	protein_coding	tubulin alpha-1A chain%2C transcript variant X1 && sp|P68362|TBA1A_CRIGR Tubulin alpha-1A chain OS=Cricetulus griseus OX=10029 GN=TUBA1A PE=2 SV=1 && PF03953:Tubulin C-terminal domain|PF00091:Tubulin/FtsZ family, GTPase domain	-
127501672	1224.33	1377.91	1047.95	671.758	655.81	865.335	1216.73	730.968	0.73484	3.63443e-05	0.00208949	LOC127501672	NC_067238.1	1846446	1855811	+	1376	protein_coding	collagen triple helix repeat containing 1a && sp|Q9D1D6|CTHR1_MOUSE Collagen triple helix repeat-containing protein 1 OS=Mus musculus OX=10090 GN=Cthrc1 PE=2 SV=2 && PF01391:Collagen triple helix repeat (20 copies)	-
127514244	1528.92	1746.48	789.137	684.93	647.403	739.784	1354.85	690.705	0.971947	3.70589e-05	0.00212327	LOC127514244	NC_067225.1	6983110	6993771	-	2463	protein_coding	tetratricopeptide repeat domain 26 && sp|Q5PR66|IFT56_DANRE Intraflagellar transport protein 56 OS=Danio rerio OX=7955 GN=ttc26 PE=2 SV=2 && -	-
127495257	1051.13	862.845	743.235	554.226	511.826	515.724	885.737	527.259	0.748264	3.75754e-05	0.00214552	LOC127495257	NC_067234.1	24581806	24660152	+	2239	protein_coding	nucleoredoxin && sp|Q503L9|NXN_DANRE Nucleoredoxin OS=Danio rerio OX=7955 GN=nxn PE=2 SV=1 && PF13905:Thioredoxin-like	-
127525593	338.432	479.148	544.974	183.391	276.407	209.573	454.185	223.124	1.02615	3.96112e-05	0.00225231	LOC127525593	NC_067232.1	16941118	17063674	-	27357	protein_coding	spectrin repeat containing%2C nuclear envelope 2b && sp|Q6ZWQ0|SYNE2_MOUSE Nesprin-2 OS=Mus musculus OX=10090 GN=Syne2 PE=1 SV=2 && PF10541:Nuclear envelope localisation domain|PF00307:Calponin homology (CH) domain|PF00435:Spectrin repeat	-
127499210	804.274	808.976	730.538	1043.61	1282.19	1523.99	781.263	1283.26	-0.716077	3.97149e-05	0.00225231	LOC127499210	NC_067236.1	5027702	5031774	-	2734	protein_coding	gap junction protein beta 3%2C transcript variant X1 && sp|O75712|CXB3_HUMAN Gap junction beta-3 protein OS=Homo sapiens OX=9606 GN=GJB3 PE=1 SV=1 && PF00029:Connexin	-
127505599	1980.82	2563.96	2582.28	3448.96	3615.36	3684.43	2375.69	3582.92	-0.592725	4.0151e-05	0.00226935	LOC127505599	NC_067221.1	14353926	14359866	-	2461	protein_coding	angiopoietin-like 4 && sp|Q9Z1P8|ANGL4_MOUSE Angiopoietin-related protein 4 OS=Mus musculus OX=10090 GN=Angptl4 PE=1 SV=1 && PF00147:Fibrinogen beta and gamma chains, C-terminal globular domain	-
127521402	2528.29	2383.45	2368.39	1755.89	1558.6	1694.94	2426.71	1669.81	0.539223	4.23045e-05	0.00238301	LOC127521402	NC_067229.1	29754085	29765588	-	2122	protein_coding	RasGEF domain family%2C member 1Bb && sp|Q6DBW1|RG1BB_DANRE Ras-GEF domain-containing family member 1B-B OS=Danio rerio OX=7955 GN=rasgef1bb PE=2 SV=1 && PF00618:RasGEF N-terminal motif|PF00617:RasGEF domain	-
127517491	14313.7	12914.3	13547.2	23047.5	18950.2	17717.1	13591.7	19904.9	-0.550398	4.2623e-05	0.00239289	LOC127517491	NC_067227.1	1106757	1109809	+	1592	protein_coding	tubulin%2C beta 2b && sp|Q9YHC3|TBB1_GADMO Tubulin beta-1 chain OS=Gadus morhua OX=8049 PE=2 SV=1 && PF03953:Tubulin C-terminal domain|PF00091:Tubulin/FtsZ family, GTPase domain	-
127524406	2229.67	2415.59	2021.68	3165.27	3203.38	3306.81	2222.31	3225.15	-0.537278	4.29075e-05	0.00240081	LOC127524406	NC_067232.1	9837482	9844362	-	1673	protein_coding	PDZ and LIM domain 1 (elfin) && sp|P52944|PDLI1_RAT PDZ and LIM domain protein 1 OS=Rattus norvegicus OX=10116 GN=Pdlim1 PE=1 SV=4 && PF00412:LIM domain|PF15936:Domain of unknown function (DUF4749)|PF00595:PDZ domain	-
127496779	866.984	843.943	569.39	399.204	351.027	489.648	760.106	413.293	0.878554	4.33668e-05	0.00241842	si_dkey-79d12.5	NC_067235.1	25714129	25719511	+	2479	protein_coding	maternal B9.15 protein && sp|A4UTQ2|BTG3_PIG Protein BTG3 OS=Sus scrofa OX=9823 GN=BTG3 PE=2 SV=1 && PF07742:BTG family	-
127497749	911.776	1128.41	1157.34	631.229	710.461	656.727	1065.84	666.139	0.678314	4.37021e-05	0.00242195	LOC127497749	NC_067235.1	14428698	14457754	+	10154	protein_coding	histone-lysine N-methyltransferase ASH1L-like%2C transcript variant X1 && sp|Q9NR48|ASH1L_HUMAN Histone-lysine N-methyltransferase ASH1L OS=Homo sapiens OX=9606 GN=ASH1L PE=1 SV=2 && PF00439:Bromodomain	-
127494067	17863.3	14126.8	20226.5	30202.8	26141	24143.4	17405.5	26829.1	-0.624256	4.37197e-05	0.00242195	LOC127494067	NC_067233.1	28044152	28048039	-	3209	protein_coding	early growth response 1 && sp|P26632|EGR1_DANRE Early growth response protein 1 OS=Danio rerio OX=7955 GN=egr1 PE=2 SV=2 && PF11928:Early growth response N-terminal domain|PF11914:Domain of unknown function (DUF3432)	zf-C2H2
127516574	57.7326	36.8575	215.841	17.2246	22.0705	16.4182	103.477	18.5711	2.47908	4.55664e-05	0.00251221	LOC127516574	NC_067226.1	50482940	50497828	+	3486	protein_coding	protein KHNYN-like%2C transcript variant X1 && sp|O75113|N4BP1_HUMAN NEDD4-binding protein 1 OS=Homo sapiens OX=9606 GN=N4BP1 PE=1 SV=4 && PF11977:Zc3h12a-like Ribonuclease NYN domain	-
127525667	594.247	494.269	578.18	335.372	342.619	289.733	555.565	322.575	0.784556	4.56492e-05	0.00251221	LOC127525667	NC_067233.1	18205418	18252922	-	4873	protein_coding	nuclear factor of kappa light polypeptide gene enhancer in B-cells 1%2C transcript variant X2 && sp|Q04861|NFKB1_CHICK Nuclear factor NF-kappa-B p105 subunit OS=Gallus gallus OX=9031 GN=NFKB1 PE=2 SV=2 && PF00554:Rel homology DNA-binding domain|PF12796:Ankyrin repeats (3 copies)|PF16179:Rel homology dimerisation domain	RHD
127499346	1195.46	1101.95	1329.23	852.109	708.359	748.476	1208.88	769.648	0.651285	4.63517e-05	0.00253796	LOC127499346	NC_067237.1	24000119	24008023	-	2313	protein_coding	homocysteine-inducible%2C endoplasmic reticulum stress-inducible%2C ubiquitin-like domain member 1 && sp|Q15011|HERP1_HUMAN Homocysteine-responsive endoplasmic reticulum-resident ubiquitin-like domain member 1 protein OS=Homo sapiens OX=9606 GN=HERPUD1 PE=1 SV=1 && PF00240:Ubiquitin family	-
127513463	3494.81	3687.65	1880.06	1510.7	1483.98	1939.28	3020.84	1644.65	0.877081	4.64206e-05	0.00253796	LOC127513463	NC_067224.1	37125454	37128569	+	1280	protein_coding	stromal cell-derived factor 2-like 1 && sp|Q9ESP1|SDF2L_MOUSE Stromal cell-derived factor 2-like protein 1 OS=Mus musculus OX=10090 GN=Sdf2l1 PE=1 SV=2 && PF02815:MIR domain	-
127524150	182.156	255.168	152.358	389.072	430.901	360.234	196.561	393.403	-1.00022	4.71968e-05	0.002572	LOC127524150	NC_067231.1	18399700	18402222	+	2234	protein_coding	homeobox B8b && sp|Q8JH55|HXB8B_DANRE Homeobox protein Hox-B8b OS=Danio rerio OX=7955 GN=hoxb8b PE=2 SV=1 && PF00046:Homeodomain	Homeobox
127512168	10401.8	10162.3	8364.08	13362.2	13359	15984.5	9642.73	14235.2	-0.561974	4.73562e-05	0.0025723	LOC127512168	NC_067224.1	23066114	23070383	+	1530	protein_coding	transgelin 2%2C transcript variant X2 && sp|Q9UI15|TAGL3_HUMAN Transgelin-3 OS=Homo sapiens OX=9606 GN=TAGLN3 PE=1 SV=2 && PF00307:Calponin homology (CH) domain|PF00402:Calponin family repeat	-
127503506	5644.85	5486.1	6267.2	9293.16	8012.66	7776.42	5799.38	8360.75	-0.527732	4.86577e-05	0.00263445	LOC127503506	NC_067240.1	15970216	15971391	+	1176	protein_coding	claudin b && sp|Q6BBL6|CLD4_BOVIN Claudin-4 OS=Bos taurus OX=9913 GN=CLDN4 PE=2 SV=1 && PF00822:PMP-22/EMP/MP20/Claudin family	-
127494399	538.505	563.259	364.292	247.223	261.694	271.383	488.686	260.1	0.909831	5.00617e-05	0.00270172	LOC127494399	NC_067233.1	641398	666660	-	2866	protein_coding	G protein-coupled receptor 174%2C transcript variant X1 && sp|Q3U507|GP174_MOUSE Probable G-protein coupled receptor 174 OS=Mus musculus OX=10090 GN=Gpr174 PE=2 SV=1 && PF00001:7 transmembrane receptor (rhodopsin family)	-
127507024	814.228	722.03	740.305	1461.05	1058.34	1157	758.854	1225.46	-0.691563	5.1347e-05	0.00276217	LOC127507024	NC_067243.1	7980552	7987449	+	1695	protein_coding	snurportin 1 && sp|Q80W37|SPN1_MOUSE Snurportin-1 OS=Mus musculus OX=10090 GN=Snupn PE=2 SV=1 && PF11538:Snurportin1	-
127494146	689.805	663.436	622.129	399.204	365.74	435.565	658.457	400.17	0.718069	5.15917e-05	0.00276644	LOC127494146	NC_067233.1	8064017	8105510	+	4017	protein_coding	actin filament associated protein 1-like 1a%2C transcript variant X1 && sp|Q4V8Y7|AF1L1_DANRE Actin filament-associated protein 1-like 1 OS=Danio rerio OX=7955 GN=afap1l1 PE=2 SV=1 && PF00169:PH domain	-
127501136	2738.32	2689.66	2597.9	3703.28	3682.63	3890.14	2675.29	3758.68	-0.490565	5.27541e-05	0.00281345	LOC127501136	NC_067238.1	29608923	29614310	+	2235	protein_coding	acidic (leucine-rich) nuclear phosphoprotein 32 family%2C member E && sp|Q7ZY40|AN32E_XENLA Acidic leucine-rich nuclear phosphoprotein 32 family member E OS=Xenopus laevis OX=8355 GN=anp32e PE=1 SV=1 && PF14580:Leucine-rich repeat	-
127506224	358.34	405.433	639.709	966.602	946.931	732.058	467.827	881.864	-0.914412	5.28048e-05	0.00281345	LOC127506224	NC_067242.1	2596039	2598657	+	2619	protein_coding	frizzled class receptor 8a && sp|O93274|FZD8_XENLA Frizzled-8 OS=Xenopus laevis OX=8355 GN=fzd8 PE=1 SV=1 && PF01534:Frizzled/Smoothened family membrane region|PF01392:Fz domain	-
127521652	120.442	172.947	167.985	68.8982	51.4979	58.9123	153.791	59.7695	1.3634	5.45218e-05	0.00288518	LOC127521652	NC_067229.1	29862343	29867460	-	1334	protein_coding	follistatin b && sp|Q9YHV4|FSTA_DANRE Follistatin-A OS=Danio rerio OX=7955 GN=fsta PE=2 SV=2 && PF09289:Follistatin/Osteonectin-like EGF domain|PF07648:Kazal-type serine protease inhibitor domain	-
127524998	5566.22	6220.42	5505.41	4204.82	4101.97	3981.89	5764.01	4096.23	0.492818	5.46163e-05	0.00288518	LOC127524998	NC_067232.1	29514667	29529602	-	4117	protein_coding	reticulon 4b%2C transcript variant X1 && sp|Q9NQC3|RTN4_HUMAN Reticulon-4 OS=Homo sapiens OX=9606 GN=RTN4 PE=1 SV=2 && PF02453:Reticulon	-
127517692	4755.97	4528.75	3854.86	6761.15	5693.15	7004.77	4379.86	6486.35	-0.566571	5.46684e-05	0.00288518	LOC127517692	NC_067227.1	32703095	32706495	-	724	protein_coding	dynein%2C light chain%2C LC8-type 1 && sp|Q24117|DYL1_DROME Dynein light chain 1, cytoplasmic OS=Drosophila melanogaster OX=7227 GN=ctp PE=1 SV=1 && -	-
127505079	544.478	545.303	727.608	1019.29	1048.88	915.555	605.796	994.573	-0.715163	5.49152e-05	0.00288909	LOC127505079	NC_067241.1	6202067	6218338	-	3008	protein_coding	pleckstrin homology domain containing%2C family N member 1 && sp|Q8C886|PKHN1_MOUSE Probable pleckstrin homology domain-containing family N member 1 OS=Mus musculus OX=10090 GN=Plekhn1 PE=1 SV=2 && -	-
127524149	332.46	314.707	325.226	538.014	584.344	507.032	324.131	543.13	-0.744582	5.60369e-05	0.00293886	LOC127524149	NC_067231.1	31338372	31343625	+	1822	protein_coding	ras-related protein Rab-37 && sp|Q96AX2|RAB37_HUMAN Ras-related protein Rab-37 OS=Homo sapiens OX=9606 GN=RAB37 PE=1 SV=3 && PF00071:Ras family	-
127501241	777.399	789.13	992.282	1329.33	1373.63	1283.52	852.937	1328.82	-0.639604	5.64247e-05	0.00294996	LOC127501241	NC_067238.1	9979081	10025250	+	4622	protein_coding	nuclear factor of activated T cells 1%2C transcript variant X2 && sp|O95644|NFAC1_HUMAN Nuclear factor of activated T-cells, cytoplasmic 1 OS=Homo sapiens OX=9606 GN=NFATC1 PE=1 SV=3 && PF00554:Rel homology DNA-binding domain|PF16179:Rel homology dimerisation domain	RHD
127517098	1848.44	2435.43	2707.29	1644.44	1425.13	1156.03	2330.39	1408.53	0.726552	5.6637e-05	0.00295183	LOC127517098	NC_067227.1	16102175	16125082	+	9561	protein_coding	zinc finger and BTB domain containing 34%2C transcript variant X2 && sp|Q8NCN2|ZBT34_HUMAN Zinc finger and BTB domain-containing protein 34 OS=Homo sapiens OX=9606 GN=ZBTB34 PE=1 SV=4 && PF00651:BTB/POZ domain	ZBTB
127494833	3956.67	5268.74	6626.61	3276.72	3420.93	3131.04	5284.01	3276.23	0.68964	6.10022e-05	0.00316946	LOC127494833	NC_067233.1	14998848	15010648	-	4050	protein_coding	glucosidase II alpha subunit b && sp|Q14697|GANAB_HUMAN Neutral alpha-glucosidase AB OS=Homo sapiens OX=9606 GN=GANAB PE=1 SV=3 && PF01055:Glycosyl hydrolases family 31|PF13802:Galactose mutarotase-like	-
127519127	452.902	447.961	398.475	712.286	622.179	845.053	433.113	726.506	-0.746576	6.21743e-05	0.00322036	LOC127519127	NC_067228.1	27807175	27808766	+	643	lncRNA	uncharacterized LOC127519127 && - && -	-
127525441	832.145	858.119	794.021	1222.94	1234.9	1244.88	828.095	1234.24	-0.575727	6.30673e-05	0.00325653	LOC127525441	NC_067232.1	20271062	20284359	+	2370	protein_coding	CDC42 effector protein (Rho GTPase binding) 3%2C transcript variant X2 && sp|Q9CQC5|BORG2_MOUSE Cdc42 effector protein 3 OS=Mus musculus OX=10090 GN=Cdc42ep3 PE=1 SV=1 && PF14957:Cdc42 effector|PF00786:P21-Rho-binding domain	-
127522615	4230.4	4275.48	4411.55	5604.06	6279.59	6127.84	4305.81	6003.83	-0.479592	6.51624e-05	0.00335436	LOC127522615	NC_067230.1	21271996	21289341	+	3189	protein_coding	copine I%2C transcript variant X3 && sp|Q08DB4|CPNE1_BOVIN Copine-1 OS=Bos taurus OX=9913 GN=CPNE1 PE=1 SV=1 && PF00168:C2 domain|PF07002:Copine	-
127497501	2.98617	1.89013	66.4126	0	0	0	23.763	0	6.99963	6.89333e-05	0.00353759	LOC127497501	NC_067235.1	35070402	35090617	+	7227	protein_coding	potassium/sodium hyperpolarization-activated cyclic nucleotide-gated channel 3 && sp|Q9TV66|HCN4_RABIT Potassium/sodium hyperpolarization-activated cyclic nucleotide-gated channel 4 OS=Oryctolagus cuniculus OX=9986 GN=HCN4 PE=2 SV=1 && PF00520:Ion transport protein|PF08412:Ion transport protein N-terminal|PF00027:Cyclic nucleotide-binding domain	-
127497022	1716.05	1786.17	1512.84	2910.95	2363.65	2300.48	1671.69	2525.03	-0.594942	7.11203e-05	0.00363866	LOC127497022	NC_067235.1	29383372	29386419	-	2003	lncRNA	uncharacterized LOC127497022 && - && PF04505:Interferon-induced transmembrane protein	-
127521463	2315.27	2382.51	3158.5	3928.21	4261.72	3757.83	2618.76	3982.59	-0.60479	7.1417e-05	0.00363997	LOC127521463	NC_067229.1	43381021	43448116	+	4827	protein_coding	CXADR-like membrane protein && sp|Q9H6B4|CLMP_HUMAN CXADR-like membrane protein OS=Homo sapiens OX=9606 GN=CLMP PE=1 SV=1 && PF13927:Immunoglobulin domain|PF07686:Immunoglobulin V-set domain	-
127519976	261.787	306.201	276.393	151.981	151.341	132.311	281.461	145.211	0.955399	7.15811e-05	0.00363997	LOC127519976	NC_067229.1	15523223	15552417	+	6337	protein_coding	glutaminase a%2C transcript variant X5 && sp|O94925|GLSK_HUMAN Glutaminase kidney isoform, mitochondrial OS=Homo sapiens OX=9606 GN=GLS PE=1 SV=1 && PF12796:Ankyrin repeats (3 copies)|PF17959:EF-hand domain|PF04960:Glutaminase	-
127518368	375.262	377.081	299.833	549.159	604.312	620.994	350.725	591.488	-0.754003	7.30733e-05	0.0037046	si_dkey-91i10.3	NC_067228.1	11665258	11675123	+	2946	protein_coding	cytochrome P450 && sp|P17178|CP27A_RAT Sterol 26-hydroxylase, mitochondrial OS=Rattus norvegicus OX=10116 GN=Cyp27a1 PE=1 SV=1 && PF00067:Cytochrome P450	-
127520922	29854.7	28271.6	29514.5	38323.6	41209.9	39390.1	29213.6	39641.2	-0.44036	7.38939e-05	0.00373426	LOC127520922	NC_067229.1	25337691	25347123	-	3510	protein_coding	3-hydroxy-3-methylglutaryl-CoA synthase 1 (soluble)%2C transcript variant X2 && sp|P23228|HMCS1_CHICK Hydroxymethylglutaryl-CoA synthase, cytoplasmic OS=Gallus gallus OX=9031 GN=HMGCS1 PE=1 SV=1 && PF08540:Hydroxymethylglutaryl-coenzyme A synthase C terminal|PF01154:Hydroxymethylglutaryl-coenzyme A synthase N terminal	-
127502020	255.815	252.332	258.814	134.757	129.27	128.448	255.654	130.825	0.966566	7.41049e-05	0.00373426	LOC127502020	NC_067239.1	5943295	5974461	-	8427	protein_coding	enoyl CoA hydratase domain containing 2%2C transcript variant X3 && - && -	-
127502784	1044.16	1314.59	2386.95	869.334	825.018	759.099	1581.9	817.817	0.951866	7.55669e-05	0.0037965	LOC127502784	NC_067239.1	12154821	12215225	+	7738	protein_coding	laminin%2C alpha 4 && sp|Q16363|LAMA4_HUMAN Laminin subunit alpha-4 OS=Homo sapiens OX=9606 GN=LAMA4 PE=1 SV=4 && PF06008:Laminin Domain I|PF06009:Laminin Domain II|PF02210:Laminin G domain|PF00053:Laminin EGF domain	-
127510580	199.078	348.729	186.541	90.1756	76.7214	129.414	244.783	98.7703	1.30842	7.82544e-05	0.00391975	LOC127510580	NC_067220.1	30888725	30892857	-	1880	protein_coding	secretory calcium-binding phosphoprotein 1 && - && -	-
127518106	1154.65	1205.9	947.356	558.278	768.265	697.29	1102.64	674.611	0.708979	8.05615e-05	0.00401669	si_ch211-255g12.8	NC_067227.1	31801008	31818125	-	5341	protein_coding	protein NLRC3 && sp|B0FPE9|NLRP3_MACMU NACHT, LRR and PYD domains-containing protein 3 OS=Macaca mulatta OX=9544 GN=NLRP3 PE=2 SV=1 && PF05729:NACHT domain|PF14484:Fish-specific NACHT associated domain|PF17779:NOD2 winged helix domain|PF13765:SPRY-associated domain|PF17776:NLRC4 helical domain HD2	-
127495274	90.5804	98.2868	216.817	376.914	349.976	264.622	135.228	330.504	-1.28916	8.06699e-05	0.00401669	LOC127495274	NC_067221.1	33512892	33574328	-	8337	protein_coding	adenylate cyclase 8 (brain)%2C transcript variant X5 && sp|P97490|ADCY8_MOUSE Adenylate cyclase type 8 OS=Mus musculus OX=10090 GN=Adcy8 PE=1 SV=2 && PF16214:Adenylyl cyclase N-terminal extracellular and transmembrane region|PF00211:Adenylate and Guanylate cyclase catalytic domain|PF06327:Domain of Unknown Function (DUF1053)	-
127506349	7992.97	7318.59	4657.67	3654.65	3306.38	4779.62	6656.41	3913.55	0.766191	8.20032e-05	0.00407096	si_dkey-12l12.1	NC_067242.1	22409575	22412805	+	916	protein_coding	uncharacterized si_dkey-12l12.1 && - && -	-
127518426	88.5896	154.046	80.0857	23.3038	27.3254	43.4599	107.574	31.363	1.7765	8.25044e-05	0.00408372	LOC127518426	NC_067228.1	28125957	28154979	+	1808	protein_coding	epithelial stromal interaction 1%2C transcript variant X1 && sp|Q8VDI1|ESIP1_MOUSE Epithelial-stromal interaction protein 1 OS=Mus musculus OX=10090 GN=Epsti1 PE=1 SV=2 && -	-
127502537	184.147	201.299	160.171	77.0039	77.7724	88.8513	181.872	81.2092	1.16281	8.30272e-05	0.00409198	LOC127502537	NC_067239.1	31308922	31365949	+	4575	protein_coding	Rho GTPase activating protein 39 && sp|Q9C0H5|RHG39_HUMAN Rho GTPase-activating protein 39 OS=Homo sapiens OX=9606 GN=ARHGAP39 PE=1 SV=2 && PF00784:MyTH4 domain|PF00620:RhoGAP domain	-
127502125	2168.95	1636.85	1117.29	875.413	855.496	1036.28	1641.03	922.395	0.830952	8.31603e-05	0.00409198	LOC127502125	NC_067239.1	22425007	22434172	-	2353	protein_coding	phosducin b%2C transcript variant X2 && sp|O77560|PHOS_CANLF Phosducin OS=Canis lupus familiaris OX=9615 GN=PDC PE=2 SV=2 && PF02114:Phosducin	-
127504678	352.368	295.805	425.822	154.008	225.96	156.456	357.998	178.808	1.00227	8.37178e-05	0.00410733	LOC127504678	NC_067241.1	18200381	18213667	+	3229	protein_coding	Rho family GTPase 1b && sp|Q92730|RND1_HUMAN Rho-related GTP-binding protein Rho6 OS=Homo sapiens OX=9606 GN=RND1 PE=1 SV=1 && PF00071:Ras family	-
127522859	727.629	682.337	733.468	1236.12	1223.34	932.939	714.478	1130.8	-0.662197	8.44633e-05	0.00413179	LOC127522859	NC_067230.1	17324119	17355677	-	4173	protein_coding	filamin A interacting protein 1-like%2C transcript variant X1 && sp|A3KNA5|FIL1L_DANRE Filamin A-interacting protein 1-like OS=Danio rerio OX=7955 GN=filip1l PE=2 SV=1 && PF09727:Cortactin-binding protein-2	-
127495794	2413.82	2377.78	1823.42	3289.89	3042.58	3743.35	2205.01	3358.61	-0.607146	8.49113e-05	0.00414159	LOC127495794	NC_067234.1	16304065	16307689	+	1234	protein_coding	high mobility group box 1b && sp|P07746|HMGT_ONCMY High mobility group-T protein OS=Oncorhynchus mykiss OX=8022 PE=2 SV=2 && PF00505:HMG (high mobility group) box|PF09011:HMG-box domain	HMG
127512325	782.376	679.502	669.009	430.614	480.297	405.626	710.296	438.846	0.694946	8.70486e-05	0.0042335	LOC127512325	NC_067224.1	31758172	31771891	-	5419	protein_coding	leucine rich repeat and sterile alpha motif containing 1%2C transcript variant X1 && sp|Q80ZI6|LRSM1_MOUSE E3 ubiquitin-protein ligase LRSAM1 OS=Mus musculus OX=10090 GN=Lrsam1 PE=1 SV=1 && PF13920:Zinc finger, C3HC4 type (RING finger)|PF00536:SAM domain (Sterile alpha motif)|PF13855:Leucine rich repeat	-
127516985	2846.81	3303.95	4379.32	2058.84	2455.09	2134.36	3510.03	2216.1	0.663534	8.81784e-05	0.00427602	LOC127516985	NC_067227.1	31932891	31961580	+	6993	protein_coding	solute carrier family 6 member 6a && sp|Q00589|SC6A6_CANLF Sodium- and chloride-dependent taurine transporter OS=Canis lupus familiaris OX=9615 GN=SLC6A6 PE=1 SV=2 && PF00209:Sodium:neurotransmitter symporter family	-
127498555	262.783	251.387	255.884	388.059	479.246	468.401	256.685	445.235	-0.794624	9.11167e-05	0.00440573	LOC127498555	NC_067236.1	28068527	28075131	+	2568	protein_coding	endoplasmic reticulum oxidoreductase 1 alpha && sp|Q7T3D1|ERO1A_DANRE ERO1-like protein alpha OS=Danio rerio OX=7955 GN=ero1a PE=2 SV=1 && PF04137:Endoplasmic Reticulum Oxidoreductin 1 (ERO1)	-
127524856	629.086	551.918	670.962	406.297	379.403	312.911	617.322	366.204	0.753664	9.19249e-05	0.004432	LOC127524856	NC_067232.1	9856473	9868583	-	2632	protein_coding	v-rel avian reticuloendotheliosis viral oncogene homolog && sp|P16236|REL_CHICK Proto-oncogene c-Rel OS=Gallus gallus OX=9031 GN=REL PE=1 SV=2 && -	RHD
127519066	432.994	646.425	735.421	295.857	334.211	356.371	604.947	328.813	0.879574	9.27869e-05	0.0044607	LOC127519066	NC_067228.1	32089342	32127707	-	4009	protein_coding	integrin%2C alpha 6a%2C transcript variant X2 && sp|P26007|ITA6_CHICK Integrin alpha-6 OS=Gallus gallus OX=9031 GN=ITGA6 PE=2 SV=1 && PF08441:Integrin alpha|PF01839:FG-GAP repeat	-
127514414	2702.48	2573.41	2287.33	4207.86	3290.61	3656.43	2521.07	3718.3	-0.560645	9.33585e-05	0.00447533	LOC127514414	NC_067225.1	24367270	24373408	-	1047	protein_coding	myosin%2C light chain 6%2C alkali%2C smooth muscle and non-muscle%2C transcript variant X3 && sp|P60661|MYL6_BOVIN Myosin light polypeptide 6 OS=Bos taurus OX=9913 GN=MYL6 PE=2 SV=2 && PF13405:EF-hand domain	-
127520812	64.7003	56.7039	68.3659	18.2378	13.6627	14.4866	63.2567	15.4624	2.0321	9.45903e-05	0.00452142	LOC127520812	NC_067229.1	40354908	40419230	+	12213	protein_coding	furry homolog b (Drosophila)%2C transcript variant X10 && sp|Q5TBA9|FRY_HUMAN Protein furry homolog OS=Homo sapiens OX=9606 GN=FRY PE=1 SV=1 && PF14225:Cell morphogenesis C-terminal|PF14228:Cell morphogenesis central region|PF14222:Cell morphogenesis N-terminal	-
127507092	667.906	580.27	615.293	982.813	986.869	894.308	621.156	954.663	-0.620062	9.50837e-05	0.00453205	LOC127507092	NC_067221.1	40220186	40238952	+	2777	protein_coding	acyl-CoA synthetase short chain family member 2 like && sp|Q9NR19|ACSA_HUMAN Acetyl-coenzyme A synthetase, cytoplasmic OS=Homo sapiens OX=9606 GN=ACSS2 PE=1 SV=1 && PF13193:AMP-binding enzyme C-terminal domain|PF16177:Acetyl-coenzyme A synthetase N-terminus|PF00501:AMP-binding enzyme	-
127500117	55.7418	60.4842	53.716	150.968	154.494	116.859	56.6473	140.774	-1.31253	9.65192e-05	0.0045874	LOC127500117	NC_067237.1	11145153	11149716	+	4564	protein_coding	protein phosphatase 1 regulatory subunit 3E && sp|Q99MR9|PPR3A_MOUSE Protein phosphatase 1 regulatory subunit 3A OS=Mus musculus OX=10090 GN=Ppp1r3a PE=1 SV=2 && PF03370:Carbohydrate/starch-binding module (family 21)	-
127497234	14995.5	14743	11171	20554	17949.7	22784.6	13636.5	20429.4	-0.583185	9.78259e-05	0.00463634	LOC127497234	NC_067235.1	32743545	32758803	-	3172	protein_coding	dehydrodolichyl diphosphate synthase%2C transcript variant X3 && sp|Q86SQ9|DHDDS_HUMAN Dehydrodolichyl diphosphate synthase complex subunit DHDDS OS=Homo sapiens OX=9606 GN=DHDDS PE=1 SV=3 && PF01255:Putative undecaprenyl diphosphate synthase	-
127502057	806.265	830.712	544.974	359.689	430.901	451.017	727.317	413.869	0.813363	9.95001e-05	0.00470236	LOC127502057	NC_067239.1	2147856	2154551	-	2363	protein_coding	L-threonine dehydrogenase%2C transcript variant X1 && sp|Q2KIR8|TDH_BOVIN L-threonine 3-dehydrogenase, mitochondrial OS=Bos taurus OX=9913 GN=TDH PE=2 SV=1 && PF01370:NAD dependent epimerase/dehydratase family	-
127518673	1312.92	1268.28	933.682	729.511	738.838	737.852	1171.63	735.4	0.671918	0.000103541	0.00487953	LOC127518673	NC_067228.1	3015324	3032647	+	2136	protein_coding	TRAF family member-associated NFKB activator%2C transcript variant X3 && sp|Q92844|TANK_HUMAN TRAF family member-associated NF-kappa-B activator OS=Homo sapiens OX=9606 GN=TANK PE=1 SV=2 && PF12845:TBD domain	-
127494586	890.873	948.846	945.402	1496.51	1410.41	1246.82	928.374	1384.58	-0.576504	0.000106506	0.0050052	LOC127494586	NC_067233.1	1567572	1570727	+	2025	protein_coding	dual specificity phosphatase 1 && sp|Q91790|DUS1A_XENLA Dual specificity protein phosphatase 1-A OS=Xenopus laevis OX=8355 GN=dusp1-a PE=1 SV=1 && PF00581:Rhodanese-like domain|PF00782:Dual specificity phosphatase, catalytic domain	-
127499039	458.874	480.093	408.242	305.989	231.215	196.052	449.07	244.419	0.878017	0.000111043	0.00520377	LOC127499039	NC_067236.1	10634492	10650268	+	3478	protein_coding	TNF receptor-associated factor 3%2C transcript variant X2 && sp|Q13114|TRAF3_HUMAN TNF receptor-associated factor 3 OS=Homo sapiens OX=9606 GN=TRAF3 PE=1 SV=2 && PF02176:TRAF-type zinc finger	-
127496776	158.267	210.75	251	83.0832	81.9763	109.133	206.672	91.3974	1.17632	0.000116379	0.00543858	LOC127496776	NC_067221.1	42231046	42234425	-	3118	lncRNA	uncharacterized LOC127496776 && - && -	-
127521073	57.7326	33.0773	78.1324	6.07926	9.4588	15.4524	56.3141	10.3302	2.44238	0.000117526	0.00547691	LOC127521073	NC_067229.1	13467115	13473504	+	3371	protein_coding	vascular cell adhesion molecule 1b%2C transcript variant X1 && sp|Q28260|VCAM1_CANLF Vascular cell adhesion protein 1 OS=Canis lupus familiaris OX=9615 GN=VCAM1 PE=2 SV=1 && PF13895:Immunoglobulin domain|PF07679:Immunoglobulin I-set domain|PF13927:Immunoglobulin domain	-
127510815	8228.88	7148.47	10355.5	6401.46	5480.85	4816.32	8577.61	5566.21	0.623893	0.000120338	0.00559238	LOC127510815	NC_067223.1	8112878	8130770	+	2546	protein_coding	decorin%2C transcript variant X2 && sp|Q29393|PGS2_CANLF Decorin OS=Canis lupus familiaris OX=9615 GN=DCN PE=2 SV=2 && PF13855:Leucine rich repeat|PF01462:Leucine rich repeat N-terminal domain	-
127505686	50.7648	50.0885	58.5993	14.1849	0	6.76043	53.1509	6.98179	2.92331	0.000125436	0.00580648	LOC127505686	NC_067242.1	5967357	5975137	+	4496	protein_coding	NELL (neural EGFL like) family member 3%2C transcript variant X4 && - && PF00020:TNFR/NGFR cysteine-rich region	-
127517435	3921.83	5109.97	4544.38	2794.43	2890.19	3460.37	4525.39	3048.33	0.569984	0.000125933	0.00580648	LOC127517435	NC_067227.1	22009724	22015053	+	2333	protein_coding	lipase%2C endothelial && sp|Q9Y5X9|LIPE_HUMAN Endothelial lipase OS=Homo sapiens OX=9606 GN=LIPG PE=1 SV=1 && PF00151:Lipase|PF01477:PLAT/LH2 domain	-
127524439	680.846	669.106	662.172	1031.45	908.045	1154.1	670.708	1031.2	-0.620832	0.000125986	0.00580648	LOC127524439	NC_067232.1	3526947	3535404	-	2290	protein_coding	core histone macro-H2A.2%2C transcript variant X1 && sp|Q9P0M6|H2AW_HUMAN Core histone macro-H2A.2 OS=Homo sapiens OX=9606 GN=MACROH2A2 PE=1 SV=3 && PF01661:Macro domain|PF00125:Core histone H2A/H2B/H3/H4|PF16211:C-terminus of histone H2A	-
127515318	2716.42	2553.57	2711.19	3324.34	4001.07	4120.96	2660.39	3815.46	-0.520259	0.000127287	0.0058503	LOC127515318	NC_067220.1	37455611	37477989	+	3767	protein_coding	karyopherin alpha 3 (importin alpha 4) && sp|O35344|IMA4_MOUSE Importin subunit alpha-4 OS=Mus musculus OX=10090 GN=Kpna3 PE=1 SV=1 && PF16186:Atypical Arm repeat|PF01749:Importin beta binding domain|PF00514:Armadillo/beta-catenin-like repeat	-
127517058	1008.33	974.362	522.511	352.597	448.768	507.998	835.067	436.454	0.935911	0.000130096	0.00596305	LOC127517058	NC_067220.1	26144864	26155324	+	3041	protein_coding	cysteinyl-tRNA synthetase 2%2C mitochondrial && sp|Q6DJ95|SYCM_XENTR Probable cysteine--tRNA ligase, mitochondrial OS=Xenopus tropicalis OX=8364 GN=cars2 PE=2 SV=1 && PF01406:tRNA synthetases class I (C) catalytic domain	-
127512500	234.912	180.507	117.199	70.9247	50.447	84.0225	177.539	68.4647	1.37305	0.000132234	0.00604449	si_dkey-96l17.6	NC_067224.1	27066410	27077114	+	3187	protein_coding	uncharacterized si_dkey-96l17.6 && sp|Q7XPJ0|KN14I_ORYSJ Kinesin-like protein KIN-14I OS=Oryza sativa subsp. japonica OX=39947 GN=KIN14I PE=2 SV=1 && PF00225:Kinesin motor domain	-
127501081	882.91	965.857	1268.68	1728.54	1695.23	1477.64	1039.15	1633.8	-0.652734	0.000133476	0.00608461	LOC127501081	NC_067238.1	6720227	6760478	-	3773	protein_coding	prolyl 3-hydroxylase family member 4 (inactive)%2C transcript variant X4 && sp|Q8K2B0|SC65_MOUSE Endoplasmic reticulum protein SC65 OS=Mus musculus OX=10090 GN=P3h4 PE=1 SV=1 && -	-
127516938	16197	19251	16070.9	21957.3	24102.1	28103.1	17172.9	24720.8	-0.52559	0.000142442	0.0064757	LOC127516938	NC_067220.1	19482794	19488164	-	1691	protein_coding	methylsterol monooxygenase 1 && sp|Q7ZW77|MSMO1_DANRE Methylsterol monooxygenase 1 OS=Danio rerio OX=7955 GN=msmo1 PE=2 SV=1 && PF04116:Fatty acid hydroxylase superfamily	-
127509751	106.507	105.847	94.7356	39.5152	18.9176	40.5626	102.363	32.9984	1.63051	0.000145972	0.00661817	LOC127509751	NC_067222.1	44918397	44934200	+	4025	protein_coding	un-named sa1261 && sp|Q90ZY4|SBK1_DANRE Serine/threonine-protein kinase SBK1 OS=Danio rerio OX=7955 GN=sbk1 PE=1 SV=1 && PF00069:Protein kinase domain	-
127514240	782.376	706.909	799.881	441.759	497.113	521.519	763.055	486.797	0.648262	0.000146671	0.00662011	LOC127514240	NC_067225.1	30848249	30857989	-	2290	protein_coding	syndecan 4 && sp|O35988|SDC4_MOUSE Syndecan-4 OS=Mus musculus OX=10090 GN=Sdc4 PE=1 SV=1 && PF01034:Syndecan domain	-
127521254	847.076	922.384	746.165	1602.9	1117.19	1283.52	838.541	1334.53	-0.670377	0.000146806	0.00662011	LOC127521254	NC_067220.1	5609493	5613360	+	564	protein_coding	ATP synthase-coupling factor 6%2C mitochondrial-like && sp|P97450|ATP5J_MOUSE ATP synthase-coupling factor 6, mitochondrial OS=Mus musculus OX=10090 GN=Atp5pf PE=1 SV=1 && PF05511:Mitochondrial ATP synthase coupling factor 6	-
127522883	3064.8	3435.31	2886.99	4378.08	4091.46	5048.11	3129.04	4505.88	-0.526123	0.000152989	0.00688039	LOC127522883	NC_067230.1	17699892	17703285	+	1185	protein_coding	thymidine kinase 1%2C soluble && sp|P04183|KITH_HUMAN Thymidine kinase, cytosolic OS=Homo sapiens OX=9606 GN=TK1 PE=1 SV=2 && PF00265:Thymidine kinase	-
127518316	122.433	132.309	77.1558	35.4623	40.9881	39.5968	110.633	38.6824	1.51631	0.000154428	0.00692452	LOC127518316	NC_067220.1	3587114	3630152	+	1296	protein_coding	microfibril-associated glycoprotein 4-like%2C transcript variant X2 && sp|P55918|MFAP4_BOVIN Microfibril-associated glycoprotein 4 OS=Bos taurus OX=9913 GN=MFAP4 PE=1 SV=2 && PF00147:Fibrinogen beta and gamma chains, C-terminal globular domain	-
127517732	815.224	701.239	966.889	1227	1356.81	1253.58	827.784	1279.13	-0.627906	0.000154798	0.00692452	LOC127517732	NC_067227.1	18045023	18060143	+	4436	protein_coding	ribosomal modification protein rimK-like family member A && sp|Q66HZ2|RIMKB_DANRE Beta-citrylglutamate synthase B OS=Danio rerio OX=7955 GN=rimklb PE=2 SV=1 && PF08443:RimK-like ATP-grasp domain	-
127496831	1547.83	1230.48	875.083	663.652	655.81	809.32	1217.8	709.594	0.778936	0.000160215	0.00714772	LOC127496831	NC_067221.1	18760350	18762845	+	1314	protein_coding	growth arrest and DNA-damage-inducible%2C alpha%2C a && sp|P24522|GA45A_HUMAN Growth arrest and DNA damage-inducible protein GADD45 alpha OS=Homo sapiens OX=9606 GN=GADD45A PE=1 SV=1 && PF01248:Ribosomal protein L7Ae/L30e/S12e/Gadd45 family	-
127515225	45.7879	51.0335	67.3892	17.2246	9.4588	3.8631	54.7369	10.1822	2.43028	0.000162592	0.00723448	LOC127515225	NC_067226.1	11389160	11395375	-	4110	protein_coding	nucleotide-binding oligomerization domain containing 2 && sp|Q53B88|NOD2_HYLLA Nucleotide-binding oligomerization domain-containing protein 2 OS=Hylobates lar OX=9580 GN=NOD2 PE=3 SV=1 && PF17779:NOD2 winged helix domain|PF00619:Caspase recruitment domain|PF05729:NACHT domain|PF17776:NLRC4 helical domain HD2	-
127516769	239.889	293.915	363.316	513.697	589.599	475.161	299.04	526.152	-0.814742	0.000164435	0.00728047	LOC127516769	NC_067226.1	19653350	19685530	+	5307	protein_coding	cingulin-like 1%2C transcript variant X2 && sp|Q6AW69|CGNL1_MOUSE Cingulin-like protein 1 OS=Mus musculus OX=10090 GN=Cgnl1 PE=1 SV=2 && PF01576:Myosin tail	-
127510571	260.792	230.596	193.378	68.8982	124.015	115.893	228.255	102.936	1.14894	0.000164496	0.00728047	LOC127510571	NC_067223.1	21244136	21424869	-	22423	protein_coding	NACHT%2C LRR and PYD domains-containing protein 12-like%2C transcript variant X7 && sp|Q5DU56|NLRC3_MOUSE Protein NLRC3 OS=Mus musculus OX=10090 GN=Nlrc3 PE=1 SV=2 && PF14484:Fish-specific NACHT associated domain|PF00622:SPRY domain|PF05729:NACHT domain|PF17779:NOD2 winged helix domain|PF13765:SPRY-associated domain|PF13516:Leucine Rich repeat|PF17776:NLRC4 helical domain HD2	-
127520027	1003.35	1075.48	1213.98	705.194	632.689	796.765	1097.61	711.549	0.625016	0.000166965	0.00737024	LOC127520027	NC_067229.1	13563566	13588072	-	8398	protein_coding	ring finger and CCCH-type domains 1a && sp|Q5TC82|RC3H1_HUMAN Roquin-1 OS=Homo sapiens OX=9606 GN=RC3H1 PE=1 SV=1 && PF18386:Roquin II domain	-
127513198	6031.06	7129.57	5529.82	3713.41	4174.49	4803.77	6230.15	4230.55	0.558396	0.000168684	0.00742653	LOC127513198	NC_067224.1	39038706	39043539	-	2273	protein_coding	UDP-glucuronosyltransferase 2C1-like%2C transcript variant X1 && sp|P0DTE4|UD2A1_HUMAN UDP-glucuronosyltransferase 2A1 OS=Homo sapiens OX=9606 GN=UGT2A1 PE=1 SV=1 && PF00201:UDP-glucoronosyl and UDP-glucosyl transferase	-
127505976	64.7003	24.5717	41.0195	2.02642	8.40783	7.7262	43.4305	6.05348	2.84232	0.000174128	0.0076461	LOC127505976	NC_067242.1	16218397	16227888	-	4792	protein_coding	protein shisa-2 && sp|A6QPA0|SHSA2_BOVIN Protein shisa-2 homolog OS=Bos taurus OX=9913 GN=SHISA2 PE=2 SV=1 && PF13908:Wnt and FGF inhibitory regulator	-
127503963	512.625	667.216	632.873	227.972	370.995	393.071	604.238	330.679	0.869651	0.000178228	0.00780564	LOC127503963	NC_067240.1	27678948	27740791	-	5982	protein_coding	calcium/calmodulin-dependent protein kinase II alpha%2C transcript variant X1 && sp|Q9UQM7|KCC2A_HUMAN Calcium/calmodulin-dependent protein kinase type II subunit alpha OS=Homo sapiens OX=9606 GN=CAMK2A PE=1 SV=2 && PF08332:Calcium/calmodulin dependent protein kinase II association domain|PF00069:Protein kinase domain	-
127508615	975.481	915.768	948.332	705.194	593.803	525.382	946.527	608.126	0.638441	0.000184561	0.00806189	LOC127508615	NC_067222.1	23845461	23856032	+	2237	protein_coding	solute carrier family 35 member B1 && sp|Q66HX0|S35B1_DANRE Solute carrier family 35 member B1 OS=Danio rerio OX=7955 GN=slc35b1 PE=2 SV=1 && PF08449:UAA transporter family	-
127513698	976.477	855.284	635.803	465.063	514.979	509.929	822.521	496.657	0.727757	0.000186055	0.00810598	LOC127513698	NC_067224.1	33482486	33488766	+	2084	protein_coding	glycolipid transfer protein a && sp|A2BG43|GLTP_DANRE Glycolipid transfer protein OS=Danio rerio OX=7955 GN=gltp PE=3 SV=1 && PF08718:Glycolipid transfer protein (GLTP)	-
127522691	1.99078	8.50559	68.3659	0	0	0.965775	26.2874	0.321925	6.18363	0.000187676	0.00815538	LOC127522691	NC_067230.1	26194824	26312794	-	4783	protein_coding	sema domain%2C immunoglobulin domain (Ig)%2C short basic domain%2C secreted%2C (semaphorin) 3Fb%2C transcript variant X1 && sp|O88632|SEM3F_MOUSE Semaphorin-3F OS=Mus musculus OX=10090 GN=Sema3f PE=2 SV=2 && PF00047:Immunoglobulin domain|PF01403:Sema domain	-
127509372	432.994	318.487	253.93	102.334	131.372	217.299	335.137	150.335	1.15525	0.000191453	0.00829794	LOC127509372	NC_067222.1	32430515	32440322	+	1971	protein_coding	receptor (G protein-coupled) activity modifying protein 2 && - && PF04901:Receptor activity modifying family	-
127510020	153.29	200.354	13.6732	0	6.30587	2.89733	122.439	3.06773	5.32285	0.0001931	0.00832471	LOC127510020	NC_067222.1	8541977	8547976	+	5326	protein_coding	GTPase IMAP family member 4-like%2C transcript variant X2 && sp|Q99JY3|GIMA4_MOUSE GTPase IMAP family member 4 OS=Mus musculus OX=10090 GN=Gimap4 PE=1 SV=2 && PF04548:AIG1 family	-
127514648	3.98156	1.89013	50.7861	0	0	0	18.8859	0	6.66817	0.000193547	0.00832471	LOC127514648	NC_067225.1	7226806	7248425	-	4105	protein_coding	ral guanine nucleotide dissociation stimulator-like 3a && sp|Q6P112|RGL1_DANRE Ral guanine nucleotide dissociation stimulator-like 1 OS=Danio rerio OX=7955 GN=rgl1 PE=2 SV=1 && PF00618:RasGEF N-terminal motif|PF00788:Ras association (RalGDS/AF-6) domain|PF00617:RasGEF domain	-
127515972	632.072	565.149	296.903	225.946	177.615	305.185	498.041	236.249	1.07517	0.000194042	0.00832471	LOC127515972	NC_067226.1	10847187	10849692	-	1431	lncRNA	uncharacterized LOC127515972 && - && -	-
127504445	563.39	588.776	790.114	1023.34	1059.39	987.988	647.427	1023.57	-0.660776	0.000194061	0.00832471	LOC127504445	NC_067241.1	9732411	9780826	+	4491	protein_coding	DNA (cytosine-5-)-methyltransferase 3 beta%2C duplicate b.1%2C transcript variant X3 && sp|Q9UBC3|DNM3B_HUMAN DNA (cytosine-5)-methyltransferase 3B OS=Homo sapiens OX=9606 GN=DNMT3B PE=1 SV=1 && PF17980:Cysteine rich ADD domain in DNMT3|PF00145:C-5 cytosine-specific DNA methylase|PF00855:PWWP domain	-
127517108	234.912	270.289	425.822	803.475	585.395	451.017	310.341	613.296	-0.982544	0.000199736	0.00854623	LOC127517108	NC_067227.1	1184355	1194081	-	3072	protein_coding	cellular communication network factor 1%2C like 2 && sp|Q9ES72|CCN1_RAT CCN family member 1 OS=Rattus norvegicus OX=10116 GN=Ccn1 PE=2 SV=1 && PF00093:von Willebrand factor type C domain|PF00219:Insulin-like growth factor binding protein|PF00007:Cystine-knot domain	-
127507013	5258.64	5830.11	5260.26	7745.99	7261.21	7237.52	5449.67	7414.9	-0.444233	0.000212566	0.00907201	LOC127507013	NC_067243.1	25779422	25797702	+	1996	protein_coding	glucose-6-phosphate isomerase a && sp|Q4R591|G6PI_MACFA Glucose-6-phosphate isomerase OS=Macaca fascicularis OX=9541 GN=GPI PE=2 SV=3 && PF00342:Phosphoglucose isomerase	-
novel.105	261.787	258.948	180.681	97.2681	121.913	121.688	233.805	113.623	1.04105	0.000216443	0.00921399	-	NC_067222.1	45569277	45572808	+	3309	-	- && - && -	-
127497519	7144.9	5560.76	3743.52	2641.44	2696.81	4118.07	5483.06	3152.1	0.798562	0.000218712	0.00928692	LOC127497519	NC_067235.1	22143840	22155385	-	9295	lncRNA	uncharacterized LOC127497519 && - && -	-
127503840	432.994	397.873	525.44	234.051	271.152	282.972	452.102	262.725	0.782857	0.00022151	0.00938191	LOC127503840	NC_067240.1	9338440	9360525	-	6139	protein_coding	unc-51 like autophagy activating kinase 1%2C transcript variant X1 && sp|O70405|ULK1_MOUSE Serine/threonine-protein kinase ULK1 OS=Mus musculus OX=10090 GN=Ulk1 PE=1 SV=1 && PF00069:Protein kinase domain|PF12063:Domain of unknown function (DUF3543)	-
127494775	142.341	70.8799	111.339	47.6208	32.5803	24.1444	108.186	34.7818	1.63766	0.000222081	0.00938238	LOC127494775	NC_067233.1	24597605	24646921	-	5214	protein_coding	platelet-derived growth factor receptor%2C beta polypeptide%2C transcript variant X2 && sp|P79749|PGFRB_TAKRU Platelet-derived growth factor receptor beta OS=Takifugu rubripes OX=31033 GN=pdgfrb PE=3 SV=1 && PF07714:Protein tyrosine kinase|PF07679:Immunoglobulin I-set domain	-
127497517	1569.73	1480.92	1762.86	2500.6	2220.72	2183.62	1604.5	2301.65	-0.520565	0.000226364	0.00953924	LOC127497517	NC_067235.1	35011716	35016811	-	1907	protein_coding	solute carrier family 39 member 3%2C transcript variant X2 && sp|Q3SYU3|S39A1_BOVIN Zinc transporter ZIP1 OS=Bos taurus OX=9913 GN=SLC39A1 PE=2 SV=1 && PF02535:ZIP Zinc transporter	-
127513147	225.953	236.266	224.631	399.204	386.76	371.824	228.95	385.929	-0.753141	0.000227959	0.0095823	LOC127513147	NC_067224.1	1965957	1970070	+	1511	protein_coding	transmembrane protein 250 && sp|H0YL14|TM250_HUMAN Transmembrane protein 250 OS=Homo sapiens OX=9606 GN=TMEM250 PE=1 SV=2 && PF17685:Family of unknown function (DUF5533)	-
127522973	3109.6	3125.33	2326.39	4085.26	4021.04	4389.45	2853.77	4165.25	-0.545547	0.000231494	0.00970651	LOC127522973	NC_067230.1	17043158	17051250	-	1802	protein_coding	endothelin-3 && sp|A5A752|EDN3_PIG Endothelin-3 OS=Sus scrofa OX=9823 GN=EDN3 PE=2 SV=1 && PF00322:Endothelin family	-
127505604	26366.9	25155.8	20202.1	36774.4	31037.5	34252.2	23908.2	34021.4	-0.508938	0.000232662	0.0097311	LOC127505604	NC_067241.1	17103438	17107119	+	1094	protein_coding	profilin 1%2C transcript variant X2 && sp|Q9EPC6|PROF2_RAT Profilin-2 OS=Rattus norvegicus OX=10116 GN=Pfn2 PE=1 SV=3 && PF00235:Profilin	-
127514242	39951.9	39373.3	29053.5	48883.3	49926.7	61108.5	36126.3	53306.2	-0.561259	0.000240225	0.0100098	LOC127514242	NC_067225.1	2807783	2814112	+	1909	protein_coding	myosin%2C light chain 9b%2C regulatory && sp|P24844|MYL9_HUMAN Myosin regulatory light polypeptide 9 OS=Homo sapiens OX=9606 GN=MYL9 PE=1 SV=4 && PF13499:EF-hand domain pair|PF13405:EF-hand domain	-
127515283	1400.51	1364.67	1528.47	2152.06	2097.75	1867.81	1431.22	2039.21	-0.510704	0.000240522	0.0100098	LOC127515283	NC_067226.1	42354795	42402902	-	4183	protein_coding	RAP1%2C GTP-GDP dissociation stimulator 1%2C transcript variant X1 && sp|O93614|GDS1A_XENLA Rap1 GTPase-GDP dissociation stimulator 1-A OS=Xenopus laevis OX=8355 GN=rap1gds1-a PE=1 SV=1 && PF00514:Armadillo/beta-catenin-like repeat	-
127505732	871.961	775.899	918.056	1379.99	1281.14	1153.14	855.305	1271.42	-0.571936	0.000241221	0.010014	LOC127505732	NC_067242.1	17134155	17148588	+	4243	protein_coding	cysteine-serine-rich nuclear protein 1b && sp|Q96S65|CSRN1_HUMAN Cysteine/serine-rich nuclear protein 1 OS=Homo sapiens OX=9606 GN=CSRNP1 PE=1 SV=2 && PF16019:Cysteine/serine-rich nuclear protein N-terminus	-
127510830	16.9216	17.0112	41.9962	2.02642	1.05098	1.93155	25.3097	1.66965	3.9164	0.000242559	0.0100446	LOC127510830	NC_067223.1	555400	577519	+	2816	protein_coding	solute carrier organic anion transporter family%2C member 1D1 && sp|Q9NYB5|SO1C1_HUMAN Solute carrier organic anion transporter family member 1C1 OS=Homo sapiens OX=9606 GN=SLCO1C1 PE=2 SV=1 && PF03137:Organic Anion Transporter Polypeptide (OATP) family|PF07648:Kazal-type serine protease inhibitor domain	-
127524240	44.7925	58.5941	97.6655	10.1321	24.1725	2.89733	67.0174	12.4006	2.44216	0.000245666	0.0101481	LOC127524240	NC_067231.1	17667174	17683386	+	3723	protein_coding	multimerin 2b && sp|Q9H8L6|MMRN2_HUMAN Multimerin-2 OS=Homo sapiens OX=9606 GN=MMRN2 PE=1 SV=2 && PF07546:EMI domain|PF00386:C1q domain	-
127498756	188.129	223.98	165.055	50.6605	95.639	100.441	192.388	82.2467	1.22586	0.000246527	0.0101586	LOC127498756	NC_067236.1	1126062	1134829	-	3787	protein_coding	ectonucleotide pyrophosphatase/phosphodiesterase 4 && sp|Q566N0|ENPP4_DANRE Bis(5'-adenosyl)-triphosphatase enpp4 OS=Danio rerio OX=7955 GN=enpp4 PE=2 SV=1 && PF01663:Type I phosphodiesterase / nucleotide pyrophosphatase	-
127506337	841.104	858.119	719.795	478.235	517.081	566.91	806.339	520.742	0.630662	0.000247448	0.0101715	LOC127506337	NC_067242.1	22413449	22494736	-	2982	protein_coding	acyl-CoA dehydrogenase family%2C member 11%2C transcript variant X1 && sp|Q5R778|ACD11_PONAB Acyl-CoA dehydrogenase family member 11 OS=Pongo abelii OX=9601 GN=ACAD11 PE=2 SV=2 && PF01636:Phosphotransferase enzyme family|PF02771:Acyl-CoA dehydrogenase, N-terminal domain|PF02770:Acyl-CoA dehydrogenase, middle domain|PF00441:Acyl-CoA dehydrogenase, C-terminal domain	-
127501507	35.834	27.4069	16.6031	1.01321	1.05098	3.8631	26.6147	1.97576	3.73608	0.000249262	0.010221	LOC127501507	NC_067238.1	11121234	11132737	-	4493	protein_coding	C3a anaphylatoxin chemotactic receptor-like && sp|P0C7U4|C3AR_DANRE C3a anaphylatoxin chemotactic receptor OS=Danio rerio OX=7955 GN=c3ar1 PE=3 SV=1 && PF00001:7 transmembrane receptor (rhodopsin family)	-
127517396	520.588	391.257	339.876	283.699	183.921	184.463	417.241	217.361	0.940686	0.000250356	0.0102407	LOC127517396	NC_067227.1	2378170	2401213	+	5151	protein_coding	solute carrier family 25 member 37 && sp|Q287T7|MFRN1_DANRE Mitoferrin-1 OS=Danio rerio OX=7955 GN=slc25a37 PE=1 SV=1 && PF00153:Mitochondrial carrier protein	-
127502476	85.6035	72.77	76.1791	249.25	405.678	71.4674	78.1842	242.131	-1.63016	0.000251629	0.0102677	LOC127502476	NC_067221.1	15962989	15968533	-	2120	protein_coding	paired mesoderm homeobox protein 1-like && sp|P63013|PRRX1_MOUSE Paired mesoderm homeobox protein 1 OS=Mus musculus OX=10090 GN=Prrx1 PE=1 SV=1 && PF00046:Homeodomain|PF03826:OAR domain	Homeobox
127496639	5908.63	5995.49	4488.71	8174.57	7222.32	8314.36	5464.28	7903.75	-0.532521	0.000253927	0.010306	LOC127496639	NC_067235.1	15247803	15259805	-	1370	protein_coding	triosephosphate isomerase 1b && sp|Q90XG0|TPISB_DANRE Triosephosphate isomerase B OS=Danio rerio OX=7955 GN=tpi1b PE=2 SV=1 && PF00121:Triosephosphate isomerase	-
127495675	361.326	295.805	298.856	91.1888	177.615	189.292	318.663	152.699	1.06095	0.000254136	0.010306	si_dkey-262k9.2	NC_067234.1	2358998	2399341	+	3570	protein_coding	uncharacterized si_dkey-262k9.2%2C transcript variant X1 && - && -	-
127508709	3209.13	3436.26	2970.99	4343.63	4287.99	4596.13	3205.46	4409.25	-0.460002	0.000254416	0.010306	LOC127508709	NC_067222.1	21823282	21836903	-	2602	protein_coding	chromobox homolog 1a (HP1 beta homolog Drosophila)%2C transcript variant X1 && sp|P83916|CBX1_HUMAN Chromobox protein homolog 1 OS=Homo sapiens OX=9606 GN=CBX1 PE=1 SV=1 && PF00385:Chromo (CHRromatin Organisation MOdifier) domain|PF01393:Chromo shadow domain	-
127516502	312.552	481.038	498.094	269.514	191.278	229.855	430.562	230.215	0.903173	0.000255666	0.0103316	LOC127516502	NC_067226.1	35239147	35250965	-	2259	protein_coding	lysophosphatidylcholine acyltransferase 4 && sp|Q6NVG1|LPCT4_MOUSE Lysophospholipid acyltransferase LPCAT4 OS=Mus musculus OX=10090 GN=Lpcat4 PE=1 SV=1 && PF01553:Acyltransferase	-
127496088	404.128	509.39	336.946	252.289	246.98	169.011	416.821	222.76	0.904885	0.000259394	0.010457	zgc_154093	NC_067234.1	27462154	27465846	-	2009	protein_coding	uncharacterized protein LOC777623 homolog && sp|Q9CQC5|BORG2_MOUSE Cdc42 effector protein 3 OS=Mus musculus OX=10090 GN=Cdc42ep3 PE=1 SV=1 && PF00786:P21-Rho-binding domain|PF14957:Cdc42 effector	-
127512112	608.183	465.917	355.502	254.316	232.266	294.561	476.534	260.381	0.871353	0.000260823	0.0104893	LOC127512112	NC_067224.1	40983698	41015384	+	5472	protein_coding	tankyrase 1 binding protein 1 && sp|Q8BRV5|K1671_MOUSE Uncharacterized protein KIAA1671 OS=Mus musculus OX=10090 GN=Kiaa1671 PE=2 SV=1 && PF15327:Tankyrase binding protein C terminal domain	-
127502050	676.865	1044.3	1102.64	583.609	607.465	478.059	941.268	556.378	0.758965	0.000262315	0.0105084	LOC127502050	NC_067239.1	18289736	18301775	+	4456	protein_coding	SEL1L adaptor subunit of ERAD E3 ubiquitin ligase && sp|Q9UBV2|SE1L1_HUMAN Protein sel-1 homolog 1 OS=Homo sapiens OX=9606 GN=SEL1L PE=1 SV=3 && PF08238:Sel1 repeat|PF00040:Fibronectin type II domain	-
127505893	2078.37	1968.57	1458.15	1249.29	1108.78	1253.58	1835.03	1203.88	0.608009	0.000262553	0.0105084	si_dkey-197c15.6	NC_067242.1	24310699	24317884	+	3002	protein_coding	putative nuclease HARBI1 && - && PF13359:DDE superfamily endonuclease	-
127500791	249.843	274.069	296.903	154.008	154.494	138.106	273.605	148.869	0.878485	0.000263254	0.0105113	LOC127500791	NC_067238.1	25643737	25665298	-	4554	protein_coding	ring finger protein 19B%2C transcript variant X1 && sp|Q1L8L6|RN19B_DANRE E3 ubiquitin-protein ligase RNF19B OS=Danio rerio OX=7955 GN=rnf19b PE=3 SV=2 && PF01485:IBR domain, a half RING-finger domain	-
127494622	1877.3	1747.43	1915.22	2613.07	2624.29	2443.41	1846.65	2560.26	-0.471373	0.000265046	0.0105577	LOC127494622	NC_067233.1	8805460	8828652	+	3731	protein_coding	septin 6%2C transcript variant X6 && sp|Q14141|SEPT6_HUMAN Septin-6 OS=Homo sapiens OX=9606 GN=SEPTIN6 PE=1 SV=4 && PF00735:Septin	-
127502957	748.533	637.919	694.402	415.416	482.399	438.462	693.618	445.426	0.639013	0.000268509	0.0106533	LOC127502957	NC_067239.1	19899213	19919924	+	3816	protein_coding	ArfGAP with SH3 domain%2C ankyrin repeat and PH domain 2b && sp|O43150|ASAP2_HUMAN Arf-GAP with SH3 domain, ANK repeat and PH domain-containing protein 2 OS=Homo sapiens OX=9606 GN=ASAP2 PE=1 SV=3 && PF00169:PH domain|PF12796:Ankyrin repeats (3 copies)|PF14604:Variant SH3 domain|PF01412:Putative GTPase activating protein for Arf|PF16746:BAR domain of APPL family	-
127507655	421.05	338.333	275.417	181.364	196.533	185.429	344.933	187.775	0.877285	0.000268872	0.0106533	LOC127507655	NC_067243.1	21836790	22040230	-	9566	protein_coding	beta-1%2C4-N-acetyl-galactosaminyl transferase 4a%2C transcript variant X1 && sp|Q76KP1|B4GN4_HUMAN N-acetyl-beta-glucosaminyl-glycoprotein 4-beta-N-acetylgalactosaminyltransferase 1 OS=Homo sapiens OX=9606 GN=B4GALNT4 PE=1 SV=1 && PF07691:PA14 domain|PF05679:Chondroitin N-acetylgalactosaminyltransferase	-
127499293	1436.35	1473.36	1154.41	1845.05	1927.49	2271.5	1354.7	2014.68	-0.572648	0.000269358	0.0106533	LOC127499293	NC_067237.1	14438059	14444999	+	1971	protein_coding	complexin 3b && sp|Q8WVH0|CPLX3_HUMAN Complexin-3 OS=Homo sapiens OX=9606 GN=CPLX3 PE=2 SV=1 && PF05835:Synaphin protein	-
127497056	35.834	34.9674	42.9728	6.07926	5.25489	7.7262	37.9248	6.35345	2.57449	0.000271406	0.010709	LOC127497056	NC_067235.1	22118063	22131843	+	6238	protein_coding	gamma-aminobutyric acid type B receptor subunit 2%2C transcript variant X1 && sp|Q80T41|GABR2_MOUSE Gamma-aminobutyric acid type B receptor subunit 2 OS=Mus musculus OX=10090 GN=Gabbr2 PE=1 SV=2 && PF01094:Receptor family ligand binding region|PF00003:7 transmembrane sweet-taste receptor of 3 GCPR	-
127522702	833.141	803.306	705.145	477.222	538.101	512.827	780.53	509.383	0.615774	0.000276282	0.0108678	LOC127522702	NC_067230.1	1415488	1434308	-	5960	protein_coding	polypyrimidine tract binding protein 1b%2C transcript variant X1 && sp|Q29099|PTBP1_PIG Polypyrimidine tract-binding protein 1 OS=Sus scrofa OX=9823 GN=PTBP1 PE=2 SV=1 && PF11835:RRM-like domain|PF13893:RNA recognition motif. (a.k.a. RRM, RBD, or RNP domain)	-
127494643	2397.89	2418.42	2235.56	3060.91	3398.86	3245.97	2350.63	3235.25	-0.460799	0.000276729	0.0108678	LOC127494643	NC_067233.1	10363859	10369663	+	3639	protein_coding	FOS like 1%2C AP-1 transcription factor subunit a && sp|P10158|FOSL1_RAT Fos-related antigen 1 OS=Rattus norvegicus OX=10116 GN=Fosl1 PE=2 SV=1 && PF00170:bZIP transcription factor	TF_bZIP
127517648	1338.8	1346.72	1239.38	888.585	918.555	931.007	1308.3	912.716	0.51944	0.000277967	0.0108908	LOC127517648	NC_067227.1	21848477	21859982	+	4112	protein_coding	peroxisome proliferator-activated receptor delta b%2C transcript variant X3 && sp|Q03181|PPARD_HUMAN Peroxisome proliferator-activated receptor delta OS=Homo sapiens OX=9606 GN=PPARD PE=1 SV=1 && PF00105:Zinc finger, C4 type (two domains)|PF00104:Ligand-binding domain of nuclear hormone receptor	THR-like
127494957	1919.11	1704.9	1634.92	2539.1	2261.71	2705.14	1752.98	2501.98	-0.513415	0.000283767	0.0110921	LOC127494957	NC_067234.1	30436498	30458688	+	3096	protein_coding	proprotein convertase subtilisin/kexin type 7%2C transcript variant X1 && sp|Q62849|PCSK7_RAT Proprotein convertase subtilisin/kexin type 7 OS=Rattus norvegicus OX=10116 GN=Pcsk7 PE=1 SV=1 && PF01483:Proprotein convertase P-domain|PF00082:Subtilase family|PF16470:Peptidase S8 pro-domain	-
127508367	105193	89121.6	103606	175660	135348	123155	99306.6	144721	-0.543313	0.000285853	0.0111228	LOC127508367	NC_067222.1	35592632	35596374	-	1845	protein_coding	actin%2C beta 2 && sp|Q7ZVF9|ACTB2_DANRE Actin, cytoplasmic 2 OS=Danio rerio OX=7955 GN=actbb PE=1 SV=2 && PF00022:Actin	-
127524765	2962.28	2925.92	3209.29	4611.12	4231.24	3820.61	3032.5	4220.99	-0.477041	0.000285881	0.0111228	LOC127524765	NC_067232.1	20911926	20915355	+	3251	protein_coding	mRNA decay activator protein ZFP36L2-like && sp|A4IIN5|TISD_XENTR mRNA decay activator protein ZFP36L2 OS=Xenopus tropicalis OX=8364 GN=zfp36l2 PE=2 SV=2 && PF04553:Tis11B like protein, N terminus|PF00642:Zinc finger C-x8-C-x5-C-x3-H type (and similar)	-
127500028	319.52	421.499	299.833	128.678	183.921	221.163	346.951	177.92	0.963198	0.000287976	0.0111783	LOC127500028	NC_067237.1	27941114	27943395	-	1233	protein_coding	leptin a%2C transcript variant X1 && - && PF02024:Leptin	-
127513355	9273.04	8808.95	11787.3	16148.5	13893.9	13148.1	9956.42	14396.8	-0.532055	0.000300094	0.0116212	LOC127513355	NC_067224.1	18692725	18696818	-	1600	protein_coding	cathepsin La && sp|P25975|CATL1_BOVIN Procathepsin L OS=Bos taurus OX=9913 GN=CTSL PE=1 SV=3 && PF08246:Cathepsin propeptide inhibitor domain (I29)|PF00112:Papain family cysteine protease	-
127520656	45.7879	60.4842	107.432	197.576	152.392	177.703	71.2347	175.89	-1.30406	0.000300777	0.0116212	LOC127520656	NC_067229.1	45344851	45351060	-	3064	protein_coding	arrestin domain containing 3b && sp|Q6TXF1|ARRD3_RAT Arrestin domain-containing protein 3 OS=Rattus norvegicus OX=10116 GN=Arrdc3 PE=2 SV=1 && PF02752:Arrestin (or S-antigen), C-terminal domain|PF00339:Arrestin (or S-antigen), N-terminal domain	-
127502367	715.685	699.348	512.744	340.438	381.505	436.53	642.592	386.158	0.734457	0.000308167	0.0118603	LOC127502367	NC_067239.1	18067197	18145692	-	1759	protein_coding	GDP-mannose 4%2C6-dehydratase%2C transcript variant X1 && sp|Q8K3X3|GMDS_CRIGR GDP-mannose 4,6 dehydratase OS=Cricetulus griseus OX=10029 GN=GMDS PE=2 SV=1 && PF16363:GDP-mannose 4,6 dehydratase	-
127506178	3399.25	3768.92	3569.67	5818.86	4766.19	4579.71	3579.28	5054.92	-0.497976	0.00030844	0.0118603	LOC127506178	NC_067242.1	3888391	3893466	+	1675	protein_coding	tubulin%2C beta 6 class V && sp|P09653|TBB5_CHICK Tubulin beta-5 chain OS=Gallus gallus OX=9031 PE=3 SV=1 && PF03953:Tubulin C-terminal domain|PF00091:Tubulin/FtsZ family, GTPase domain	-
127498062	1811.61	2131.12	1557.77	2422.58	2707.32	3049.92	1833.5	2726.61	-0.572489	0.000309092	0.0118603	LOC127498062	NC_067236.1	33586588	33591508	+	1559	protein_coding	ergosterol biosynthesis 28 homolog && sp|Q9UKR5|ERG28_HUMAN Ergosterol biosynthetic protein 28 homolog OS=Homo sapiens OX=9606 GN=ERG28 PE=1 SV=1 && PF03694:Erg28 like protein	-
127494970	749.528	663.436	836.017	1142.9	1181.3	1039.17	749.66	1121.12	-0.580634	0.000312881	0.0119783	zgc_162730	NC_067234.1	21878850	21881036	+	2083	protein_coding	uncharacterized protein LOC564559 homolog && sp|Q805B4|TISDB_XENLA mRNA decay activator protein ZFP36L2-B OS=Xenopus laevis OX=8355 GN=zfp36l2-B PE=1 SV=1 && PF00642:Zinc finger C-x8-C-x5-C-x3-H type (and similar)	-
127511427	213.013	153.101	258.814	437.706	384.658	338.021	208.309	386.795	-0.893126	0.000323198	0.0123403	LOC127511427	NC_067223.1	9473409	9502129	+	4027	protein_coding	scavenger receptor cysteine-rich type 1 protein M130-like && sp|P30205|WC11_BOVIN Antigen WC1.1 OS=Bos taurus OX=9913 PE=2 SV=1 && PF00530:Scavenger receptor cysteine-rich domain	-
127516493	1150.67	1059.42	934.659	791.317	646.352	605.541	1048.25	681.07	0.622183	0.000323814	0.0123403	si_cabz01101003.1	NC_067226.1	35260760	35273418	-	3184	protein_coding	ubiquitin carboxyl-terminal hydrolase CYLD && sp|Q1RMU2|CYLD_BOVIN Ubiquitin carboxyl-terminal hydrolase CYLD OS=Bos taurus OX=9913 GN=CYLD PE=2 SV=1 && PF01302:CAP-Gly domain	-
127505735	1968.88	2250.2	3306.95	1578.58	1648.98	1536.55	2508.68	1588.04	0.659725	0.000325702	0.0123841	LOC127505735	NC_067242.1	5360511	5433863	+	5486	protein_coding	neuropilin 1a%2C transcript variant X1 && sp|Q8QFX6|NRP1A_DANRE Neuropilin-1a OS=Danio rerio OX=7955 GN=nrp1a PE=2 SV=1 && PF11980:C-terminal domain of neuropilin glycoprotein|PF00754:F5/8 type C domain|PF00629:MAM domain, meprin/A5/mu|PF00431:CUB domain	-
127496631	286.672	410.158	395.545	227.972	180.768	195.087	364.125	201.276	0.855393	0.000328671	0.0124686	LOC127496631	NC_067235.1	25187743	25202940	-	3463	protein_coding	Cbl proto-oncogene C%2C E3 ubiquitin protein ligase%2C transcript variant X1 && sp|P22681|CBL_HUMAN E3 ubiquitin-protein ligase CBL OS=Homo sapiens OX=9606 GN=CBL PE=1 SV=2 && PF02762:CBL proto-oncogene N-terminus, SH2-like domain|PF02262:CBL proto-oncogene N-terminal domain 1|PF14447:Prokaryotic RING finger family 4|PF02761:CBL proto-oncogene N-terminus, EF hand-like domain	-
127507762	2567.11	2479.85	2334.21	3206.81	3365.23	3534.74	2460.39	3368.93	-0.453442	0.00033007	0.0124934	LOC127507762	NC_067243.1	11108540	11143010	+	3031	protein_coding	septin 15%2C transcript variant X1 && sp|Q6Q137|SEPT7_BOVIN Septin-7 OS=Bos taurus OX=9913 GN=SEPTIN7 PE=2 SV=2 && PF00735:Septin	-
127516826	1343.78	1399.64	878.99	712.286	724.124	807.388	1207.47	747.933	0.690931	0.00033212	0.012522	LOC127516826	NC_067226.1	12643389	12672358	+	2610	protein_coding	lymphocyte specific protein 1 b%2C transcript variant X1 && sp|P19973|LSP1_MOUSE Lymphocyte-specific protein 1 OS=Mus musculus OX=10090 GN=Lsp1 PE=1 SV=2 && PF02029:Caldesmon	-
127517743	2381.97	2511.04	3679.06	5286.93	4321.62	3858.27	2857.35	4488.94	-0.651676	0.000332352	0.012522	si_ch211-156j16.1	NC_067227.1	18010043	18019432	+	2006	protein_coding	uncharacterized protein LOC564557 homolog && - && -	-
127518340	4492.19	4520.25	3180.97	5911.06	5432.51	6934.27	4064.47	6092.61	-0.584029	0.000333072	0.012522	LOC127518340	NC_067228.1	11153080	11158296	-	1422	protein_coding	ubiquitin carboxyl-terminal esterase L3 (ubiquitin thiolesterase)%2C transcript variant X1 && sp|Q9JKB1|UCHL3_MOUSE Ubiquitin carboxyl-terminal hydrolase isozyme L3 OS=Mus musculus OX=10090 GN=Uchl3 PE=1 SV=2 && PF01088:Ubiquitin carboxyl-terminal hydrolase, family 1	-
127514702	299.612	252.332	237.327	464.05	376.25	510.895	263.091	450.398	-0.776255	0.000335196	0.0125736	LOC127514702	NC_067225.1	22569505	22571272	-	1342	protein_coding	hairy-related 6 && sp|Q6IRB2|HES1A_XENLA Transcription factor HES-1-A OS=Xenopus laevis OX=8355 GN=hes1-a PE=1 SV=1 && PF07527:Hairy Orange|PF00010:Helix-loop-helix DNA-binding domain	bHLH
127505892	976.477	1130.3	881.92	609.952	710.461	649.967	996.231	656.793	0.601279	0.000351459	0.0131542	LOC127505892	NC_067242.1	24316861	24363009	-	6984	protein_coding	receptor-type tyrosine-protein phosphatase H-like%2C transcript variant X1 && sp|Q9W6V5|PTPRJ_CHICK Receptor-type tyrosine-protein phosphatase eta OS=Gallus gallus OX=9031 GN=PTPRJ PE=2 SV=2 && PF00041:Fibronectin type III domain|PF00102:Protein-tyrosine phosphatase	-
127503953	491.722	575.545	804.764	977.747	1048.88	1002.47	624.01	1009.7	-0.694211	0.000378432	0.0141321	LOC127503953	NC_067240.1	22556898	22567951	+	5136	protein_coding	fibroblast growth factor receptor 4%2C transcript variant X1 && sp|Q90413|FGFR4_DANRE Fibroblast growth factor receptor 4 OS=Danio rerio OX=7955 GN=fgfr4 PE=1 SV=1 && PF07714:Protein tyrosine kinase|PF18123:Fibroblast growth factor receptor 3 transmembrane domain|PF07679:Immunoglobulin I-set domain|PF13927:Immunoglobulin domain	-
127515912	1381.6	1366.56	1310.67	818.673	1056.23	894.308	1352.95	923.071	0.551792	0.000389607	0.014517	LOC127515912	NC_067226.1	49760127	49773946	-	4277	protein_coding	v-rel avian reticuloendotheliosis viral oncogene homolog A && sp|Q04207|TF65_MOUSE Transcription factor p65 OS=Mus musculus OX=10090 GN=Rela PE=1 SV=1 && PF16179:Rel homology dimerisation domain|PF00554:Rel homology DNA-binding domain	RHD
127510813	9478.09	8571.74	5394.07	4556.4	4502.39	5719.32	7814.63	4926.04	0.665706	0.000401567	0.0149294	LOC127510813	NC_067223.1	6275184	6284072	+	3214	lncRNA	uncharacterized LOC127510813%2C transcript variant X1 && - && -	-
127507057	22187.2	26507.2	25037.5	19308.7	17540.8	17674.7	24577.3	18174.7	0.4354	0.000410104	0.015213	LOC127507057	NC_067243.1	16922339	16929068	+	2064	protein_coding	protein disulfide isomerase family A%2C member 3 && sp|P38657|PDIA3_BOVIN Protein disulfide-isomerase A3 OS=Bos taurus OX=9913 GN=PDIA3 PE=2 SV=1 && PF00085:Thioredoxin|PF13848:Thioredoxin-like domain	-
127508280	861.011	873.24	753.978	474.182	595.905	558.218	829.41	542.768	0.611869	0.000412454	0.0152663	LOC127508280	NC_067222.1	45518133	45559764	+	9725	protein_coding	galectin-3-binding protein A-like%2C transcript variant X9 && sp|Q24JV9|L3BPA_DANRE Galectin-3-binding protein A OS=Danio rerio OX=7955 GN=lgals3bpa PE=2 SV=1 && PF07707:BTB And C-terminal Kelch|PF00530:Scavenger receptor cysteine-rich domain	-
127499644	2425.76	1807.91	1721.84	3346.63	2909.11	2661.68	1985.17	2972.47	-0.58245	0.000418059	0.0154396	LOC127499644	NC_067237.1	26552680	26558637	-	1515	protein_coding	coactosin-like F-actin binding protein 1%2C transcript variant X1 && sp|Q2HJ57|COTL1_BOVIN Coactosin-like protein OS=Bos taurus OX=9913 GN=COTL1 PE=2 SV=3 && PF00241:Cofilin/tropomyosin-type actin-binding protein	-
127525720	25245.1	23344.1	22434.7	34332.6	30288.1	30592.9	23674.6	31737.9	-0.422867	0.000420359	0.0154903	LOC127525720	NC_067233.1	25245016	25247944	-	1651	protein_coding	tubulin%2C beta 4B class IVb && sp|Q3MHM5|TBB4B_BOVIN Tubulin beta-4B chain OS=Bos taurus OX=9913 GN=TUBB4B PE=2 SV=1 && PF00091:Tubulin/FtsZ family, GTPase domain|PF03953:Tubulin C-terminal domain	-
127494064	6992.61	7865.78	11784.3	5307.19	6233.35	5703.87	8880.9	5748.14	0.627626	0.00042247	0.0155339	LOC127494064	NC_067221.1	5500240	5517878	-	3690	protein_coding	matrix metallopeptidase 14b (membrane-inserted) && sp|Q5RES1|MMP14_PONAB Matrix metalloproteinase-14 OS=Pongo abelii OX=9601 GN=MMP14 PE=2 SV=1 && PF01471:Putative peptidoglycan binding domain|PF00045:Hemopexin|PF00413:Matrixin|PF11857:Domain of unknown function (DUF3377)	-
127520249	13714.5	13835.8	12041.2	17657.2	16771.5	18943.7	13197.1	17790.8	-0.430917	0.000426141	0.0156345	LOC127520249	NC_067229.1	13812404	13825233	+	2426	protein_coding	tropomyosin 4a%2C transcript variant X4 && sp|Q6IRU2|TPM4_MOUSE Tropomyosin alpha-4 chain OS=Mus musculus OX=10090 GN=Tpm4 PE=1 SV=3 && PF00261:Tropomyosin	-
127501129	2351.11	1500.76	1391.73	2512.76	2599.07	3414.98	1747.87	2842.27	-0.701628	0.000430144	0.0157126	c19h18orf21	NC_067238.1	24958397	24976169	-	1347	protein_coding	chromosome 19 C18orf21 homolog && sp|Q1LUS5|CR021_DANRE UPF0711 protein C18orf21 homolog OS=Danio rerio OX=7955 GN=si:dkey-184p18.2 PE=2 SV=1 && PF15719:Domain of unknown function (DUF4674)	-
127503515	464.847	534.907	709.052	1036.51	895.433	822.841	569.602	918.262	-0.68883	0.000430149	0.0157126	LOC127503515	NC_067240.1	18339209	18356082	+	4652	protein_coding	solute carrier family 7 member 3a%2C transcript variant X1 && sp|Q8WY07|CTR3_HUMAN Cationic amino acid transporter 3 OS=Homo sapiens OX=9606 GN=SLC7A3 PE=1 SV=1 && -	-
127500279	1536.88	1596.22	2181.85	1274.62	1164.48	1056.56	1771.65	1165.22	0.604566	0.000432494	0.0157639	LOC127500279	NC_067237.1	4921535	5009926	+	4287	protein_coding	amyloid beta (A4) precursor-like protein 2%2C transcript variant X1 && sp|P15943|APLP2_RAT Amyloid-like protein 2 OS=Rattus norvegicus OX=10116 GN=Aplp2 PE=1 SV=2 && PF12924:Copper-binding of amyloid precursor, CuBD|PF10515:Beta-amyloid precursor protein C-terminus|PF00014:Kunitz/Bovine pancreatic trypsin inhibitor domain|PF12925:E2 domain of amyloid precursor protein|PF02177:Amyloid A4 N-termina…	-
127508025	1847.44	2298.4	1761.89	1289.82	1374.68	1411.96	1969.24	1358.82	0.535352	0.000436214	0.0158604	LOC127508025	NC_067222.1	29861141	29865300	-	2510	protein_coding	reticulocalbin 3%2C EF-hand calcium binding domain%2C transcript variant X1 && sp|Q15293|RCN1_HUMAN Reticulocalbin-1 OS=Homo sapiens OX=9606 GN=RCN1 PE=1 SV=1 && PF13499:EF-hand domain pair	-
127506738	86.5988	73.7151	97.6655	17.2246	33.6313	33.8021	85.9932	28.2193	1.60711	0.000437037	0.0158604	LOC127506738	NC_067243.1	23415770	23740406	-	29880	protein_coding	uncharacterized LOC127506738%2C transcript variant X1 && sp|Q96JG9|ZN469_HUMAN Zinc finger protein 469 OS=Homo sapiens OX=9606 GN=ZNF469 PE=2 SV=3 && -	zf-C2H2
127503674	55.7418	38.7477	58.5993	15.1981	9.4588	11.5893	51.0296	12.0821	2.0772	0.000444118	0.0160824	LOC127503674	NC_067240.1	12957101	12964263	+	2788	protein_coding	complement component 7b%2C transcript variant X2 && sp|Q29RQ1|CO7_BOVIN Complement component C7 OS=Bos taurus OX=9913 GN=C7 PE=2 SV=1 && PF00057:Low-density lipoprotein receptor domain class A|PF18434:Kazal-type serine protease inhibitor domain|PF01823:MAC/Perforin domain|PF00084:Sushi repeat (SCR repeat)	-
127494376	215.004	178.617	251	414.403	395.168	322.569	214.874	377.38	-0.812537	0.000447739	0.0161786	LOC127494376	NC_067233.1	19578965	19591231	+	2632	protein_coding	heterogeneous nuclear ribonucleoprotein H1%2C transcript variant X5 && sp|P31943|HNRH1_HUMAN Heterogeneous nuclear ribonucleoprotein H OS=Homo sapiens OX=9606 GN=HNRNPH1 PE=1 SV=4 && PF00076:RNA recognition motif. (a.k.a. RRM, RBD, or RNP domain)|PF08080:RNPHF zinc finger	-
127503190	578.321	547.193	453.168	344.491	332.109	305.185	526.227	327.262	0.685418	0.000449709	0.0162147	LOC127503190	NC_067240.1	19141093	19147161	-	1810	protein_coding	methionine adenosyltransferase II%2C beta%2C transcript variant X1 && sp|Q5BJJ6|MAT2B_DANRE Methionine adenosyltransferase 2 subunit beta OS=Danio rerio OX=7955 GN=mat2b PE=2 SV=1 && PF04321:RmlD substrate binding domain	-
127500671	1068.05	1031.07	697.332	1468.14	1315.82	1590.63	932.15	1458.2	-0.645649	0.000450828	0.0162201	LOC127500671	NC_067238.1	60188	61299	-	630	protein_coding	replication protein A3 && sp|P35244|RFA3_HUMAN Replication protein A 14 kDa subunit OS=Homo sapiens OX=9606 GN=RPA3 PE=1 SV=1 && PF08661:Replication factor A protein 3	-
127499409	425.031	443.236	329.133	226.959	235.419	243.375	399.133	235.251	0.762657	0.000454004	0.0162993	LOC127499409	NC_067237.1	23463844	23485075	-	3223	protein_coding	siah E3 ubiquitin protein ligase 1%2C transcript variant X1 && sp|Q7ZVG6|SIAH1_DANRE E3 ubiquitin-protein ligase Siah1 OS=Danio rerio OX=7955 GN=siah1 PE=2 SV=2 && PF03145:Seven in absentia protein family	-
127498646	168.221	189.958	158.218	52.6869	94.588	85.954	172.132	77.743	1.14711	0.000455548	0.0163197	LOC127498646	NC_067236.1	19069905	19092210	-	5866	protein_coding	BCL2 modifying factor 1 && - && PF15185:Bcl-2-modifying factor, apoptosis	-
127509060	566.376	537.742	609.433	389.072	366.791	347.679	571.184	367.848	0.63492	0.00045673	0.0163271	LOC127509060	NC_067222.1	24370213	24402166	-	6510	protein_coding	vesicle amine transport 1 && sp|Q8JFV8|VAT1_DANRE Synaptic vesicle membrane protein VAT-1 homolog OS=Danio rerio OX=7955 GN=vat1 PE=2 SV=1 && PF13602:Zinc-binding dehydrogenase|PF08240:Alcohol dehydrogenase GroES-like domain	-
127506130	280.7	281.629	263.697	117.532	157.647	171.908	275.342	149.029	0.885297	0.000460537	0.0164281	LOC127506130	NC_067242.1	13732604	13748209	+	4094	protein_coding	kelch-like family member 24b && sp|Q6TFL4|KLH24_HUMAN Kelch-like protein 24 OS=Homo sapiens OX=9606 GN=KLHL24 PE=1 SV=1 && PF00651:BTB/POZ domain|PF07707:BTB And C-terminal Kelch|PF01344:Kelch motif	ZBTB
127519932	19.9078	21.7365	9.76655	0	0	0.965775	17.1369	0.321925	5.56663	0.000463545	0.0164916	LOC127519932	NC_067220.1	12787668	12794519	+	2037	protein_coding	RNA binding motif protein 46 && sp|Q08BH5|RBM46_DANRE Probable RNA-binding protein 46 OS=Danio rerio OX=7955 GN=rbm46 PE=2 SV=1 && PF14709:double strand RNA binding domain from DEAD END PROTEIN 1|PF00076:RNA recognition motif. (a.k.a. RRM, RBD, or RNP domain)	-
127512473	1779.76	1905.25	2139.85	1387.08	1459.81	1240.06	1941.62	1362.32	0.511373	0.000464288	0.0164916	LOC127512473	NC_067224.1	7697226	7785124	+	7259	protein_coding	Rho guanine nucleotide exchange factor (GEF) 12b && sp|Q9NZN5|ARHGC_HUMAN Rho guanine nucleotide exchange factor 12 OS=Homo sapiens OX=9606 GN=ARHGEF12 PE=1 SV=1 && PF00621:RhoGEF domain|PF17838:PH domain|PF09128:Regulator of G protein signalling-like domain|PF17820:PDZ domain	-
127518923	138.359	177.672	94.7356	50.6605	50.447	65.6727	136.922	55.5934	1.29972	0.000467962	0.0165869	LOC127518923	NC_067228.1	20455062	20463493	-	2648	protein_coding	PHD finger protein 11%2C transcript variant X1 && sp|Q9UIL8|PHF11_HUMAN PHD finger protein 11 OS=Homo sapiens OX=9606 GN=PHF11 PE=1 SV=3 && PF13771:PHD-like zinc-binding domain	-
127508282	796.311	642.644	917.079	1093.25	1289.55	1211.08	785.345	1197.96	-0.609307	0.00047034	0.0166359	LOC127508282	NC_067222.1	45716198	45780020	+	3235	protein_coding	cytohesin 1a%2C transcript variant X2 && sp|Q76MZ1|CYH1_CHLAE Cytohesin-1 OS=Chlorocebus aethiops OX=9534 GN=CYTH1 PE=2 SV=1 && PF00169:PH domain|PF01369:Sec7 domain	-
127511000	333.455	338.333	328.156	171.232	204.941	208.607	333.315	194.927	0.773877	0.000472411	0.0166739	LOC127511000	NC_067223.1	13665102	13674264	+	5166	protein_coding	kit ligand b%2C transcript variant X1 && - && PF02404:Stem cell factor	-
127516821	1242.25	1323.09	1418.1	959.509	975.308	823.806	1327.81	919.541	0.530315	0.000487171	0.0171587	LOC127516821	NC_067226.1	24482026	24491882	+	3038	protein_coding	DnaJ (Hsp40) homolog%2C subfamily C%2C member 3b && sp|Q13217|DNJC3_HUMAN DnaJ homolog subfamily C member 3 OS=Homo sapiens OX=9606 GN=DNAJC3 PE=1 SV=1 && PF00226:DnaJ domain|PF14559:Tetratricopeptide repeat	-
127520753	1115.83	1101.95	901.453	1570.47	1387.29	1564.56	1039.74	1507.44	-0.53595	0.000500765	0.0176004	LOC127520753	NC_067229.1	37502885	37507107	-	1364	protein_coding	B-cell translocation gene 3 && sp|O88677|BTG3_RAT Protein BTG3 OS=Rattus norvegicus OX=10116 GN=Btg3 PE=2 SV=1 && PF07742:BTG family	-
127501354	1566.74	1485.64	1674.96	1174.31	1140.31	1036.28	1575.78	1116.97	0.49657	0.000515694	0.0180685	LOC127501354	NC_067238.1	17629665	17655538	-	5246	protein_coding	DENN/MADD domain containing 3a && sp|A2RT67|DEND3_MOUSE DENN domain-containing protein 3 OS=Mus musculus OX=10090 GN=Dennd3 PE=1 SV=2 && PF02141:DENN (AEX-3) domain	-
127508040	7363.89	7066.25	6455.69	5072.13	5456.68	5041.35	6961.94	5190.05	0.423766	0.000516244	0.0180685	LOC127508040	NC_067222.1	25871666	25877416	+	2933	protein_coding	2'%2C3'-cyclic nucleotide 3' phosphodiesterase && sp|P09543|CN37_HUMAN 2',3'-cyclic-nucleotide 3'-phosphodiesterase OS=Homo sapiens OX=9606 GN=CNP PE=1 SV=2 && PF05881:2',3'-cyclic nucleotide 3'-phosphodiesterase (CNP or CNPase)	-
127497003	2591.99	2765.26	1703.29	1535.01	1398.85	1627.33	2353.51	1520.4	0.630314	0.000521486	0.0181774	LOC127497003	NC_067235.1	24286422	24290780	-	1278	protein_coding	GLI pathogenesis-related 2%2C like && sp|Q9H4G4|GAPR1_HUMAN Golgi-associated plant pathogenesis-related protein 1 OS=Homo sapiens OX=9606 GN=GLIPR2 PE=1 SV=3 && PF00188:Cysteine-rich secretory protein family	-
127517412	1655.33	1452.57	1996.28	1096.29	1263.28	1092.29	1701.39	1150.62	0.564376	0.000521528	0.0181774	LOC127517412	NC_067227.1	27754258	27867656	+	8238	protein_coding	DAB2 interacting protein a%2C transcript variant X4 && sp|Q5VWQ8|DAB2P_HUMAN Disabled homolog 2-interacting protein OS=Homo sapiens OX=9606 GN=DAB2IP PE=1 SV=2 && PF12004:Domain of unknown function (DUF3498)|PF00168:C2 domain|PF00616:GTPase-activator protein for Ras-like GTPase	-
127515524	1080	1049.97	1125.11	1325.28	1635.32	1806	1085.02	1588.87	-0.550385	0.000526053	0.0182813	LOC127515524	NC_067226.1	14041939	14088719	-	5662	protein_coding	SWI/SNF related%2C matrix associated%2C actin dependent regulator of chromatin%2C subfamily d%2C member 3b%2C transcript variant X1 && sp|Q6STE5|SMRD3_HUMAN SWI/SNF-related matrix-associated actin-dependent regulator of chromatin subfamily D member 3 OS=Homo sapiens OX=9606 GN=SMARCD3 PE=1 SV=1 && PF02201:SWIB/MDM2 domain	-
127510482	68.6818	83.1658	68.3659	143.876	139.78	191.224	73.4045	158.293	-1.10882	0.000526695	0.0182813	LOC127510482	NC_067223.1	10941160	10953370	+	2990	protein_coding	solute carrier family 5 member 8%2C transcript variant X1 && sp|Q7SYH5|SC5A8_XENLA Sodium-coupled monocarboxylate transporter 1 OS=Xenopus laevis OX=8355 GN=slc5a8 PE=2 SV=1 && PF00474:Sodium:solute symporter family	-
127511127	354.358	364.795	426.798	218.853	223.858	245.307	381.984	229.34	0.73576	0.000530435	0.018373	LOC127511127	NC_067220.1	35449673	35508588	-	11898	protein_coding	F-box protein 41%2C transcript variant X3 && sp|Q6NS60|FBX41_MOUSE F-box only protein 41 OS=Mus musculus OX=10090 GN=Fbxo41 PE=1 SV=3 && PF12937:F-box-like	-
127497164	551.446	555.698	857.503	1100.35	1172.89	920.384	654.882	1064.54	-0.70081	0.000534252	0.018467	LOC127497164	NC_067235.1	31229611	31233501	+	3891	protein_coding	frizzled class receptor 1 && sp|Q9I9M5|FZD1_XENLA Frizzled-1 OS=Xenopus laevis OX=8355 GN=fzd1 PE=1 SV=1 && PF01392:Fz domain|PF01534:Frizzled/Smoothened family membrane region	-
127504609	1044.16	958.296	1168.08	1628.23	1493.44	1423.55	1056.85	1515.07	-0.519652	0.000539939	0.0186251	LOC127504609	NC_067241.1	28225974	28230116	-	2102	protein_coding	snail family zinc finger 1b && sp|Q02085|SNAI1_MOUSE Zinc finger protein SNAI1 OS=Mus musculus OX=10090 GN=Snai1 PE=1 SV=1 && PF00096:Zinc finger, C2H2 type	zf-C2H2
127503339	303.594	324.157	204.121	139.823	172.36	105.27	277.291	139.151	0.99601	0.000541841	0.0186523	LOC127503339	NC_067240.1	21340034	21359761	-	2679	protein_coding	LIM domain kinase 1b%2C transcript variant X1 && sp|P53667|LIMK1_HUMAN LIM domain kinase 1 OS=Homo sapiens OX=9606 GN=LIMK1 PE=1 SV=3 && PF00595:PDZ domain|PF07714:Protein tyrosine kinase|PF00412:LIM domain	-
127510907	18.9124	25.5168	31.253	4.05284	2.10196	0	25.2274	2.0516	3.63175	0.000543085	0.0186567	LOC127510907	NC_067223.1	5051212	5097540	-	7166	protein_coding	uncharacterized LOC127510907%2C transcript variant X3 && sp|A7LCJ3|SN_PIG Sialoadhesin OS=Sus scrofa OX=9823 GN=SIGLEC1 PE=1 SV=1 && -	-
127500112	950.596	932.78	765.698	1188.49	1267.48	1451.56	883.025	1302.51	-0.560887	0.000544218	0.0186573	LOC127500112	NC_067237.1	11109087	11118739	+	2631	protein_coding	centromere protein N && sp|Q1T765|CENPN_CHICK Centromere protein N OS=Gallus gallus OX=9031 GN=CENPN PE=1 SV=1 && PF05238:Kinetochore protein CHL4 like	-
127510416	21.8986	45.3631	80.0857	167.18	119.812	132.311	49.1158	139.767	-1.5083	0.000546748	0.0187057	LOC127510416	NC_067223.1	9480152	9484138	+	2851	lncRNA	uncharacterized LOC127510416 && - && -	-
127510995	1005.34	1030.12	849.69	1485.36	1426.18	1268.06	961.718	1393.2	-0.534574	0.000550007	0.0187407	LOC127510995	NC_067223.1	11832234	11839018	-	2130	protein_coding	interferon-related developmental regulator 1%2C transcript variant X1 && sp|Q5S1U6|IFRD1_PIG Interferon-related developmental regulator 1 OS=Sus scrofa OX=9823 GN=IFRD1 PE=2 SV=1 && PF05004:Interferon-related developmental regulator (IFRD)|PF04836:Interferon-related protein conserved region	-
127512421	80.6265	80.3306	52.7394	14.1849	19.9686	28.9733	71.2321	21.0423	1.75706	0.000550066	0.0187407	LOC127512421	NC_067224.1	30592789	30597942	-	5154	protein_coding	uncharacterized LOC127512421 && - && PF13384:Homeodomain-like domain|PF05485:THAP domain	THAP
127503957	1350.74	1548.02	1679.85	927.087	1096.17	1121.27	1526.2	1048.17	0.542074	0.00055113	0.0187407	LOC127503957	NC_067240.1	15540530	15577335	+	3256	protein_coding	junctional adhesion molecule 3b && sp|A3KPA0|JAM3B_DANRE Junctional adhesion molecule 3B OS=Danio rerio OX=7955 GN=jam3b PE=1 SV=1 && PF13927:Immunoglobulin domain|PF07686:Immunoglobulin V-set domain	-
127504888	86.5988	151.21	109.385	43.568	40.9881	52.1519	115.732	45.5693	1.34426	0.000553432	0.0187808	LOC127504888	NC_067241.1	17420525	17426619	+	1452	protein_coding	retinoschisin 1b%2C transcript variant X1 && sp|Q9W6R5|XLRS1_TAKRU Retinoschisin OS=Takifugu rubripes OX=31033 GN=xlrs1 PE=3 SV=1 && PF00754:F5/8 type C domain	-
127499792	4062.18	3902.17	3642.92	2533.02	3032.07	2893.46	3869.09	2819.52	0.456561	0.000564317	0.0191114	LOC127499792	NC_067237.1	23400157	23422891	+	4542	protein_coding	splicing factor 3b%2C subunit 3 && sp|Q1LVE8|SF3B3_DANRE Splicing factor 3B subunit 3 OS=Danio rerio OX=7955 GN=sf3b3 PE=2 SV=1 && PF03178:CPSF A subunit region|PF10433:Mono-functional DNA-alkylating methyl methanesulfonate N-term	-
127522827	335.446	626.578	801.834	326.253	337.364	248.204	587.953	303.941	0.952427	0.00057231	0.0193331	LOC127522827	NC_067230.1	26053046	26072391	+	5858	protein_coding	macrophage stimulating 1 receptor b%2C transcript variant X1 && sp|Q04912|RON_HUMAN Macrophage-stimulating protein receptor OS=Homo sapiens OX=9606 GN=MST1R PE=1 SV=3 && PF01833:IPT/TIG domain|PF07714:Protein tyrosine kinase|PF01403:Sema domain	-
127504782	665.915	702.184	680.729	838.937	1083.56	1185.01	682.942	1035.83	-0.601023	0.000573895	0.0193331	LOC127504782	NC_067241.1	8227807	8231663	-	2228	protein_coding	emerin && - && PF03020:LEM domain	-
127512502	5253.66	4080.79	2434.8	2296.95	1963.23	2708.03	3923.09	2322.74	0.756064	0.00057433	0.0193331	LOC127512502	NC_067224.1	27058994	27062624	-	1406	protein_coding	annexin A1a && sp|A5A6M2|ANXA1_PANTR Annexin A1 OS=Pan troglodytes OX=9598 GN=ANXA1 PE=2 SV=1 && PF00191:Annexin	-
novel.347	279.704	199.409	147.475	112.466	76.7214	100.441	208.863	96.5428	1.11245	0.000581541	0.0195365	-	NC_067227.1	12432149	12435069	-	2921	-	- && - && -	-
127510229	4.97694	0.945065	41.0195	0	0	0	15.6472	0	6.39668	0.000586302	0.019657	LOC127510229	NC_067222.1	39513039	39520100	-	6603	protein_coding	uncharacterized LOC127510229%2C transcript variant X1 && sp|Q7SQ98|POL_ALV Pol polyprotein OS=Avian leukosis virus OX=11864 GN=pol PE=3 SV=1 && -	-
127507028	1585.65	1349.55	1336.06	2068.97	1906.47	2002.05	1423.76	1992.5	-0.484996	0.000587841	0.0196692	LOC127507028	NC_067243.1	24748874	24795138	-	2362	protein_coding	growth arrest-specific protein 2%2C transcript variant X1 && sp|O43903|GAS2_HUMAN Growth arrest-specific protein 2 OS=Homo sapiens OX=9606 GN=GAS2 PE=1 SV=1 && PF02187:Growth-Arrest-Specific Protein 2 Domain|PF00307:Calponin homology (CH) domain	-
127496391	6954.78	7345.05	4666.46	4359.84	4302.7	4118.07	6322.1	4260.2	0.569504	0.000590289	0.0197117	LOC127496391	NC_067221.1	42221240	42229157	-	5032	protein_coding	inositol-3-phosphate synthase 1-A-like && sp|Q7ZXY0|INO1A_XENLA Inositol-3-phosphate synthase 1-A OS=Xenopus laevis OX=8355 GN=isyna1-a PE=2 SV=1 && -	-
127494419	1259.17	1289.07	1048.93	2037.56	1582.77	1652.44	1199.05	1757.59	-0.551686	0.000593327	0.0197736	LOC127494419	NC_067221.1	29330752	29332379	-	587	protein_coding	PCNA clamp associated factor && sp|Q6AZL2|PAF15_XENTR PCNA-associated factor OS=Xenopus tropicalis OX=8364 GN=pclaf PE=2 SV=1 && PF15715:PCNA-associated factor histone like domain	-
127512418	308.571	326.993	170.915	137.796	150.29	100.441	268.826	129.509	1.05462	0.000596495	0.0198397	LOC127512418	NC_067224.1	30598092	30640096	-	2080	protein_coding	SH3-domain GRB2-like endophilin B2b%2C transcript variant X1 && sp|Q9NR46|SHLB2_HUMAN Endophilin-B2 OS=Homo sapiens OX=9606 GN=SH3GLB2 PE=1 SV=1 && PF14604:Variant SH3 domain|PF03114:BAR domain	-
127525676	4455.36	3230.23	3894.9	4608.08	5819.27	7011.53	3860.17	5812.96	-0.590695	0.000599772	0.019885	LOC127525676	NC_067233.1	9838584	9852781	-	2052	protein_coding	four and a half LIM domains 1a%2C transcript variant X2 && sp|P97447|FHL1_MOUSE Four and a half LIM domains protein 1 OS=Mus musculus OX=10090 GN=Fhl1 PE=1 SV=3 && PF00412:LIM domain	-
127502729	450.911	550.028	749.095	334.359	397.27	270.417	583.345	334.015	0.805063	0.000600235	0.019885	LOC127502729	NC_067239.1	10006960	10029028	-	3374	protein_coding	serine palmitoyltransferase%2C long chain base subunit 2b && sp|P97363|SPTC2_MOUSE Serine palmitoyltransferase 2 OS=Mus musculus OX=10090 GN=Sptlc2 PE=1 SV=2 && PF00155:Aminotransferase class I and II	-
127515186	500.681	448.906	522.511	273.567	339.466	308.082	490.699	307.038	0.676518	0.000602551	0.0199223	LOC127515186	NC_067226.1	12336438	12447372	+	12410	protein_coding	diacylglycerol kinase%2C zeta a%2C transcript variant X1 && sp|O08560|DGKZ_RAT Diacylglycerol kinase zeta OS=Rattus norvegicus OX=10116 GN=Dgkz PE=1 SV=1 && PF00130:Phorbol esters/diacylglycerol binding domain (C1 domain)|PF12796:Ankyrin repeats (3 copies)|PF00781:Diacylglycerol kinase catalytic domain|PF00609:Diacylglycerol kinase accessory domain	-
127510858	7460.44	6510.56	7143.26	9861.57	9571.26	8816.56	7038.08	9416.46	-0.420007	0.000606581	0.0200124	LOC127510858	NC_067223.1	14924445	14938776	-	2728	protein_coding	nucleosome assembly protein 1-like 1%2C transcript variant X5 && sp|Q4U0Y4|NPL1A_XENLA Nucleosome assembly protein 1-like 1-A OS=Xenopus laevis OX=8355 GN=nap1l1-a PE=1 SV=1 && PF00956:Nucleosome assembly protein (NAP)	-
127494710	9446.24	8176.71	9471.6	11363.1	12710.5	12304	9031.52	12125.9	-0.425064	0.000607668	0.0200124	LOC127494710	NC_067233.1	29441100	29473610	+	3400	protein_coding	plastin 3 (T isoform)%2C transcript variant X4 && sp|Q99K51|PLST_MOUSE Plastin-3 OS=Mus musculus OX=10090 GN=Pls3 PE=1 SV=3 && PF13499:EF-hand domain pair|PF00307:Calponin homology (CH) domain	-
127506025	1005.34	1015.95	870.2	678.85	608.516	685.701	963.829	657.689	0.55121	0.000616677	0.0202666	LOC127506025	NC_067242.1	18426590	18433499	-	2559	protein_coding	bmi1 polycomb ring finger oncogene 1a && sp|Q8JIR0|BMI1A_DANRE Polycomb complex protein BMI-1-A OS=Danio rerio OX=7955 GN=bmi1a PE=1 SV=2 && PF13923:Zinc finger, C3HC4 type (RING finger)|PF16207:RAWUL domain RING finger- and WD40-associated ubiquitin-like	-
127496343	22.8939	33.0773	26.3697	2.02642	1.05098	5.79465	27.447	2.95735	3.20022	0.00061781	0.0202666	LOC127496343	NC_067221.1	42018514	42026110	-	2280	protein_coding	inositol-3-phosphate synthase 1-A-like && sp|Q7ZXY0|INO1A_XENLA Inositol-3-phosphate synthase 1-A OS=Xenopus laevis OX=8355 GN=isyna1-a PE=2 SV=1 && PF07994:Myo-inositol-1-phosphate synthase|PF01658:Myo-inositol-1-phosphate synthase	-
127510572	25.8801	24.5717	84.969	4.05284	12.6117	4.82888	45.1403	7.16448	2.66129	0.000622292	0.0203737	LOC127510572	NC_067220.1	40621016	40657931	-	8618	protein_coding	ATP-binding cassette%2C sub-family A (ABC1)%2C member 1A%2C transcript variant X1 && sp|O95477|ABCA1_HUMAN Phospholipid-transporting ATPase ABCA1 OS=Homo sapiens OX=9606 GN=ABCA1 PE=1 SV=3 && PF00005:ABC transporter|PF12698:ABC-2 family transporter protein	-
127502635	223.963	185.233	188.494	341.452	312.141	359.268	199.23	337.62	-0.761507	0.000627576	0.0204951	LOC127502635	NC_067239.1	28915909	28918157	+	498	protein_coding	Jun dimerization protein 2b && sp|Q6DGM8|JDP2_DANRE Jun dimerization protein 2 OS=Danio rerio OX=7955 GN=jdp2 PE=2 SV=1 && PF00170:bZIP transcription factor	TF_bZIP
127512352	196.092	143.65	113.292	34.4491	74.6195	71.4674	151.011	60.1786	1.32712	0.000628451	0.0204951	LOC127512352	NC_067224.1	23718189	23752747	-	16071	protein_coding	guanylate cyclase 2D%2C retinal%2C transcript variant X3 && sp|P51841|GUC2F_HUMAN Retinal guanylyl cyclase 2 OS=Homo sapiens OX=9606 GN=GUCY2F PE=1 SV=2 && -	-
127518377	27868.9	28515.5	17527.1	37874.8	32167.3	42715.3	24637.1	37585.8	-0.609357	0.000641179	0.0208695	LOC127518377	NC_067228.1	683615	685174	+	814	protein_coding	thymosin beta 4 X-linked && sp|P26351|TYB11_ONCMY Thymosin beta-11 OS=Oncorhynchus mykiss OX=8022 PE=1 SV=2 && -	-
127513498	172.202	131.364	232.444	52.6869	80.9253	99.4749	178.67	77.6957	1.20036	0.000646693	0.0210081	LOC127513498	NC_067224.1	37239906	37267051	+	4704	protein_coding	yippee-like 1%2C transcript variant X4 && sp|Q65Z59|YPEL1_CHLAE Protein yippee-like 1 OS=Chlorocebus aethiops OX=9534 GN=YPEL1 PE=3 SV=1 && PF03226:Yippee zinc-binding/DNA-binding /Mis18, centromere assembly	-
127497736	25.8801	18.9013	18.5564	2.02642	0	1.93155	21.1126	1.31932	3.98407	0.000649777	0.0210674	LOC127497736	NC_067235.1	11095225	11110315	-	2854	protein_coding	extracellular matrix protein 1b%2C transcript variant X1 && - && PF05782:Extracellular matrix protein 1 (ECM1)	-
127500458	4857.5	4352.97	4776.82	6634.49	6171.34	5901.85	4662.43	6235.9	-0.419527	0.00066903	0.0216496	LOC127500458	NC_067238.1	30255898	30267948	+	2667	protein_coding	CAP%2C adenylate cyclase-associated protein 1 (yeast) && sp|Q01518|CAP1_HUMAN Adenylyl cyclase-associated protein 1 OS=Homo sapiens OX=9606 GN=CAP1 PE=1 SV=5 && PF01213:Adenylate cyclase associated (CAP) N terminal|PF08603:Adenylate cyclase associated (CAP) C terminal	-
127497443	1906.17	2804.95	2412.34	1353.65	1760.39	1635.06	2374.49	1583.03	0.585054	0.000670708	0.021662	LOC127497443	NC_067235.1	25654887	25658606	+	2664	protein_coding	hyaluronan synthase 1 && sp|Q92839|HYAS1_HUMAN Hyaluronan synthase 1 OS=Homo sapiens OX=9606 GN=HAS1 PE=1 SV=2 && PF13641:Glycosyltransferase like family 2	-
127501077	844.09	797.635	785.231	1182.42	1213.88	1060.42	808.985	1152.24	-0.51015	0.000685855	0.0221086	LOC127501077	NC_067238.1	7391651	7439445	+	2867	protein_coding	carnitine O-acetyltransferase b%2C transcript variant X1 && sp|P43155|CACP_HUMAN Carnitine O-acetyltransferase OS=Homo sapiens OX=9606 GN=CRAT PE=1 SV=5 && PF00755:Choline/Carnitine o-acyltransferase	-
127497518	117420	85231.7	68157.8	50723.3	48502.6	72560.6	90269.9	57262.2	0.656654	0.000700994	0.0225531	LOC127497518	NC_067235.1	22142520	22143782	+	745	protein_coding	uncharacterized LOC127497518 && - && -	-
127498837	35.834	42.5279	41.0195	89.1624	92.4861	117.825	39.7938	99.8244	-1.32696	0.000703469	0.0225893	LOC127498837	NC_067236.1	10965809	10971767	+	1093	protein_coding	adaptor related protein complex 4 subunit sigma 1%2C transcript variant X1 && sp|Q3ZBB6|AP4S1_BOVIN AP-4 complex subunit sigma-1 OS=Bos taurus OX=9913 GN=AP4S1 PE=2 SV=1 && PF01217:Clathrin adaptor complex small chain	-
127499002	355.354	309.036	225.607	152.995	161.851	172.874	296.666	162.573	0.867473	0.00070912	0.0227261	LOC127499002	NC_067236.1	10578574	10596487	-	3700	protein_coding	protein tyrosine phosphatase receptor type Eb%2C transcript variant X1 && sp|P23469|PTPRE_HUMAN Receptor-type tyrosine-protein phosphatase epsilon OS=Homo sapiens OX=9606 GN=PTPRE PE=1 SV=1 && PF00102:Protein-tyrosine phosphatase	-
127501396	26.8755	28.352	37.1129	4.05284	6.30587	3.8631	30.7801	4.7406	2.70277	0.000710445	0.0227261	LOC127501396	NC_067238.1	32514985	32528233	-	3740	protein_coding	PR domain containing 1b%2C with ZNF domain%2C transcript variant X3 && sp|O75626|PRDM1_HUMAN PR domain zinc finger protein 1 OS=Homo sapiens OX=9606 GN=PRDM1 PE=1 SV=2 && -	zf-C2H2
127511354	84.6081	114.353	123.059	43.568	36.7842	49.2545	107.34	43.2023	1.31209	0.000712245	0.0227402	LOC127511354	NC_067223.1	16809008	16862078	-	9316	protein_coding	parathyroid hormone-like hormone a && sp|P17251|PTHR_CHICK Parathyroid hormone-related protein OS=Gallus gallus OX=9031 GN=PTHLH PE=1 SV=1 && PF01279:Parathyroid hormone family	-
127501361	3465.94	3442.87	2958.29	4327.42	4480.32	4495.68	3289.04	4434.47	-0.431095	0.000722029	0.0230087	LOC127501361	NC_067238.1	24300460	24306972	-	2810	protein_coding	antizyme inhibitor 1b && sp|O14977|AZIN1_HUMAN Antizyme inhibitor 1 OS=Homo sapiens OX=9606 GN=AZIN1 PE=1 SV=2 && PF00278:Pyridoxal-dependent decarboxylase, C-terminal sheet domain|PF02784:Pyridoxal-dependent decarboxylase, pyridoxal binding domain	-
127522328	1003.35	1076.43	871.176	1404.31	1497.64	1318.28	983.653	1406.75	-0.515954	0.000728129	0.0231589	LOC127522328	NC_067230.1	19846149	19851100	-	2858	protein_coding	tribbles pseudokinase 3 && sp|Q5GLH2|TRIB2_BOVIN Tribbles homolog 2 OS=Bos taurus OX=9913 GN=TRIB2 PE=2 SV=1 && PF00069:Protein kinase domain	-
127525734	682.837	639.809	690.495	1084.13	954.288	890.445	671.047	976.289	-0.540874	0.000754947	0.0239664	LOC127525734	NC_067221.1	14028598	14036332	+	1875	protein_coding	propionyl-CoA carboxylase subunit beta && sp|Q2TBR0|PCCB_BOVIN Propionyl-CoA carboxylase beta chain, mitochondrial OS=Bos taurus OX=9913 GN=PCCB PE=2 SV=1 && PF01039:Carboxyl transferase domain	-
127500641	4706.2	5017.35	5721.25	4102.48	3716.26	3384.08	5148.27	3734.27	0.463305	0.00075781	0.0240117	LOC127500641	NC_067238.1	3343098	3355675	-	2124	protein_coding	serine incorporator 2 && sp|Q9QZI8|SERC1_MOUSE Serine incorporator 1 OS=Mus musculus OX=10090 GN=Serinc1 PE=1 SV=1 && PF03348:Serine incorporator (Serinc)	-
127521224	2882.65	2794.56	2636.97	4019.4	3510.27	3667.05	2771.39	3732.24	-0.429454	0.000762716	0.0241214	si_ch73-1a9.3	NC_067229.1	42909261	42913004	+	1446	protein_coding	non-histone chromosomal protein HMG-like && - && -	-
127523580	1252.2	1153.92	1095.81	776.118	920.657	650.933	1167.31	782.569	0.577282	0.00078738	0.0248545	LOC127523580	NC_067231.1	12183302	12311974	+	5833	protein_coding	supervillin d%2C transcript variant X1 && sp|O46385|SVIL_BOVIN Supervillin OS=Bos taurus OX=9913 GN=SVIL PE=1 SV=2 && -	-
127503754	2560.14	2746.36	2151.57	3313.19	3270.64	3867.93	2486.02	3483.92	-0.486906	0.000810932	0.0255497	LOC127503754	NC_067240.1	4505581	4510884	+	1525	protein_coding	deoxycytidine kinase && sp|P43346|DCK_MOUSE Deoxycytidine kinase OS=Mus musculus OX=10090 GN=Dck PE=1 SV=1 && PF01712:Deoxynucleoside kinase	-
127509612	3.98156	4.72533	30.2763	0	0	0	12.9944	0	6.12883	0.000814374	0.0256099	LOC127509612	NC_067220.1	38171409	38286702	+	12048	protein_coding	glutamate receptor%2C ionotropic%2C N-methyl D-aspartate 2B%2C genome duplicate b%2C transcript variant X3 && sp|Q01097|NMDE2_MOUSE Glutamate receptor ionotropic, NMDA 2B OS=Mus musculus OX=10090 GN=Grin2b PE=1 SV=3 && PF00060:Ligand-gated ion channel|PF01094:Receptor family ligand binding region|PF10565:N-methyl D-aspartate receptor 2B3 C-terminus|PF10613:Ligated ion channel L-glutamate- and gly…	-
127495278	11640.1	9416.63	8974.48	6365.99	7715.23	7457.72	10010.4	7179.65	0.479503	0.00082047	0.0257532	LOC127495278	NC_067234.1	22629201	22647539	+	4684	protein_coding	protein phosphatase 1%2C regulatory (inhibitor) subunit 14Ab && sp|O18734|PP14A_PIG Protein phosphatase 1 regulatory subunit 14A OS=Sus scrofa OX=9823 GN=CPI17 PE=1 SV=1 && PF05361:PKC-activated protein phosphatase-1 inhibitor	-
127515594	1505.03	1899.58	1293.09	751.801	1088.81	1140.58	1565.9	993.732	0.656088	0.000829016	0.0259727	LOC127515594	NC_067220.1	33259501	33264330	+	2183	protein_coding	low density lipoprotein receptor-related protein associated protein 1 && sp|P30533|AMRP_HUMAN Alpha-2-macroglobulin receptor-associated protein OS=Homo sapiens OX=9606 GN=LRPAP1 PE=1 SV=1 && PF06401:Alpha-2-macroglobulin RAP, C-terminal domain|PF06400:Alpha-2-macroglobulin RAP, N-terminal domain	-
127499766	1136.73	1306.08	1239.38	972.681	735.685	810.286	1227.4	839.55	0.547894	0.000834501	0.0260762	LOC127499766	NC_067237.1	14170922	14177836	-	2481	protein_coding	WASP homolog-associated protein with actin%2C membranes and microtubules%2C transcript variant X1 && sp|Q571B6|WHAMM_MOUSE WASP homolog-associated protein with actin, membranes and microtubules OS=Mus musculus OX=10090 GN=Whamm PE=1 SV=2 && PF15871:Junction-mediating and -regulatory protein|PF15920:N-terminal of Junction-mediating and WASP homolog-associated	-
127501151	84.6081	86.0009	79.1091	24.317	36.7842	30.9048	83.2394	30.6687	1.4413	0.000835435	0.0260762	LOC127501151	NC_067238.1	20830060	20854978	+	2702	protein_coding	myosin regulatory light chain interacting protein a && sp|Q6TEM9|MYLIA_DANRE E3 ubiquitin-protein ligase MYLIP-A OS=Danio rerio OX=7955 GN=mylipa PE=1 SV=2 && PF00373:FERM central domain|PF13920:Zinc finger, C3HC4 type (RING finger)|PF09379:FERM N-terminal domain	-
127511486	6245.07	6860.23	7811.29	5400.41	5251.74	4632.82	6972.2	5094.99	0.45258	0.000849759	0.0264739	LOC127511486	NC_067223.1	5838691	6017719	+	3746	protein_coding	staphylococcal nuclease and tudor domain containing 1 && sp|Q7ZT42|SND1_DANRE Staphylococcal nuclease domain-containing protein 1 OS=Danio rerio OX=7955 GN=snd1 PE=2 SV=1 && PF00567:Tudor domain|PF00565:Staphylococcal nuclease homologue	-
127522307	542.487	654.93	703.192	307.002	434.054	437.496	633.536	392.851	0.689482	0.000866768	0.0269536	LOC127522307	NC_067230.1	28976309	29000741	-	3854	protein_coding	tumor necrosis factor receptor superfamily%2C member 1B%2C transcript variant X1 && - && PF00020:TNFR/NGFR cysteine-rich region	-
127517551	133.382	154.991	74.2258	47.6208	25.2235	58.9123	120.866	43.9189	1.45829	0.000869491	0.0269881	LOC127517551	NC_067227.1	7763412	7766619	+	1328	protein_coding	E3 ubiquitin-protein ligase NEURL3-like && sp|A8MQ27|NEU1B_HUMAN E3 ubiquitin-protein ligase NEURL1B OS=Homo sapiens OX=9606 GN=NEURL1B PE=1 SV=1 && PF07177:Neuralized|PF13920:Zinc finger, C3HC4 type (RING finger)	-
127521166	3743.66	4373.76	3058.88	4399.36	5542.86	7046.3	3725.43	5662.84	-0.604131	0.000877489	0.0271859	LOC127521166	NC_067229.1	1549653	1568880	-	3189	protein_coding	peroxidasin homolog%2C transcript variant X1 && - && PF07686:Immunoglobulin V-set domain	-
127500929	239.889	324.157	394.569	193.523	167.106	171.908	319.538	177.512	0.8482	0.000887879	0.0274569	LOC127500929	NC_067238.1	29287019	29322649	+	4761	protein_coding	tubulointerstitial nephritis antigen-like 1%2C transcript variant X1 && sp|Q99JR5|TINAL_MOUSE Tubulointerstitial nephritis antigen-like OS=Mus musculus OX=10090 GN=Tinagl1 PE=1 SV=1 && PF00112:Papain family cysteine protease	-
127519035	675.869	681.392	602.596	320.174	363.638	518.621	653.286	400.811	0.70417	0.000890483	0.0274867	LOC127519035	NC_067228.1	13227205	13235915	+	2023	protein_coding	integral membrane protein 2Bb%2C transcript variant X1 && sp|Q9Y287|ITM2B_HUMAN Integral membrane protein 2B OS=Homo sapiens OX=9606 GN=ITM2B PE=1 SV=1 && PF04089:BRICHOS domain	-
127503842	5765.29	5588.17	5536.66	7656.82	7157.16	7222.07	5630.04	7345.35	-0.383693	0.000898889	0.027695	LOC127503842	NC_067240.1	18462652	18473546	-	2656	protein_coding	ribonucleotide reductase M1 polypeptide && sp|P79732|RIR1_DANRE Ribonucleoside-diphosphate reductase large subunit OS=Danio rerio OX=7955 GN=rrm1 PE=2 SV=1 && PF02867:Ribonucleotide reductase, barrel domain|PF03477:ATP cone domain|PF00317:Ribonucleotide reductase, all-alpha domain	-
127509049	0	1.89013	6.83659	39.5152	14.7137	33.8021	2.90891	29.3437	-3.33385	0.00091587	0.0281664	si_dkeyp-80c12.8	NC_067220.1	39190641	39192884	+	572	protein_coding	uncharacterized protein LOC107963954 homolog && - && -	-
127524597	778.394	1044.3	1025.49	1519.81	1301.11	1353.05	949.393	1391.33	-0.551238	0.000918954	0.0282094	LOC127524597	NC_067232.1	14224474	14231326	+	1534	protein_coding	retinol dehydrogenase 12 && sp|Q8TC12|RDH11_HUMAN Retinol dehydrogenase 11 OS=Homo sapiens OX=9606 GN=RDH11 PE=1 SV=2 && PF00106:short chain dehydrogenase	-
127524507	28271	25376.9	18691.2	18218.5	16202.9	16257.9	24113.1	16893.1	0.513378	0.00094211	0.0288321	LOC127524507	NC_067232.1	29851465	29864248	-	2467	protein_coding	DEAD (Asp-Glu-Ala-Asp) box helicase 21 && sp|Q9NR30|DDX21_HUMAN Nucleolar RNA helicase 2 OS=Homo sapiens OX=9606 GN=DDX21 PE=1 SV=5 && PF00270:DEAD/DEAH box helicase|PF00271:Helicase conserved C-terminal domain|PF08152:GUCT (NUC152) domain	-
127506318	1788.71	1707.73	1003.02	904.796	856.547	1041.11	1499.82	934.15	0.682933	0.000942687	0.0288321	zgc_195173	NC_067242.1	9711959	9716240	+	1023	protein_coding	uncharacterized protein LOC792613 homolog && - && -	-
127517729	853.048	836.383	834.064	1089.2	1207.57	1243.92	841.165	1180.23	-0.488669	0.000948222	0.0289485	LOC127517729	NC_067227.1	17749251	17760576	+	2584	protein_coding	interferon-related developmental regulator 2%2C transcript variant X1 && sp|Q12894|IFRD2_HUMAN Interferon-related developmental regulator 2 OS=Homo sapiens OX=9606 GN=IFRD2 PE=1 SV=3 && PF04836:Interferon-related protein conserved region|PF05004:Interferon-related developmental regulator (IFRD)	-
127516568	4095.03	4597.74	3148.74	5839.13	5080.43	6050.58	3947.17	5656.71	-0.519149	0.000950414	0.0289625	LOC127516568	NC_067226.1	23210057	23211511	+	805	protein_coding	histone H2A.Z-like && sp|P0C0S4|H2AZ_BOVIN Histone H2A.Z OS=Bos taurus OX=9913 GN=H2AZ1 PE=1 SV=2 && PF00125:Core histone H2A/H2B/H3/H4|PF16211:C-terminus of histone H2A	-
127513367	284.681	269.344	313.506	158.061	180.768	170.942	289.177	169.924	0.767131	0.000966843	0.0294096	LOC127513367	NC_067224.1	32836528	32914262	+	6020	protein_coding	laminin%2C gamma 3%2C transcript variant X2 && sp|Q9Y6N6|LAMC3_HUMAN Laminin subunit gamma-3 OS=Homo sapiens OX=9606 GN=LAMC3 PE=2 SV=3 && PF00055:Laminin N-terminal (Domain VI)|PF00052:Laminin B (Domain IV)|PF00053:Laminin EGF domain	-
127525384	643.021	708.799	789.137	1052.72	1001.58	1017.93	713.653	1024.08	-0.520986	0.000969003	0.0294218	LOC127525384	NC_067232.1	5237236	5303216	-	5463	protein_coding	RUNX family transcription factor 3%2C transcript variant X1 && sp|Q13761|RUNX3_HUMAN Runt-related transcription factor 3 OS=Homo sapiens OX=9606 GN=RUNX3 PE=1 SV=2 && PF08504:Runx inhibition domain|PF00853:Runt domain	Runt
127496140	204.055	250.442	390.662	501.539	456.125	528.279	281.72	495.314	-0.814159	0.000979704	0.0296928	LOC127496140	NC_067234.1	6018095	6029662	+	3870	protein_coding	galactose-3-O-sulfotransferase 2%2C transcript variant X2 && sp|Q6XQG9|G3ST2_PIG Galactose-3-O-sulfotransferase 2 OS=Sus scrofa OX=9823 GN=GAL3ST2 PE=2 SV=1 && PF06990:Galactose-3-O-sulfotransferase	-
127494647	18773	19046.8	15942.9	24581.5	22249.2	24778.9	17920.9	23869.9	-0.413549	0.000988663	0.0299102	LOC127494647	NC_067233.1	10329977	10334915	-	1554	protein_coding	cofilin 1 && sp|P45591|COF2_MOUSE Cofilin-2 OS=Mus musculus OX=10090 GN=Cfl2 PE=1 SV=1 && PF00241:Cofilin/tropomyosin-type actin-binding protein	-
127505917	410.1	565.149	379.919	706.207	647.403	792.902	451.723	715.504	-0.663378	0.000999245	0.0301758	LOC127505917	NC_067242.1	10084669	10086797	+	842	protein_coding	eukaryotic translation initiation factor 1B && sp|O60739|EIF1B_HUMAN Eukaryotic translation initiation factor 1b OS=Homo sapiens OX=9606 GN=EIF1B PE=1 SV=2 && PF01253:Translation initiation factor SUI1	-
127514575	577.326	623.743	714.912	347.531	488.705	381.481	638.66	405.906	0.654362	0.00101288	0.0305159	LOC127514575	NC_067225.1	1822118	1840248	-	6630	protein_coding	MICAL-like 1a%2C transcript variant X1 && sp|E1BBG2|MILK1_BOVIN MICAL-like protein 1 OS=Bos taurus OX=9913 GN=MICALL1 PE=1 SV=2 && PF00412:LIM domain|PF12130:Bivalent Mical/EHBP Rab binding domain|PF00307:Calponin homology (CH) domain	-
127512405	934.67	777.789	1111.43	627.177	665.269	579.465	941.298	623.97	0.593246	0.00101416	0.0305159	LOC127512405	NC_067224.1	30733092	30751710	-	4170	protein_coding	protein kinase N3%2C transcript variant X1 && sp|Q8BWW9|PKN2_MOUSE Serine/threonine-protein kinase N2 OS=Mus musculus OX=10090 GN=Pkn2 PE=1 SV=3 && PF02185:Hr1 repeat|PF00069:Protein kinase domain	-
127522644	406.119	470.643	487.351	661.626	686.289	675.077	454.704	674.33	-0.568358	0.00104659	0.0314353	LOC127522644	NC_067230.1	29177448	29185509	+	3382	protein_coding	ERBB receptor feedback inhibitor 1a%2C transcript variant X1 && sp|P05432|ERRFI_RAT ERBB receptor feedback inhibitor 1 OS=Rattus norvegicus OX=10116 GN=Errfi1 PE=1 SV=1 && PF11555:EGFR receptor inhibitor Mig-6	-
127514211	275.723	204.134	249.047	377.927	415.136	394.036	242.968	395.7	-0.704005	0.0010567	0.0316821	LOC127514211	NC_067225.1	17267149	17280111	+	2505	protein_coding	BCL2 family apoptosis regulator BOK a%2C transcript variant X1 && sp|Q6DC66|BOKA_DANRE Bcl-2-related ovarian killer protein homolog A OS=Danio rerio OX=7955 GN=boka PE=2 SV=1 && PF00452:Apoptosis regulator proteins, Bcl-2 family	-
127498523	653.971	689.898	663.149	910.875	931.167	1001.51	669.006	947.85	-0.502683	0.00106832	0.0319733	LOC127498523	NC_067236.1	18400021	18406690	+	1821	protein_coding	polymerase (DNA directed)%2C epsilon 2 && sp|A7YWS7|DPOE2_BOVIN DNA polymerase epsilon subunit 2 OS=Bos taurus OX=9913 GN=POLE2 PE=2 SV=1 && PF12213:DNA polymerases epsilon N terminal|PF04042:DNA polymerase alpha/epsilon subunit B	-
127517996	1443.31	1808.86	2666.27	1366.82	1333.69	926.179	1972.81	1208.9	0.706755	0.00112152	0.0335053	LOC127517996	NC_067227.1	28072685	28099748	-	5894	protein_coding	ATPase sarcoplasmic/endoplasmic reticulum Ca2+ transporting 2a%2C transcript variant X2 && sp|Q03669|AT2A2_CHICK Sarcoplasmic/endoplasmic reticulum calcium ATPase 2 OS=Gallus gallus OX=9031 GN=ATP2A2 PE=2 SV=2 && PF00122:E1-E2 ATPase|PF00690:Cation transporter/ATPase, N-terminus|PF13246:Cation transport ATPase (P-type)|PF00689:Cation transporting ATPase, C-terminus	-
127505048	263.778	402.598	259.79	166.166	171.309	180.6	308.722	172.692	0.838381	0.00112714	0.0336134	LOC127505048	NC_067241.1	12873069	12881962	-	2014	protein_coding	CD40 molecule%2C TNF receptor superfamily member 5 && - && -	-
127508529	6.96772	2.8352	41.9962	0	1.05098	0	17.2664	0.350326	5.57693	0.00114348	0.0340398	LOC127508529	NC_067222.1	35870339	36201959	-	8874	protein_coding	sidekick cell adhesion molecule 1a%2C transcript variant X1 && sp|Q8AV58|SDK1_CHICK Protein sidekick-1 OS=Gallus gallus OX=9031 GN=SDK1 PE=1 SV=1 && PF13927:Immunoglobulin domain|PF07679:Immunoglobulin I-set domain|PF00041:Fibronectin type III domain	-
127511114	2.98617	14.176	31.253	0	1.05098	0	16.1384	0.350326	5.48014	0.0011631	0.0345067	si_dkey-37g12.1	NC_067220.1	35349401	35369145	-	5350	protein_coding	atrial natriuretic peptide receptor 1 && sp|P16066|ANPRA_HUMAN Atrial natriuretic peptide receptor 1 OS=Homo sapiens OX=9606 GN=NPR1 PE=1 SV=1 && PF01094:Receptor family ligand binding region|PF07714:Protein tyrosine kinase|PF00211:Adenylate and Guanylate cyclase catalytic domain	-
127508441	1464.22	1336.32	1685.71	1127.7	1078.3	947.426	1495.42	1051.14	0.508677	0.00116749	0.0345067	LOC127508441	NC_067222.1	32305544	32350534	-	5493	protein_coding	pleckstrin homology%2C MyTH4 and FERM domain containing H3%2C transcript variant X1 && sp|P79114|MYO10_BOVIN Unconventional myosin-X OS=Bos taurus OX=9913 GN=MYO10 PE=1 SV=1 && PF00784:MyTH4 domain|PF00373:FERM central domain	-
127518541	1834.5	2316.36	2169.15	1158.1	1608	1567.45	2106.67	1444.52	0.544444	0.00116822	0.0345067	LOC127518541	NC_067228.1	18239997	18248033	+	5049	protein_coding	solute carrier family 5 member 3b && sp|P31637|SC5A3_CANLF Sodium/myo-inositol cotransporter OS=Canis lupus familiaris OX=9615 GN=SLC5A3 PE=2 SV=1 && PF00474:Sodium:solute symporter family	-
127503508	3.98156	0.945065	10.7432	38.502	35.7333	28.9733	5.22328	34.4028	-2.72262	0.00116921	0.0345067	LOC127503508	NC_067240.1	15971528	15974213	+	2686	protein_coding	claudin-4 && sp|Q6BBL6|CLD4_BOVIN Claudin-4 OS=Bos taurus OX=9913 GN=CLDN4 PE=2 SV=1 && PF00822:PMP-22/EMP/MP20/Claudin family	-
127518760	106.507	84.1108	55.6693	31.4095	18.9176	33.8021	82.0956	28.0431	1.54733	0.00116947	0.0345067	LOC127518760	NC_067228.1	37819646	37821936	-	2175	protein_coding	uncharacterized protein K02A2.6-like && sp|P20825|POL2_DROME Retrovirus-related Pol polyprotein from transposon 297 OS=Drosophila melanogaster OX=7227 GN=pol PE=4 SV=1 && PF17917:RNase H-like domain found in reverse transcriptase|PF17921:Integrase zinc binding domain|PF00665:Integrase core domain	-
127513160	18.9124	11.3408	3.90662	0	0	0	11.3866	0	5.9381	0.0011697	1	LOC127513160	NC_067224.1	28291278	28299320	+	988	lncRNA	uncharacterized LOC127513160 && - && -	-
127507502	334.451	226.816	219.747	458.984	400.423	446.188	260.338	435.198	-0.741866	0.00117656	0.0346546	c24h11orf96	NC_067243.1	16954558	16955925	-	1368	protein_coding	chromosome 24 C11orf96 homolog && sp|Q7Z7L8|CK096_HUMAN Uncharacterized protein C11orf96 OS=Homo sapiens OX=9606 GN=C11orf96 PE=1 SV=3 && PF15766:Domain of unknown function (DUF4695)	-
127521298	159.262	154.046	180.681	282.685	282.713	269.451	164.663	278.283	-0.757046	0.00120296	0.03537	LOC127521298	NC_067229.1	30195283	30211364	+	2418	protein_coding	phospholipid phosphatase 1a%2C transcript variant X1 && sp|P60588|PLPP1_PIG Phospholipid phosphatase 1 OS=Sus scrofa OX=9823 GN=PLPP1 PE=1 SV=2 && PF01569:PAP2 superfamily	-
127497493	0	4.72533	60.5526	0	1.05098	0	21.7593	0.350326	5.91087	0.0012065	0.035412	LOC127497493	NC_067235.1	1633703	1865595	+	20260	protein_coding	glutamate receptor%2C ionotropic%2C kainate 2%2C transcript variant X4 && sp|A0A2R8QF68|GRIK2_DANRE Glutamate receptor ionotropic, kainate 2 OS=Danio rerio OX=7955 GN=grik2 PE=3 SV=1 && PF00060:Ligand-gated ion channel|PF10613:Ligated ion channel L-glutamate- and glycine-binding site|PF01094:Receptor family ligand binding region	-
127498497	371.28	496.159	541.067	710.26	709.41	737.852	469.502	719.174	-0.615033	0.00121514	0.0355808	LOC127498497	NC_067236.1	5156733	5163366	-	2722	protein_coding	selenoprotein N && sp|Q3Y4E2|SELN_DANRE Selenoprotein N OS=Danio rerio OX=7955 GN=selenon PE=1 SV=3 && -	-
127505140	1068.05	1000.82	1076.27	1598.84	1304.26	1486.33	1048.38	1463.15	-0.481058	0.00121651	0.0355808	LOC127505140	NC_067241.1	17852454	17859601	-	3539	lncRNA	uncharacterized LOC127505140 && - && -	-
127501156	6102.73	5234.72	5771.06	4445.96	4376.27	4112.27	5702.83	4311.5	0.403486	0.0012223	0.0356877	LOC127501156	NC_067238.1	8283407	8297201	+	3478	protein_coding	catenin beta-1-like && sp|F1QGH7|CTNB1_DANRE Catenin beta-1 OS=Danio rerio OX=7955 GN=ctnnb1 PE=1 SV=1 && PF00514:Armadillo/beta-catenin-like repeat	-
127510809	220.976	128.529	115.245	68.8982	81.9763	53.1176	154.917	67.9974	1.18876	0.00122846	0.035805	LOC127510809	NC_067223.1	7889938	7902261	-	3847	protein_coding	t-complex 11%2C testis-specific-like 2%2C transcript variant X1 && sp|A7Z033|T11L2_BOVIN T-complex protein 11-like protein 2 OS=Bos taurus OX=9913 GN=TCP11L2 PE=2 SV=1 && PF05794:T-complex protein 11	-
127497888	2925.45	2775.66	3795.28	4016.36	4687.36	4659.87	3165.46	4454.53	-0.492881	0.00123569	0.0359533	LOC127497888	NC_067235.1	22711547	22737070	+	4479	protein_coding	lamin A%2C transcript variant X2 && sp|P02545|LMNA_HUMAN Prelamin-A/C OS=Homo sapiens OX=9606 GN=LMNA PE=1 SV=1 && PF00038:Intermediate filament protein|PF00932:Lamin Tail Domain	-
127524676	128.405	222.09	134.778	285.725	267.999	349.611	161.758	301.112	-0.895991	0.00124487	0.0361576	LOC127524676	NC_067232.1	9606339	9609785	+	1176	protein_coding	glutathione S-transferase omega 2 && sp|P78417|GSTO1_HUMAN Glutathione S-transferase omega-1 OS=Homo sapiens OX=9606 GN=GSTO1 PE=1 SV=2 && PF13417:Glutathione S-transferase, N-terminal domain|PF00043:Glutathione S-transferase, C-terminal domain	-
127497763	395.169	447.961	347.689	606.912	548.611	665.419	396.94	606.981	-0.612793	0.0012622	0.0365972	LOC127497763	NC_067235.1	14062080	14082725	+	1085	protein_coding	mitochondrial ribosomal protein L13%2C transcript variant X2 && sp|Q3SYS1|RM13_BOVIN 39S ribosomal protein L13, mitochondrial OS=Bos taurus OX=9913 GN=MRPL13 PE=1 SV=1 && PF00572:Ribosomal protein L13	-
127514608	100.534	69.9348	72.2725	40.5284	16.8157	25.1102	80.9139	27.4847	1.55641	0.00127464	0.0368939	LOC127514608	NC_067225.1	3022183	3071370	+	6588	protein_coding	quattro%2C transcript variant X1 && sp|Q96PX9|PKH4B_HUMAN Pleckstrin homology domain-containing family G member 4B OS=Homo sapiens OX=9606 GN=PLEKHG4B PE=1 SV=4 && PF00169:PH domain|PF00621:RhoGEF domain	-
127498154	9.95389	7.56052	134.778	11.1453	2.10196	2.89733	50.7643	5.38153	3.23747	0.00128207	0.0369935	LOC127498154	NC_067221.1	15100543	15110600	+	3686	protein_coding	AFG3-like AAA ATPase 2 && sp|Q2KJI7|AFG32_BOVIN AFG3-like protein 2 OS=Bos taurus OX=9913 GN=AFG3L2 PE=2 SV=1 && PF01434:Peptidase family M41|PF00004:ATPase family associated with various cellular activities (AAA)|PF06480:FtsH Extracellular|PF17862:AAA+ lid domain	-
127506244	15577.8	15568.1	16430.3	24174.2	21216.1	18461.8	15858.7	21284	-0.424483	0.00128347	0.0369935	LOC127506244	NC_067242.1	2969258	3001933	-	2986	protein_coding	phosphofructokinase%2C platelet a && sp|Q01813|PFKAP_HUMAN ATP-dependent 6-phosphofructokinase, platelet type OS=Homo sapiens OX=9606 GN=PFKP PE=1 SV=2 && PF00365:Phosphofructokinase	-
127505693	98.5435	5.67039	60.5526	4.05284	6.30587	14.4866	54.9222	8.28178	2.724	0.00128471	0.0369935	LOC127505693	NC_067242.1	5922267	6479601	+	6600	protein_coding	protein adenylyltransferase SelO-like%2C transcript variant X1 && sp|A1K5T6|SELO_AZOSB Protein adenylyltransferase SelO OS=Azoarcus sp. (strain BH72) OX=418699 GN=selO PE=3 SV=1 && PF02696:Uncharacterized ACR, YdiU/UPF0061 family	-
127503164	353.363	395.982	354.526	551.186	538.101	560.15	367.957	549.812	-0.579293	0.00131282	0.0377381	LOC127503164	NC_067240.1	21044012	21083090	-	2597	protein_coding	unc-119 homolog b (C. elegans)%2C transcript variant X2 && sp|O19177|U119A_CANLF Protein unc-119 homolog A OS=Canis lupus familiaris OX=9615 GN=UNC119 PE=2 SV=2 && PF05351:GMP-PDE, delta subunit	-
127508670	6502.88	6143.87	3782.59	3138.92	3357.88	4225.27	5476.44	3574.02	0.615637	0.00132376	0.0379872	LOC127508670	NC_067222.1	28961200	28963467	-	1343	protein_coding	actinoporin-like protein%2C transcript variant X2 && sp|Q86FQ0|ACTP1_SAGRO DELTA-sagatoxin-Srs1a OS=Sagartia rosea OX=396345 PE=1 SV=1 && PF06369:Sea anemone cytotoxic protein	-
127521540	783.371	637.919	575.25	427.574	448.768	442.325	665.513	439.556	0.598307	0.00134389	0.0384988	si_dkey-121a11.3	NC_067229.1	13265956	13283614	-	4889	protein_coding	uncharacterized protein KIAA1614%2C transcript variant X1 && sp|Q5VZ46|K1614_HUMAN Uncharacterized protein KIAA1614 OS=Homo sapiens OX=9606 GN=KIAA1614 PE=2 SV=3 && PF00595:PDZ domain|PF15737:Domain of unknown function (DUF4685)	-
127512827	33.8432	51.9786	40.0429	6.07926	14.7137	7.7262	41.9549	9.50638	2.14642	0.0013486	0.0385678	LOC127512827	NC_067224.1	35136220	35236974	+	3256	protein_coding	polypeptide N-acetylgalactosaminyltransferase 9 && sp|Q9HCQ5|GALT9_HUMAN Polypeptide N-acetylgalactosaminyltransferase 9 OS=Homo sapiens OX=9606 GN=GALNT9 PE=1 SV=3 && PF00652:Ricin-type beta-trefoil lectin domain|PF00535:Glycosyl transferase family 2	-
127511023	663.924	545.303	669.985	876.426	944.829	890.445	626.404	903.9	-0.529205	0.00135516	0.038689	si_dkey-97m3.1	NC_067223.1	14597664	14635242	-	4392	protein_coding	fatty acyl-CoA reductase 1%2C transcript variant X1 && sp|Q7ZXF5|FACR1_XENLA Fatty acyl-CoA reductase 1 OS=Xenopus laevis OX=8355 GN=far1 PE=2 SV=1 && PF07993:Male sterility protein|PF03015:Male sterility protein	-
127517989	12142.8	10864.5	11074.3	16582.2	14000.1	14416.1	11360.5	14999.5	-0.400896	0.00136148	0.0387873	LOC127517989	NC_067227.1	18863114	18868011	-	1898	protein_coding	tubulin alpha 5 && sp|P18288|TBAT_ONCMY Tubulin alpha chain, testis-specific OS=Oncorhynchus mykiss OX=8022 PE=2 SV=1 && PF03953:Tubulin C-terminal domain|PF00091:Tubulin/FtsZ family, GTPase domain	-
127503739	572.349	535.852	559.623	781.184	916.453	733.024	555.941	810.22	-0.543177	0.00136324	0.0387873	LOC127503739	NC_067240.1	4573965	4587488	+	3065	protein_coding	folylpolyglutamate synthase && sp|Q05932|FOLC_HUMAN Folylpolyglutamate synthase, mitochondrial OS=Homo sapiens OX=9606 GN=FPGS PE=1 SV=3 && -	-
127509790	7.96311	16.0661	36.1362	102.334	62.0077	55.0492	20.0552	73.1304	-1.86587	0.00136763	0.0388463	LOC127509790	NC_067222.1	6228879	6236510	-	2518	protein_coding	solute carrier family 25 member 38a && sp|Q08CI8|S238A_DANRE Mitochondrial glycine transporter A OS=Danio rerio OX=7955 GN=slc25a38a PE=2 SV=2 && PF00153:Mitochondrial carrier protein	-
127513450	424.036	375.191	476.608	625.15	702.053	594.918	425.278	640.707	-0.591208	0.00137631	0.0390265	LOC127513450	NC_067220.1	16749385	16800272	+	4340	protein_coding	microtubule associated tumor suppressor 1b && sp|A0JMQ7|MTS1A_DANRE Microtubule-associated tumor suppressor 1 homolog A OS=Danio rerio OX=7955 GN=mtus1a PE=2 SV=1 && -	-
127509436	93.5666	101.122	300.81	392.112	399.372	316.774	165.166	369.419	-1.16133	0.00138388	0.0391748	LOC127509436	NC_067222.1	32731766	32740739	-	4909	protein_coding	solute carrier family 16 member 6b && sp|O15403|MOT7_HUMAN Monocarboxylate transporter 7 OS=Homo sapiens OX=9606 GN=SLC16A6 PE=1 SV=2 && PF07690:Major Facilitator Superfamily	-
127510864	1008.33	1003.66	1298.95	1492.46	1625.86	1572.28	1103.65	1563.53	-0.502542	0.00139131	0.0393186	LOC127510864	NC_067223.1	14653789	14677501	+	6284	protein_coding	fibroblast growth factor receptor substrate 2a && sp|Q8WU20|FRS2_HUMAN Fibroblast growth factor receptor substrate 2 OS=Homo sapiens OX=9606 GN=FRS2 PE=1 SV=4 && PF02174:PTB domain (IRS-1 type)	-
127517623	169.216	124.749	107.432	240.131	233.317	256.896	133.799	243.448	-0.864179	0.0013938	0.0393225	LOC127517623	NC_067227.1	5631975	5633302	+	1114	protein_coding	hes family bHLH transcription factor 2%2C tandem duplicate 2 && sp|Q00P32|HES2_XENLA Transcription factor HES-2 OS=Xenopus laevis OX=8355 GN=hes2 PE=1 SV=2 && PF00010:Helix-loop-helix DNA-binding domain	bHLH
127503384	18.9124	8.50559	9.76655	68.8982	33.6313	46.3572	12.3948	49.6289	-2.00424	0.00140855	0.0396718	LOC127503384	NC_067240.1	20060760	20061772	-	406	lncRNA	uncharacterized LOC127503384 && - && -	-
127513523	1161.62	1153.92	1021.58	1596.82	1485.03	1491.16	1112.38	1524.34	-0.454526	0.00141183	0.0396895	LOC127513523	NC_067224.1	4585859	4590207	+	1558	protein_coding	cell division cycle associated 5%2C transcript variant X1 && sp|Q563C3|CCA5A_XENLA Sororin OS=Xenopus laevis OX=8355 GN=cdca5-a PE=1 SV=1 && PF09666:Sororin protein	-
127507316	235.907	222.09	222.677	89.1624	137.678	140.037	226.892	122.293	0.891461	0.00141392	0.0396895	LOC127507316	NC_067243.1	15456484	15497064	-	4966	protein_coding	GRAM domain containing 4b%2C transcript variant X1 && sp|Q6IC98|GRAM4_HUMAN GRAM domain-containing protein 4 OS=Homo sapiens OX=9606 GN=GRAMD4 PE=1 SV=1 && -	-
127502123	2349.12	2125.45	2258.03	1678.89	1707.84	1665.96	2244.2	1684.23	0.41409	0.00142556	0.0399492	LOC127502123	NC_067239.1	22444723	22480534	+	4922	protein_coding	phospholipase A2%2C group IVAb (cytosolic%2C calcium-dependent)%2C transcript variant X4 && sp|P50392|PA24A_DANRE Cytosolic phospholipase A2 OS=Danio rerio OX=7955 GN=pla2g4a PE=2 SV=1 && PF00168:C2 domain|PF01735:Lysophospholipase catalytic domain	-
127502621	432.994	594.446	569.39	333.346	373.097	309.048	532.277	338.497	0.653619	0.00142867	0.0399694	LOC127502621	NC_067239.1	20861335	21088248	-	8979	protein_coding	SAM and SH3 domain containing 1a%2C transcript variant X1 && sp|O94885|SASH1_HUMAN SAM and SH3 domain-containing protein 1 OS=Homo sapiens OX=9606 GN=SASH1 PE=1 SV=3 && PF12485:Lymphocyte signaling adaptor protein|PF00536:SAM domain (Sterile alpha motif)	-
127496054	774.413	588.776	491.258	1062.86	881.771	907.829	618.149	950.819	-0.621402	0.00145937	0.0407406	LOC127496054	NC_067234.1	813663	819218	+	2127	protein_coding	paired mesoderm homeobox protein 1-like && sp|P63013|PRRX1_MOUSE Paired mesoderm homeobox protein 1 OS=Mus musculus OX=10090 GN=Prrx1 PE=1 SV=1 && PF00046:Homeodomain|PF03826:OAR domain	Homeobox
127511345	432.994	476.313	310.576	170.219	216.502	297.459	406.628	228.06	0.833715	0.00146111	0.0407406	LOC127511345	NC_067223.1	7126796	7129605	+	2016	protein_coding	DnaJ heat shock protein family (Hsp40) member B9b && sp|Q5R9A4|DNJB9_PONAB DnaJ homolog subfamily B member 9 OS=Pongo abelii OX=9601 GN=DNAJB9 PE=2 SV=1 && PF00226:DnaJ domain	-
127524472	126.414	5.67039	233.421	4.05284	9.4588	9.65775	121.835	7.72313	3.97929	0.00146694	0.0407994	LOC127524472	NC_067232.1	22491076	22522043	+	4064	pseudogene	- && sp|Q86XK2|FBX11_HUMAN F-box only protein 11 OS=Homo sapiens OX=9606 GN=FBXO11 PE=1 SV=3 && PF02207:Putative zinc finger in N-recognin (UBR box)|PF05048:Periplasmic copper-binding protein (NosD)|PF13229:Right handed beta helix region	-
127518522	420.054	336.443	549.857	638.322	802.947	649.967	435.451	697.079	-0.678837	0.0014681	0.0407994	LOC127518522	NC_067228.1	1792748	1807298	-	3624	protein_coding	lymphocyte cytosolic protein 1 (L-plastin)%2C transcript variant X1 && sp|Q6P698|PLSL_DANRE Plastin-2 OS=Danio rerio OX=7955 GN=lcp1 PE=2 SV=1 && PF00307:Calponin homology (CH) domain|PF13499:EF-hand domain pair	-
127496189	751.519	754.162	620.176	441.759	451.921	532.142	708.619	475.274	0.575959	0.00148093	0.0410725	LOC127496189	NC_067234.1	7039528	7107232	+	2570	protein_coding	component of oligomeric golgi complex 6 && sp|Q68FP9|COG6_RAT Conserved oligomeric Golgi complex subunit 6 OS=Rattus norvegicus OX=10116 GN=Cog6 PE=2 SV=1 && PF06419:Conserved oligomeric complex COG6	-
127516737	1856.4	2219.01	1259.89	1017.26	1039.42	1354.02	1778.43	1136.9	0.645393	0.00148283	0.0410725	LOC127516737	NC_067226.1	30461390	30465991	+	1593	protein_coding	selenoprotein S && sp|Q0VFV6|SELS_DANRE Selenoprotein S OS=Danio rerio OX=7955 GN=vimp PE=2 SV=2 && PF06936:Selenoprotein S (SelS)	-
127521915	3495.81	3232.12	3874.39	4978.91	4919.63	4319.91	3534.11	4739.48	-0.423366	0.00150581	0.0416401	LOC127521915	NC_067229.1	40902664	40917727	+	3722	protein_coding	P450 (cytochrome) oxidoreductase a%2C transcript variant X1 && sp|P37040|NCPR_MOUSE NADPH--cytochrome P450 reductase OS=Mus musculus OX=10090 GN=Por PE=1 SV=2 && PF00175:Oxidoreductase NAD-binding domain|PF00258:Flavodoxin|PF00667:FAD binding domain	-
127513397	727.629	675.722	424.845	955.456	917.504	990.886	609.399	954.615	-0.647593	0.00151084	0.0417102	LOC127513397	NC_067224.1	2938745	2948543	+	1624	protein_coding	phosphoserine aminotransferase 1 && sp|Q9Y617|SERC_HUMAN Phosphoserine aminotransferase OS=Homo sapiens OX=9606 GN=PSAT1 PE=1 SV=2 && PF00266:Aminotransferase class-V	-
127511100	29.8617	51.0335	18.5564	1.01321	6.30587	7.7262	33.1505	5.01509	2.72276	0.00152284	0.0419049	LOC127511100	NC_067223.1	24484310	24608087	+	8589	protein_coding	tripartite motif-containing protein 16-like%2C transcript variant X2 && sp|Q309B1|TR16L_HUMAN Tripartite motif-containing protein 16-like protein OS=Homo sapiens OX=9606 GN=TRIM16L PE=1 SV=3 && PF13765:SPRY-associated domain|PF15227:zinc finger of C3HC4-type, RING|PF00622:SPRY domain|PF00643:B-box zinc finger	-
127510513	198.082	172.947	184.588	266.474	290.07	396.934	185.206	317.826	-0.779843	0.0015229	0.0419049	LOC127510513	NC_067223.1	10711504	10723762	+	3597	protein_coding	adrenomedullin 2a && sp|P61312|ADM2_RAT Protein ADM2 OS=Rattus norvegicus OX=10116 GN=Adm2 PE=1 SV=1 && PF00214:Calcitonin / CGRP / IAPP family	-
novel.718	4.97694	2.8352	41.9962	0	0	0.965775	16.6028	0.321925	5.52044	0.00153214	0.0420899	-	NC_067237.1	7360142	7360833	+	692	-	- && - && -	-
127520675	1022.26	902.537	1104.6	1371.89	1421.97	1399.41	1009.8	1397.76	-0.469138	0.00154149	0.0422772	LOC127520675	NC_067229.1	7964307	7983942	+	4807	protein_coding	GLIS family zinc finger 2a%2C transcript variant X1 && sp|Q9BZE0|GLIS2_HUMAN Zinc finger protein GLIS2 OS=Homo sapiens OX=9606 GN=GLIS2 PE=1 SV=2 && -	zf-C2H2
127505971	107.502	77.4954	92.7822	37.4887	46.243	26.0759	92.5932	36.6026	1.34086	0.00156131	0.0427506	LOC127505971	NC_067242.1	14100366	14143830	+	6089	protein_coding	pleckstrin homology-like domain%2C family B%2C member 2b%2C transcript variant X1 && sp|Q8K1N2|PHLB2_MOUSE Pleckstrin homology-like domain family B member 2 OS=Mus musculus OX=10090 GN=Phldb2 PE=1 SV=2 && PF00169:PH domain	-
127525510	141.345	155.936	113.292	258.368	201.788	280.075	136.858	246.744	-0.850599	0.00156746	0.042849	LOC127525510	NC_067232.1	4468229	4474012	+	3146	protein_coding	dishevelled-binding antagonist of beta-catenin 2 && sp|Q673G8|DACT2_DANRE Dapper homolog 2 OS=Danio rerio OX=7955 GN=dact2 PE=1 SV=2 && PF15268:Dapper	-
127494835	2232.66	2252.09	1832.21	1440.78	1500.8	1641.82	2105.65	1527.8	0.462742	0.00157331	0.0429387	LOC127494835	NC_067233.1	14974229	14983422	-	2619	protein_coding	EH-domain containing 1a && sp|Q5E9R3|EHD1_BOVIN EH domain-containing protein 1 OS=Bos taurus OX=9913 GN=EHD1 PE=1 SV=1 && PF12763:Cytoskeletal-regulatory complex EF hand|PF18150:Domain of unknown function (DUF5600)|PF16880:N-terminal EH-domain containing protein|PF00350:Dynamin family	-
127519218	6335.65	5835.78	4970.2	8029.68	7290.64	7629.63	5713.88	7649.98	-0.421004	0.00158247	0.0431183	LOC127519218	NC_067228.1	6040645	6044248	-	1234	protein_coding	twist2 && sp|P13903|TWIST_XENLA Twist-related protein OS=Xenopus laevis OX=8355 GN=twist1 PE=2 SV=1 && PF00010:Helix-loop-helix DNA-binding domain	bHLH
127494636	437.971	428.115	612.363	274.58	332.109	312.911	492.816	306.533	0.685042	0.001597	0.043443	LOC127494636	NC_067233.1	4225827	4295396	+	5497	protein_coding	glycine receptor%2C alpha 1%2C transcript variant X1 && sp|O93430|GLRA1_DANRE Glycine receptor subunit alphaZ1 OS=Danio rerio OX=7955 GN=glra1 PE=1 SV=1 && PF02932:Neurotransmitter-gated ion-channel transmembrane region|PF02931:Neurotransmitter-gated ion-channel ligand binding domain	-
127496654	152.295	127.584	186.541	61.8058	96.69	63.7412	155.473	74.079	1.07068	0.00159958	0.043443	LOC127496654	NC_067235.1	14654110	14659125	+	3835	protein_coding	Krueppel-like factor luna && - && -	zf-C2H2
127505405	4333.92	4012.75	3454.43	4936.36	5102.5	6120.12	3933.7	5386.32	-0.453475	0.00161248	0.0437225	LOC127505405	NC_067241.1	3363132	3375067	-	1349	protein_coding	cysteine and glycine-rich protein 1a && sp|P47875|CSRP1_RAT Cysteine and glycine-rich protein 1 OS=Rattus norvegicus OX=10116 GN=Csrp1 PE=1 SV=2 && PF00412:LIM domain	-
127522502	1119.81	1061.31	915.126	1530.96	1439.84	1341.46	1032.08	1437.42	-0.477878	0.00161642	0.0437584	LOC127522502	NC_067230.1	24081754	24104770	+	2074	protein_coding	egl-9 family hypoxia-inducible factor 1b && sp|Q91YE3|EGLN1_MOUSE Egl nine homolog 1 OS=Mus musculus OX=10090 GN=Egln1 PE=1 SV=2 && PF01753:MYND finger|PF13640:2OG-Fe(II) oxygenase superfamily	-
127523353	135.373	201.299	202.168	275.593	336.313	319.672	179.613	310.526	-0.789274	0.00164449	0.0444463	LOC127523353	NC_067231.1	21971494	21978512	-	3035	protein_coding	solute carrier family 16 member 3b%2C transcript variant X1 && sp|P57788|MOT4_CHICK Monocarboxylate transporter 4 OS=Gallus gallus OX=9031 GN=SLC16A3 PE=2 SV=1 && PF07690:Major Facilitator Superfamily	-
127512288	3444.05	3590.3	2146.69	4068.04	4236.49	5733.81	3060.35	4679.45	-0.612679	0.00165605	0.0446717	LOC127512288	NC_067224.1	44501448	44514143	+	854	protein_coding	thiosulfate_glutathione sulfurtransferase && sp|Q10215|RDL_SCHPO Putative thiosulfate sulfurtransferase, mitochondrial OS=Schizosaccharomyces pombe (strain 972 / ATCC 24843) OX=284812 GN=SPAC4H3.07c PE=3 SV=2 && PF00581:Rhodanese-like domain	-
127494800	65.6957	66.1546	51.7627	22.2906	17.8666	21.2471	61.2043	20.4681	1.57953	0.00165817	0.0446717	LOC127494800	NC_067233.1	21246014	21247981	+	1298	protein_coding	uncharacterized LOC127494800 && - && -	-
127523283	899.832	836.383	957.122	1356.69	1323.18	1106.78	897.779	1262.22	-0.491426	0.00167461	0.0450421	LOC127523283	NC_067231.1	27379479	27402533	+	3491	protein_coding	protein phosphatase 2%2C regulatory subunit B%2C delta && sp|Q6NY64|2ABD_DANRE Serine/threonine-protein phosphatase 2A 55 kDa regulatory subunit B delta isoform OS=Danio rerio OX=7955 GN=ppp2r2d PE=2 SV=1 && -	-
127506651	14.9308	1.89013	16.6031	0	0	0	11.1414	0	5.90616	0.00167546	1	LOC127506651	NC_067243.1	19110523	19167282	-	4883	lncRNA	uncharacterized LOC127506651 && sp|Q99CW3|GCNT3_BHV4D Beta-1,3-galactosyl-O-glycosyl-glycoprotein beta-1,6-N-acetylglucosaminyltransferase OS=Bovine herpesvirus 4 (strain DN-599) OX=10355 GN=Bo17 PE=1 SV=1 && PF02485:Core-2/I-Branching enzyme	-
127520550	583.298	537.742	507.861	750.788	734.634	871.129	542.967	785.517	-0.533077	0.00169864	0.0456151	LOC127520550	NC_067229.1	28900531	28911435	+	1820	protein_coding	adenylate kinase 3 && sp|Q9WTP7|KAD3_MOUSE GTP:AMP phosphotransferase AK3, mitochondrial OS=Mus musculus OX=10090 GN=Ak3 PE=1 SV=3 && PF00406:Adenylate kinase|PF05191:Adenylate kinase, active site lid	-
127514096	2910.52	3198.1	2292.21	1843.03	1848.67	2233.84	2800.28	1975.18	0.503508	0.001717	0.0460344	LOC127514096	NC_067220.1	25898527	25911083	+	3396	protein_coding	glycerol kinase%2C transcript variant X1 && sp|Q64516|GLPK_MOUSE Glycerol kinase OS=Mus musculus OX=10090 GN=Gk PE=1 SV=2 && PF00370:FGGY family of carbohydrate kinases, N-terminal domain|PF02782:FGGY family of carbohydrate kinases, C-terminal domain	-
127525148	728.625	716.36	946.379	501.539	617.975	443.291	797.121	520.935	0.614125	0.00173187	0.0463586	LOC127525148	NC_067232.1	14308073	14332643	-	7482	protein_coding	thyroid hormone receptor interactor 11 && sp|Q15643|TRIPB_HUMAN Thyroid receptor-interacting protein 11 OS=Homo sapiens OX=9606 GN=TRIP11 PE=1 SV=3 && -	-
127512031	1578.69	1372.23	1788.26	1083.12	1226.49	1063.32	1579.73	1124.31	0.490706	0.0017489	0.0467398	LOC127512031	NC_067224.1	29854252	29903151	-	6538	protein_coding	pleckstrin homology-like domain%2C family B%2C member 1a%2C transcript variant X1 && sp|Q86UU1|PHLB1_HUMAN Pleckstrin homology-like domain family B member 1 OS=Homo sapiens OX=9606 GN=PHLDB1 PE=1 SV=1 && PF00169:PH domain	-
127516010	336.441	252.332	297.88	146.915	194.431	178.668	295.551	173.338	0.769733	0.00175936	0.0469443	LOC127516010	NC_067226.1	29366539	29380372	+	4477	protein_coding	kinesin light chain 2 && sp|Q9H0B6|KLC2_HUMAN Kinesin light chain 2 OS=Homo sapiens OX=9606 GN=KLC2 PE=1 SV=1 && PF13424:Tetratricopeptide repeat	-
127523512	182.156	230.596	335.969	123.612	138.729	137.14	249.574	133.16	0.906398	0.00176293	0.0469646	LOC127523512	NC_067231.1	22623522	22734901	-	11836	protein_coding	BAH domain and coiled-coil containing 1b%2C transcript variant X2 && sp|Q3UHR0|BAHC1_MOUSE BAH and coiled-coil domain-containing protein 1 OS=Mus musculus OX=10090 GN=Bahcc1 PE=1 SV=2 && PF01426:BAH domain	-
127498016	52.7556	44.4181	39.0662	117.532	89.3331	104.304	45.4133	103.723	-1.19216	0.00178235	0.0474066	LOC127498016	NC_067236.1	24815571	24870234	+	8506	protein_coding	formin 2a%2C transcript variant X1 && sp|Q9NZ56|FMN2_HUMAN Formin-2 OS=Homo sapiens OX=9606 GN=FMN2 PE=1 SV=4 && PF02181:Formin Homology 2 Domain	-
127516003	405.123	378.026	391.639	568.41	591.701	558.218	391.596	572.776	-0.548607	0.0017946	0.0476132	LOC127516003	NC_067226.1	8976666	9014665	-	3986	protein_coding	SMAD family member 3a%2C transcript variant X1 && sp|P84023|SMAD3_CHICK Mothers against decapentaplegic homolog 3 OS=Gallus gallus OX=9031 GN=SMAD3 PE=2 SV=1 && PF03165:MH1 domain|PF03166:MH2 domain	MH1
127514897	304.589	247.607	191.424	394.138	342.619	550.492	247.874	429.083	-0.792347	0.00179581	0.0476132	LOC127514897	NC_067225.1	32351844	32354838	+	1186	protein_coding	N-acetyltransferase 8-like 2 && - && PF00583:Acetyltransferase (GNAT) family	-
127516371	73.6588	62.3743	60.5526	4.05284	12.6117	32.8364	65.5286	16.5003	1.98435	0.00180629	0.0478153	LOC127516371	NC_067226.1	46494586	46500269	+	1121	protein_coding	haptoglobin && sp|P19007|HPT_RABIT Haptoglobin OS=Oryctolagus cuniculus OX=9986 GN=HP PE=1 SV=2 && PF00089:Trypsin	-
127509704	133.382	96.3967	126.965	42.5548	54.6509	63.7412	118.915	53.6489	1.14722	0.00181534	0.0479789	LOC127509704	NC_067222.1	41053282	41070877	+	14654	lncRNA	uncharacterized LOC127509704 && sp|Q6EWQ6|DHYS_BOVIN Deoxyhypusine synthase OS=Bos taurus OX=9913 GN=DHPS PE=2 SV=2 && -	-
127522689	264.773	309.036	487.351	184.404	223.858	186.395	353.72	198.219	0.835885	0.00183516	0.0484263	LOC127522689	NC_067230.1	26367235	26509347	-	9869	protein_coding	inositol 1%2C4%2C5-trisphosphate receptor%2C type 1b%2C transcript variant X1 && sp|P11881|ITPR1_MOUSE Inositol 1,4,5-trisphosphate receptor type 1 OS=Mus musculus OX=10090 GN=Itpr1 PE=1 SV=2 && PF00520:Ion transport protein|PF08454:RyR and IP3R Homology associated|PF01365:RIH domain|PF08709:Inositol 1,4,5-trisphosphate/ryanodine receptor|PF02815:MIR domain	-
127523781	18.9124	18.9013	13.6732	2.02642	1.05098	0	17.1623	1.0258	4.07826	0.00183976	0.0484711	LOC127523781	NC_067231.1	29671983	29684363	+	4430	protein_coding	multimerin-2-like && sp|Q9H8L6|MMRN2_HUMAN Multimerin-2 OS=Homo sapiens OX=9606 GN=MMRN2 PE=1 SV=2 && PF00386:C1q domain|PF07546:EMI domain	-
127518239	3.98156	2.8352	27.3463	0	0	0	11.3877	0	5.9383	0.00184446	1	LOC127518239	NC_067228.1	22771956	22799841	-	3262	protein_coding	thrombospondin-type laminin G domain and EAR repeats b && sp|J3S6Y1|TSEAR_MOUSE Thrombospondin-type laminin G domain and EAR repeat-containing protein OS=Mus musculus OX=10090 GN=Tspear PE=1 SV=1 && PF03736:EPTP domain	-
127522029	2573.08	2790.78	2233.61	3198.7	3242.27	4101.65	2532.49	3514.21	-0.472699	0.00185852	0.0488884	LOC127522029	NC_067230.1	10900657	10955654	+	2048	protein_coding	RAP1A%2C member of RAS oncogene family b%2C transcript variant X1 && sp|P62833|RAP1A_BOVIN Ras-related protein Rap-1A OS=Bos taurus OX=9913 GN=RAP1A PE=1 SV=1 && PF00071:Ras family	-
127520122	341.418	372.356	276.393	484.314	477.144	573.671	330.056	511.71	-0.632717	0.00190429	0.0500139	LOC127520122	NC_067229.1	6493484	6544968	+	1215	protein_coding	centromere protein P && sp|Q1LV50|CENPP_DANRE Centromere protein P OS=Danio rerio OX=7955 GN=cenpp PE=2 SV=1 && PF13096:CENP-A-nucleosome distal (CAD) centromere subunit, CENP-P	-
127496736	12.9401	5.67039	11.7199	0	0	0	10.1101	0	5.76633	0.00190694	1	LOC127496736	NC_067235.1	15098883	15117985	-	3664	protein_coding	Ras interacting protein 1%2C transcript variant X1 && sp|Q5U651|RAIN_HUMAN Ras-interacting protein 1 OS=Homo sapiens OX=9606 GN=RASIP1 PE=1 SV=1 && PF01843:DIL domain	-
127500601	770.431	749.437	836.994	1147.97	1104.58	1016.96	785.62	1089.84	-0.472147	0.00191199	0.0501374	LOC127500601	NC_067238.1	1410947	1422204	-	3161	protein_coding	poly A binding protein%2C cytoplasmic 1 b%2C transcript variant X3 && sp|F1QB54|PABPA_DANRE Polyadenylate-binding protein 1A OS=Danio rerio OX=7955 GN=pabpc1a PE=1 SV=1 && PF00658:Poly-adenylate binding protein, unique domain|PF00076:RNA recognition motif. (a.k.a. RRM, RBD, or RNP domain)	-
127502254	239.889	228.706	243.187	136.783	157.647	113.961	237.261	136.13	0.802395	0.00191962	0.0502585	LOC127502254	NC_067239.1	6083330	6162803	-	8313	protein_coding	checkpoint suppressor 1%2C transcript variant X3 && sp|Q28G71|FOXN3_XENTR Forkhead box protein N3 OS=Xenopus tropicalis OX=8364 GN=foxn3 PE=2 SV=1 && PF00250:Forkhead domain	Fork head
127498800	3.98156	3.78026	39.0662	0	0	0.965775	15.6093	0.321925	5.43149	0.00192602	0.0503474	LOC127498800	NC_067236.1	3071083	3396354	+	7152	protein_coding	neuronal PAS domain-containing protein 3%2C transcript variant X1 && sp|Q9QZQ0|NPAS3_MOUSE Neuronal PAS domain-containing protein 3 OS=Mus musculus OX=10090 GN=Npas3 PE=1 SV=1 && PF00989:PAS fold|PF08447:PAS fold	-
127503492	279.704	287.3	173.845	147.929	121.913	133.277	246.95	134.373	0.877881	0.00193295	0.0504497	LOC127503492	NC_067240.1	13546982	13558326	+	7917	protein_coding	sialidase 3 (membrane sialidase)%2C tandem duplicate 2%2C transcript variant X7 && sp|O97859|NEUR3_BOVIN Sialidase-3 OS=Bos taurus OX=9913 GN=NEU3 PE=1 SV=1 && PF13088:BNR repeat-like domain	-
127506734	1143.7	1188.89	1116.32	1727.52	1534.43	1441.9	1149.64	1567.95	-0.447608	0.00194506	0.0506867	LOC127506734	NC_067243.1	13950852	13955345	+	1469	protein_coding	coenzyme Q9 homolog (S. cerevisiae) && sp|Q68FT1|COQ9_RAT Ubiquinone biosynthesis protein COQ9, mitochondrial OS=Rattus norvegicus OX=10116 GN=Coq9 PE=1 SV=2 && PF08511:COQ9	-
127515014	17.917	14.176	28.323	3.03963	2.10196	0	20.1387	1.71386	3.56749	0.00197276	0.0513285	LOC127515014	NC_067225.1	10877590	10884248	+	6659	protein_coding	POU class 3 homeobox 3b%2C transcript variant X3 && sp|P79745|P3F3B_DANRE POU domain, class 3, transcription factor 3-B OS=Danio rerio OX=7955 GN=pou3f3b PE=1 SV=1 && PF00157:Pou domain - N-terminal to homeobox domain|PF00046:Homeodomain	Pou
127516018	184.147	196.574	155.288	87.136	98.7919	102.372	178.67	96.1	0.894641	0.00200228	0.0520157	LOC127516018	NC_067226.1	29568217	29585484	-	3670	protein_coding	NACHT%2C LRR and PYD domains-containing protein 12-like && sp|E9Q5R7|NAL12_MOUSE NACHT, LRR and PYD domains-containing protein 12 OS=Mus musculus OX=10090 GN=Nlrp12 PE=1 SV=1 && PF14484:Fish-specific NACHT associated domain|PF17776:NLRC4 helical domain HD2|PF17779:NOD2 winged helix domain|PF05729:NACHT domain	-
127522951	1550.82	1798.46	1503.07	2638.4	2209.16	1947.97	1617.45	2265.17	-0.485762	0.00202113	0.0523586	LOC127522951	NC_067230.1	16767997	16774335	+	2317	protein_coding	aminolevulinate%2C delta-%2C synthase 1 && sp|P43091|HEM1_OPSTA 5-aminolevulinate synthase, nonspecific, mitochondrial OS=Opsanus tau OX=8068 GN=alas1 PE=2 SV=1 && PF00155:Aminotransferase class I and II|PF09029:5-aminolevulinate synthase presequence	-
127519735	473.805	454.576	356.479	588.675	625.332	726.263	428.287	646.757	-0.594847	0.00202846	0.0523586	LOC127519735	NC_067229.1	10407286	10408597	+	843	protein_coding	CDC28 protein kinase regulatory subunit 2 && sp|P56390|CKS2_MOUSE Cyclin-dependent kinases regulatory subunit 2 OS=Mus musculus OX=10090 GN=Cks2 PE=1 SV=1 && -	-
127496667	137.364	182.398	126.965	58.7661	88.2822	70.5016	148.909	72.5166	1.03914	0.00202952	0.0523586	LOC127496667	NC_067235.1	11601823	11622591	-	4057	lncRNA	uncharacterized LOC127496667%2C transcript variant X1 && - && PF00020:TNFR/NGFR cysteine-rich region	-
novel.856	1355.72	1455.4	890.71	933.166	755.653	721.434	1233.94	803.418	0.619159	0.00203013	0.0523586	-	NC_067241.1	2632341	2675589	-	4060	-	- && - && -	-
127511335	2.98617	15.121	41.0195	0	1.05098	1.93155	19.7089	0.994176	4.29832	0.00203113	0.0523586	LOC127511335	NC_067223.1	2857771	3005918	-	8688	protein_coding	thyrotropin-releasing hormone-degrading ectoenzyme-like && sp|Q9UKU6|TRHDE_HUMAN Thyrotropin-releasing hormone-degrading ectoenzyme OS=Homo sapiens OX=9606 GN=TRHDE PE=2 SV=1 && PF11838:ERAP1-like C-terminal domain|PF01433:Peptidase family M1 domain|PF17900:Peptidase M1 N-terminal domain	-
127507156	360.331	355.345	546.927	637.309	662.116	670.248	420.867	656.558	-0.641653	0.00205398	0.0528282	LOC127507156	NC_067243.1	15924960	15929291	-	2046	protein_coding	hyaluronan and proteoglycan link protein 3%2C transcript variant X2 && sp|Q96S86|HPLN3_HUMAN Hyaluronan and proteoglycan link protein 3 OS=Homo sapiens OX=9606 GN=HAPLN3 PE=2 SV=1 && PF07686:Immunoglobulin V-set domain|PF00193:Extracellular link domain	-
127496670	431.003	373.301	368.199	258.368	222.807	266.554	390.834	249.243	0.64844	0.00205566	0.0528282	si_ch211-261d7.6	NC_067235.1	25536802	25544184	-	6087	protein_coding	zinc finger protein 91 && - && -	zf-C2H2
127522094	104.516	71.825	117.199	275.593	186.023	140.037	97.8465	200.551	-1.03559	0.00211178	0.0541872	LOC127522094	NC_067230.1	19177554	19185388	-	1134	protein_coding	serine/arginine-rich splicing factor 7-like%2C transcript variant X2 && sp|Q3T106|SRSF7_BOVIN Serine/arginine-rich splicing factor 7 OS=Bos taurus OX=9913 GN=SRSF7 PE=2 SV=1 && PF00076:RNA recognition motif. (a.k.a. RRM, RBD, or RNP domain)	-
127512586	2275.46	2564.91	3658.55	1880.52	2179.73	1693.97	2832.97	1918.07	0.562775	0.00211519	0.0541917	LOC127512586	NC_067224.1	3356959	3385991	-	3283	protein_coding	glucosidase II alpha subunit a%2C transcript variant X1 && sp|Q4R4N7|GANAB_MACFA Neutral alpha-glucosidase AB OS=Macaca fascicularis OX=9541 GN=GANAB PE=2 SV=1 && PF01055:Glycosyl hydrolases family 31|PF13802:Galactose mutarotase-like	-
127504817	15.9262	17.0112	80.0857	7.09247	8.40783	1.93155	37.6744	5.81061	2.70303	0.00218253	0.0558314	LOC127504817	NC_067241.1	19500753	19589441	-	10931	protein_coding	castor zinc finger 1%2C transcript variant X4 && sp|Q9CWL2|CASZ1_MOUSE Zinc finger protein castor homolog 1 OS=Mus musculus OX=10090 GN=Casz1 PE=1 SV=3 && -	-
127496069	35.834	13.2309	31.253	1.01321	7.35685	0	26.7726	2.79002	3.28108	0.00221232	0.0564976	LOC127496069	NC_067234.1	994651	1002011	-	3014	protein_coding	ras-related protein Rab-6B-like && sp|A6QR46|RAB6B_BOVIN Ras-related protein Rab-6B OS=Bos taurus OX=9913 GN=RAB6B PE=2 SV=1 && PF00071:Ras family	-
127500714	1788.71	1704.9	2194.54	1488.4	1373.63	1213.01	1896.05	1358.35	0.481223	0.00221533	0.0564976	LOC127500714	NC_067238.1	12964761	12974438	-	3917	protein_coding	pre-B-cell leukemia homeobox interacting protein 1a%2C transcript variant X1 && - && -	-
127522206	1145.69	1042.41	758.861	527.882	624.281	763.928	982.32	638.697	0.620786	0.00222903	0.0567059	LOC127522206	NC_067230.1	23517012	23523333	-	3266	protein_coding	CASP8 and FADD-like apoptosis regulator a && sp|O15519|CFLAR_HUMAN CASP8 and FADD-like apoptosis regulator OS=Homo sapiens OX=9606 GN=CFLAR PE=1 SV=1 && PF00656:Caspase domain|PF01335:Death effector domain	-
127524603	295.631	359.125	428.752	231.012	237.521	191.224	361.169	219.919	0.716312	0.00223229	0.0567059	LOC127524603	NC_067232.1	4105921	4377287	+	13352	protein_coding	cadherin-related 23 && sp|Q99PF4|CAD23_MOUSE Cadherin-23 OS=Mus musculus OX=10090 GN=Cdh23 PE=1 SV=2 && PF00028:Cadherin domain	-
127511564	285.677	214.53	340.853	327.267	519.183	623.891	280.353	490.114	-0.806347	0.00223366	0.0567059	LOC127511564	NC_067223.1	12469960	12535941	+	6623	protein_coding	calcium/calmodulin-dependent protein kinase 1Da && sp|Q8BW96|KCC1D_MOUSE Calcium/calmodulin-dependent protein kinase type 1D OS=Mus musculus OX=10090 GN=Camk1d PE=1 SV=2 && -	-
127519274	856.035	990.429	1091.9	1134.79	1477.68	1691.07	979.455	1434.51	-0.550561	0.0022643	0.0573965	LOC127519274	NC_067228.1	7962990	7998466	+	1570	protein_coding	tissue factor pathway inhibitor a%2C transcript variant X1 && sp|P10646|TFPI1_HUMAN Tissue factor pathway inhibitor OS=Homo sapiens OX=9606 GN=TFPI PE=1 SV=1 && PF00014:Kunitz/Bovine pancreatic trypsin inhibitor domain	-
127501262	545.473	494.269	609.433	820.7	869.159	703.084	549.725	797.648	-0.536913	0.0022863	0.0578666	LOC127501262	NC_067238.1	28768192	28785206	-	1892	protein_coding	sarcoglycan%2C epsilon%2C transcript variant X1 && sp|Q4R5B1|SGCE_MACFA Epsilon-sarcoglycan OS=Macaca fascicularis OX=9541 GN=SGCE PE=2 SV=1 && PF05510:Sarcoglycan alpha/epsilon	-
127518092	2016.66	1986.53	1506.98	1216.86	1123.5	1495.99	1836.72	1278.78	0.522148	0.00229429	0.0578964	LOC127518092	NC_067227.1	17408167	17420579	-	1911	protein_coding	opsin 7%2C group member c && sp|O14718|OPSX_HUMAN Visual pigment-like receptor peropsin OS=Homo sapiens OX=9606 GN=RRH PE=1 SV=1 && PF00001:7 transmembrane receptor (rhodopsin family)	-
127518232	2308.31	2010.15	2760.03	1683.95	1795.07	1646.65	2359.5	1708.56	0.465709	0.0022944	0.0578964	LOC127518232	NC_067228.1	22808393	22889844	-	8640	protein_coding	myosin X%2C like 3 && sp|Q9HD67|MYO10_HUMAN Unconventional myosin-X OS=Homo sapiens OX=9606 GN=MYO10 PE=1 SV=3 && PF00169:PH domain|PF00373:FERM central domain|PF16735:Unconventional myosin-X coiled coil domain|PF00063:Myosin head (motor domain)|PF18597:Myosin X N-terminal SH3 domain|PF00784:MyTH4 domain	-
127520419	864.993	766.448	1049.9	1384.04	1261.17	1176.31	893.782	1273.84	-0.511236	0.00231233	0.058261	LOC127520419	NC_067229.1	30450805	30461058	+	3009	protein_coding	methionine adenosyltransferase II%2C alpha a && sp|P31153|METK2_HUMAN S-adenosylmethionine synthase isoform type-2 OS=Homo sapiens OX=9606 GN=MAT2A PE=1 SV=1 && PF02772:S-adenosylmethionine synthetase, central domain|PF02773:S-adenosylmethionine synthetase, C-terminal domain|PF00438:S-adenosylmethionine synthetase, N-terminal domain	-
127503230	563.39	545.303	719.795	395.152	403.576	425.907	609.496	408.211	0.57813	0.00233646	0.0586748	LOC127503230	NC_067240.1	13123740	13156889	+	8201	protein_coding	RPTOR independent companion of MTOR%2C complex 2b%2C transcript variant X1 && sp|Q6R327|RICTR_HUMAN Rapamycin-insensitive companion of mTOR OS=Homo sapiens OX=9606 GN=RICTOR PE=1 SV=1 && PF14666:Rapamycin-insensitive companion of mTOR, middle domain|PF14668:Rapamycin-insensitive companion of mTOR, domain 5|PF14665:Rapamycin-insensitive companion of mTOR, phosphorylation-site|PF14663:Rapamycin-ins…	-
127517211	420.054	484.819	611.386	360.703	308.988	298.425	505.42	322.705	0.647411	0.00233787	0.0586748	LOC127517211	NC_067227.1	16677931	16682740	+	2885	protein_coding	matrix metallopeptidase 9 && sp|P14780|MMP9_HUMAN Matrix metalloproteinase-9 OS=Homo sapiens OX=9606 GN=MMP9 PE=1 SV=3 && PF01471:Putative peptidoglycan binding domain|PF00045:Hemopexin|PF00413:Matrixin|PF00040:Fibronectin type II domain	-
127497754	11004	11412.6	9292.87	12307.5	14522.4	15824.2	10569.8	14218	-0.427774	0.00233928	0.0586748	LOC127497754	NC_067235.1	14491720	14496872	-	2816	protein_coding	farnesyl diphosphate synthase (farnesyl pyrophosphate synthetase%2C dimethylallyltranstransferase%2C geranyltranstransferase)%2C transcript variant X1 && sp|P08836|FPPS_CHICK Farnesyl pyrophosphate synthase OS=Gallus gallus OX=9031 GN=FDPS PE=1 SV=2 && PF00348:Polyprenyl synthetase	-
127502958	3423.14	3576.13	5663.62	2853.2	3168.7	2507.15	4220.96	2843.02	0.57021	0.00234834	0.0588138	LOC127502958	NC_067239.1	19873748	19887556	+	5360	protein_coding	ADAM metallopeptidase domain 17b%2C transcript variant X2 && sp|P78536|ADA17_HUMAN Disintegrin and metalloproteinase domain-containing protein 17 OS=Homo sapiens OX=9606 GN=ADAM17 PE=1 SV=1 && PF01562:Reprolysin family propeptide|PF16698:Membrane-proximal domain, switch, for ADAM17|PF13688:Metallo-peptidase family M12|PF00200:Disintegrin	-
novel.495	10.9493	2.8352	16.6031	0	0	0	10.1292	0	5.76894	0.00238596	1	-	NC_067231.1	21164920	21168200	+	346	-	- && - && -	-
127520293	501.676	433.785	393.592	646.428	664.218	628.72	443.018	646.455	-0.545255	0.00239042	0.0597784	wu_fb55g09	NC_067229.1	6471488	6472874	+	1387	protein_coding	uncharacterized wu_fb55g09 && - && PF15482:Coiled-coil domain-containing glutamate-rich protein family 1	-
127518685	3013.04	3081.86	4602	5381.15	5213.9	4686.91	3565.63	5093.99	-0.514625	0.00242312	0.0605058	LOC127518685	NC_067228.1	11454818	11495716	+	3871	protein_coding	integrin%2C beta 5%2C transcript variant X1 && sp|P18084|ITB5_HUMAN Integrin beta-5 OS=Homo sapiens OX=9606 GN=ITGB5 PE=1 SV=1 && PF17205:Integrin plexin domain|PF08725:Integrin beta cytoplasmic domain|PF18372:Integrin beta epidermal growth factor like domain 1|PF00362:Integrin beta chain VWA domain|PF07965:Integrin beta tail domain	-
127503352	1316.9	1343.88	1270.63	1855.19	1671.06	1705.56	1310.47	1743.93	-0.412252	0.00244738	0.0610203	LOC127503352	NC_067240.1	19882354	19889772	-	2470	protein_coding	coiled-coil domain containing 82%2C transcript variant X2 && sp|Q66H73|CCD82_RAT Coiled-coil domain-containing protein 82 OS=Rattus norvegicus OX=10116 GN=Ccdc82 PE=1 SV=1 && PF13926:Domain of unknown function (DUF4211)	-
127519961	1592.62	1670.88	1551.91	1988.93	2008.42	2719.62	1605.13	2238.99	-0.480299	0.0024573	0.0611766	LOC127519961	NC_067229.1	27750925	27754184	+	1289	protein_coding	sigma non-opioid intracellular receptor 1 && sp|Q7ZWG9|SGMR1_DANRE Sigma non-opioid intracellular receptor 1 OS=Danio rerio OX=7955 GN=sigmar1 PE=2 SV=1 && PF04622:ERG2 and Sigma1 receptor like protein	-
127518423	6820.41	6540.8	5890.21	8309.33	8026.32	8469.85	6417.14	8268.5	-0.365713	0.00248493	0.0616491	LOC127518423	NC_067228.1	10144859	10151739	-	2692	protein_coding	lanosterol synthase (2%2C3-oxidosqualene-lanosterol cyclase)%2C transcript variant X1 && sp|P48449|LSS_HUMAN Lanosterol synthase OS=Homo sapiens OX=9606 GN=LSS PE=1 SV=1 && PF13243:Squalene-hopene cyclase C-terminal domain|PF13249:Squalene-hopene cyclase N-terminal domain	-
127516077	420.054	369.521	493.211	309.029	243.827	262.691	427.595	271.849	0.653188	0.00248514	0.0616491	LOC127516077	NC_067226.1	6047575	6105150	+	9985	protein_coding	talin 2a%2C transcript variant X2 && sp|Q9Y4G6|TLN2_HUMAN Talin-2 OS=Homo sapiens OX=9606 GN=TLN2 PE=1 SV=4 && PF09141:Talin, middle domain|PF00373:FERM central domain|PF01608:I/LWEQ domain|PF16511:N-terminal or F0 domain of Talin-head FERM|PF08913:Vinculin Binding Site|PF09379:FERM N-terminal domain	-
127521214	253.824	200.354	298.856	143.876	155.545	134.243	251.012	144.554	0.796284	0.00248733	0.0616491	LOC127521214	NC_067229.1	42678289	42681666	+	1785	protein_coding	matrix metallopeptidase 13a && sp|Q10835|MMP13_XENLA Collagenase 3 (Fragment) OS=Xenopus laevis OX=8355 GN=mmp13 PE=2 SV=1 && PF01471:Putative peptidoglycan binding domain|PF00045:Hemopexin|PF00413:Matrixin	-
127497148	491.722	430.95	468.794	685.943	649.505	652.864	463.822	662.77	-0.515104	0.00249159	0.0616631	LOC127497148	NC_067235.1	22552702	22623940	+	5095	protein_coding	protein tyrosine kinase 2ab%2C transcript variant X1 && sp|Q91738|FAK1_XENLA Focal adhesion kinase 1 OS=Xenopus laevis OX=8355 GN=ptk2 PE=2 SV=2 && PF07714:Protein tyrosine kinase|PF03623:Focal adhesion targeting region|PF00373:FERM central domain|PF18038:FERM N-terminal domain	-
127521947	0	7.56052	44.9261	0	1.05098	0	17.4956	0.350326	5.59633	0.00250686	0.0619495	LOC127521947	NC_067229.1	50098888	50109268	-	3585	protein_coding	SIM bHLH transcription factor 2 && sp|Q14190|SIM2_HUMAN Single-minded homolog 2 OS=Homo sapiens OX=9606 GN=SIM2 PE=1 SV=2 && PF08447:PAS fold|PF00989:PAS fold	-
127517082	216.995	204.134	455.121	160.087	153.443	136.174	292.083	149.901	0.962482	0.00251327	0.0620163	LOC127517082	NC_067227.1	3218119	3321476	-	6345	protein_coding	bone morphogenetic protein 1a && sp|P13497|BMP1_HUMAN Bone morphogenetic protein 1 OS=Homo sapiens OX=9606 GN=BMP1 PE=1 SV=2 && PF00431:CUB domain|PF14670:Coagulation Factor Xa inhibitory site|PF01400:Astacin (Peptidase family M12A)	-
127517226	1946.98	2155.69	2831.32	2987.95	3639.54	3145.53	2311.33	3257.67	-0.495062	0.0025245	0.0621207	LOC127517226	NC_067227.1	29404849	29448047	+	7187	protein_coding	solute carrier family 6 member 8%2C transcript variant X1 && sp|P28570|SC6A8_RAT Sodium- and chloride-dependent creatine transporter 1 OS=Rattus norvegicus OX=10116 GN=Slc6a8 PE=2 SV=1 && PF00209:Sodium:neurotransmitter symporter family	-
127522074	2212.75	2001.65	1378.06	2660.69	2361.55	3234.38	1864.15	2752.21	-0.562176	0.00252493	0.0621207	LOC127522074	NC_067230.1	5609820	5612333	-	1214	protein_coding	actin related protein 2/3 complex%2C subunit 4%2C like && sp|Q641G7|ARPC4_XENLA Actin-related protein 2/3 complex subunit 4 OS=Xenopus laevis OX=8355 GN=arpc4 PE=1 SV=1 && PF05856:ARP2/3 complex 20 kDa subunit (ARPC4)	-
novel.826	331.465	259.893	223.654	116.519	168.157	174.805	271.671	153.16	0.826457	0.00254102	0.0623344	-	NC_067240.1	27308445	27312358	+	3914	-	- && sp|Q09575|YRD6_CAEEL Uncharacterized protein K02A2.6 OS=Caenorhabditis elegans OX=6239 GN=K02A2.6 PE=4 SV=1 && PF00665:Integrase core domain	-
127510190	3895.95	3933.36	3789.42	4941.42	5188.68	4769	3872.91	4966.37	-0.358733	0.00254107	0.0623344	LOC127510190	NC_067222.1	32112428	32205708	-	4196	protein_coding	septin 9a%2C transcript variant X1 && sp|Q80UG5|SEPT9_MOUSE Septin-9 OS=Mus musculus OX=10090 GN=Septin9 PE=1 SV=1 && -	-
127501213	161.253	210.75	337.923	495.459	397.27	366.029	236.642	419.586	-0.826082	0.00254627	0.0623705	LOC127501213	NC_067238.1	1584254	1678177	+	5152	protein_coding	low density lipoprotein receptor class A domain containing 4a%2C transcript variant X2 && sp|O15165|LRAD4_HUMAN Low-density lipoprotein receptor class A domain-containing protein 4 OS=Homo sapiens OX=9606 GN=LDLRAD4 PE=1 SV=1 && PF00057:Low-density lipoprotein receptor domain class A	-
127505022	660.938	760.778	633.849	958.496	895.433	1033.38	685.188	962.436	-0.490201	0.00255403	0.0624419	LOC127505022	NC_067241.1	2922310	2926197	+	862	protein_coding	ubiquitin-conjugating enzyme E2T (putative) && sp|Q08BH7|UBE2T_DANRE Ubiquitin-conjugating enzyme E2 T OS=Danio rerio OX=7955 GN=ube2t PE=2 SV=1 && PF00179:Ubiquitin-conjugating enzyme	-
127505950	6850.27	5807.43	7718.51	7951.67	10680	9400.86	6792.07	9344.19	-0.460223	0.00255665	0.0624419	LOC127505950	NC_067242.1	24430821	24452146	-	3421	protein_coding	caveolae associated protein 1b && sp|P85125|CAVN1_RAT Caveolae-associated protein 1 OS=Rattus norvegicus OX=10116 GN=Cavin1 PE=1 SV=1 && PF15237:PTRF/SDPR family	-
127525122	26.8755	34.0224	19.5331	2.02642	0	7.7262	26.8103	3.25087	3.0267	0.00256916	0.0626561	LOC127525122	NC_067232.1	442683	474920	-	5505	protein_coding	cytospin-A-like%2C transcript variant X3 && sp|Q2KN95|CYTSA_TETNG Cytospin-A OS=Tetraodon nigroviridis OX=99883 GN=specc1l PE=2 SV=1 && PF00307:Calponin homology (CH) domain	-
127497014	66683.1	62142.8	55234.7	87828	76463.9	75791.2	61353.5	80027.7	-0.383353	0.00260958	0.0635492	LOC127497014	NC_067235.1	29366779	29379260	-	1483	protein_coding	glyceraldehyde-3-phosphate dehydrogenase%2C spermatogenic && sp|Q5MJ86|G3P2_DANRE Glyceraldehyde-3-phosphate dehydrogenase 2 OS=Danio rerio OX=7955 GN=gapdh-2 PE=2 SV=1 && PF00044:Glyceraldehyde 3-phosphate dehydrogenase, NAD binding domain|PF02800:Glyceraldehyde 3-phosphate dehydrogenase, C-terminal domain	-
127521567	620.127	488.599	460.005	775.105	819.763	704.05	522.91	766.306	-0.551396	0.00261442	0.0635745	LOC127521567	NC_067229.1	35715059	35731357	+	7217	protein_coding	BTB and CNC homology 1%2C basic leucine zipper transcription factor 1 b%2C transcript variant X2 && sp|O14867|BACH1_HUMAN Transcription regulator protein BACH1 OS=Homo sapiens OX=9606 GN=BACH1 PE=1 SV=2 && PF00651:BTB/POZ domain|PF03131:bZIP Maf transcription factor	ZBTB
127497460	1162.61	1278.67	1023.53	1589.73	1574.37	1543.31	1154.94	1569.13	-0.442044	0.0026462	0.0642532	LOC127497460	NC_067235.1	14549536	14561226	-	1612	protein_coding	glutamate-rich WD repeat containing 1 && sp|Q9BQ67|GRWD1_HUMAN Glutamate-rich WD repeat-containing protein 1 OS=Homo sapiens OX=9606 GN=GRWD1 PE=1 SV=1 && PF12265:Histone-binding protein RBBP4 or subunit C of CAF1 complex	-
127506687	281.695	348.729	393.592	196.563	251.184	152.593	341.339	200.113	0.771544	0.00265001	0.0642532	LOC127506687	NC_067243.1	11277647	11310694	+	6288	protein_coding	zinc finger%2C CCHC domain containing 14%2C transcript variant X1 && sp|Q8WYQ9|ZCH14_HUMAN Zinc finger CCHC domain-containing protein 14 OS=Homo sapiens OX=9606 GN=ZCCHC14 PE=1 SV=1 && -	-
127504674	298.617	344.949	263.697	651.494	383.607	451.983	302.421	495.695	-0.712818	0.00265898	0.0643772	LOC127504674	NC_067241.1	18044300	18091060	+	2168	protein_coding	beta-catenin-like protein 1 && sp|O62703|CTBL1_BOVIN Beta-catenin-like protein 1 OS=Bos taurus OX=9913 GN=CTNNBL1 PE=2 SV=3 && PF08216:Catenin-beta-like, Arm-motif containing nuclear	-
127500318	85.6035	72.77	112.315	172.246	169.207	169.011	90.2296	170.155	-0.915566	0.00267354	0.0646363	LOC127500318	NC_067237.1	35378668	35547196	-	9067	protein_coding	differentially expressed in FDCP 8 homolog%2C transcript variant X1 && sp|P0CT41|TF212_SCHPO Transposon Tf2-12 polyprotein OS=Schizosaccharomyces pombe (strain 972 / ATCC 24843) OX=284812 GN=Tf2-12 PE=3 SV=1 && PF17917:RNase H-like domain found in reverse transcriptase|PF00078:Reverse transcriptase (RNA-dependent DNA polymerase)	-
127504569	757.491	627.523	674.869	924.047	1027.86	927.144	686.628	959.683	-0.483086	0.00271595	0.065537	LOC127504569	NC_067241.1	21159349	21187336	-	4237	protein_coding	serum/glucocorticoid regulated kinase 1%2C transcript variant X1 && sp|Q7ZTW4|SGK1_DANRE Serine/threonine-protein kinase Sgk1 OS=Danio rerio OX=7955 GN=sgk1 PE=2 SV=1 && PF00069:Protein kinase domain	-
127497187	127.41	174.837	81.0624	42.5548	59.9058	65.6727	127.77	56.0444	1.1889	0.00271953	0.065537	LOC127497187	NC_067235.1	22198634	22203823	-	2623	protein_coding	src-like-adapter && sp|P59622|SLAP1_RAT Src-like-adapter OS=Rattus norvegicus OX=10116 GN=Sla PE=1 SV=1 && PF00017:SH2 domain	-
127505946	1136.73	1150.14	920.009	1406.33	1425.13	1594.5	1068.96	1475.32	-0.464881	0.00272255	0.065537	LOC127505946	NC_067242.1	14604959	14629055	+	3776	protein_coding	MAP7 domain containing 2b%2C transcript variant X2 && sp|Q96T17|MA7D2_HUMAN MAP7 domain-containing protein 2 OS=Homo sapiens OX=9606 GN=MAP7D2 PE=1 SV=2 && PF05672:MAP7 (E-MAP-115) family	-
127518455	2742.3	2444.88	2331.28	3438.83	3451.41	3047.02	2506.15	3312.42	-0.402389	0.00273572	0.0657594	LOC127518455	NC_067228.1	27154275	27166111	-	2408	protein_coding	leucine rich repeat containing 58b && sp|Q32NT4|LRC58_XENLA Leucine-rich repeat-containing protein 58 OS=Xenopus laevis OX=8355 GN=lrrc58 PE=2 SV=1 && PF13855:Leucine rich repeat	-
127524544	526.561	517.896	581.11	883.519	787.183	674.111	541.855	781.604	-0.528375	0.00275236	0.0660239	LOC127524544	NC_067232.1	26863265	26866352	+	2526	protein_coding	interferon regulatory factor 2 binding protein 2a && sp|Q6NZT6|I2B2A_DANRE Interferon regulatory factor 2-binding protein 2-A OS=Danio rerio OX=7955 GN=irf2bp2a PE=2 SV=1 && PF11261:Interferon regulatory factor 2-binding protein zinc finger	-
127512858	1741.93	1744.59	1269.65	2118.62	2064.12	2518.74	1585.39	2233.83	-0.494757	0.00275461	0.0660239	LOC127512858	NC_067224.1	27435723	27440788	+	1753	protein_coding	adenylate kinase 6 && sp|Q8VCP8|KAD6_MOUSE Adenylate kinase isoenzyme 6 OS=Mus musculus OX=10090 GN=Ak6 PE=1 SV=1 && PF13238:AAA domain	-
127504097	651.98	646.425	717.842	376.914	565.426	371.824	672.082	438.055	0.618151	0.00275891	0.0660324	LOC127504097	NC_067240.1	26015414	26093854	+	7542	protein_coding	glucocorticoid receptor-like%2C transcript variant X1 && sp|P49843|GCR_ONCMY Glucocorticoid receptor OS=Oncorhynchus mykiss OX=8022 GN=nr3c1 PE=1 SV=1 && PF00105:Zinc finger, C4 type (two domains)|PF00104:Ligand-binding domain of nuclear hormone receptor|PF02155:Glucocorticoid receptor	ESR-like
127525152	112.479	143.65	129.895	33.4359	43.0901	87.8856	128.675	54.8039	1.22904	0.00278908	0.066659	LOC127525152	NC_067232.1	14517888	14559954	+	6766	protein_coding	jagged canonical Notch ligand 2a%2C transcript variant X1 && sp|Q9Y219|JAG2_HUMAN Protein jagged-2 OS=Homo sapiens OX=9606 GN=JAG2 PE=1 SV=3 && PF00008:EGF-like domain|PF12661:Human growth factor-like EGF|PF07657:N terminus of Notch ligand|PF01414:Delta serrate ligand	-
127518972	216.995	174.837	294.95	371.848	399.372	361.2	228.927	377.473	-0.721674	0.00279479	0.0667002	LOC127518972	NC_067228.1	11429136	11441359	+	3376	protein_coding	ETS variant transcription factor 5a%2C transcript variant X1 && sp|Q9CXC9|ETV5_MOUSE ETS translocation variant 5 OS=Mus musculus OX=10090 GN=Etv5 PE=2 SV=1 && PF00178:Ets-domain|PF04621:PEA3 subfamily ETS-domain transcription factor N terminal domain	ETS
127500230	1701.12	1605.67	1987.49	1390.12	1294.81	1200.46	1764.76	1295.13	0.446418	0.00281096	0.0669247	LOC127500230	NC_067237.1	19902510	19944641	+	9470	protein_coding	chromodomain helicase DNA binding protein 2%2C transcript variant X5 && sp|O14647|CHD2_HUMAN Chromodomain-helicase-DNA-binding protein 2 OS=Homo sapiens OX=9606 GN=CHD2 PE=1 SV=2 && PF00271:Helicase conserved C-terminal domain|PF13907:Domain of unknown function (DUF4208)|PF18375:CDH1/2 SANT-Helical linker 1|PF00385:Chromo (CHRromatin Organisation MOdifier) domain|PF00176:SNF2 family N-terminal do…	-
127525437	0	0	4.88328	166.166	223.858	4.82888	1.62776	131.618	-6.3383	0.0028122	0.0669247	LOC127525437	NC_067232.1	22308961	22317632	+	1039	protein_coding	cancer-related nucleoside-triphosphatase-like && sp|Q9BSD7|NTPCR_HUMAN Cancer-related nucleoside-triphosphatase OS=Homo sapiens OX=9606 GN=NTPCR PE=1 SV=1 && PF03266:NTPase	-
127518921	2486.48	2529.94	2119.34	3306.1	3103.54	3016.12	2378.59	3141.92	-0.401506	0.00282178	0.0670574	LOC127518921	NC_067228.1	32222565	32254237	-	1729	protein_coding	histone acetyltransferase 1 && sp|O14929|HAT1_HUMAN Histone acetyltransferase type B catalytic subunit OS=Homo sapiens OX=9606 GN=HAT1 PE=1 SV=1 && PF10394:Histone acetyl transferase HAT1 N-terminus	-
127502400	324.497	335.498	259.79	197.576	184.972	187.36	306.595	189.969	0.690625	0.00284037	0.0674033	LOC127502400	NC_067239.1	19824309	19832907	-	2685	protein_coding	TATA box binding protein (Tbp)-associated factor%2C RNA polymerase I%2C B%2C transcript variant X1 && sp|F1R3W0|TAF1B_DANRE TATA box-binding protein-associated factor RNA polymerase I subunit B OS=Danio rerio OX=7955 GN=taf1b PE=2 SV=1 && PF11781:Zinc-finger of RNA-polymerase I-specific TFIIB, Rrn7	-
127510854	394.174	633.194	611.386	355.636	324.752	358.303	546.251	346.23	0.657938	0.00285285	0.0676036	LOC127510854	NC_067223.1	13568276	13589482	+	4274	protein_coding	importin 8%2C transcript variant X1 && sp|O15397|IPO8_HUMAN Importin-8 OS=Homo sapiens OX=9606 GN=IPO8 PE=1 SV=2 && PF08506:Cse1|PF03810:Importin-beta N-terminal domain	-
127522950	947.61	849.614	979.585	1411.4	1228.59	1178.25	925.603	1272.75	-0.459522	0.00286664	0.0678343	LOC127522950	NC_067230.1	16920097	16929688	-	2735	protein_coding	v-myb avian myeloblastosis viral oncogene homolog-like 2b && sp|Q03237|MYBB_CHICK Myb-related protein B OS=Gallus gallus OX=9031 GN=MYBL2 PE=1 SV=1 && -	MYB
127524501	73.6588	45.3631	47.8561	16.2113	15.7647	22.2128	55.626	18.063	1.6204	0.00293587	0.0693745	LOC127524501	NC_067232.1	1525090	1563760	+	2906	protein_coding	rhotekin-like%2C transcript variant X2 && sp|Q9BST9|RTKN_HUMAN Rhotekin OS=Homo sapiens OX=9606 GN=RTKN PE=1 SV=2 && PF08174:Cell division protein anillin|PF00169:PH domain	-
127503848	311.557	275.014	295.927	202.642	159.749	183.497	294.166	181.963	0.692523	0.00294521	0.069497	LOC127503848	NC_067240.1	18428060	18437021	-	1717	protein_coding	tumor necrosis factor (ligand) superfamily%2C member 10 like 3 && sp|P50592|TNF10_MOUSE Tumor necrosis factor ligand superfamily member 10 OS=Mus musculus OX=10090 GN=Tnfsf10 PE=2 SV=1 && PF00229:TNF(Tumour Necrosis Factor) family	-
127514645	22.8939	4.72533	23.4397	0	1.05098	1.93155	17.0197	0.994176	4.08528	0.00298134	0.0702504	LOC127514645	NC_067225.1	7159736	7171611	+	3537	protein_coding	MISP family member 3%2C transcript variant X2 && - && -	-
127512197	220.976	271.234	226.584	350.57	327.905	485.785	239.598	388.087	-0.696051	0.00299961	0.0705816	LOC127512197	NC_067224.1	9031714	9041624	+	5367	protein_coding	T-box transcription factor 2a%2C transcript variant X1 && sp|Q7ZTU9|TBX2_DANRE T-box transcription factor TBX2b OS=Danio rerio OX=7955 GN=tbx2b PE=1 SV=4 && PF00907:T-box|PF12598:T-box transcription factor	T-box
127499686	306.58	283.52	228.537	151.981	159.749	180.6	272.879	164.11	0.733179	0.00301887	0.0709349	LOC127499686	NC_067237.1	14871786	14878686	-	3095	protein_coding	protein FAM219B-like && sp|Q5XKK7|F219B_HUMAN Protein FAM219B OS=Homo sapiens OX=9606 GN=FAM219B PE=1 SV=1 && PF15260:Protein family FAM219A	-
127521507	68.6818	44.4181	72.2725	124.625	153.443	110.098	61.7908	129.389	-1.06654	0.00302918	0.0710775	LOC127521507	NC_067229.1	6738401	6749243	+	3741	protein_coding	ectodermal-neural cortex 3 && sp|O35709|ENC1_MOUSE Ectoderm-neural cortex protein 1 OS=Mus musculus OX=10090 GN=Enc1 PE=2 SV=2 && PF00651:BTB/POZ domain|PF01344:Kelch motif|PF07707:BTB And C-terminal Kelch	ZBTB
127524390	503.667	590.666	569.39	295.857	429.85	369.892	554.574	365.2	0.603069	0.00304797	0.0713678	LOC127524390	NC_067232.1	30183866	30192842	+	3183	protein_coding	leucine-rich%2C glioma inactivated 1a%2C transcript variant X1 && sp|Q9JIA1|LGI1_MOUSE Leucine-rich glioma-inactivated protein 1 OS=Mus musculus OX=10090 GN=Lgi1 PE=1 SV=1 && PF03736:EPTP domain|PF13855:Leucine rich repeat	-
127514625	58.728	49.1434	64.4592	139.823	121.913	97.5433	57.4435	119.76	-1.05993	0.00305009	0.0713678	LOC127514625	NC_067225.1	6511521	6517675	-	2103	pseudogene	- && sp|P68362|TBA1A_CRIGR Tubulin alpha-1A chain OS=Cricetulus griseus OX=10029 GN=TUBA1A PE=2 SV=1 && PF00091:Tubulin/FtsZ family, GTPase domain	-
127512351	7.96311	0	41.9962	1.01321	0	0	16.6531	0.337736	5.52471	0.00305902	0.0714769	si_ch211-284e13.4	NC_067224.1	23685075	23713284	-	10451	protein_coding	insulin receptor substrate 1-B%2C transcript variant X2 && sp|P35569|IRS1_MOUSE Insulin receptor substrate 1 OS=Mus musculus OX=10090 GN=Irs1 PE=1 SV=1 && PF00169:PH domain|PF02174:PTB domain (IRS-1 type)	-
127522429	753.509	872.295	959.075	488.367	644.25	640.309	861.627	590.975	0.54401	0.00306708	0.0715652	LOC127522429	NC_067230.1	25817296	25866626	+	5936	protein_coding	solute carrier family 38 member 3a%2C transcript variant X1 && sp|Q99624|S38A3_HUMAN Sodium-coupled neutral amino acid transporter 3 OS=Homo sapiens OX=9606 GN=SLC38A3 PE=1 SV=1 && PF01490:Transmembrane amino acid transporter protein	-
127516420	710.708	629.414	555.717	461.01	445.615	386.31	631.946	430.978	0.552382	0.00307739	0.0717058	LOC127516420	NC_067226.1	13058351	13075195	-	5197	protein_coding	sharpin and rbck1 related%2C transcript variant X1 && sp|A9JTG5|HOIL1_DANRE RanBP-type and C3HC4-type zinc finger-containing protein 1 OS=Danio rerio OX=7955 GN=rbck1 PE=2 SV=1 && PF16764:Sharpin PH domain|PF00641:Zn-finger in Ran binding protein and others	-
127516448	1100.9	1154.87	917.079	1321.23	1485.03	1572.28	1057.62	1459.51	-0.464673	0.00308841	0.0718625	LOC127516448	NC_067220.1	19752017	19757395	+	1955	protein_coding	primase and polymerase (DNA-directed)%2C transcript variant X1 && sp|Q32PL8|PRIPO_DANRE DNA-directed primase/polymerase protein OS=Danio rerio OX=7955 GN=primpol PE=2 SV=2 && PF03121:Herpesviridae UL52/UL70 DNA primase	-
127498424	1653.34	2276.66	2565.67	2734.65	3119.3	3387.94	2165.23	3080.63	-0.508677	0.00310684	0.072191	LOC127498424	NC_067236.1	24440776	24457179	+	2867	protein_coding	prolyl 4-hydroxylase%2C alpha polypeptide I b%2C transcript variant X3 && sp|Q1RMU3|P4HA1_BOVIN Prolyl 4-hydroxylase subunit alpha-1 OS=Bos taurus OX=9913 GN=P4HA1 PE=1 SV=1 && PF08336:Prolyl 4-Hydroxylase alpha-subunit, N-terminal region|PF13640:2OG-Fe(II) oxygenase superfamily	-
127508034	2202.8	2328.64	2079.3	2566.46	2988.98	3289.43	2203.58	2948.29	-0.420059	0.00314026	0.0728662	LOC127508034	NC_067222.1	29761524	29765913	+	2496	protein_coding	RAS related && sp|P62070|RRAS2_HUMAN Ras-related protein R-Ras2 OS=Homo sapiens OX=9606 GN=RRAS2 PE=1 SV=1 && PF00071:Ras family	-
127524844	367.299	420.554	429.728	542.067	638.995	588.157	405.86	589.74	-0.538841	0.00319092	0.0739391	LOC127524844	NC_067232.1	37095483	37280171	+	6135	protein_coding	microcephalin 1%2C transcript variant X11 && sp|Q7TT79|MCPH1_MOUSE Microcephalin OS=Mus musculus OX=10090 GN=Mcph1 PE=1 SV=1 && PF12738:twin BRCT domain	-
127522872	6255.02	5699.69	5300.31	4631.38	4340.54	4394.28	5751.67	4455.4	0.36841	0.00324019	0.0749769	LOC127522872	NC_067230.1	17489890	17492876	+	2061	protein_coding	interferon regulatory factor 2 binding protein 2b && sp|Q7T2G1|I2B2B_DANRE Interferon regulatory factor 2-binding protein 2-B OS=Danio rerio OX=7955 GN=irf2bp2b PE=2 SV=1 && PF11261:Interferon regulatory factor 2-binding protein zinc finger	-
127496725	11622.2	10356	10161.1	15984.4	13084.7	13046.7	10713.1	14038.6	-0.390028	0.00332019	0.0767222	LOC127496725	NC_067221.1	42124983	42132830	-	1890	protein_coding	cold inducible RNA binding protein a%2C transcript variant X1 && sp|Q9DED4|CIRBB_XENLA Cold-inducible RNA-binding protein B OS=Xenopus laevis OX=8355 GN=cirbp-b PE=1 SV=1 && PF00076:RNA recognition motif. (a.k.a. RRM, RBD, or RNP domain)	-
127512171	695.777	708.799	683.659	988.892	974.257	889.479	696.078	950.876	-0.449864	0.00332797	0.0767905	LOC127512171	NC_067224.1	34063221	34102514	+	4842	protein_coding	acetoacetyl-CoA synthetase && sp|A3QK15|AACS_DANRE Acetoacetyl-CoA synthetase OS=Danio rerio OX=7955 GN=aacs PE=2 SV=1 && PF16177:Acetyl-coenzyme A synthetase N-terminus|PF00501:AMP-binding enzyme	-
127525454	337.437	236.266	320.343	512.684	445.615	426.873	298.015	461.724	-0.632001	0.00333246	0.0767905	LOC127525454	NC_067232.1	15784273	15831168	-	2330	protein_coding	SLX4 interacting protein%2C transcript variant X2 && sp|Q7T2B3|SLX4I_DANRE Protein SLX4IP OS=Danio rerio OX=7955 GN=slx4ip PE=2 SV=1 && PF15744:Uncharacterized protein family UPF0492	-
127523556	107.502	84.1108	100.595	157.047	186.023	184.463	97.4028	175.845	-0.852765	0.00333692	0.0767905	LOC127523556	NC_067231.1	11579252	11675226	+	1613	protein_coding	LIM and SH3 domain protein 1-like && sp|O77506|LASP1_RABIT LIM and SH3 domain protein 1 OS=Oryctolagus cuniculus OX=9986 GN=LASP1 PE=1 SV=1 && PF14604:Variant SH3 domain|PF00412:LIM domain|PF00880:Nebulin repeat	-
127499560	550.45	584.995	697.332	394.138	438.258	426.873	610.926	419.756	0.5415	0.00334535	0.0768787	LOC127499560	NC_067237.1	33386530	33421140	-	3782	protein_coding	cell cycle progression 1%2C transcript variant X4 && sp|Q9ULG6|CCPG1_HUMAN Cell cycle progression protein 1 OS=Homo sapiens OX=9606 GN=CCPG1 PE=1 SV=3 && -	-
127495142	609.178	537.742	456.098	290.791	378.352	382.447	534.339	350.53	0.608088	0.00336096	0.0771316	LOC127495142	NC_067234.1	25815601	25826000	+	3889	protein_coding	Rab interacting lysosomal protein && sp|Q17QG3|RIPL1_BOVIN RILP-like protein 1 OS=Bos taurus OX=9913 GN=RILPL1 PE=2 SV=1 && PF09744:JNK_SAPK-associated protein-1|PF11461:Rab interacting lysosomal protein	-
127524707	1477.16	1343.88	1155.38	1797.43	1787.71	1771.23	1325.47	1785.46	-0.429819	0.00337484	0.0773439	LOC127524707	NC_067232.1	16622007	16633140	-	2526	protein_coding	lectin%2C galactoside binding soluble 3a%2C transcript variant X1 && sp|P47953|LEG3_CRILO Galectin-3 OS=Cricetulus longicaudatus OX=10030 GN=LGALS3 PE=2 SV=2 && PF00337:Galactoside-binding lectin	-
127505192	2326.22	2616.89	1514.79	3641.47	2560.18	3445.89	2152.63	3215.85	-0.579113	0.0034022	0.0778643	LOC127505192	NC_067241.1	29286490	29293476	-	2656	protein_coding	high mobility group AT-hook 1a%2C transcript variant X1 && - && -	HMGI/HMGY
127494589	2626.83	2730.29	2083.21	3303.06	3109.84	3626.49	2480.11	3346.46	-0.432269	0.00341026	0.0779421	LOC127494589	NC_067233.1	1450518	1455875	-	1441	protein_coding	PRELI domain containing 1a%2C transcript variant X1 && sp|Q90673|PRLD1_CHICK PRELI domain-containing protein 1, mitochondrial OS=Gallus gallus OX=9031 GN=PRELID1 PE=2 SV=1 && PF04707:PRELI-like family	-
127506702	24.8847	37.8026	55.6693	99.2945	99.8429	84.0225	39.4522	94.3866	-1.25769	0.00342463	0.0781639	LOC127506702	NC_067243.1	21489082	21492415	-	3283	lncRNA	uncharacterized LOC127506702%2C transcript variant X1 && - && -	-
127499331	2402.87	2374	2134.97	1806.55	1828.7	1610.91	2303.95	1748.72	0.397921	0.00347262	0.0791511	LOC127499331	NC_067237.1	4725676	4735933	+	3137	protein_coding	SRP receptor subunit alpha && sp|Q9DBG7|SRPRA_MOUSE Signal recognition particle receptor subunit alpha OS=Mus musculus OX=10090 GN=Srpra PE=1 SV=1 && PF02881:SRP54-type protein, helical bundle domain|PF04086:Signal recognition particle, alpha subunit, N-terminal|PF00448:SRP54-type protein, GTPase domain	-
127508085	942.633	974.362	752.025	1292.86	1157.13	1248.75	889.673	1232.91	-0.470727	0.00349871	0.0796372	LOC127508085	NC_067222.1	20248523	20253605	+	926	protein_coding	SPC24 component of NDC80 kinetochore complex%2C transcript variant X1 && sp|Q503N2|SPC24_DANRE Kinetochore protein Spc24 OS=Danio rerio OX=7955 GN=spc24 PE=2 SV=2 && PF08286:Spc24 subunit of Ndc80	-
127505441	2376.99	2231.3	1695.47	1345.54	1610.1	1569.38	2101.25	1508.34	0.478291	0.00352318	0.0800853	LOC127505441	NC_067241.1	12194529	12242474	-	3653	protein_coding	SPRY domain containing 3%2C transcript variant X1 && sp|Q8NCJ5|SPRY3_HUMAN SPRY domain-containing protein 3 OS=Homo sapiens OX=9606 GN=SPRYD3 PE=1 SV=2 && PF00622:SPRY domain	-
127504373	2699.49	2957.11	3822.63	2446.9	2368.9	2047.44	3159.74	2287.75	0.465956	0.00355618	0.0806718	LOC127504373	NC_067240.1	15229940	15336244	-	10155	protein_coding	Rho GTPase activating protein 32b%2C transcript variant X1 && sp|Q6GPD0|RHG32_XENLA Rho GTPase-activating protein 32 OS=Xenopus laevis OX=8355 GN=arhgap32 PE=2 SV=1 && PF07653:Variant SH3 domain|PF00620:RhoGAP domain|PF00787:PX domain	-
127494576	6798.51	6697.68	6439.09	9407.65	8342.66	7866.24	6645.09	8538.85	-0.36174	0.0035594	0.0806718	LOC127494576	NC_067233.1	28543895	28552799	+	1549	protein_coding	NAD(P) dependent steroid dehydrogenase-like%2C transcript variant X1 && sp|Q9R1J0|NSDHL_MOUSE Sterol-4-alpha-carboxylate 3-dehydrogenase, decarboxylating OS=Mus musculus OX=10090 GN=Nsdhl PE=1 SV=1 && PF01073:3-beta hydroxysteroid dehydrogenase/isomerase family	-
127518022	2343.15	2490.25	3459.31	2175.36	1977.94	1684.31	2764.24	1945.87	0.506541	0.00356345	0.0806718	LOC127518022	NC_067227.1	13286587	13300315	+	4339	protein_coding	gamma-glutamyltransferase 1a && sp|P07314|GGT1_RAT Glutathione hydrolase 1 proenzyme OS=Rattus norvegicus OX=10116 GN=Ggt1 PE=1 SV=4 && PF01019:Gamma-glutamyltranspeptidase	-
127500288	2392.92	2214.29	1273.56	1229.02	1105.63	1492.12	1960.25	1275.59	0.619723	0.00357138	0.0807101	LOC127500288	NC_067237.1	32844574	32846290	+	871	protein_coding	stress-associated endoplasmic reticulum protein 1 && sp|Q3ZBR1|SERP1_BOVIN Stress-associated endoplasmic reticulum protein 1 OS=Bos taurus OX=9913 GN=SERP1 PE=3 SV=1 && -	-
127519389	799.297	857.174	654.359	1268.54	874.414	1242.95	770.277	1128.63	-0.551283	0.00357479	0.0807101	LOC127519389	NC_067220.1	43300326	43304863	-	627	protein_coding	NADH_ubiquinone oxidoreductase subunit B7 && sp|Q9CR61|NDUB7_MOUSE NADH dehydrogenase [ubiquinone] 1 beta subcomplex subunit 7 OS=Mus musculus OX=10090 GN=Ndufb7 PE=1 SV=3 && PF05676:NADH-ubiquinone oxidoreductase B18 subunit (NDUFB7)	-
127501233	737.583	720.14	783.277	599.82	521.285	426.873	747	515.993	0.53406	0.00359257	0.0810024	LOC127501233	NC_067238.1	19489502	19513075	-	4741	protein_coding	F-actin-uncapping protein LRRC16A && sp|Q5VZK9|CARL1_HUMAN F-actin-uncapping protein LRRC16A OS=Homo sapiens OX=9606 GN=CARMIL1 PE=1 SV=1 && PF16000:CARMIL C-terminus|PF17888:Carmil pleckstrin homology domain	-
127513005	422.045	341.169	357.456	233.038	237.521	258.828	373.556	243.129	0.619161	0.00360477	0.081158	LOC127513005	NC_067224.1	3413442	3423012	+	3853	protein_coding	methylphosphate capping enzyme a && sp|A3KQ55|MEPCE_DANRE 7SK snRNA methylphosphate capping enzyme OS=Danio rerio OX=7955 GN=mepce PE=3 SV=2 && PF13847:Methyltransferase domain|PF06859:Bicoid-interacting protein 3 (Bin3)	-
127507047	9944.93	11793.5	8757.67	8214.09	6811.39	7759.04	10165.4	7594.84	0.420566	0.00360918	0.081158	LOC127507047	NC_067243.1	8274471	8276280	-	1022	protein_coding	peptidylprolyl isomerase B (cyclophilin B) && sp|P80311|PPIB_BOVIN Peptidyl-prolyl cis-trans isomerase B OS=Bos taurus OX=9913 GN=PPIB PE=1 SV=4 && PF00160:Cyclophilin type peptidyl-prolyl cis-trans isomerase/CLD	-
127521040	2141.08	2124.51	1816.58	2612.05	2491.87	3004.53	2027.39	2702.82	-0.414934	0.00362034	0.0812167	LOC127521040	NC_067229.1	41645875	41649281	-	1364	protein_coding	high mobility group box 1a && sp|P10103|HMGB1_BOVIN High mobility group protein B1 OS=Bos taurus OX=9913 GN=HMGB1 PE=1 SV=3 && PF09011:HMG-box domain|PF00505:HMG (high mobility group) box	HMG
127520584	233.916	203.189	109.385	102.334	91.4351	80.1594	182.164	91.3095	0.996697	0.00362306	0.0812167	LOC127520584	NC_067229.1	22559994	22565514	-	1622	protein_coding	4-hydroxy-2-oxoglutarate aldolase 1 && sp|Q6NY77|HOGA1_DANRE 4-hydroxy-2-oxoglutarate aldolase, mitochondrial OS=Danio rerio OX=7955 GN=zgc:77082 PE=2 SV=1 && PF00701:Dihydrodipicolinate synthetase family	-
127494611	282.69	352.509	385.779	538.014	468.736	524.416	340.326	510.389	-0.584617	0.00362635	0.0812167	LOC127494611	NC_067233.1	20873653	20875383	+	1552	lncRNA	uncharacterized LOC127494611 && - && -	-
127507581	1652.35	1776.72	1147.57	1980.82	2059.92	2561.24	1525.55	2200.66	-0.528656	0.00369105	0.0825551	LOC127507581	NC_067243.1	15991174	15994094	-	1770	protein_coding	interferon stimulated exonuclease gene%2C transcript variant X1 && sp|Q8WTP8|AEN_HUMAN Apoptosis-enhancing nuclease OS=Homo sapiens OX=9606 GN=AEN PE=1 SV=2 && PF00929:Exonuclease	-
127509687	185.142	168.222	182.635	102.334	116.659	74.3647	178.666	97.7858	0.870826	0.00370747	0.0828046	LOC127509687	NC_067222.1	26306091	26313809	-	2933	protein_coding	phosphatidylinositol glycan anchor biosynthesis%2C class Q%2C transcript variant X1 && sp|Q9QYT7|PIGQ_MOUSE Phosphatidylinositol N-acetylglucosaminyltransferase subunit Q OS=Mus musculus OX=10090 GN=Pigq PE=1 SV=3 && PF05024:N-acetylglucosaminyl transferase component (Gpi1)	-
127515012	273.732	206.024	191.424	127.664	143.984	113.961	223.727	128.537	0.799945	0.0037121	0.0828046	LOC127515012	NC_067225.1	10456942	10514348	-	13611	protein_coding	inositol polyphosphate-4-phosphatase type I Ab%2C transcript variant X5 && sp|Q96PE3|INP4A_HUMAN Inositol polyphosphate-4-phosphatase type I A OS=Homo sapiens OX=9606 GN=INPP4A PE=1 SV=1 && -	-
127514906	126.414	99.2319	144.545	74.9775	56.7528	44.4257	123.397	58.7187	1.07196	0.00371944	0.0828578	LOC127514906	NC_067225.1	31005855	31044209	+	4770	protein_coding	ubiquitin-like modifier activating enzyme 7%2C transcript variant X1 && sp|Q29504|UBA1_RABIT Ubiquitin-like modifier-activating enzyme 1 OS=Oryctolagus cuniculus OX=9986 GN=UBA1 PE=1 SV=1 && PF16190:Ubiquitin-activating enzyme E1 FCCH domain|PF00899:ThiF family|PF09358:Ubiquitin fold domain|PF10585:Ubiquitin-activating enzyme active site|PF16191:Ubiquitin-activating enzyme E1 four-helix bundle	-
127514431	2842.83	2654.69	2290.26	1931.18	1985.3	1987.57	2595.93	1968.01	0.399492	0.00374258	0.0832624	LOC127514431	NC_067220.1	30098465	30131218	-	3498	protein_coding	SMAD family member 1%2C transcript variant X2 && sp|Q9I8V2|SMAD1_DANRE Mothers against decapentaplegic homolog 1 OS=Danio rerio OX=7955 GN=smad1 PE=2 SV=1 && -	MH1
127523854	473.805	407.323	230.491	226.959	153.443	240.478	370.54	206.96	0.839575	0.00380595	0.0845598	LOC127523854	NC_067221.1	5395701	5402540	+	4049	protein_coding	RING finger protein 212B-like && sp|Q5RBV9|R212B_PONAB RING finger protein 212B OS=Pongo abelii OX=9601 GN=RNF212B PE=2 SV=1 && -	-
127513994	224.958	244.772	172.868	291.804	358.384	385.344	214.199	345.177	-0.688334	0.00383442	0.0850793	LOC127513994	NC_067225.1	20185715	20197018	+	1526	protein_coding	integrin subunit beta 3 binding protein%2C transcript variant X1 && - && PF06729:Kinetochore component, CENP-R	-
127504460	1637.41	1409.09	1545.07	1965.63	2170.27	1929.62	1530.53	2021.84	-0.401642	0.0038875	0.0861428	LOC127504460	NC_067241.1	7113629	7162799	-	5541	protein_coding	Rho guanine nucleotide exchange factor (GEF) 10-like b%2C transcript variant X2 && sp|A2AWP8|ARGAL_MOUSE Rho guanine nucleotide exchange factor 10-like protein OS=Mus musculus OX=10090 GN=Arhgef10l PE=1 SV=1 && PF00621:RhoGEF domain	-
127512531	0	11.3408	22.4631	0	0	0	11.268	0	5.92373	0.00388835	1	LOC127512531	NC_067224.1	39102285	39125797	+	5439	protein_coding	low-density lipoprotein receptor related-protein 13%2C transcript variant X1 && sp|P98163|YL_DROME Putative vitellogenin receptor OS=Drosophila melanogaster OX=7227 GN=yl PE=1 SV=2 && PF00058:Low-density lipoprotein receptor repeat class B|PF07645:Calcium-binding EGF domain|PF00057:Low-density lipoprotein receptor domain class A	-
127522624	9.95389	2.8352	14.6498	0	0	0	9.1463	0	5.62169	0.00390659	1	LOC127522624	NC_067230.1	10572327	10618266	+	9449	protein_coding	APC regulator of WNT signaling pathway 2%2C transcript variant X2 && sp|Q9Z1K7|APCL_MOUSE Adenomatous polyposis coli protein 2 OS=Mus musculus OX=10090 GN=Apc2 PE=1 SV=1 && PF05923:APC repeat|PF00514:Armadillo/beta-catenin-like repeat|PF05924:SAMP Motif|PF18797:Adenomatous polyposis coli (APC) repeat|PF05956:APC basic domain|PF16629:Armadillo-associated region on APC	-
127505538	1513.99	1400.59	1399.55	1081.09	1101.43	1086.5	1438.04	1089.67	0.400183	0.00391632	0.0866666	LOC127505538	NC_067241.1	12684628	12689497	+	2498	protein_coding	PTEN induced kinase 1 && sp|Q9BXM7|PINK1_HUMAN Serine/threonine-protein kinase PINK1, mitochondrial OS=Homo sapiens OX=9606 GN=PINK1 PE=1 SV=1 && PF00069:Protein kinase domain	-
127505189	3648.1	3282.21	2320.53	4271.69	4044.16	4600.95	3083.62	4305.6	-0.481634	0.00392591	0.0867528	LOC127505189	NC_067241.1	30180589	30189695	+	1399	protein_coding	ADP-ribosylation factor-like 6 interacting protein 5b && sp|Q8R5J9|PRAF3_MOUSE PRA1 family protein 3 OS=Mus musculus OX=10090 GN=Arl6ip5 PE=1 SV=2 && PF03208:PRA1 family protein	-
127509499	471.814	515.061	418.008	627.177	640.046	751.373	468.294	672.865	-0.522998	0.00393058	0.0867528	LOC127509499	NC_067222.1	29615281	29636641	-	1989	lncRNA	uncharacterized LOC127509499%2C transcript variant X2 && - && -	-
127497358	1140.72	1087.77	1247.19	1495.5	1550.19	1554.9	1158.56	1533.53	-0.404579	0.00393821	0.0868067	LOC127497358	NC_067235.1	17506120	17528097	-	3617	protein_coding	polycomb protein SCMH1-like%2C transcript variant X2 && sp|Q96GD3|SCMH1_HUMAN Polycomb protein SCMH1 OS=Homo sapiens OX=9606 GN=SCMH1 PE=1 SV=1 && PF12140:SLED domain|PF02820:mbt repeat|PF00536:SAM domain (Sterile alpha motif)|PF17208:RNA binding Region	-
127507430	692.791	581.215	802.811	904.796	1114.04	948.391	692.272	989.075	-0.51475	0.00395947	0.0871605	LOC127507430	NC_067243.1	24333660	24405310	-	6786	protein_coding	kinesin family member 21A && sp|Q7Z4S6|KI21A_HUMAN Kinesin-like protein KIF21A OS=Homo sapiens OX=9606 GN=KIF21A PE=1 SV=2 && PF00400:WD domain, G-beta repeat|PF00225:Kinesin motor domain	-
127503806	286.672	333.608	295.927	663.652	444.564	369.892	305.402	492.703	-0.689659	0.00399626	0.0878547	zgc_77262	NC_067240.1	16783454	16789513	-	4875	protein_coding	uncharacterized protein LOC402952 homolog && sp|Q6IQ97|RBM41_DANRE RNA-binding protein 4.1 OS=Danio rerio OX=7955 GN=rbm4.1 PE=1 SV=1 && PF00076:RNA recognition motif. (a.k.a. RRM, RBD, or RNP domain)	-
127516103	2601.95	2874.89	1840.02	1434.7	1552.29	2034.89	2438.95	1673.96	0.542883	0.00403252	0.0885355	LOC127516103	NC_067226.1	6363152	6390301	-	2543	protein_coding	aldehyde dehydrogenase 1 family%2C member A2 && sp|O94788|AL1A2_HUMAN Retinal dehydrogenase 2 OS=Homo sapiens OX=9606 GN=ALDH1A2 PE=1 SV=3 && PF00171:Aldehyde dehydrogenase family	-
127494060	12.9401	0	20.5098	0	0	0	11.1499	0	5.90744	0.00406736	1	LOC127494060	NC_067233.1	18749672	18752769	-	3098	protein_coding	G protein-coupled receptor 151 && sp|Q8TDV0|GP151_HUMAN G-protein coupled receptor 151 OS=Homo sapiens OX=9606 GN=GPR151 PE=1 SV=1 && PF00001:7 transmembrane receptor (rhodopsin family)	-
127494817	25.8801	11.3408	5.85993	0	1.05098	0.965775	14.3603	0.672251	4.41604	0.00411795	0.0902926	LOC127494817	NC_067233.1	16824569	16845578	+	4268	protein_coding	annexin A6%2C transcript variant X3 && sp|P79134|ANXA6_BOVIN Annexin A6 OS=Bos taurus OX=9913 GN=ANXA6 PE=1 SV=2 && PF00191:Annexin	-
127515559	870.965	957.351	753.001	1231.05	1047.83	1311.52	860.439	1196.8	-0.476131	0.00413701	0.0905918	LOC127515559	NC_067226.1	8449374	8453817	-	1736	protein_coding	acidic (leucine-rich) nuclear phosphoprotein 32 family%2C member A%2C transcript variant X1 && sp|P51122|AN32A_BOVIN Acidic leucine-rich nuclear phosphoprotein 32 family member A OS=Bos taurus OX=9913 GN=ANP32A PE=1 SV=2 && PF14580:Leucine-rich repeat	-
127512731	60.7187	46.3082	97.6655	33.4359	22.0705	16.4182	68.2308	23.9749	1.50973	0.0041465	0.090681	LOC127512731	NC_067224.1	42724582	42736086	+	1837	protein_coding	endoplasmic reticulum chaperone BiP-like && sp|Q90593|BIP_CHICK Endoplasmic reticulum chaperone BiP OS=Gallus gallus OX=9031 GN=HSPA5 PE=1 SV=1 && PF00012:Hsp70 protein	-
127524420	372.275	360.07	256.86	497.486	495.011	502.203	329.735	498.233	-0.59551	0.00416681	0.0910063	LOC127524420	NC_067232.1	6276535	6280672	+	1412	protein_coding	sideroflexin 4%2C transcript variant X1 && sp|A8E7G5|SFXN4_DANRE Sideroflexin-4 OS=Danio rerio OX=7955 GN=sfxn4 PE=2 SV=1 && PF03820:Tricarboxylate carrier	-
127520912	264.773	265.563	179.705	102.334	107.2	176.737	236.68	128.757	0.877049	0.00418367	0.0912157	LOC127520912	NC_067229.1	29870332	29871599	+	413	protein_coding	molybdopterin synthase sulfur carrier subunit && sp|O96033|MOC2A_HUMAN Molybdopterin synthase sulfur carrier subunit OS=Homo sapiens OX=9606 GN=MOCS2 PE=1 SV=1 && -	-
127500743	442.948	445.126	532.277	338.412	339.466	269.451	473.45	315.776	0.584774	0.00418914	0.0912157	LOC127500743	NC_067238.1	24994654	25023251	+	3413	protein_coding	POC1 centriolar protein homolog B (Chlamydomonas)%2C like%2C transcript variant X1 && sp|Q8N4A0|GALT4_HUMAN Polypeptide N-acetylgalactosaminyltransferase 4 OS=Homo sapiens OX=9606 GN=GALNT4 PE=1 SV=2 && PF00652:Ricin-type beta-trefoil lectin domain|PF00535:Glycosyl transferase family 2	-
127518265	6.96772	1.89013	52.7394	3.03963	0	0	20.5324	1.01321	4.34309	0.00419813	0.0912157	LOC127518265	NC_067228.1	19092027	19189045	+	6170	protein_coding	sodium leak channel%2C non-selective%2C transcript variant X4 && sp|Q6Q760|NALCN_RAT Sodium leak channel non-selective protein OS=Rattus norvegicus OX=10116 GN=Nalcn PE=1 SV=1 && PF00520:Ion transport protein	-
127524860	21331.2	21932.1	15544.4	28986.9	24630.7	25655.8	19602.6	26424.5	-0.43083	0.00420189	0.0912157	LOC127524860	NC_067232.1	13123275	13126147	-	1255	protein_coding	phosphoglycerate mutase 1a && sp|P18669|PGAM1_HUMAN Phosphoglycerate mutase 1 OS=Homo sapiens OX=9606 GN=PGAM1 PE=1 SV=2 && PF00300:Histidine phosphatase superfamily (branch 1)	-
127504136	1828.53	1869.34	1295.04	2287.83	2178.68	2455	1664.3	2307.17	-0.471229	0.00420367	0.0912157	LOC127504136	NC_067240.1	15678058	15682792	-	1242	protein_coding	replication factor C (activator 1) 2 && sp|P53033|RFC2_CHICK Replication factor C subunit 2 OS=Gallus gallus OX=9031 GN=RFC2 PE=2 SV=1 && PF08542:Replication factor C C-terminal domain|PF00004:ATPase family associated with various cellular activities (AAA)	-
127506245	1374.63	1324.98	1281.37	1630.25	1833.96	1757.71	1327	1740.64	-0.391443	0.00424011	0.0918874	LOC127506245	NC_067242.1	2788929	2795837	-	3406	protein_coding	Kruppel-like factor 6a && sp|O35819|KLF6_RAT Krueppel-like factor 6 OS=Rattus norvegicus OX=10116 GN=Klf6 PE=2 SV=2 && -	zf-C2H2
127506525	990.412	1066.98	1405.41	766.999	921.708	720.468	1154.27	803.059	0.52366	0.00424767	0.0919322	LOC127506525	NC_067243.1	2732197	2757124	-	6689	protein_coding	zinc finger C3H1 domain-containing protein%2C transcript variant X1 && sp|O60293|ZC3H1_HUMAN Zinc finger C3H1 domain-containing protein OS=Homo sapiens OX=9606 GN=ZFC3H1 PE=1 SV=3 && PF10650:Putative zinc-finger domain	-
127497524	231.926	211.695	190.448	124.625	140.831	105.27	211.356	123.575	0.775083	0.00425584	0.0919899	LOC127497524	NC_067235.1	24438593	24461714	-	3921	protein_coding	nuclear receptor subfamily 4%2C group A%2C member 3%2C transcript variant X1 && sp|P51179|NR4A3_RAT Nuclear receptor subfamily 4 group A member 3 OS=Rattus norvegicus OX=10116 GN=Nr4a3 PE=1 SV=1 && PF00105:Zinc finger, C4 type (two domains)|PF00104:Ligand-binding domain of nuclear hormone receptor	NGFIB-like
127512426	266.764	271.234	258.814	136.783	182.87	171.908	265.604	163.854	0.697026	0.00426495	0.0920678	LOC127512426	NC_067224.1	30725412	30732310	+	3338	protein_coding	zinc finger DHHC-type palmitoyltransferase 12b && sp|E7F021|ZD12B_DANRE Palmitoyltransferase ZDHHC12-B OS=Danio rerio OX=7955 GN=zdhhc12b PE=3 SV=1 && PF01529:DHHC palmitoyltransferase	-
127495999	406.119	502.775	423.868	597.794	685.238	626.788	444.254	636.607	-0.518641	0.00427189	0.0920989	LOC127495999	NC_067234.1	20321808	20461654	+	4642	protein_coding	BTB and CNC homology 1%2C basic leucine zipper transcription factor 1 a%2C transcript variant X1 && sp|P97302|BACH1_MOUSE Transcription regulator protein BACH1 OS=Mus musculus OX=10090 GN=Bach1 PE=1 SV=1 && PF03131:bZIP Maf transcription factor|PF00651:BTB/POZ domain	ZBTB
127513339	499.685	499.94	562.553	381.98	338.415	362.166	520.726	360.854	0.528959	0.00430818	0.0927618	LOC127513339	NC_067224.1	22667231	22708664	+	4123	protein_coding	ectodysplasin A%2C transcript variant X1 && sp|Q9BEG5|EDA_BOVIN Ectodysplasin-A OS=Bos taurus OX=9913 GN=EDA PE=3 SV=2 && PF00229:TNF(Tumour Necrosis Factor) family	-
127501761	516.607	438.51	658.266	369.821	364.689	334.158	537.794	356.223	0.594288	0.00431873	0.0928694	LOC127501761	NC_067239.1	18360092	18417642	-	10025	protein_coding	BTB (POZ) domain containing 7%2C transcript variant X1 && sp|Q8CFE5|BTBD7_MOUSE BTB/POZ domain-containing protein 7 OS=Mus musculus OX=10090 GN=Btbd7 PE=2 SV=1 && -	ZBTB
127524764	2125.16	1988.42	1738.45	1192.55	1515.51	1567.45	1950.67	1425.17	0.452779	0.00432922	0.0929754	LOC127524764	NC_067232.1	20522684	20539575	+	6957	protein_coding	suppressor of cytokine signaling 5b && sp|O54928|SOCS5_MOUSE Suppressor of cytokine signaling 5 OS=Mus musculus OX=10090 GN=Socs5 PE=1 SV=2 && PF00017:SH2 domain|PF12610:Suppressor of cytokine signalling|PF07525:SOCS box	-
127504542	1502.04	1211.57	1051.86	1974.75	1467.17	1904.51	1255.16	1782.14	-0.505941	0.0043474	0.0931736	LOC127504542	NC_067241.1	9546278	9548297	+	898	protein_coding	pancreatic progenitor cell differentiation and proliferation factor b && sp|Q6PBI2|PDPFB_DANRE Pancreatic progenitor cell differentiation and proliferation factor B OS=Danio rerio OX=7955 GN=ppdpfb PE=3 SV=1 && PF15060:Differentiation and proliferation regulator	-
127507582	323.501	310.927	209.004	465.063	385.709	476.127	281.144	442.3	-0.653938	0.004357	0.0931736	LOC127507582	NC_067243.1	13657272	13671511	-	1932	protein_coding	DnaJ (Hsp40) homolog%2C subfamily C%2C member 24 && sp|Q0VBY7|DJC24_BOVIN DnaJ homolog subfamily C member 24 OS=Bos taurus OX=9913 GN=DNAJC24 PE=2 SV=3 && PF00226:DnaJ domain|PF05207:CSL zinc finger	-
127514389	613.16	619.963	442.425	871.36	736.736	819.943	558.516	809.346	-0.535198	0.00436055	0.0931736	LOC127514389	NC_067225.1	29787927	29789060	-	528	protein_coding	reactive oxygen species modulator 1 && sp|A4QNF3|ROMO1_XENTR Reactive oxygen species modulator 1 OS=Xenopus tropicalis OX=8364 GN=romo1 PE=3 SV=1 && -	-
127499354	414.082	395.037	536.184	672.771	726.226	579.465	448.434	659.487	-0.556281	0.00436073	0.0931736	LOC127499354	NC_067237.1	29125721	29291901	+	7978	protein_coding	FERM domain containing 4A%2C transcript variant X4 && sp|Q8BIE6|FRM4A_MOUSE FERM domain-containing protein 4A OS=Mus musculus OX=10090 GN=Frmd4a PE=1 SV=2 && PF09380:FERM C-terminal PH-like domain|PF00373:FERM central domain|PF11819:Domain of unknown function (DUF3338)|PF09379:FERM N-terminal domain	-
127518304	5688.65	6655.15	10771.5	13733	11624.9	9379.61	7705.11	11579.2	-0.587631	0.00436785	0.0932067	si_ch211-67e16.11	NC_067228.1	23579888	23587971	+	2461	protein_coding	uncharacterized si_ch211-67e16.11 && - && -	-
127516573	2598.96	2759.59	2364.48	3198.7	3220.2	3627.45	2574.34	3348.78	-0.379462	0.00439196	0.0934457	LOC127516573	NC_067226.1	40814921	40821395	-	1382	protein_coding	thymidylate synthetase && sp|P04818|TYSY_HUMAN Thymidylate synthase OS=Homo sapiens OX=9606 GN=TYMS PE=1 SV=3 && PF00303:Thymidylate synthase	-
127498743	1598.59	1605.67	1670.08	1097.31	1249.61	1325.04	1624.78	1223.99	0.408572	0.00439546	0.0934457	LOC127498743	NC_067221.1	16105245	16124630	-	5161	protein_coding	cytosolic phospholipase A2%2C transcript variant X1 && sp|P50392|PA24A_DANRE Cytosolic phospholipase A2 OS=Danio rerio OX=7955 GN=pla2g4a PE=2 SV=1 && PF00168:C2 domain|PF01735:Lysophospholipase catalytic domain	-
127512505	181.161	283.52	282.253	125.638	169.207	134.243	248.978	143.029	0.8006	0.00440103	0.0934457	LOC127512505	NC_067224.1	27086544	27099455	-	5162	protein_coding	transmembrane channel-like 2b && sp|F1QZE9|TMC2B_DANRE Transmembrane channel-like protein 2-B OS=Danio rerio OX=7955 GN=tmc2b PE=2 SV=2 && PF07810:TMC domain	-
127507038	583.298	643.59	402.382	832.858	752.5	827.669	543.09	804.343	-0.566563	0.00440686	0.0934457	LOC127507038	NC_067243.1	4988803	4994303	+	1399	protein_coding	cytosolic iron-sulfur assembly component 2A && sp|Q3T0U7|CIA2A_BOVIN Cytosolic iron-sulfur assembly component 2A OS=Bos taurus OX=9913 GN=CIAO2A PE=2 SV=1 && PF01883:Iron-sulfur cluster assembly protein	-
127512637	73.6588	51.0335	84.969	39.5152	12.6117	20.2813	69.8871	24.1361	1.53258	0.00440697	0.0934457	LOC127512637	NC_067224.1	31999797	32006280	+	5855	lncRNA	uncharacterized LOC127512637%2C transcript variant X1 && - && -	-
127503556	6.96772	21.7365	24.4164	46.6076	71.4665	52.1519	17.7069	56.742	-1.67774	0.00441767	0.0935539	LOC127503556	NC_067240.1	23745225	23748930	-	1652	protein_coding	P2Y purinoceptor 14-like && sp|Q9ESG6|P2Y14_MOUSE P2Y purinoceptor 14 OS=Mus musculus OX=10090 GN=P2ry14 PE=2 SV=1 && PF00001:7 transmembrane receptor (rhodopsin family)	-
127501920	1675.24	1503.6	1896.66	2665.75	2306.9	1975.01	1691.83	2315.89	-0.45295	0.00443365	0.0937736	LOC127501920	NC_067239.1	32535372	32545608	-	2845	protein_coding	PRP39 pre-mRNA processing factor 39 homolog (yeast) && sp|Q1JPZ7|PRP39_DANRE Pre-mRNA-processing factor 39 OS=Danio rerio OX=7955 GN=prpf39 PE=2 SV=2 && -	-
127499514	222.967	252.332	196.308	137.796	134.525	131.345	223.869	134.556	0.734722	0.00447527	0.0945344	LOC127499514	NC_067237.1	29870787	29889106	-	3231	protein_coding	telomere repeat binding bouquet formation protein 1%2C transcript variant X1 && sp|Q1LX29|TERB1_DANRE Telomere repeats-binding bouquet formation protein 1 OS=Danio rerio OX=7955 GN=ccdc79 PE=3 SV=2 && -	-
127496115	3.98156	11.3408	10.7432	0	0	0	8.68852	0	5.54891	0.00448583	1	LOC127496115	NC_067234.1	16310288	16334912	+	9921	protein_coding	protocadherin Fat 4%2C transcript variant X1 && sp|Q2PZL6|FAT4_MOUSE Protocadherin Fat 4 OS=Mus musculus OX=10090 GN=Fat4 PE=1 SV=2 && PF00028:Cadherin domain	-
127513515	1615.52	1530.06	1204.22	1012.2	1055.18	1106.78	1449.93	1058.05	0.45451	0.00453144	0.0956001	LOC127513515	NC_067224.1	25831048	25847456	-	4372	protein_coding	acyl-CoA synthetase long chain family member 4b%2C transcript variant X1 && sp|Q9QUJ7|ACSL4_MOUSE Long-chain-fatty-acid--CoA ligase 4 OS=Mus musculus OX=10090 GN=Acsl4 PE=1 SV=2 && PF00501:AMP-binding enzyme	-
127519268	1269.12	1448.79	1090.92	961.536	911.198	909.76	1269.61	927.498	0.453069	0.00455026	0.0958764	LOC127519268	NC_067228.1	7858559	7921961	-	2631	protein_coding	GULP PTB domain containing engulfment adaptor 1a%2C transcript variant X8 && sp|Q32PV0|GULP1_DANRE PTB domain-containing engulfment adapter protein 1 OS=Danio rerio OX=7955 GN=gulp1 PE=2 SV=1 && PF00640:Phosphotyrosine interaction domain (PTB/PID)	-
127503191	129.401	76.5503	47.8561	28.3699	26.2745	41.5283	84.6023	32.0576	1.3979	0.00456204	0.0960038	LOC127503191	NC_067240.1	18762736	18772394	-	1608	protein_coding	carbonic anhydrase IV c && sp|P48284|CAH4_RAT Carbonic anhydrase 4 OS=Rattus norvegicus OX=10116 GN=Ca4 PE=1 SV=1 && PF00194:Eukaryotic-type carbonic anhydrase	-
127509158	1650.35	1754.99	1416.15	2120.65	2079.89	2156.58	1607.16	2119.04	-0.398866	0.00459702	0.0966183	LOC127509158	NC_067222.1	36519764	36535340	+	3204	protein_coding	sorting nexin 8a && sp|Q9Y5X2|SNX8_HUMAN Sorting nexin-8 OS=Homo sapiens OX=9606 GN=SNX8 PE=1 SV=1 && PF00787:PX domain	-
127515521	1648.36	1429.88	1233.52	1875.45	1959.02	1959.56	1437.25	1931.34	-0.426351	0.00464322	0.0974668	LOC127515521	NC_067226.1	14020719	14032480	-	2445	protein_coding	ATP-binding cassette%2C sub-family F (GCN20)%2C member 2b && sp|Q99LE6|ABCF2_MOUSE ATP-binding cassette sub-family F member 2 OS=Mus musculus OX=10090 GN=Abcf2 PE=1 SV=1 && PF00005:ABC transporter|PF12848:ABC transporter	-
127514941	8.9585	0.945065	18.5564	0	0	0	9.48667	0	5.67438	0.00467729	1	LOC127514941	NC_067220.1	34831267	34836481	+	5215	protein_coding	leucine rich repeat transmembrane neuronal 1 && sp|A1A4H9|LRRT1_BOVIN Leucine-rich repeat transmembrane neuronal protein 1 OS=Bos taurus OX=9913 GN=LRRTM1 PE=2 SV=1 && PF13855:Leucine rich repeat	-
127523351	4729.09	4562.78	6351.19	3685.04	4317.42	3444.92	5214.35	3815.79	0.450559	0.00467746	0.0980626	LOC127523351	NC_067231.1	21995575	22021906	+	9321	protein_coding	fatty acid synthase && sp|P12276|FAS_CHICK Fatty acid synthase OS=Gallus gallus OX=9031 GN=FASN PE=1 SV=5 && PF08659:KR domain|PF13602:Zinc-binding dehydrogenase|PF16197:Ketoacyl-synthetase C-terminal extension|PF02801:Beta-ketoacyl synthase, C-terminal domain|PF14765:Polyketide synthase dehydratase|PF00550:Phosphopantetheine attachment site|PF00975:Thioesterase domain|PF00698:Acyl transferase do…	-
127522279	190.119	214.53	214.864	105.374	149.239	102.372	206.504	118.995	0.796496	0.00468987	0.0981223	LOC127522279	NC_067230.1	27547674	27554224	+	2093	protein_coding	SH2 domain containing 5%2C transcript variant X4 && sp|Q6ZV89|SH2D5_HUMAN SH2 domain-containing protein 5 OS=Homo sapiens OX=9606 GN=SH2D5 PE=1 SV=2 && PF00640:Phosphotyrosine interaction domain (PTB/PID)	-
127514234	64.7003	105.847	43.9495	24.317	30.4784	25.1102	71.499	26.6352	1.42601	0.00469347	0.0981223	LOC127514234	NC_067225.1	24950139	24959685	-	2551	protein_coding	saxiphilin && sp|P02789|TRFE_CHICK Ovotransferrin OS=Gallus gallus OX=9031 PE=1 SV=2 && PF00405:Transferrin	-
127517630	57.7326	66.1546	100.595	16.2113	46.243	10.6235	74.8275	24.3593	1.62388	0.00469791	0.0981223	si_dkey-91m11.5	NC_067227.1	20177381	20226559	+	6404	protein_coding	PH_BCR_vertebrate and RhoGAP_Bcr domain-containing protein%2C transcript variant X1 && sp|P11274|BCR_HUMAN Breakpoint cluster region protein OS=Homo sapiens OX=9606 GN=BCR PE=1 SV=2 && PF00168:C2 domain|PF09036:Bcr-Abl oncoprotein oligomerisation domain|PF00620:RhoGAP domain|PF00621:RhoGEF domain	-
127497698	414.082	461.192	493.211	276.606	334.211	315.809	456.162	308.875	0.562706	0.00472101	0.0984819	LOC127497698	NC_067235.1	25079889	25108365	+	6328	protein_coding	lipase%2C hormone-sensitive b%2C transcript variant X1 && sp|Q05469|LIPS_HUMAN Hormone-sensitive lipase OS=Homo sapiens OX=9606 GN=LIPE PE=1 SV=4 && PF07859:alpha/beta hydrolase fold|PF06350:Hormone-sensitive lipase (HSL) N-terminus	-
127494603	2324.23	1788.06	2141.8	1680.91	1519.71	1451.56	2084.7	1550.73	0.426842	0.00473174	0.0985829	LOC127494603	NC_067233.1	1326375	1331137	-	1415	protein_coding	intelectin 3 && sp|P0DMV4|ITLN_ONCMY Intelectin OS=Oncorhynchus mykiss OX=8022 GN=itln PE=1 SV=1 && -	-
127498959	2664.66	2209.56	1901.55	1535.01	1434.59	1895.82	2258.59	1621.8	0.477602	0.00474725	0.0987481	LOC127498959	NC_067236.1	8710544	8722726	-	1618	protein_coding	calmodulin 1a && sp|P0DP23|CALM1_HUMAN Calmodulin-1 OS=Homo sapiens OX=9606 GN=CALM1 PE=1 SV=1 && PF13499:EF-hand domain pair	-
127494116	1037.2	955.461	571.343	554.226	554.916	569.807	854.667	559.65	0.610803	0.00475769	0.0987481	LOC127494116	NC_067233.1	15549276	15558014	-	1272	protein_coding	quinoid dihydropteridine reductase a && sp|P11348|DHPR_RAT Dihydropteridine reductase OS=Rattus norvegicus OX=10116 GN=Qdpr PE=1 SV=1 && PF00106:short chain dehydrogenase	-
novel.380	12.9401	17.0112	23.4397	2.02642	3.15293	0.965775	17.797	2.04838	3.12898	0.00476296	0.0987481	-	NC_067228.1	30264500	30267820	+	644	-	- && - && -	-
127517615	911.776	1071.7	794.997	1200.65	1223.34	1428.38	926.159	1284.12	-0.471452	0.00476586	0.0987481	LOC127517615	NC_067227.1	6764031	6774393	+	2124	protein_coding	eukaryotic translation initiation factor 2 subunit 2-like%2C transcript variant X2 && sp|P20042|IF2B_HUMAN Eukaryotic translation initiation factor 2 subunit 2 OS=Homo sapiens OX=9606 GN=EIF2S2 PE=1 SV=2 && PF01873:Domain found in IF2B/IF5	-
127522597	2930.43	2863.55	2792.26	4260.55	3348.42	3614.9	2862.08	3741.29	-0.3865	0.00476918	0.0987481	LOC127522597	NC_067230.1	15641776	15646765	-	2016	protein_coding	CCHC-type zinc finger%2C nucleic acid binding protein b%2C transcript variant X3 && - && PF00098:Zinc knuckle	-
127515349	303.594	399.763	247.094	211.761	194.431	172.874	316.817	193.022	0.715464	0.00477927	0.0988027	LOC127515349	NC_067226.1	32517291	32538474	-	6902	protein_coding	ankyrin repeat and death domain containing 1A%2C transcript variant X3 && sp|Q495B1|AKD1A_HUMAN Ankyrin repeat and death domain-containing protein 1A OS=Homo sapiens OX=9606 GN=ANKDD1A PE=2 SV=2 && PF12796:Ankyrin repeats (3 copies)	-
127510586	31.8524	17.9562	6.83659	0	4.20391	0	18.8818	1.4013	3.77817	0.00478363	0.0988027	LOC127510586	NC_067223.1	21440062	21448926	-	4595	protein_coding	NLR family CARD domain-containing protein 3-like%2C transcript variant X1 && sp|Q14142|TRI14_HUMAN Tripartite motif-containing protein 14 OS=Homo sapiens OX=9606 GN=TRIM14 PE=1 SV=2 && PF13765:SPRY-associated domain|PF14484:Fish-specific NACHT associated domain|PF17779:NOD2 winged helix domain|PF05729:NACHT domain|PF17776:NLRC4 helical domain HD2	-
127523392	6027.08	5255.51	4906.72	3949.49	4298.5	4277.42	5396.43	4175.14	0.370161	0.00480335	0.0990877	LOC127523392	NC_067231.1	16495115	16505332	-	2898	protein_coding	mitogen-activated protein kinase kinase kinase 8 && sp|P41279|M3K8_HUMAN Mitogen-activated protein kinase kinase kinase 8 OS=Homo sapiens OX=9606 GN=MAP3K8 PE=1 SV=2 && PF00069:Protein kinase domain	-
127500109	1041.18	866.625	938.566	751.801	686.289	623.891	948.789	687.327	0.465124	0.00481039	0.0991105	LOC127500109	NC_067237.1	12812219	12815835	+	2396	protein_coding	forkhead box F1 && sp|A1L1S5|FOXF1_DANRE Forkhead box protein F1 OS=Danio rerio OX=7955 GN=foxf1 PE=2 SV=1 && PF00250:Forkhead domain	Fork head
127517920	9.95389	13.2309	2.92997	0	0	0	8.70492	0	5.55144	0.0048405	1	LOC127517920	NC_067227.1	10971368	10978763	-	1822	protein_coding	MAP kinase-activated protein kinase 2-like && sp|P49137|MAPK2_HUMAN MAP kinase-activated protein kinase 2 OS=Homo sapiens OX=9606 GN=MAPKAPK2 PE=1 SV=1 && PF00069:Protein kinase domain	-
127516173	73.6588	84.1108	96.6889	121.585	171.309	182.532	84.8195	158.475	-0.901807	0.00484065	0.0995183	LOC127516173	NC_067226.1	34729404	34732757	-	3128	protein_coding	uncharacterized LOC127516173 && - && PF05461:Apolipoprotein L	-
127508292	3501.78	3789.71	5410.67	3454.03	3049.94	2239.63	4234.05	2914.53	0.538853	0.00484207	0.0995183	LOC127508292	NC_067222.1	41649715	41679314	+	5078	protein_coding	sterol regulatory element binding transcription factor 1 && sp|P36956|SRBP1_HUMAN Sterol regulatory element-binding protein 1 OS=Homo sapiens OX=9606 GN=SREBF1 PE=1 SV=2 && PF00010:Helix-loop-helix DNA-binding domain	bHLH
127514135	2577.06	2351.32	3159.48	3872.49	3471.38	3442.99	2695.95	3595.62	-0.415474	0.00484953	0.0995492	LOC127514135	NC_067225.1	4848467	4867616	+	2457	protein_coding	reticulon 4a%2C transcript variant X1 && sp|Q99P72|RTN4_MOUSE Reticulon-4 OS=Mus musculus OX=10090 GN=Rtn4 PE=1 SV=2 && PF02453:Reticulon	-
127514035	199.078	221.145	155.288	356.65	262.745	312.911	191.837	310.768	-0.695949	0.00485614	0.0995568	LOC127514035	NC_067225.1	24677137	24679384	-	1121	protein_coding	von Hippel-Lindau tumor suppressor && sp|P40338|VHL_MOUSE von Hippel-Lindau disease tumor suppressor OS=Mus musculus OX=10090 GN=Vhl PE=1 SV=1 && PF17211:VHL box domain|PF01847:VHL beta domain	-
127520824	88.5896	82.2207	62.5059	20.2642	24.1725	46.3572	77.7721	30.2646	1.35866	0.0048618	0.0995568	LOC127520824	NC_067229.1	7351893	7390641	-	5623	protein_coding	protein tyrosine phosphatase non-receptor type 4b%2C transcript variant X3 && sp|P29074|PTN4_HUMAN Tyrosine-protein phosphatase non-receptor type 4 OS=Homo sapiens OX=9606 GN=PTPN4 PE=1 SV=1 && PF00102:Protein-tyrosine phosphatase|PF09380:FERM C-terminal PH-like domain|PF00595:PDZ domain|PF00373:FERM central domain|PF09379:FERM N-terminal domain|PF08736:FERM adjacent (FA)	-
127525565	1623.48	1711.51	1819.51	1371.89	1327.39	1233.3	1718.17	1310.86	0.390467	0.00487313	0.0995719	LOC127525565	NC_067232.1	16007768	16014324	-	2448	protein_coding	endoplasmic reticulum lectin 1%2C transcript variant X1 && sp|Q5R8S4|ERLEC_PONAB Endoplasmic reticulum lectin 1 OS=Pongo abelii OX=9601 GN=ERLEC1 PE=2 SV=1 && PF07915:Glucosidase II beta subunit-like protein	-
127523270	390.192	397.873	311.553	239.117	223.858	255.93	366.539	239.635	0.612857	0.00487557	0.0995719	LOC127523270	NC_067231.1	28114591	28122269	+	1867	protein_coding	WW domain binding protein 2 && sp|Q8R478|WBP2_RAT WW domain-binding protein 2 OS=Rattus norvegicus OX=10116 GN=Wbp2 PE=1 SV=1 && PF02893:GRAM domain	-
novel.324	104.516	111.518	102.549	46.6076	51.4979	58.9123	106.194	52.3393	1.02022	0.00488039	0.0995719	-	NC_067227.1	655152	665255	+	5488	-	- && sp|P35072|TCB1_CAEBR Transposable element Tcb1 transposase OS=Caenorhabditis briggsae OX=6238 PE=3 SV=1 && -	-
127505318	1839.48	1840.04	1352.67	2677.91	2092.5	2199.07	1677.4	2323.16	-0.46986	0.00489403	0.0997284	LOC127505318	NC_067241.1	11603160	11619117	+	892	protein_coding	acid phosphatase 1%2C transcript variant X1 && sp|P11064|PPAC_BOVIN Low molecular weight phosphotyrosine protein phosphatase OS=Bos taurus OX=9913 GN=ACP1 PE=1 SV=3 && PF01451:Low molecular weight phosphotyrosine protein phosphatase	-
127521735	3.98156	0.945065	24.4164	0	0	0	9.781	0	5.71875	0.00492605	1	LOC127521735	NC_067229.1	45927463	46007264	+	7641	protein_coding	calcium/calmodulin-dependent protein kinase type II subunit beta%2C transcript variant X2 && sp|Q13554|KCC2B_HUMAN Calcium/calmodulin-dependent protein kinase type II subunit beta OS=Homo sapiens OX=9606 GN=CAMK2B PE=1 SV=3 && PF08332:Calcium/calmodulin dependent protein kinase II association domain|PF00069:Protein kinase domain	-
127516621	218.986	224.926	155.288	294.844	397.27	287.801	199.733	326.638	-0.709055	0.00493082	0.100356	LOC127516621	NC_067220.1	44817173	44825354	+	2457	protein_coding	dnaJ homolog subfamily A member 1-like && sp|Q5E954|DNJA1_BOVIN DnaJ homolog subfamily A member 1 OS=Bos taurus OX=9913 GN=DNAJA1 PE=2 SV=2 && PF01556:DnaJ C terminal domain|PF00226:DnaJ domain|PF00684:DnaJ central domain	-
127500038	4.97694	3.78026	17.5798	0	0	0	8.779	0	5.56296	0.00495991	1	LOC127500038	NC_067237.1	4483379	4564898	-	4911	protein_coding	LARGE xylosyl- and glucuronyltransferase 2%2C transcript variant X1 && sp|Q66PG1|LARG2_DANRE LARGE xylosyl- and glucuronyltransferase 2 OS=Danio rerio OX=7955 GN=large2 PE=2 SV=1 && PF01501:Glycosyl transferase family 8|PF13896:Glycosyl-transferase for dystroglycan	-
127506370	764.459	727.7	805.741	1355.67	1079.35	863.403	765.967	1099.48	-0.521335	0.004978	0.101193	LOC127506370	NC_067242.1	20717137	20731401	+	3148	protein_coding	phosphoenolpyruvate carboxykinase 2 (mitochondrial) && sp|Q16822|PCKGM_HUMAN Phosphoenolpyruvate carboxykinase [GTP], mitochondrial OS=Homo sapiens OX=9606 GN=PCK2 PE=1 SV=4 && PF00821:Phosphoenolpyruvate carboxykinase C-terminal P-loop domain|PF17297:Phosphoenolpyruvate carboxykinase N-terminal domain	-
127521895	2911.51	3016.65	3379.23	3847.16	4133.5	3939.4	3102.46	3973.35	-0.356918	0.00507538	0.103048	LOC127521895	NC_067229.1	1685775	1697498	-	4191	protein_coding	lamin B2 && sp|P21910|LAML2_XENLA Lamin-L(II) OS=Xenopus laevis OX=8355 PE=2 SV=1 && PF00932:Lamin Tail Domain|PF00038:Intermediate filament protein	-
127514426	15178.7	14950.9	12408.4	17488	17634.4	19545.4	14179.3	18222.6	-0.361945	0.00509789	0.103379	LOC127514426	NC_067225.1	24095592	24100030	+	1789	protein_coding	keratin 18b%2C transcript variant X2 && sp|Q7ZTS4|K1C18_DANRE Keratin, type I cytoskeletal 18 OS=Danio rerio OX=7955 GN=krt18 PE=1 SV=2 && PF00038:Intermediate filament protein	-
127517923	1893.23	2034.73	1907.41	2546.2	2448.78	2467.56	1945.12	2487.51	-0.354804	0.0051722	0.104759	LOC127517923	NC_067227.1	25335748	25373987	+	5893	protein_coding	oxysterol binding protein-like 9%2C transcript variant X3 && sp|A2A8Z1|OSBL9_MOUSE Oxysterol-binding protein-related protein 9 OS=Mus musculus OX=10090 GN=Osbpl9 PE=1 SV=1 && PF00169:PH domain|PF01237:Oxysterol-binding protein	-
127494569	8.9585	0	34.1829	1.01321	0	0	14.3805	0.337736	5.31294	0.0052055	0.105165	LOC127494569	NC_067233.1	7990508	8063901	+	4686	protein_coding	actin binding LIM protein family%2C member 3%2C transcript variant X1 && sp|O94929|ABLM3_HUMAN Actin-binding LIM protein 3 OS=Homo sapiens OX=9606 GN=ABLIM3 PE=1 SV=3 && PF16182:Putative adherens-junction anchoring region of AbLIM|PF00412:LIM domain	-
127514377	4214.48	3428.7	4495.54	5174.46	5458.78	5227.74	4046.24	5286.99	-0.385903	0.00521322	0.105165	LOC127514377	NC_067225.1	7517289	7536312	-	3563	protein_coding	caveolae associated protein 2b && sp|O95810|CAVN2_HUMAN Caveolae-associated protein 2 OS=Homo sapiens OX=9606 GN=CAVIN2 PE=1 SV=3 && -	-
127510750	309.566	341.169	417.032	207.708	210.196	264.622	355.922	227.509	0.645108	0.00521594	0.105165	LOC127510750	NC_067223.1	10079656	10135892	-	8897	protein_coding	stabilin 2%2C transcript variant X1 && sp|Q8WWQ8|STAB2_HUMAN Stabilin-2 OS=Homo sapiens OX=9606 GN=STAB2 PE=1 SV=3 && PF00193:Extracellular link domain|PF02469:Fasciclin domain|PF12947:EGF domain	-
127522674	145.327	129.474	125.989	231.012	214.4	211.505	133.596	218.972	-0.71302	0.00522308	0.105165	LOC127522674	NC_067221.1	41271405	41274679	+	959	protein_coding	RNA polymerase II%2C I and III subunit E%2C a%2C transcript variant X1 && sp|Q80UW8|RPAB1_MOUSE DNA-directed RNA polymerases I, II, and III subunit RPABC1 OS=Mus musculus OX=10090 GN=Polr2e PE=1 SV=1 && PF03871:RNA polymerase Rpb5, N-terminal domain|PF01191:RNA polymerase Rpb5, C-terminal domain	-
127514359	586.284	669.106	602.596	789.29	810.304	985.091	619.329	861.562	-0.476362	0.00522894	0.105165	LOC127514359	NC_067220.1	23967123	24020711	-	1688	protein_coding	SGT1 homolog%2C MIS12 kinetochore complex assembly cochaperone && sp|Q2KIK0|SGT1_BOVIN Protein SGT1 homolog OS=Bos taurus OX=9913 GN=SUGT1 PE=2 SV=1 && PF04969:CS domain|PF05002:SGS domain	-
127520201	1398.52	1338.21	1462.05	1692.06	2064.12	1788.62	1399.6	1848.27	-0.401089	0.00522997	0.105165	LOC127520201	NC_067229.1	45868806	45873927	-	5122	protein_coding	purine-rich element binding protein Bb && sp|Q6PHK6|PURB_DANRE Transcriptional activator protein Pur-beta OS=Danio rerio OX=7955 GN=purb PE=2 SV=3 && PF04845:PurA ssDNA and RNA-binding protein	-
127499768	2.98617	8.50559	23.4397	0	0	0.965775	11.6438	0.321925	5.00906	0.00526581	1	LOC127499768	NC_067237.1	14240101	14247208	-	3691	protein_coding	histidine decarboxylase%2C transcript variant X1 && sp|Q5EA83|DCHS_BOVIN Histidine decarboxylase OS=Bos taurus OX=9913 GN=HDC PE=2 SV=1 && PF00282:Pyridoxal-dependent decarboxylase conserved domain	-
127508946	158.267	172.002	207.051	102.334	76.7214	118.79	179.107	99.282	0.850002	0.00526737	0.10579	LOC127508946	NC_067220.1	4707141	4713185	+	2674	protein_coding	uncharacterized LOC127508946%2C transcript variant X1 && - && PF03747:ADP-ribosylglycohydrolase	-
127519004	8735.53	8270.27	8145.3	11347.9	10096.7	10198.6	8383.7	10547.8	-0.331284	0.00529448	0.1061	LOC127519004	NC_067228.1	24373212	24376587	+	1642	protein_coding	tubulin alpha chain-like && sp|P30436|TBA_ONCKE Tubulin alpha chain OS=Oncorhynchus keta OX=8018 PE=2 SV=2 && PF00091:Tubulin/FtsZ family, GTPase domain|PF03953:Tubulin C-terminal domain	-
127499068	73.6588	63.3194	71.2958	25.3302	22.0705	36.6995	69.4247	28.0334	1.30581	0.00529548	0.1061	LOC127499068	NC_067221.1	35004298	35031304	+	4239	protein_coding	kelch-like family member 24a%2C transcript variant X2 && sp|Q8BRG6|KLH24_MOUSE Kelch-like protein 24 OS=Mus musculus OX=10090 GN=Klhl24 PE=2 SV=2 && PF00651:BTB/POZ domain|PF01344:Kelch motif|PF07707:BTB And C-terminal Kelch	ZBTB
127512758	770.431	798.58	674.869	941.271	973.206	1185.01	747.96	1033.16	-0.466196	0.00530511	0.106166	LOC127512758	NC_067224.1	14159137	14173204	+	3281	protein_coding	long-chain-fatty-acid--CoA ligase ACSBG2-like && sp|Q7ZYC4|ACBG2_XENLA Long-chain-fatty-acid--CoA ligase ACSBG2 OS=Xenopus laevis OX=8355 GN=acsbg2 PE=2 SV=1 && PF00501:AMP-binding enzyme	-
127504777	390.192	419.609	345.736	563.344	545.458	536.971	385.179	548.591	-0.510041	0.00535327	0.107001	LOC127504777	NC_067241.1	8221013	8225950	+	1601	protein_coding	HAUS augmin-like complex%2C subunit 7 && sp|Q99871|HAUS7_HUMAN HAUS augmin-like complex subunit 7 OS=Homo sapiens OX=9606 GN=HAUS7 PE=1 SV=3 && -	-
127524565	1121.8	896.867	1495.26	688.982	976.359	658.659	1171.31	774.667	0.596708	0.00536523	0.107112	LOC127524565	NC_067232.1	33145983	33247057	-	5513	protein_coding	echinoderm microtubule-associated protein-like 4%2C transcript variant X7 && sp|Q3UMY5|EMAL4_MOUSE Echinoderm microtubule-associated protein-like 4 OS=Mus musculus OX=10090 GN=Eml4 PE=1 SV=1 && -	-
127512403	0	8.50559	34.1829	0	1.05098	0	14.2295	0.350326	5.29834	0.00538366	0.107273	LOC127512403	NC_067224.1	30300101	30362279	+	6481	protein_coding	ATPase sarcoplasmic/endoplasmic reticulum Ca2+ transporting 3%2C transcript variant X2 && sp|Q9YGL9|AT2A3_CHICK Sarcoplasmic/endoplasmic reticulum calcium ATPase 3 OS=Gallus gallus OX=9031 GN=ATP2A3 PE=2 SV=2 && PF00689:Cation transporting ATPase, C-terminus|PF00122:E1-E2 ATPase|PF00690:Cation transporter/ATPase, N-terminus|PF13246:Cation transport ATPase (P-type)	-
127500733	3661.04	3831.3	3730.82	4827.94	4470.86	4839.5	3741.05	4712.77	-0.333148	0.00539121	0.107273	LOC127500733	NC_067238.1	10775528	10799138	+	3516	protein_coding	tropomyosin 3%2C transcript variant X7 && - && PF00261:Tropomyosin	-
127501242	915.758	923.329	830.157	1173.3	1161.33	1201.42	889.748	1178.68	-0.405725	0.0053942	0.107273	LOC127501242	NC_067238.1	219547	252266	+	2145	protein_coding	protein tyrosine phosphatase 4A3a%2C transcript variant X1 && sp|A2VDT1|TP4A3_BOVIN Protein tyrosine phosphatase type IVA 3 OS=Bos taurus OX=9913 GN=PTP4A3 PE=2 SV=1 && PF00782:Dual specificity phosphatase, catalytic domain	-
127505454	301.603	114.353	212.911	116.519	90.3841	112.03	209.622	106.311	0.978497	0.00540103	0.107273	LOC127505454	NC_067241.1	17990396	17997815	+	3966	protein_coding	transcription factor E2F1-like && sp|Q90977|E2F1_CHICK Transcription factor E2F1 OS=Gallus gallus OX=9031 GN=E2F1 PE=2 SV=1 && PF02319:E2F/DP family winged-helix DNA-binding domain|PF16421:E2F transcription factor CC-MB domain	E2F
127515904	1731.98	1415.71	1895.69	1116.56	1398.85	1152.17	1681.12	1222.53	0.459642	0.00540531	0.107273	LOC127515904	NC_067226.1	11269597	11283492	+	6636	protein_coding	spalt-like transcription factor 1a%2C transcript variant X1 && sp|Q9NSC2|SALL1_HUMAN Sal-like protein 1 OS=Homo sapiens OX=9606 GN=SALL1 PE=1 SV=2 && -	zf-C2H2
127497726	59.7233	52.9237	46.8794	117.532	73.5685	149.695	53.1755	113.599	-1.09642	0.0054262	0.10756	LOC127497726	NC_067235.1	4869474	4878434	+	1783	protein_coding	enoyl CoA hydratase domain containing 1 && sp|F1R6N4|ECHD1_DANRE Ethylmalonyl-CoA decarboxylase OS=Danio rerio OX=7955 GN=echdc1 PE=3 SV=2 && PF00378:Enoyl-CoA hydratase/isomerase	-
127522140	250.838	202.244	230.491	337.399	403.576	311.945	227.858	350.973	-0.623119	0.0054937	0.108769	LOC127522140	NC_067230.1	20406190	20444432	+	4955	protein_coding	Rho GTPase activating protein 46a%2C transcript variant X2 && sp|P59281|RHG39_MOUSE Rho GTPase-activating protein 39 OS=Mus musculus OX=10090 GN=Arhgap39 PE=1 SV=2 && PF00784:MyTH4 domain|PF00620:RhoGAP domain	-
127513837	2069.41	1774.83	1803.88	2592.8	2458.24	2299.51	1882.71	2450.18	-0.380104	0.00551245	0.109011	zgc_92360	NC_067225.1	12659756	12668405	+	2320	protein_coding	uncharacterized protein LOC436988 homolog && sp|O75689|ADAP1_HUMAN Arf-GAP with dual PH domain-containing protein 1 OS=Homo sapiens OX=9606 GN=ADAP1 PE=1 SV=2 && PF00169:PH domain|PF01412:Putative GTPase activating protein for Arf	-
127518730	29.8617	18.9013	11.7199	1.01321	2.10196	4.82888	20.1609	2.64801	2.91933	0.00556314	0.109883	LOC127518730	NC_067228.1	20125235	20136158	+	5031	protein_coding	interphotoreceptor matrix proteoglycan 2a && sp|Q1XI86|IMPG2_CHICK Interphotoreceptor matrix proteoglycan 2 OS=Gallus gallus OX=9031 GN=IMPG2 PE=1 SV=1 && PF01390:SEA domain	-
127503669	3064.8	3081.86	3431.97	3807.64	4305.86	4128.69	3192.88	4080.73	-0.35396	0.00558633	0.110142	LOC127503669	NC_067240.1	12243049	12286189	+	5115	protein_coding	retinoic acid induced 14%2C transcript variant X2 && sp|Q9EP71|RAI14_MOUSE Ankycorbin OS=Mus musculus OX=10090 GN=Rai14 PE=1 SV=1 && PF12796:Ankyrin repeats (3 copies)	-
127512108	337.437	278.794	376.012	491.407	427.748	564.013	330.748	494.389	-0.580525	0.00558938	0.110142	LOC127512108	NC_067224.1	25470096	25479838	+	3641	protein_coding	RPA1 related single stranded DNA binding protein%2C transcript variant X1 && sp|Q6NSI4|RADX_HUMAN RPA-related protein RADX OS=Homo sapiens OX=9606 GN=RADX PE=1 SV=2 && PF17659:Family of unknown function (DUF5521)	-
127497870	896.845	992.319	740.305	1161.14	1142.41	1304.76	876.49	1202.77	-0.456571	0.00571848	0.112548	LOC127497870	NC_067235.1	11503324	11507342	+	1778	protein_coding	EMG1 N1-specific pseudouridine methyltransferase && sp|O35130|NEP1_MOUSE Ribosomal RNA small subunit methyltransferase NEP1 OS=Mus musculus OX=10090 GN=Emg1 PE=1 SV=1 && PF03587:EMG1/NEP1 methyltransferase	-
127520486	188.129	223.035	182.635	122.598	117.71	113.961	197.933	118.09	0.745479	0.00572496	0.112548	LOC127520486	NC_067229.1	48294119	48300032	-	3549	protein_coding	polo-like kinase 2a (Drosophila) && sp|Q9NYY3|PLK2_HUMAN Serine/threonine-protein kinase PLK2 OS=Homo sapiens OX=9606 GN=PLK2 PE=1 SV=3 && PF00659:POLO box duplicated region|PF00069:Protein kinase domain	-
127507256	211.022	234.376	328.156	428.588	406.729	368.926	257.852	401.414	-0.638388	0.00573725	0.112657	LOC127507256	NC_067243.1	11183013	11209584	+	5206	protein_coding	solute carrier family 7 member 5 && sp|Q01650|LAT1_HUMAN Large neutral amino acids transporter small subunit 1 OS=Homo sapiens OX=9606 GN=SLC7A5 PE=1 SV=2 && -	-
127509947	3.98156	14.176	14.6498	0	0	0.965775	10.9358	0.321925	4.91909	0.00575352	1	LOC127509947	NC_067222.1	12590418	12606143	-	7132	protein_coding	zinc-binding protein A33-like%2C transcript variant X2 && sp|Q02084|A33_PLEWA Zinc-binding protein A33 OS=Pleurodeles waltl OX=8319 PE=1 SV=2 && PF13765:SPRY-associated domain|PF00643:B-box zinc finger|PF04564:U-box domain|PF00622:SPRY domain	-
127518203	1283.06	1372.23	986.422	1708.27	1534.43	1730.67	1213.9	1657.79	-0.449618	0.0057542	0.112858	LOC127518203	NC_067227.1	26779604	26781329	+	754	protein_coding	NADH_ubiquinone oxidoreductase subunit B11 && sp|Q0MQJ4|NDUBB_GORGO NADH dehydrogenase [ubiquinone] 1 beta subcomplex subunit 11, mitochondrial OS=Gorilla gorilla gorilla OX=9595 GN=NDUFB11 PE=2 SV=1 && PF10183:ESSS subunit of NADH:ubiquinone oxidoreductase (complex I)	-
127503778	396.165	242.882	132.825	90.1756	80.9253	189.292	257.291	120.131	1.09723	0.00577661	0.113165	LOC127503778	NC_067240.1	4015111	4100171	+	850	protein_coding	long neurotoxin homolog TA-bm16-like%2C transcript variant X1 && - && PF00021:u-PAR/Ly-6 domain	-
127520605	718.671	741.876	593.806	885.545	910.147	1038.21	684.785	944.634	-0.464199	0.00579575	0.113407	LOC127520605	NC_067229.1	13504068	13515691	-	2327	protein_coding	diphthamide biosynthesis 5%2C transcript variant X1 && sp|Q5E982|DPH5_BOVIN Diphthine methyl ester synthase OS=Bos taurus OX=9913 GN=DPH5 PE=2 SV=1 && PF00590:Tetrapyrrole (Corrin/Porphyrin) Methylases	-
127503172	10362	10184	8632.66	11764.4	12042.1	13623.2	9726.23	12476.6	-0.359286	0.00580482	0.113452	LOC127503172	NC_067240.1	20703672	20713052	+	1953	lncRNA	uncharacterized LOC127503172 && - && PF07326:Regulator of chromosome segregation 1	-
127503930	95.5573	102.067	105.479	34.4491	42.0391	64.707	101.034	47.0651	1.10033	0.00588133	0.114813	LOC127503930	NC_067240.1	30084425	30171670	+	4871	protein_coding	acyl-CoA synthetase long chain family member 6%2C transcript variant X1 && sp|Q9UKU0|ACSL6_HUMAN Long-chain-fatty-acid--CoA ligase 6 OS=Homo sapiens OX=9606 GN=ACSL6 PE=1 SV=4 && PF00501:AMP-binding enzyme	-
127518728	3.98156	0	28.323	0	0	0	10.7682	0	5.85751	0.00592236	1	LOC127518728	NC_067228.1	31890299	31893492	+	2470	protein_coding	Sp5 transcription factor a && sp|Q6BEB4|SP5_HUMAN Transcription factor Sp5 OS=Homo sapiens OX=9606 GN=SP5 PE=2 SV=1 && PF00096:Zinc finger, C2H2 type	zf-C2H2
127524532	850.062	1277.73	1738.45	896.69	855.496	795.799	1288.75	849.328	0.601693	0.00594039	0.115831	LOC127524532	NC_067221.1	1908582	1944743	+	6334	protein_coding	UDP-glucose glycoprotein glucosyltransferase 1%2C transcript variant X1 && sp|Q9NYU2|UGGG1_HUMAN UDP-glucose:glycoprotein glucosyltransferase 1 OS=Homo sapiens OX=9606 GN=UGGT1 PE=1 SV=3 && -	-
127516912	18.9124	1.89013	36.1362	1.01321	1.05098	2.89733	18.9796	1.65384	3.50988	0.00596102	0.116098	LOC127516912	NC_067227.1	19741042	19757771	+	3517	protein_coding	mitogen-activated protein kinase 4%2C transcript variant X1 && sp|Q6P5G0|MK04_MOUSE Mitogen-activated protein kinase 4 OS=Mus musculus OX=10090 GN=Mapk4 PE=1 SV=1 && PF00069:Protein kinase domain	-
127496993	14916.9	10056.4	8032.01	4003.19	4169.23	7249.11	11001.8	5140.51	1.09773	0.00596916	0.116121	si_dkey-7f3.14	NC_067235.1	26217015	26219148	-	1110	protein_coding	apolipoprotein A-I-like && - && -	-
127509537	107.502	164.441	76.1791	34.4491	55.7018	65.6727	116.041	51.9412	1.15949	0.00599805	0.116547	si_ch211-198m17.1	NC_067222.1	34510957	34531908	-	5311	protein_coding	mucin-2%2C transcript variant X1 && sp|Q6R8J2|HEG_DANRE Protein HEG OS=Danio rerio OX=7955 GN=heg PE=1 SV=1 && PF01390:SEA domain	-
127509461	17.917	37.8026	35.1596	53.7001	73.5685	104.304	30.2931	77.1908	-1.3488	0.00603544	0.117138	LOC127509461	NC_067222.1	1610420	1619955	+	3395	protein_coding	butyrophilin subfamily 1 member A1-like && sp|Q13410|BT1A1_HUMAN Butyrophilin subfamily 1 member A1 OS=Homo sapiens OX=9606 GN=BTN1A1 PE=1 SV=3 && PF00622:SPRY domain|PF07686:Immunoglobulin V-set domain|PF13765:SPRY-associated domain	-
127515736	306.58	290.135	428.752	208.721	225.96	218.265	341.822	217.649	0.651211	0.00605181	0.11732	LOC127515736	NC_067220.1	40749330	40761942	+	3451	protein_coding	solute carrier family 44 member 1a && sp|Q6IR74|CTL1_XENLA Choline transporter-like protein 1 OS=Xenopus laevis OX=8355 GN=slc44a1 PE=2 SV=2 && PF04515:Plasma-membrane choline transporter	-
127512337	16.9216	7.56052	36.1362	5.06605	1.05098	0	20.2061	2.03901	3.31397	0.00612465	0.118546	LOC127512337	NC_067224.1	25739657	25784250	-	5465	protein_coding	glutamate receptor%2C ionotropic%2C AMPA 3a%2C transcript variant X2 && sp|P42263|GRIA3_HUMAN Glutamate receptor 3 OS=Homo sapiens OX=9606 GN=GRIA3 PE=1 SV=2 && PF01094:Receptor family ligand binding region|PF00060:Ligand-gated ion channel|PF10613:Ligated ion channel L-glutamate- and glycine-binding site	-
127525016	583.298	597.281	611.386	772.066	851.292	799.662	597.322	807.673	-0.435161	0.00612927	0.118546	zgc_154058	NC_067232.1	22860910	22905805	+	4510	protein_coding	Transmembrane protein 150A-like && sp|Q28BP2|T150A_XENTR Transmembrane protein 150A OS=Xenopus tropicalis OX=8364 GN=tmem150a PE=2 SV=1 && PF10277:Frag1/DRAM/Sfk1 family	-
127514798	197.087	285.41	177.751	365.769	353.129	329.329	220.083	349.409	-0.666196	0.00614739	0.11876	LOC127514798	NC_067225.1	23046185	23051568	-	1233	protein_coding	nitrilase family%2C member 2 && sp|Q4VBV9|NIT2_DANRE Omega-amidase NIT2 OS=Danio rerio OX=7955 GN=nit2 PE=2 SV=1 && PF00795:Carbon-nitrogen hydrolase	-
127509366	807.26	722.03	790.114	969.641	1169.74	996.68	773.135	1045.35	-0.435127	0.00620702	0.119773	LOC127509366	NC_067222.1	43059995	43070404	+	2593	protein_coding	jumonji domain containing 6%2C arginine demethylase and lysine hydroxylase && sp|Q6PFM0|JMJD6_DANRE Bifunctional arginine demethylase and lysyl-hydroxylase JMJD6 OS=Danio rerio OX=7955 GN=jmjd6 PE=2 SV=2 && PF02373:JmjC domain, hydroxylase	-
127518459	60.7187	38.7477	36.1362	10.1321	9.4588	21.2471	45.2009	13.6127	1.72666	0.00622158	0.119916	LOC127518459	NC_067228.1	3814079	3888548	+	9686	protein_coding	sodium channel%2C voltage-gated%2C type I-like%2C alpha%2C transcript variant X1 && sp|Q99250|SCN2A_HUMAN Sodium channel protein type 2 subunit alpha OS=Homo sapiens OX=9606 GN=SCN2A PE=1 SV=3 && PF00520:Ion transport protein|PF06512:Sodium ion transport-associated|PF11933:Cytoplasmic domain of voltage-gated Na+ ion channel	-
127514862	3781.48	4728.16	5271.98	3849.18	3239.11	3199.61	4593.88	3429.3	0.421831	0.00622913	0.119923	LOC127514862	NC_067225.1	14027697	14043006	+	3059	protein_coding	prolyl 4-hydroxylase%2C beta polypeptide && sp|Q8R4U2|PDIA1_CRIGR Protein disulfide-isomerase OS=Cricetulus griseus OX=10029 GN=P4HB PE=2 SV=1 && PF13848:Thioredoxin-like domain|PF00085:Thioredoxin	-
127501922	3724.75	3843.58	3800.17	5113.67	4640.07	4562.32	3789.5	4772.02	-0.332575	0.00624494	0.120089	LOC127501922	NC_067239.1	32193197	32202181	-	2713	protein_coding	heat shock protein 90%2C alpha (cytosolic)%2C class A member 1%2C tandem duplicate 2%2C transcript variant X1 && sp|Q76LV2|HS90A_BOVIN Heat shock protein HSP 90-alpha OS=Bos taurus OX=9913 GN=HSP90AA1 PE=1 SV=3 && PF00183:Hsp90 protein|PF02518:Histidine kinase-, DNA gyrase B-, and HSP90-like ATPase	-
127495265	2810.98	2328.64	2528.56	3500.64	3311.63	3091.45	2556.06	3301.24	-0.369118	0.00626632	0.120292	LOC127495265	NC_067221.1	33476557	33497372	+	2489	protein_coding	brain abundant%2C membrane attached signal protein 1 && - && PF05466:Brain acid soluble protein 1 (BASP1 protein)	-
127504195	1257.18	1307.97	968.842	1531.97	1478.73	1846.56	1178	1619.09	-0.458947	0.00626987	0.120292	zgc_110540	NC_067240.1	16342472	16346944	-	2285	protein_coding	deoxynucleoside kinase && sp|Q6DD33|DCK2_XENLA Deoxycytidine kinase 2 OS=Xenopus laevis OX=8355 GN=dck.2 PE=1 SV=1 && PF01712:Deoxynucleoside kinase	-
127517305	1302.96	1475.25	1205.19	1614.04	1749.88	1922.86	1327.8	1762.26	-0.408379	0.0062936	0.120609	zgc_86609	NC_067227.1	29602058	29607395	+	1559	protein_coding	ER membrane protein complex subunit 3-like && sp|Q7SXW4|EMC3_DANRE ER membrane protein complex subunit 3 OS=Danio rerio OX=7955 GN=emc3 PE=2 SV=1 && PF01956:Integral membrane protein EMC3/TMCO1-like	-
127505399	326.488	310.927	381.872	199.602	259.592	201.847	339.762	220.347	0.625276	0.00635206	0.12159	LOC127505399	NC_067241.1	3291901	3555039	+	16519	protein_coding	neuron navigator 1a%2C transcript variant X3 && sp|Q8NEY1|NAV1_HUMAN Neuron navigator 1 OS=Homo sapiens OX=9606 GN=NAV1 PE=1 SV=2 && -	-
127514185	288.663	236.266	249.047	411.363	333.16	418.181	257.992	387.568	-0.587732	0.00637201	0.121833	LOC127514185	NC_067220.1	24550922	24655978	+	3480	protein_coding	PC4 and SFRS1 interacting protein 1a%2C transcript variant X21 && sp|Q5XXA9|PSIP1_CHICK Lens epithelium-derived growth factor OS=Gallus gallus OX=9031 GN=PSIP1 PE=2 SV=1 && PF11467:Lens epithelium-derived growth factor (LEDGF)	-
127511535	14.9308	4.72533	4.88328	0	0	0	8.17981	0	5.46039	0.00637554	1	LOC127511535	NC_067223.1	5652480	5674815	+	4184	protein_coding	cadherin-related family member 5%2C related sequence%2C transcript variant X3 && sp|Q9HBB8|CDHR5_HUMAN Cadherin-related family member 5 OS=Homo sapiens OX=9606 GN=CDHR5 PE=1 SV=3 && PF00028:Cadherin domain	-
127522490	1250.21	1350.5	1909.36	2159.15	2405.69	1808.9	1503.36	2124.58	-0.498878	0.00642475	0.122701	LOC127522490	NC_067230.1	24138523	24422438	+	6061	protein_coding	diaphanous-related formin 3%2C transcript variant X4 && sp|Q9Z207|DIAP3_MOUSE Protein diaphanous homolog 3 OS=Mus musculus OX=10090 GN=Diaph3 PE=1 SV=1 && PF02181:Formin Homology 2 Domain|PF06371:Diaphanous GTPase-binding Domain|PF06367:Diaphanous FH3 Domain|PF06345:DRF Autoregulatory Domain	-
127500299	1.99078	12.2858	10.7432	0	0	0	8.33995	0	5.49008	0.00644926	1	LOC127500299	NC_067237.1	33985204	33991249	+	3354	protein_coding	extracellular calcium-sensing receptor-like && sp|P48442|CASR_RAT Extracellular calcium-sensing receptor OS=Rattus norvegicus OX=10116 GN=Casr PE=1 SV=1 && PF07562:Nine Cysteines Domain of family 3 GPCR|PF01094:Receptor family ligand binding region|PF00003:7 transmembrane sweet-taste receptor of 3 GCPR	-
127522143	2728.36	2569.63	3031.54	3659.71	3647.95	3354.14	2776.51	3553.93	-0.356131	0.00644932	0.123022	LOC127522143	NC_067230.1	20312939	20328868	+	3937	protein_coding	importin 9 && sp|Q91YE6|IPO9_MOUSE Importin-9 OS=Mus musculus OX=10090 GN=Ipo9 PE=1 SV=3 && PF03810:Importin-beta N-terminal domain	-
127505371	281.695	226.816	296.903	138.81	124.015	212.471	268.471	158.432	0.759424	0.00646001	0.123022	LOC127505371	NC_067241.1	8668659	8692681	+	2150	protein_coding	BCL2 like 1 && sp|O77737|B2CL1_PIG Bcl-2-like protein 1 OS=Sus scrofa OX=9823 GN=BCL2L1 PE=2 SV=1 && PF02180:Bcl-2 homology region 4|PF00452:Apoptosis regulator proteins, Bcl-2 family	-
127504002	320.515	777.789	528.37	329.293	348.925	294.561	542.225	324.26	0.742297	0.00646361	0.123022	LOC127504002	NC_067240.1	7016833	7031097	+	2096	protein_coding	lectin%2C mannose-binding%2C 1%2C transcript variant X1 && sp|Q9TU32|LMAN1_CHLAE Protein ERGIC-53 OS=Chlorocebus aethiops OX=9534 GN=LMAN1 PE=1 SV=1 && PF03388:Legume-like lectin family	-
127501962	214.009	199.409	208.028	280.659	384.658	297.459	207.148	320.925	-0.631247	0.00647773	0.12315	LOC127501962	NC_067239.1	32637083	32643447	+	4888	protein_coding	CLOCK-interacting pacemaker b%2C transcript variant X1 && sp|Q8R0W1|CIPC_MOUSE CLOCK-interacting pacemaker OS=Mus musculus OX=10090 GN=Cipc PE=1 SV=4 && PF15800:Clock interacting protein circadian	-
127507008	2194.83	1995.98	2197.47	2737.69	2738.85	2644.29	2129.43	2706.94	-0.346225	0.00649762	0.123388	LOC127507008	NC_067243.1	18607801	18617733	+	2710	protein_coding	circadian-associated transcriptional repressor && sp|Q3TQ03|CIART_MOUSE Circadian-associated transcriptional repressor OS=Mus musculus OX=10090 GN=Ciart PE=1 SV=1 && PF15673:Circadian-associated transcriptional repressor	-
127520644	0.995389	0	33.2063	0	0	0	11.4006	0	5.93997	0.00651409	1	LOC127520644	NC_067220.1	4139859	4159745	-	9758	protein_coding	uncharacterized LOC127520644 && - && PF06060:Pre-pro-megakaryocyte potentiating factor precursor (Mesothelin)	-
127500720	521.584	526.401	352.573	600.833	679.983	794.833	466.853	691.883	-0.567674	0.0065213	0.123698	LOC127500720	NC_067238.1	12833457	12852105	-	2297	protein_coding	tuftelin 1b%2C transcript variant X4 && - && -	-
127513026	96.5527	74.6602	66.4126	28.3699	31.5293	43.4599	79.2085	34.453	1.19929	0.00663174	0.12565	LOC127513026	NC_067224.1	10507267	10517768	+	2343	protein_coding	G protein-coupled receptor kinase 1 b && sp|Q15835|GRK1_HUMAN Rhodopsin kinase GRK1 OS=Homo sapiens OX=9606 GN=GRK1 PE=1 SV=1 && PF00069:Protein kinase domain|PF00615:Regulator of G protein signaling domain	-
127515160	13.9354	0.945065	36.1362	1.01321	2.10196	0	17.0056	1.03839	4.0526	0.00664468	0.125753	LOC127515160	NC_067226.1	42551855	42637890	+	10472	protein_coding	PH domain and leucine rich repeat protein phosphatase 2 && sp|Q8BXA7|PHLP2_MOUSE PH domain leucine-rich repeat-containing protein phosphatase 2 OS=Mus musculus OX=10090 GN=Phlpp2 PE=1 SV=3 && -	-
127514050	418.063	404.488	315.46	245.197	274.305	234.683	379.337	251.395	0.593888	0.00667916	0.126263	LOC127514050	NC_067225.1	18419164	18477250	-	5244	protein_coding	ecotropic viral integration site 5b%2C transcript variant X2 && sp|O60447|EVI5_HUMAN Ecotropic viral integration site 5 protein homolog OS=Homo sapiens OX=9606 GN=EVI5 PE=1 SV=3 && PF00566:Rab-GTPase-TBC domain	-
127503742	8.9585	8.50559	25.393	2.02642	0	0.965775	14.2857	0.997398	3.8312	0.00672034	0.126898	LOC127503742	NC_067240.1	4923004	4956779	+	5058	protein_coding	olfactomedin 1b%2C transcript variant X2 && sp|Q99784|NOE1_HUMAN Noelin OS=Homo sapiens OX=9606 GN=OLFM1 PE=1 SV=4 && PF02191:Olfactomedin-like domain|PF12308:Neurogenesis glycoprotein	-
127510317	647.998	465.917	482.468	351.584	369.944	370.858	532.128	364.129	0.547062	0.00678661	0.128005	LOC127510317	NC_067220.1	27295239	27319917	-	5916	protein_coding	protein phosphatase 1 regulatory subunit 9A-like B%2C transcript variant X1 && sp|Q9ULJ8|NEB1_HUMAN Neurabin-1 OS=Homo sapiens OX=9606 GN=PPP1R9A PE=1 SV=2 && PF00595:PDZ domain|PF07647:SAM domain (Sterile alpha motif)|PF17817:PDZ domain	-
127516425	1503.04	1562.19	1122.18	1895.71	1771.95	2000.12	1395.8	1889.26	-0.436755	0.00681457	0.128387	LOC127516425	NC_067226.1	12866191	12871441	-	1627	protein_coding	GrpE-like 1%2C mitochondrial && sp|Q9HAV7|GRPE1_HUMAN GrpE protein homolog 1, mitochondrial OS=Homo sapiens OX=9606 GN=GRPEL1 PE=1 SV=2 && PF01025:GrpE	-
127513202	0	7.56052	22.4631	0	0	0	10.0079	0	5.75248	0.00682032	1	LOC127513202	NC_067224.1	36763628	36795258	+	4557	protein_coding	adducin 2 (beta)%2C transcript variant X1 && sp|Q05764|ADDB_RAT Beta-adducin OS=Rattus norvegicus OX=10116 GN=Add2 PE=1 SV=4 && PF00596:Class II Aldolase and Adducin N-terminal domain	-
127516250	685.823	659.656	494.188	390.086	451.921	432.667	613.222	424.891	0.529383	0.00688774	0.12962	c7h4orf48	NC_067226.1	2208477	2211245	-	1402	protein_coding	chromosome 7 C4orf48 homolog && sp|B5X8I6|CD048_SALSA Neuropeptide-like protein C4orf48 homolog OS=Salmo salar OX=8030 PE=3 SV=1 && -	-
127514993	1243.24	1208.74	1356.57	1717.39	1801.38	1489.23	1269.52	1669.33	-0.394864	0.0069301	0.129892	LOC127514993	NC_067225.1	20410429	20418177	-	3746	protein_coding	ubiquitin specific peptidase 1%2C transcript variant X3 && sp|Q29RP1|UBP1_BOVIN Ubiquitin carboxyl-terminal hydrolase 1 OS=Bos taurus OX=9913 GN=USP1 PE=2 SV=1 && PF00443:Ubiquitin carboxyl-terminal hydrolase	-
127523237	554.432	479.148	266.627	286.738	222.807	276.212	433.402	261.919	0.726259	0.00693033	0.129892	LOC127523237	NC_067231.1	9395254	9402772	+	1071	protein_coding	proteasome activator subunit 2 && sp|Q5E9G3|PSME2_BOVIN Proteasome activator complex subunit 2 OS=Bos taurus OX=9913 GN=PSME2 PE=1 SV=3 && PF02252:Proteasome activator pa28 beta subunit|PF02251:Proteasome activator pa28 alpha subunit	-
127496149	355.354	407.323	357.456	557.265	531.795	494.477	373.378	527.846	-0.499163	0.00693267	0.129892	LOC127496149	NC_067234.1	7822828	7825127	+	2299	protein_coding	forkhead box L2a && sp|Q6VFT7|FOXL2_BOVIN Forkhead box protein L2 OS=Bos taurus OX=9913 GN=FOXL2 PE=2 SV=1 && PF00250:Forkhead domain	Fork head
127507647	112.479	98.2868	111.339	42.5548	52.5489	65.6727	107.368	53.5921	1.00131	0.00693744	0.129892	LOC127507647	NC_067243.1	25718077	25752596	-	5851	protein_coding	ribonuclease inhibitor-like%2C transcript variant X1 && sp|Q7RTR2|NLRC3_HUMAN NLR family CARD domain-containing protein 3 OS=Homo sapiens OX=9606 GN=NLRC3 PE=1 SV=2 && PF05729:NACHT domain|PF17776:NLRC4 helical domain HD2|PF14484:Fish-specific NACHT associated domain|PF17779:NOD2 winged helix domain	-
127498967	331.465	237.211	323.273	446.825	498.164	395.002	297.316	446.664	-0.587275	0.00694102	0.129892	LOC127498967	NC_067236.1	6610869	6621672	+	2813	protein_coding	exonuclease 1 && sp|Q803U7|EXO1_DANRE Exonuclease 1 OS=Danio rerio OX=7955 GN=exo1 PE=2 SV=1 && PF00867:XPG I-region|PF00752:XPG N-terminal domain	-
127514790	154.285	237.211	311.553	108.413	152.392	133.277	234.35	131.361	0.835611	0.0069738	0.130359	LOC127514790	NC_067225.1	22780565	22962791	+	18195	protein_coding	neuronal growth regulator 1%2C transcript variant X6 && sp|Q7Z3B1|NEGR1_HUMAN Neuronal growth regulator 1 OS=Homo sapiens OX=9606 GN=NEGR1 PE=1 SV=3 && PF13927:Immunoglobulin domain|PF07679:Immunoglobulin I-set domain	-
127512510	1487.11	1582.98	1615.39	1865.32	2048.36	2121.81	1561.83	2011.83	-0.365276	0.00699539	0.130484	LOC127512510	NC_067224.1	24017631	24069738	+	4089	protein_coding	coronin%2C actin binding protein%2C 1Ca%2C transcript variant X2 && sp|B0R0D7|COR1C_DANRE Coronin-1C-A OS=Danio rerio OX=7955 GN=coro1ca PE=2 SV=1 && PF08953:Domain of unknown function (DUF1899)|PF16300:Type of WD40 repeat	-
127503188	2375.99	2219.01	2248.26	2640.42	2981.63	3154.22	2281.09	2925.42	-0.358988	0.00699605	0.130484	LOC127503188	NC_067240.1	19287732	19311619	-	4536	protein_coding	mitogen-activated protein kinase 9 && sp|P45984|MK09_HUMAN Mitogen-activated protein kinase 9 OS=Homo sapiens OX=9606 GN=MAPK9 PE=1 SV=2 && PF00069:Protein kinase domain	-
127498526	387.206	435.675	818.437	368.808	363.638	236.615	547.106	323.021	0.760627	0.00703307	0.130939	LOC127498526	NC_067236.1	6674075	6784577	-	8377	protein_coding	solute carrier family 8 member 1b%2C transcript variant X5 && sp|P32418|NAC1_HUMAN Sodium/calcium exchanger 1 OS=Homo sapiens OX=9606 GN=SLC8A1 PE=1 SV=3 && PF16494:C-terminal extension of sodium/calcium exchanger domain|PF01699:Sodium/calcium exchanger protein|PF03160:Calx-beta domain	-
127501930	187.133	218.31	193.378	339.425	433.003	221.163	199.607	331.197	-0.729576	0.00704214	0.130939	LOC127501930	NC_067239.1	33068786	33085867	-	2147	protein_coding	pre-mRNA-processing factor 17-like && sp|O60508|PRP17_HUMAN Pre-mRNA-processing factor 17 OS=Homo sapiens OX=9606 GN=CDC40 PE=1 SV=1 && PF00400:WD domain, G-beta repeat	-
127524305	655.961	685.172	488.328	889.598	755.653	953.22	609.82	866.157	-0.506379	0.00704392	0.130939	LOC127524305	NC_067221.1	10321082	10322797	+	1047	protein_coding	nucleolar protein 7 && - && PF08157:NUC129 domain	-
127520442	2043.53	2007.32	1497.21	2304.04	2385.72	2805.58	1849.35	2498.45	-0.434076	0.00707507	0.131162	LOC127520442	NC_067229.1	22207726	22215162	+	2327	protein_coding	profilin 2b%2C transcript variant X2 && sp|Q9EPC6|PROF2_RAT Profilin-2 OS=Rattus norvegicus OX=10116 GN=Pfn2 PE=1 SV=3 && PF00235:Profilin	-
127525589	511.63	625.633	592.83	832.858	813.457	730.126	576.698	792.147	-0.457624	0.00707508	0.131162	LOC127525589	NC_067232.1	8323859	8333430	-	2672	protein_coding	SUV3-like helicase && sp|A4IG62|SUV3_DANRE ATP-dependent RNA helicase SUPV3L1, mitochondrial OS=Danio rerio OX=7955 GN=supv3l1 PE=2 SV=1 && PF12513:Mitochondrial degradasome RNA helicase subunit C terminal|PF00271:Helicase conserved C-terminal domain|PF18147:Suv3 C-terminal domain 1|PF18114:Suv3 helical N-terminal domain	-
127501206	213.013	253.278	427.775	559.292	569.63	364.097	298.022	497.673	-0.739435	0.00708336	0.131162	LOC127501206	NC_067238.1	24741161	24799284	+	6273	protein_coding	RUNX1 partner transcriptional co-repressor 1%2C transcript variant X1 && sp|Q61909|MTG8_MOUSE Protein CBFA2T1 OS=Mus musculus OX=10090 GN=Runx1t1 PE=2 SV=1 && PF01753:MYND finger|PF07531:NHR1 homology to TAF|PF08788:NHR2 domain like	-
127522961	1408.48	1468.63	1574.37	2365.84	1970.58	1665	1483.83	2000.47	-0.430914	0.00708729	0.131162	LOC127522961	NC_067230.1	16939199	16946041	-	1862	protein_coding	serine and arginine rich splicing factor 6b && sp|Q13247|SRSF6_HUMAN Serine/arginine-rich splicing factor 6 OS=Homo sapiens OX=9606 GN=SRSF6 PE=1 SV=2 && PF00076:RNA recognition motif. (a.k.a. RRM, RBD, or RNP domain)	-
127503213	6115.67	6085.28	4854.95	7153.26	7146.65	7611.28	5685.3	7303.73	-0.361406	0.00709523	0.131164	LOC127503213	NC_067240.1	29533062	29544333	-	1758	protein_coding	protein phosphatase 2 catalytic subunit alpha b && sp|P67774|PP2AA_BOVIN Serine/threonine-protein phosphatase 2A catalytic subunit alpha isoform OS=Bos taurus OX=9913 GN=PPP2CA PE=1 SV=1 && PF00149:Calcineurin-like phosphoesterase	-
127514604	517.602	509.39	469.771	687.969	666.32	686.666	498.921	680.319	-0.447444	0.00712314	0.131534	LOC127514604	NC_067225.1	2449169	2456102	-	2410	protein_coding	N-terminal asparagine amidase%2C transcript variant X3 && sp|Q64311|NTAN1_MOUSE Protein N-terminal asparagine amidohydrolase OS=Mus musculus OX=10090 GN=Ntan1 PE=1 SV=3 && PF14736:Protein N-terminal asparagine amidohydrolase	-
127499554	271.741	381.806	206.074	430.614	430.901	490.614	286.541	450.71	-0.653161	0.00714696	0.131782	LOC127499554	NC_067237.1	17402639	17405838	-	752	protein_coding	exosome component 5 && sp|Q9NQT4|EXOS5_HUMAN Exosome complex component RRP46 OS=Homo sapiens OX=9606 GN=EXOSC5 PE=1 SV=1 && PF03725:3' exoribonuclease family, domain 2|PF01138:3' exoribonuclease family, domain 1	-
127519937	746.542	910.098	515.674	388.059	428.799	586.226	724.105	467.695	0.630368	0.0071523	0.131782	LOC127519937	NC_067220.1	21885342	21895433	-	1350	protein_coding	transmembrane protein 154%2C transcript variant X2 && - && PF15102:TMEM154 protein family	-
127505547	95.5573	87.8911	54.6927	11.1453	51.4979	22.2128	79.3804	28.2854	1.49171	0.00718373	0.132215	LOC127505547	NC_067241.1	12668710	12670964	+	676	protein_coding	cytidine deaminase-like && sp|P32320|CDD_HUMAN Cytidine deaminase OS=Homo sapiens OX=9606 GN=CDA PE=1 SV=2 && PF00383:Cytidine and deoxycytidylate deaminase zinc-binding region	-
127497546	2416.8	2066.86	2347.88	1902.81	1735.16	1619.61	2277.18	1752.53	0.377814	0.00720408	0.132444	LOC127497546	NC_067235.1	12153364	12190966	+	3365	protein_coding	Tax1 (human T-cell leukemia virus type I) binding protein 1b%2C transcript variant X1 && sp|Q6P132|TXB1B_DANRE Tax1-binding protein 1 homolog B OS=Danio rerio OX=7955 GN=tax1bp1b PE=2 SV=3 && PF17751:SKICH domain|PF07888:Calcium binding and coiled-coil domain (CALCOCO1) like|PF18112:Autophagy receptor zinc finger-C2H2 domain	-
127513377	651.98	611.457	290.067	296.87	243.827	374.721	517.835	305.139	0.762543	0.00722322	0.13265	LOC127513377	NC_067224.1	28593646	28598250	+	1432	protein_coding	vesicle-associated membrane protein 5 && - && PF00957:Synaptobrevin	-
127497449	46.7833	58.5941	34.1829	9.11888	15.7647	20.2813	46.5201	15.0549	1.62631	0.00727477	0.133451	LOC127497449	NC_067235.1	26264611	26286408	+	976	protein_coding	meprin A subunit beta-like && sp|Q16820|MEP1B_HUMAN Meprin A subunit beta OS=Homo sapiens OX=9606 GN=MEP1B PE=1 SV=3 && PF00629:MAM domain, meprin/A5/mu	-
127509058	1011.32	1182.28	1182.73	1566.42	1413.57	1452.53	1125.44	1477.5	-0.392594	0.00736564	0.13497	LOC127509058	NC_067222.1	24315757	24328043	+	7073	protein_coding	upstream binding transcription factor%2C transcript variant X4 && sp|P25977|UBF1_RAT Nucleolar transcription factor 1 OS=Rattus norvegicus OX=10116 GN=Ubtf PE=1 SV=1 && -	HMG
127509557	981.454	937.505	873.13	603.873	714.665	741.715	930.696	686.751	0.438419	0.00737482	0.13499	LOC127509557	NC_067222.1	23582576	23601514	+	4093	protein_coding	integrin%2C alpha 2b && sp|P53708|ITA8_HUMAN Integrin alpha-8 OS=Homo sapiens OX=9606 GN=ITGA8 PE=1 SV=3 && PF01839:FG-GAP repeat|PF08441:Integrin alpha	-
127499509	0	4.72533	25.393	0	0	0	10.0395	0	5.75684	0.00738248	1	LOC127499509	NC_067237.1	19191186	19240252	-	6004	protein_coding	Ras protein specific guanine nucleotide releasing factor 1 && sp|Q13972|RGRF1_HUMAN Ras-specific guanine nucleotide-releasing factor 1 OS=Homo sapiens OX=9606 GN=RASGRF1 PE=1 SV=2 && PF00618:RasGEF N-terminal motif|PF00621:RhoGEF domain|PF00169:PH domain|PF00617:RasGEF domain	-
127496042	692.791	569.874	522.511	974.707	850.241	709.845	595.059	844.931	-0.505765	0.00738559	0.135039	LOC127496042	NC_067234.1	13778283	13785031	+	1390	protein_coding	mitochondrial ribosomal protein L44 && sp|Q9CY73|RM44_MOUSE 39S ribosomal protein L44, mitochondrial OS=Mus musculus OX=10090 GN=Mrpl44 PE=1 SV=3 && -	-
127495827	72.6634	65.2095	56.646	117.532	100.894	155.49	64.8396	124.639	-0.943819	0.00739499	0.135064	LOC127495827	NC_067234.1	18439977	18441116	+	757	protein_coding	mediator complex subunit 29 && sp|Q8JHI6|MED29_DANRE Mediator of RNA polymerase II transcription subunit 29 OS=Danio rerio OX=7955 GN=med29 PE=2 SV=1 && PF11568:Mediator complex subunit 29	-
127494305	4.97694	6.61546	11.7199	0	0	0	7.77076	0	5.38731	0.00741509	1	LOC127494305	NC_067233.1	8590903	8613859	-	4680	protein_coding	apelin && sp|Q4TTN8|APEL_DANRE Apelin OS=Danio rerio OX=7955 GN=apln PE=1 SV=2 && PF15360:APJ endogenous ligand	-
127511177	342.414	319.432	324.25	505.591	483.45	420.112	328.698	469.718	-0.514882	0.00748262	0.136376	LOC127511177	NC_067223.1	27688667	27730318	+	2101	protein_coding	RAB3A interacting protein (rabin3)%2C transcript variant X1 && sp|Q96QF0|RAB3I_HUMAN Rab-3A-interacting protein OS=Homo sapiens OX=9606 GN=RAB3IP PE=1 SV=1 && PF06428:GDP/GTP exchange factor Sec2p	-
127500248	2602.94	2532.78	2426.01	3133.86	3163.44	3190.92	2520.58	3162.74	-0.327436	0.00748318	0.136376	LOC127500248	NC_067237.1	4835612	4844700	-	3075	protein_coding	EH-domain containing 2b && sp|Q8BH64|EHD2_MOUSE EH domain-containing protein 2 OS=Mus musculus OX=10090 GN=Ehd2 PE=1 SV=1 && PF16880:N-terminal EH-domain containing protein|PF18150:Domain of unknown function (DUF5600)|PF00350:Dynamin family|PF12763:Cytoskeletal-regulatory complex EF hand	-
127525358	10.9493	21.7365	111.339	12.1585	8.40783	11.5893	48.0082	10.7185	2.16205	0.00751821	0.136783	LOC127525358	NC_067232.1	22655265	22706796	+	7128	pseudogene	- && sp|Q91VW5|GOGA4_MOUSE Golgin subfamily A member 4 OS=Mus musculus OX=10090 GN=Golga4 PE=1 SV=2 && -	-
127518516	1670.26	1724.74	1539.21	1358.71	1237	1206.25	1644.74	1267.32	0.376137	0.00752185	0.136783	LOC127518516	NC_067228.1	15335710	15342296	+	2168	protein_coding	3-hydroxyacyl-CoA dehydratase 2 && sp|Q9D3B1|HACD2_MOUSE Very-long-chain (3R)-3-hydroxyacyl-CoA dehydratase 2 OS=Mus musculus OX=10090 GN=Hacd2 PE=1 SV=1 && PF04387:Protein tyrosine phosphatase-like protein, PTPLA	-
127515626	746.542	830.712	1079.2	1327.3	1251.72	1107.74	885.486	1228.92	-0.472734	0.00757101	0.137351	LOC127515626	NC_067226.1	45572064	45654102	+	5638	protein_coding	TEA domain family member 1b%2C transcript variant X1 && sp|P28347|TEAD1_HUMAN Transcriptional enhancer factor TEF-1 OS=Homo sapiens OX=9606 GN=TEAD1 PE=1 SV=2 && PF17725:YAP binding domain|PF01285:TEA/ATTS domain	TEA
127496068	72.6634	81.2756	27.3463	13.1717	33.6313	5.79465	60.4285	17.5326	1.79069	0.0075734	0.137351	LOC127496068	NC_067234.1	983856	994193	-	3104	protein_coding	autoimmune regulator-like%2C transcript variant X3 && sp|O43918|AIRE_HUMAN Autoimmune regulator OS=Homo sapiens OX=9606 GN=AIRE PE=1 SV=1 && PF00628:PHD-finger|PF03172:HSR domain	SAND
127497931	84.6081	106.792	47.8561	32.4227	40.9881	26.0759	79.7522	33.1623	1.26797	0.00758901	0.137351	LOC127497931	NC_067235.1	26697354	26709417	-	1825	protein_coding	ephrin-A1b && sp|P52794|EFNA1_XENLA Ephrin-A1 OS=Xenopus laevis OX=8355 GN=efna1 PE=2 SV=1 && PF00812:Ephrin	-
127517115	213.013	250.442	243.187	333.346	339.466	375.687	235.548	349.499	-0.569239	0.00759806	0.137351	si_dkey-90l8.3	NC_067227.1	1167484	1179613	-	4664	protein_coding	LIM domain transcription factor LMO4-B && sp|Q801P0|LMO4B_XENLA LIM domain transcription factor LMO4-B OS=Xenopus laevis OX=8355 GN=lmo4-b PE=2 SV=1 && PF00412:LIM domain	-
127503869	92.5712	80.3306	104.502	35.4623	57.8038	36.6995	92.4679	43.3219	1.09539	0.00760246	0.137351	LOC127503869	NC_067240.1	3585764	3608292	-	5827	protein_coding	ring finger protein 165a && sp|E9QAU8|RN165_MOUSE E3 ubiquitin-protein ligase RNF165 OS=Mus musculus OX=10090 GN=Rnf165 PE=1 SV=1 && PF13639:Ring finger domain	-
127522082	165.235	158.771	109.385	133.744	260.643	463.572	144.464	285.986	-0.985795	0.00760516	0.137351	LOC127522082	NC_067221.1	15668715	15684195	+	2402	protein_coding	septin-2%2C transcript variant X1 && sp|A1L0Y5|SEP2B_XENTR Septin-2B OS=Xenopus tropicalis OX=8364 GN=sept2-B PE=2 SV=1 && PF00735:Septin	-
127520446	450.911	374.246	450.238	314.095	301.631	253.033	425.132	289.586	0.554131	0.00761052	0.137351	LOC127520446	NC_067220.1	33294874	33349667	-	7646	protein_coding	regulator of G protein signaling 12b%2C transcript variant X3 && sp|O14924|RGS12_HUMAN Regulator of G-protein signaling 12 OS=Homo sapiens OX=9606 GN=RGS12 PE=1 SV=1 && PF02188:GoLoco motif|PF02196:Raf-like Ras-binding domain|PF00615:Regulator of G protein signaling domain|PF00595:PDZ domain|PF16612:C-terminal unstructured region of RGS12|PF16611:Unstructured region between RBD and GoLoco|PF16613…	-
127505991	170.212	207.914	138.685	284.712	256.439	280.075	172.27	273.742	-0.66787	0.00766175	0.138066	LOC127505991	NC_067242.1	6603469	6609949	-	3452	protein_coding	crystallin%2C gamma N2 && sp|Q6DGY7|CRGNB_DANRE Gamma-crystallin N-B OS=Danio rerio OX=7955 GN=crygnb PE=2 SV=1 && PF00030:Beta/Gamma crystallin	-
127522287	737.583	711.634	716.865	988.892	957.441	916.521	722.027	954.285	-0.402339	0.007669	0.138066	LOC127522287	NC_067230.1	13134905	13173920	-	3375	protein_coding	mitogen-activated protein kinase 14b%2C transcript variant X1 && sp|Q9I958|MK14B_CYPCA Mitogen-activated protein kinase 14B OS=Cyprinus carpio OX=7962 GN=mapk14b PE=1 SV=1 && PF00069:Protein kinase domain	-
127505578	6491.93	6374.47	5262.22	8621.4	7053.11	7747.45	6042.87	7807.32	-0.369606	0.00768067	0.138066	LOC127505578	NC_067241.1	16227197	16231044	-	1266	protein_coding	high mobility group box 2b%2C transcript variant X3 && sp|Q32L31|HMGB3_BOVIN High mobility group protein B3 OS=Bos taurus OX=9913 GN=HMGB3 PE=2 SV=2 && PF00505:HMG (high mobility group) box|PF09011:HMG-box domain	HMG
127507006	1723.02	1618.9	1097.76	2017.3	1831.85	2392.23	1479.89	2080.46	-0.491522	0.0076832	0.138066	LOC127507006	NC_067243.1	18870476	18871788	-	618	protein_coding	ribosomal protein S27 like && sp|Q3T0B7|RS27L_BOVIN 40S ribosomal protein S27-like OS=Bos taurus OX=9913 GN=RPS27L PE=3 SV=3 && -	-
127525249	1891.24	2001.65	2229.7	2814.7	2654.77	2426.03	2040.86	2631.83	-0.36682	0.00770648	0.138336	LOC127525249	NC_067232.1	35582616	35599409	+	4004	protein_coding	nucleolar and coiled-body phosphoprotein 1%2C transcript variant X1 && sp|Q14978|NOLC1_HUMAN Nucleolar and coiled-body phosphoprotein 1 OS=Homo sapiens OX=9606 GN=NOLC1 PE=1 SV=2 && PF05022:SRP40, C-terminal domain	-
127509896	269.75	275.959	306.67	189.47	199.686	167.079	284.126	185.412	0.6163	0.00773033	0.138616	LOC127509896	NC_067220.1	15179911	15224183	-	3492	protein_coding	calcium/calmodulin-dependent protein kinase (CaM kinase) II delta 2%2C transcript variant X1 && sp|Q6DGS3|KC2D2_DANRE Calcium/calmodulin-dependent protein kinase type II delta 2 chain OS=Danio rerio OX=7955 GN=camk2d2 PE=2 SV=2 && PF00069:Protein kinase domain|PF08332:Calcium/calmodulin dependent protein kinase II association domain	-
127514260	9.95389	2.8352	10.7432	0	0	0	7.8441	0	5.40004	0.00773701	1	LOC127514260	NC_067225.1	34339150	34348228	-	4473	protein_coding	transglutaminase 8 && sp|Q01841|TGM2_CHICK Protein-glutamine gamma-glutamyltransferase 2 OS=Gallus gallus OX=9031 GN=TGM2 PE=1 SV=3 && PF00927:Transglutaminase family, C-terminal ig like domain|PF01841:Transglutaminase-like superfamily|PF00868:Transglutaminase family	-
127516673	277.714	281.629	263.697	403.257	386.76	395.002	274.347	395.006	-0.525874	0.0077677	0.139137	LOC127516673	NC_067226.1	46584913	46612297	-	2589	protein_coding	casein kinase 2%2C alpha prime polypeptide a%2C transcript variant X1 && sp|P21869|CSK22_CHICK Casein kinase II subunit alpha' OS=Gallus gallus OX=9031 PE=2 SV=1 && PF00069:Protein kinase domain	-
127496771	4.97694	4.72533	13.6732	0	0	0	7.79181	0	5.39098	0.00778419	1	LOC127496771	NC_067235.1	23293377	23310803	+	4015	protein_coding	leucine rich repeat and Ig domain containing 4b%2C transcript variant X1 && sp|Q50L44|LIGO1_CHICK Leucine-rich repeat and immunoglobulin-like domain-containing nogo receptor-interacting protein 1 OS=Gallus gallus OX=9031 GN=LINGO1 PE=2 SV=1 && PF07679:Immunoglobulin I-set domain|PF01462:Leucine rich repeat N-terminal domain|PF13855:Leucine rich repeat|PF13306:BspA type Leucine rich repeat region …	-
127525380	1214.37	1242.76	1416.15	919.994	1015.24	1006.34	1291.1	980.526	0.396969	0.00778527	0.139302	LOC127525380	NC_067232.1	5555751	5655113	+	7721	protein_coding	v-akt murine thymoma viral oncogene homolog 3a%2C transcript variant X5 && sp|Q9Y243|AKT3_HUMAN RAC-gamma serine/threonine-protein kinase OS=Homo sapiens OX=9606 GN=AKT3 PE=1 SV=1 && PF00433:Protein kinase C terminal domain|PF00069:Protein kinase domain	-
127520732	225.953	178.617	225.607	124.625	143.984	113.961	210.059	127.523	0.720445	0.00786142	0.140393	LOC127520732	NC_067229.1	37636287	37712089	+	4567	protein_coding	Cbl proto-oncogene B%2C E3 ubiquitin protein ligase%2C transcript variant X1 && sp|Q13191|CBLB_HUMAN E3 ubiquitin-protein ligase CBL-B OS=Homo sapiens OX=9606 GN=CBLB PE=1 SV=2 && PF02761:CBL proto-oncogene N-terminus, EF hand-like domain|PF02762:CBL proto-oncogene N-terminus, SH2-like domain|PF14447:Prokaryotic RING finger family 4|PF02262:CBL proto-oncogene N-terminal domain 1	-
127523819	52.7556	51.0335	97.6655	27.3567	27.3254	26.0759	67.1516	26.9193	1.31882	0.00786299	0.140393	LOC127523819	NC_067231.1	15793626	15798673	-	1811	protein_coding	zinc finger and BTB domain containing 4 && - && -	-
127517272	85.6035	86.0009	53.716	136.783	149.239	132.311	75.1068	139.444	-0.8923	0.00787623	0.140479	LOC127517272	NC_067227.1	8703666	8710660	+	1887	protein_coding	renin binding protein && sp|P51606|RENBP_HUMAN N-acylglucosamine 2-epimerase OS=Homo sapiens OX=9606 GN=RENBP PE=1 SV=2 && PF07221:N-acylglucosamine 2-epimerase (GlcNAc 2-epimerase)	-
127500583	251.833	176.727	339.876	480.261	413.034	346.713	256.146	413.336	-0.690529	0.00791303	0.140985	LOC127500583	NC_067238.1	22876006	22888702	-	4913	protein_coding	protein phosphatase 1%2C regulatory subunit 10 && sp|Q6GLQ4|PP1RA_XENLA Serine/threonine-protein phosphatase 1 regulatory subunit 10 OS=Xenopus laevis OX=8355 GN=ppp1r10 PE=2 SV=1 && PF08711:TFIIS helical bundle-like domain	-
127505720	1292.01	1238.04	1004	669.731	984.767	864.369	1178.02	839.622	0.488664	0.00795249	0.141537	LOC127505720	NC_067242.1	1919718	2345914	+	7405	lncRNA	uncharacterized LOC127505720 && - && -	-
127507573	163.244	172.002	187.518	256.342	253.286	297.459	174.254	269.029	-0.626842	0.00801773	0.142547	LOC127507573	NC_067243.1	16884874	16893534	+	2699	protein_coding	F-box and leucine rich repeat protein%2C transcript variant X1 && sp|Q8WV35|LRC29_HUMAN Leucine-rich repeat-containing protein 29 OS=Homo sapiens OX=9606 GN=LRRC29 PE=1 SV=1 && PF12937:F-box-like	-
127499411	10.9493	0	17.5798	0	0	0	9.50969	0	5.67785	0.00803957	1	LOC127499411	NC_067237.1	17055474	17123879	-	4966	protein_coding	protein jagged-1b%2C transcript variant X1 && sp|Q90Y54|JAG1B_DANRE Protein jagged-1b OS=Danio rerio OX=7955 GN=jag1b PE=2 SV=1 && PF07657:N terminus of Notch ligand|PF01414:Delta serrate ligand|PF00008:EGF-like domain	-
127516813	54.7464	35.9125	68.3659	16.2113	25.2235	15.4524	53.0082	18.9624	1.48481	0.00806761	0.14314	LOC127516813	NC_067226.1	4218260	4350548	+	7795	protein_coding	pleckstrin homology domain containing%2C family A member 7b%2C transcript variant X12 && sp|B6RSP1|PKHA7_DANRE Pleckstrin homology domain-containing family A member 7 OS=Danio rerio OX=7955 GN=plekha7 PE=2 SV=2 && -	-
127512164	669.897	696.513	656.312	456.957	550.713	462.606	674.241	490.092	0.460575	0.00806822	0.14314	LOC127512164	NC_067224.1	23034083	23040660	+	3409	protein_coding	nuclear factor of kappa light polypeptide gene enhancer in B-cells inhibitor%2C beta && sp|O54910|IKBE_MOUSE NF-kappa-B inhibitor epsilon OS=Mus musculus OX=10090 GN=Nfkbie PE=1 SV=2 && PF12796:Ankyrin repeats (3 copies)	-
127494453	563.39	652.095	486.374	296.87	358.384	477.093	567.287	377.449	0.587401	0.00809172	0.143405	LOC127494453	NC_067233.1	31469032	31475829	+	2620	protein_coding	transmembrane protein 129%2C E3 ubiquitin protein ligase%2C transcript variant X1 && sp|Q6PD82|TM129_DANRE E3 ubiquitin-protein ligase TM129 OS=Danio rerio OX=7955 GN=tmem129 PE=2 SV=1 && PF10272:Putative transmembrane protein precursor	-
127523989	368.294	367.63	374.059	246.21	291.121	203.779	369.994	247.036	0.583594	0.00814698	0.14416	LOC127523989	NC_067231.1	13316529	13378888	+	4820	protein_coding	FAM20C golgi associated secretory pathway kinase b%2C transcript variant X1 && sp|Q5MJS3|FA20C_MOUSE Extracellular serine/threonine protein kinase FAM20C OS=Mus musculus OX=10090 GN=Fam20c PE=1 SV=1 && PF06702:Golgi casein kinase, C-terminal, Fam20	-
127494708	130.396	153.101	164.078	62.819	105.098	76.2963	149.192	81.4044	0.875129	0.00815156	0.14416	LOC127494708	NC_067233.1	29481943	29500212	+	4362	protein_coding	cyclic nucleotide gated channel subunit alpha 2a%2C transcript variant X2 && sp|P55934|CNG_ICTPU Cyclic nucleotide-gated cation channel OS=Ictalurus punctatus OX=7998 PE=2 SV=1 && PF00520:Ion transport protein|PF00027:Cyclic nucleotide-binding domain|PF16526:C-terminal leucine zipper domain of cyclic nucleotide-gated channels	-
127494789	60.7187	48.1983	29.2997	11.1453	18.9176	15.4524	46.0722	15.1718	1.60323	0.00816799	0.144228	si_ch211-195b11.3	NC_067233.1	11725342	11727861	+	923	protein_coding	uncharacterized protein LOC100334344 homolog && sp|P00996|ISK1_BOVIN Serine protease inhibitor Kazal-type 1 OS=Bos taurus OX=9913 GN=SPINK1 PE=1 SV=2 && PF00050:Kazal-type serine protease inhibitor domain	-
127496895	21.8986	41.5829	20.5098	1.01321	11.5608	2.89733	27.9971	5.1571	2.45032	0.00817266	0.144228	LOC127496895	NC_067235.1	24809022	24834290	-	4179	protein_coding	erythrocyte membrane protein band 4.1 like 4B%2C transcript variant X1 && sp|Q9H329|E41LB_HUMAN Band 4.1-like protein 4B OS=Homo sapiens OX=9606 GN=EPB41L4B PE=2 SV=2 && PF00373:FERM central domain|PF08736:FERM adjacent (FA)|PF09380:FERM C-terminal PH-like domain|PF09379:FERM N-terminal domain	-
127525312	29.8617	15.121	8.7899	0	2.10196	3.8631	17.9242	1.98835	3.16342	0.00821904	0.144698	si_dkey-228d14.5	NC_067232.1	22756477	22763425	-	1539	protein_coding	uncharacterized protein LOC796266 homolog && - && PF10277:Frag1/DRAM/Sfk1 family	-
127522817	1968.88	2223.74	2582.28	1765.01	1825.55	1532.69	2258.3	1707.75	0.40329	0.00822183	0.144698	LOC127522817	NC_067230.1	8234206	8332184	-	6423	protein_coding	SLIT-ROBO Rho GTPase activating protein 2%2C transcript variant X1 && sp|B0S6J3|SRGP2_DANRE SLIT-ROBO Rho GTPase-activating protein 2 OS=Danio rerio OX=7955 GN=srgap2 PE=2 SV=1 && PF00620:RhoGAP domain|PF00611:Fes/CIP4, and EFC/F-BAR homology domain|PF00018:SH3 domain	-
127517095	20112.8	19735.8	15542.5	22347.3	22885	26278.7	18463.7	23837	-0.368522	0.00822522	0.144698	LOC127517095	NC_067227.1	32651069	32654665	+	1871	protein_coding	SET nuclear proto-oncogene a && sp|Q63945|SET_RAT Protein SET OS=Rattus norvegicus OX=10116 GN=Set PE=2 SV=2 && PF00956:Nucleosome assembly protein (NAP)	-
127520716	7533.1	7433.88	7514.39	10016.6	9670.05	8441.84	7493.79	9376.16	-0.323275	0.00823545	0.144726	LOC127520716	NC_067229.1	21047458	21057559	+	2793	protein_coding	nucleolin%2C transcript variant X1 && sp|P20397|NUCL_XENLA Nucleolin OS=Xenopus laevis OX=8355 GN=ncl PE=2 SV=3 && PF00076:RNA recognition motif. (a.k.a. RRM, RBD, or RNP domain)	-
127503684	9.95389	3.78026	16.6031	1.01321	0	0	10.1124	0.337736	4.80481	0.0082434	1	LOC127503684	NC_067240.1	12204352	12221578	+	2809	protein_coding	solute carrier family 45 member 2%2C transcript variant X1 && sp|P58355|S45A2_MOUSE Membrane-associated transporter protein OS=Mus musculus OX=10090 GN=Slc45a2 PE=2 SV=1 && PF13347:MFS/sugar transport protein	-
127507085	965.527	1092.5	1328.25	688.982	878.618	872.095	1128.76	813.232	0.473019	0.00824434	0.14473	LOC127507085	NC_067221.1	40149993	40205300	-	7574	protein_coding	ankyrin repeat domain 12%2C transcript variant X1 && sp|Q6UB98|ANR12_HUMAN Ankyrin repeat domain-containing protein 12 OS=Homo sapiens OX=9606 GN=ANKRD12 PE=1 SV=3 && PF12796:Ankyrin repeats (3 copies)	-
127494950	3051.86	4050.55	3859.74	1860.25	2915.41	3020.95	3654.05	2598.87	0.491623	0.00829214	0.145417	LOC127494950	NC_067234.1	650628	654540	-	2329	protein_coding	prostaglandin G/H synthase 2-like && sp|P70682|PGH2_CAVPO Prostaglandin G/H synthase 2 OS=Cavia porcellus OX=10141 GN=PTGS2 PE=2 SV=1 && PF03098:Animal haem peroxidase	-
127506167	1166.6	926.164	1051.86	1428.63	1348.4	1367.54	1048.21	1381.52	-0.398507	0.00835344	0.146338	LOC127506167	NC_067242.1	10250167	10259072	-	1890	protein_coding	vimentin && sp|Q92155|VIME_CYPCA Vimentin OS=Cyprinus carpio OX=7962 GN=vim PE=2 SV=1 && PF04732:Intermediate filament head (DNA binding) region|PF00038:Intermediate filament protein	-
127506360	85.6035	137.034	160.171	67.885	73.5685	53.1176	127.603	64.857	0.977649	0.00838774	0.146785	LOC127506360	NC_067242.1	8415016	8443893	+	8195	protein_coding	kelch-like family member 14%2C transcript variant X1 && sp|Q5F3N5|KLH14_CHICK Kelch-like protein 14 OS=Gallus gallus OX=9031 GN=KLHL14 PE=2 SV=1 && PF01344:Kelch motif|PF07707:BTB And C-terminal Kelch|PF00651:BTB/POZ domain	ZBTB
127494144	202.064	141.76	150.405	278.633	241.725	264.622	164.743	261.66	-0.668149	0.00840145	0.146872	LOC127494144	NC_067233.1	19340143	19345069	-	1167	protein_coding	nipsnap homolog 3A (C. elegans)%2C transcript variant X1 && sp|Q9UFN0|NPS3A_HUMAN Protein NipSnap homolog 3A OS=Homo sapiens OX=9606 GN=NIPSNAP3A PE=1 SV=2 && PF07978:NIPSNAP	-
127507772	484.754	455.522	357.456	274.58	286.917	320.637	432.577	294.045	0.556641	0.00844017	0.147395	LOC127507772	NC_067243.1	4355307	4363418	+	1938	protein_coding	interleukin-1 receptor-associated kinase 4%2C transcript variant X1 && sp|Q1RMT8|IRAK4_BOVIN Interleukin-1 receptor-associated kinase 4 OS=Bos taurus OX=9913 GN=IRAK4 PE=2 SV=1 && PF00069:Protein kinase domain	-
127506122	7.96311	0	20.5098	0	0	0	9.49096	0	5.67514	0.00844244	1	LOC127506122	NC_067242.1	16097458	16106952	+	7453	protein_coding	G protein-coupled receptor 12%2C transcript variant X1 && sp|P47775|GPR12_HUMAN G-protein coupled receptor 12 OS=Homo sapiens OX=9606 GN=GPR12 PE=1 SV=1 && -	-
127496733	6467.04	6090	8238.09	9160.43	9105.67	8649.48	6931.71	8971.86	-0.3722	0.00845209	0.147449	LOC127496733	NC_067235.1	10635334	10668871	-	2557	protein_coding	syndecan-2-A-like%2C transcript variant X2 && sp|P34741|SDC2_HUMAN Syndecan-2 OS=Homo sapiens OX=9606 GN=SDC2 PE=1 SV=2 && PF01034:Syndecan domain	-
127513484	826.173	1213.46	1980.66	1801.49	2135.59	2259.91	1340.1	2065.66	-0.624248	0.00851971	0.148474	LOC127513484	NC_067224.1	7622556	7685824	+	6431	protein_coding	melanoma cell adhesion molecule a%2C transcript variant X1 && sp|Q9EPF2|MUC18_RAT Cell surface glycoprotein MUC18 OS=Rattus norvegicus OX=10116 GN=Mcam PE=1 SV=2 && PF13927:Immunoglobulin domain|PF08205:CD80-like C2-set immunoglobulin domain|PF07686:Immunoglobulin V-set domain	-
127525620	8.9585	1.89013	12.6965	0	0	0	7.84838	0	5.40081	0.00854793	1	LOC127525620	NC_067233.1	15070616	15092601	+	5178	protein_coding	coiled-coil domain containing 88B && sp|Q9P219|DAPLE_HUMAN Protein Daple OS=Homo sapiens OX=9606 GN=CCDC88C PE=1 SV=3 && PF05622:HOOK protein	-
127523422	84.6081	78.4404	46.8794	30.3963	18.9176	35.7337	69.976	28.3492	1.3013	0.00856481	0.149104	LOC127523422	NC_067231.1	4089626	4102348	-	2605	protein_coding	interferon regulatory factor 3 && sp|Q64287|IRF4_MOUSE Interferon regulatory factor 4 OS=Mus musculus OX=10090 GN=Irf4 PE=1 SV=1 && PF10401:Interferon-regulatory factor 3|PF00605:Interferon regulatory factor transcription factor	IRF
127506975	229.935	185.233	170.915	119.559	120.862	113.961	195.361	118.128	0.725749	0.00858994	0.149386	LOC127506975	NC_067243.1	17213981	17218012	-	2338	protein_coding	Pim-3 proto-oncogene%2C serine/threonine kinase && sp|Q9PU85|PIM3_COTJA Serine/threonine-protein kinase pim-3 OS=Coturnix japonica OX=93934 GN=PIM3 PE=2 SV=1 && PF00069:Protein kinase domain	-
127509094	126.414	107.737	95.7122	27.3567	53.5999	72.4332	109.955	51.1299	1.10326	0.00860543	0.1495	LOC127509094	NC_067222.1	28193621	28197411	-	2077	protein_coding	fibroblast growth factor 21 && - && PF00167:Fibroblast growth factor	-
127504776	9625.41	10334.3	8459.79	11251.7	11678.5	13131.6	9473.16	12020.6	-0.343598	0.00864348	0.149812	LOC127504776	NC_067241.1	8363753	8373611	-	2097	protein_coding	sarcolemma associated protein b%2C transcript variant X2 && sp|P0C219|SLMAP_RAT Sarcolemmal membrane-associated protein OS=Rattus norvegicus OX=10116 GN=Slmap PE=1 SV=1 && -	-
127503427	55.7418	80.3306	66.4126	106.387	134.525	138.106	67.495	126.339	-0.9038	0.00865201	0.149812	si_ch211-241b2.5	NC_067240.1	2112944	2128719	-	2585	protein_coding	programmed cell death 1 ligand 1%2C transcript variant X3 && sp|Q9NZQ7|PD1L1_HUMAN Programmed cell death 1 ligand 1 OS=Homo sapiens OX=9606 GN=CD274 PE=1 SV=1 && PF05729:NACHT domain|PF07686:Immunoglobulin V-set domain	-
127495774	24.8847	77.4954	72.2725	155.021	122.964	104.304	58.2175	127.43	-1.12869	0.00865643	0.149812	LOC127495774	NC_067234.1	94173	108158	+	2987	protein_coding	polypyrimidine tract-binding protein 2-like%2C transcript variant X1 && sp|Q9UKA9|PTBP2_HUMAN Polypyrimidine tract-binding protein 2 OS=Homo sapiens OX=9606 GN=PTBP2 PE=1 SV=1 && PF13893:RNA recognition motif. (a.k.a. RRM, RBD, or RNP domain)|PF00076:RNA recognition motif. (a.k.a. RRM, RBD, or RNP domain)|PF11835:RRM-like domain	-
127504696	3804.38	4102.53	3056.93	4362.88	4706.28	5311.76	3654.61	4793.64	-0.391415	0.00867193	0.149812	LOC127504696	NC_067241.1	5000116	5011531	-	2128	protein_coding	proliferation-associated 2G4%2C b && sp|Q6AYD3|PA2G4_RAT Proliferation-associated protein 2G4 OS=Rattus norvegicus OX=10116 GN=Pa2g4 PE=1 SV=1 && PF00557:Metallopeptidase family M24	-
127522773	2213.75	2322.03	2012.89	3197.69	2570.69	2713.83	2182.89	2827.4	-0.373233	0.00867303	0.149812	LOC127522773	NC_067230.1	18136591	18141693	+	1654	protein_coding	v-ral simian leukemia viral oncogene homolog Bb (ras related)%2C transcript variant X3 && sp|Q6IP71|RALBB_XENLA Ras-related protein ralB-B OS=Xenopus laevis OX=8355 GN=ralb-b PE=2 SV=1 && PF00071:Ras family	-
127520055	3384.32	3652.68	3388.99	4188.61	4553.89	4276.45	3475.33	4339.65	-0.320375	0.00867709	0.149812	LOC127520055	NC_067229.1	33209346	33222238	+	3072	protein_coding	eukaryotic translation termination factor 1b%2C transcript variant X1 && sp|Q0VCX5|ERF1_BOVIN Eukaryotic peptide chain release factor subunit 1 OS=Bos taurus OX=9913 GN=ETF1 PE=2 SV=3 && PF03463:eRF1 domain 1|PF03464:eRF1 domain 2|PF03465:eRF1 domain 3	-
127515351	408.109	508.445	312.53	535.988	561.222	753.305	409.695	616.838	-0.590398	0.00873222	0.150501	LOC127515351	NC_067226.1	32508754	32515058	+	1783	protein_coding	SPG21 abhydrolase domain containing%2C maspardin%2C transcript variant X1 && sp|Q6PC62|SPG21_DANRE Maspardin OS=Danio rerio OX=7955 GN=spg21 PE=2 SV=1 && PF00561:alpha/beta hydrolase fold	-
127524486	1319.89	1284.34	924.892	1494.48	1461.91	1965.35	1176.37	1640.58	-0.480016	0.00873913	0.150501	LOC127524486	NC_067232.1	34272642	34278578	-	1902	protein_coding	2'-deoxynucleoside 5'-phosphate N-hydrolase 1 && sp|B8A556|DNPH1_DANRE 2'-deoxynucleoside 5'-phosphate N-hydrolase 1 OS=Danio rerio OX=7955 GN=dnph1 PE=3 SV=1 && PF05014:Nucleoside 2-deoxyribosyltransferase	-
127497537	738.579	820.317	715.888	988.892	928.014	1130.92	758.261	1015.94	-0.42217	0.00874398	0.150501	LOC127497537	NC_067235.1	21482602	21490137	+	1819	protein_coding	coenzyme Q3 methyltransferase%2C transcript variant X2 && sp|Q9NZJ6|COQ3_HUMAN Ubiquinone biosynthesis O-methyltransferase, mitochondrial OS=Homo sapiens OX=9606 GN=COQ3 PE=1 SV=3 && PF13489:Methyltransferase domain	-
127522662	10.9493	6.61546	4.88328	0	0	0	7.48267	0	5.33236	0.00875014	1	LOC127522662	NC_067221.1	41155719	41171913	-	2126	protein_coding	ceramide synthase 4b && sp|Q3ZBF8|CERS2_BOVIN Ceramide synthase 2 OS=Bos taurus OX=9913 GN=CERS2 PE=2 SV=1 && PF03798:TLC domain|PF00046:Homeodomain	Homeobox
127516024	1516.97	1455.4	1856.62	1028.41	1368.37	1173.42	1609.67	1190.07	0.435816	0.00876733	0.150748	LOC127516024	NC_067226.1	38443744	38490913	-	9232	protein_coding	Rho guanine nucleotide exchange factor (GEF) 40%2C transcript variant X1 && sp|Q3UPH7|ARH40_MOUSE Rho guanine nucleotide exchange factor 40 OS=Mus musculus OX=10090 GN=Arhgef40 PE=1 SV=1 && PF00621:RhoGEF domain	-
127499604	567.372	539.632	776.441	419.469	472.94	417.215	627.815	436.541	0.524348	0.00878762	0.150941	LOC127499604	NC_067221.1	5720068	5763257	-	8472	protein_coding	telomerase-associated protein 1%2C transcript variant X1 && sp|P97499|TEP1_MOUSE Telomerase protein component 1 OS=Mus musculus OX=10090 GN=Tep1 PE=1 SV=1 && PF13271:Domain of unknown function (DUF4062)|PF05731:TROVE domain|PF00400:WD domain, G-beta repeat|PF05729:NACHT domain	-
127498285	144.331	196.574	232.444	326.253	286.917	290.698	191.116	301.29	-0.656406	0.00881165	0.151199	LOC127498285	NC_067236.1	22472893	22488685	+	3354	protein_coding	dihydropyrimidinase like 5a && sp|Q9BPU6|DPYL5_HUMAN Dihydropyrimidinase-related protein 5 OS=Homo sapiens OX=9606 GN=DPYSL5 PE=1 SV=1 && PF01979:Amidohydrolase family	-
127495578	32.8478	11.3408	14.6498	3.03963	4.20391	1.93155	19.6128	3.05836	2.6855	0.0088246	0.151266	LOC127495578	NC_067234.1	26734611	26741501	+	5105	protein_coding	TLC domain containing 5a%2C transcript variant X3 && sp|Q1LXV8|TLCD5_DANRE TLC domain-containing protein 5 OS=Danio rerio OX=7955 GN=tlcd5 PE=2 SV=1 && PF03798:TLC domain	-
127498942	304.589	344.004	318.39	218.853	232.266	199.916	322.327	217.012	0.571299	0.00885615	0.151651	LOC127498942	NC_067236.1	8724264	8739081	+	4575	protein_coding	NRDE-2%2C necessary for RNA interference%2C domain containing%2C transcript variant X1 && sp|Q9H7Z3|NRDE2_HUMAN Nuclear exosome regulator NRDE2 OS=Homo sapiens OX=9606 GN=NRDE2 PE=1 SV=3 && PF08424:NRDE-2, necessary for RNA interference	-
127506217	3699.86	3720.72	2243.38	2017.3	2083.04	2694.51	3221.32	2264.95	0.50809	0.00887078	0.151747	zgc_56095	NC_067242.1	24372037	24376576	+	1651	protein_coding	Ferritin%2C lower subunit-like%2C transcript variant X1 && sp|P07797|FRI3_LITCT Ferritin, lower subunit OS=Lithobates catesbeianus OX=8400 PE=1 SV=1 && PF00210:Ferritin-like domain	-
127505559	1320.88	1379.8	1419.08	1748.8	1714.15	1780.89	1373.25	1747.94	-0.348075	0.00890551	0.152185	LOC127505559	NC_067241.1	16384534	16400081	+	2966	protein_coding	F-box and leucine-rich repeat protein 5 && sp|Q2YDQ5|FBXL5_DANRE F-box/LRR-repeat protein 5 OS=Danio rerio OX=7955 GN=fbxl5 PE=2 SV=2 && PF12937:F-box-like|PF01814:Hemerythrin HHE cation binding domain	-
127521241	17.917	14.176	18.5564	0	2.10196	3.8631	16.8831	1.98835	3.0772	0.00892666	0.152391	LOC127521241	NC_067229.1	33366303	33369643	+	3341	protein_coding	protocadherin beta-7-like && sp|O60330|PCDGC_HUMAN Protocadherin gamma-A12 OS=Homo sapiens OX=9606 GN=PCDHGA12 PE=2 SV=1 && PF00028:Cadherin domain|PF08266:Cadherin-like|PF16492:Cadherin cytoplasmic C-terminal	-
127495984	1715.06	1603.78	1495.26	2161.18	1919.09	2092.84	1604.7	2057.7	-0.358818	0.00893832	0.152434	LOC127495984	NC_067220.1	20339044	20348752	+	2062	protein_coding	annexin A5b && sp|P17153|ANXA5_CHICK Annexin A5 OS=Gallus gallus OX=9031 GN=ANXA5 PE=1 SV=2 && PF00191:Annexin	-
127511466	779.39	688.953	717.842	524.842	557.018	540.834	728.728	540.898	0.42997	0.00901201	0.153433	LOC127511466	NC_067223.1	17504876	17514252	-	3045	protein_coding	TANK-binding kinase 1 && sp|Q9WUN2|TBK1_MOUSE Serine/threonine-protein kinase TBK1 OS=Mus musculus OX=10090 GN=Tbk1 PE=1 SV=1 && PF18396:TANK binding kinase 1 ubiquitin-like domain|PF00069:Protein kinase domain|PF18394:TANK-binding kinase 1 coiled-coil domain 1	-
127494947	218.986	327.938	355.502	215.814	163.953	181.566	300.809	187.111	0.685051	0.0090152	0.153433	LOC127494947	NC_067234.1	25017913	25023259	+	3236	protein_coding	heat shock protein 70 family%2C member 13 && sp|Q2TBX4|HSP13_BOVIN Heat shock 70 kDa protein 13 OS=Bos taurus OX=9913 GN=HSPA13 PE=2 SV=1 && PF00012:Hsp70 protein	-
127517093	4517.08	4010.86	4234.78	5493.62	5303.24	5107.99	4254.24	5301.61	-0.317548	0.00906227	0.154077	LOC127517093	NC_067227.1	32637999	32644330	+	2549	protein_coding	solute carrier family 25 member 25a && sp|Q6NYZ6|SCM2A_DANRE Calcium-binding mitochondrial carrier protein SCaMC-2-A OS=Danio rerio OX=7955 GN=slc25a25a PE=2 SV=1 && PF00153:Mitochondrial carrier protein	-
127517434	241.88	262.728	148.452	110.44	112.455	152.593	217.686	125.162	0.797811	0.00911534	0.154822	LOC127517434	NC_067220.1	26138650	26141325	+	1530	protein_coding	ubiquitin-conjugating enzyme E2 A-like%2C transcript variant X1 && sp|P49459|UBE2A_HUMAN Ubiquitin-conjugating enzyme E2 A OS=Homo sapiens OX=9606 GN=UBE2A PE=1 SV=2 && PF00179:Ubiquitin-conjugating enzyme	-
127502109	136.368	109.628	235.374	92.2021	75.6704	84.9882	160.457	84.2869	0.928301	0.00913701	0.155033	LOC127502109	NC_067239.1	30848710	30858798	-	1941	protein_coding	solute carrier family 35 member B2 && sp|Q8TB61|S35B2_HUMAN Adenosine 3'-phospho 5'-phosphosulfate transporter 1 OS=Homo sapiens OX=9606 GN=SLC35B2 PE=1 SV=1 && PF08449:UAA transporter family	-
127507245	348.386	361.015	398.475	623.124	566.477	421.078	369.292	536.893	-0.539496	0.00924055	0.156631	LOC127507245	NC_067243.1	24226600	24241140	-	2698	protein_coding	fibroblast growth factor receptor substrate 2b%2C transcript variant X2 && sp|Q8WU20|FRS2_HUMAN Fibroblast growth factor receptor substrate 2 OS=Homo sapiens OX=9606 GN=FRS2 PE=1 SV=4 && PF02174:PTB domain (IRS-1 type)	-
127515199	2133.12	1893.91	1595.85	2532.01	2338.43	2468.52	1874.29	2446.32	-0.384328	0.00926985	0.156848	LOC127515199	NC_067220.1	22843859	22848610	-	1530	protein_coding	acidic (leucine-rich) nuclear phosphoprotein 32 family%2C member B%2C transcript variant X1 && sp|P51122|AN32A_BOVIN Acidic leucine-rich nuclear phosphoprotein 32 family member A OS=Bos taurus OX=9913 GN=ANP32A PE=1 SV=2 && PF14580:Leucine-rich repeat	-
127520405	17.917	4.72533	6.83659	0	1.05098	0	9.82631	0.350326	4.76299	0.0092718	1	LOC127520405	NC_067229.1	8621884	8631401	-	2086	protein_coding	lysophosphatidic acid receptor 3 && sp|Q9UBY5|LPAR3_HUMAN Lysophosphatidic acid receptor 3 OS=Homo sapiens OX=9606 GN=LPAR3 PE=1 SV=1 && PF00001:7 transmembrane receptor (rhodopsin family)	-
127512016	2339.16	2220.9	1551.91	2787.34	2506.58	3006.46	2037.32	2766.79	-0.441603	0.00928288	0.156848	LOC127512016	NC_067224.1	20378818	20382106	-	785	protein_coding	SUB1 regulator of transcription b%2C transcript variant X1 && sp|Q5ZK63|TCP4_CHICK Activated RNA polymerase II transcriptional coactivator p15 OS=Gallus gallus OX=9031 GN=SUB1 PE=2 SV=1 && PF02229:Transcriptional Coactivator p15 (PC4)	PC4
127519248	0	1.89013	4.88328	13.1717	11.5608	30.9048	2.2578	18.5458	-3.03717	0.00928795	0.156848	LOC127519248	NC_067228.1	11065474	11068064	+	2329	protein_coding	potassium channel tetramerisation domain containing 12.1 && sp|Q96CX2|KCD12_HUMAN BTB/POZ domain-containing protein KCTD12 OS=Homo sapiens OX=9606 GN=KCTD12 PE=1 SV=1 && PF02214:BTB/POZ domain	-
127494362	3382.33	3124.39	3019.82	2567.47	2498.18	2535.16	3175.51	2533.6	0.325766	0.00929087	0.156848	LOC127494362	NC_067233.1	7645551	7663243	-	3458	protein_coding	clathrin interactor 1a && sp|A7Z035|EPN4_BOVIN Clathrin interactor 1 OS=Bos taurus OX=9913 GN=CLINT1 PE=2 SV=1 && PF01417:ENTH domain	-
127497444	3.98156	6.61546	11.7199	0	0	0	7.43896	0	5.32446	0.00930837	1	LOC127497444	NC_067235.1	25664966	25710107	-	3997	protein_coding	sperm acrosome associated 6%2C transcript variant X2 && - && -	-
127501177	1818.58	1577.31	1572.41	2309.1	2101.96	1992.39	1656.1	2134.49	-0.366124	0.0093225	0.157223	LOC127501177	NC_067221.1	6672088	6681490	-	2614	protein_coding	p21 protein (Cdc42/Rac)-activated kinase 2a && sp|Q64303|PAK2_RAT Serine/threonine-protein kinase PAK 2 OS=Rattus norvegicus OX=10116 GN=Pak2 PE=1 SV=1 && -	-
127513258	1166.6	1606.61	1245.24	797.396	972.155	1121.27	1339.48	963.605	0.475137	0.00945132	0.159235	LOC127513258	NC_067224.1	27815079	27823703	-	2626	protein_coding	lectin%2C mannose-binding 2-like b && sp|Q5RCF0|LMA2L_PONAB VIP36-like protein OS=Pongo abelii OX=9601 GN=LMAN2L PE=3 SV=1 && PF03388:Legume-like lectin family	-
127504039	58.728	53.8687	33.2063	100.308	77.7724	125.551	48.601	101.21	-1.05917	0.00946991	0.159388	LOC127504039	NC_067240.1	7476458	7485118	+	3335	protein_coding	zinc finger matrin-type protein 1-like && sp|Q28EG9|ZMAT1_XENTR Zinc finger matrin-type protein 1 OS=Xenopus tropicalis OX=8364 GN=zmat1 PE=2 SV=1 && PF12874:Zinc-finger of C2H2 type	-
127499129	8.9585	3.78026	16.6031	1.01321	0	0	9.78063	0.337736	4.75674	0.00950474	1	LOC127499129	NC_067236.1	9493910	9501032	+	2681	protein_coding	protein kinase domain containing%2C cytoplasmic b && sp|Q504Y2|PKDCC_HUMAN Extracellular tyrosine-protein kinase PKDCC OS=Homo sapiens OX=9606 GN=PKDCC PE=1 SV=2 && PF12260:Protein-kinase domain of FAM69	-
127506251	11.9447	1.89013	16.6031	0	1.05098	0	10.146	0.350326	4.80934	0.00951245	1	LOC127506251	NC_067242.1	19156941	19171405	-	4283	protein_coding	F-box protein 15%2C transcript variant X1 && sp|Q9GKV7|FBX15_MACFA F-box only protein 15 OS=Macaca fascicularis OX=9541 GN=FBXO15 PE=2 SV=1 && PF12937:F-box-like	-
127521414	1649.36	1695.45	1439.59	2130.78	1976.89	2022.33	1594.8	2043.33	-0.357534	0.00953764	0.160367	LOC127521414	NC_067229.1	594442	598316	-	2832	protein_coding	cyclin-dependent kinase inhibitor 1A%2C transcript variant X1 && sp|O19001|CDN1B_FELCA Cyclin-dependent kinase inhibitor 1B OS=Felis catus OX=9685 GN=CDKN1B PE=2 SV=1 && PF02234:Cyclin-dependent kinase inhibitor	-
127502716	407.114	424.334	250.024	215.814	214.4	255.93	360.491	228.715	0.656149	0.00959437	0.161158	LOC127502716	NC_067221.1	27202258	27223433	+	3259	protein_coding	mycbp associated protein%2C transcript variant X3 && sp|Q5SUV2|MYBPP_MOUSE MYCBP-associated protein OS=Mus musculus OX=10090 GN=Mycbpap PE=1 SV=1 && PF14646:MYCBP-associated protein family	-
127522811	3808.36	4020.31	2869.41	4443.94	4427.77	5281.83	3566.03	4717.84	-0.403836	0.00963425	0.161666	LOC127522811	NC_067230.1	12659264	12670936	+	1594	protein_coding	cyclin-dependent kinase 2 && sp|P43450|CDK2_CARAU Cyclin-dependent kinase 2 OS=Carassius auratus OX=7957 GN=cdk2 PE=1 SV=1 && PF12330:Haspin like kinase domain|PF00069:Protein kinase domain	-
127505084	437.971	352.509	251	517.75	528.642	509.929	347.16	518.774	-0.579631	0.00966061	0.161946	LOC127505084	NC_067241.1	15449526	15496221	-	2166	protein_coding	beta-catenin-like protein 1 && sp|O62703|CTBL1_BOVIN Beta-catenin-like protein 1 OS=Bos taurus OX=9913 GN=CTNNBL1 PE=2 SV=3 && PF08216:Catenin-beta-like, Arm-motif containing nuclear	-
127509675	5254.66	4711.15	4362.72	3848.17	3737.28	3815.78	4776.18	3800.41	0.329673	0.00970369	0.162447	LOC127509675	NC_067220.1	40019862	40021504	-	1430	protein_coding	JunB proto-oncogene%2C AP-1 transcription factor subunit a && sp|P79703|JUNB_CYPCA Transcription factor jun-B OS=Cyprinus carpio OX=7962 GN=junb PE=2 SV=1 && PF03957:Jun-like transcription factor|PF00170:bZIP transcription factor	TF_bZIP
127498969	115.465	103.957	86.9223	59.7794	51.4979	45.3914	102.115	52.2229	0.967845	0.00970995	0.162447	LOC127498969	NC_067236.1	4186137	4198770	-	5128	protein_coding	heterogeneous nuclear ribonucleoprotein Ua%2C transcript variant X1 && sp|Q00839|HNRPU_HUMAN Heterogeneous nuclear ribonucleoprotein U OS=Homo sapiens OX=9606 GN=HNRNPU PE=1 SV=6 && PF00622:SPRY domain|PF13671:AAA domain|PF02037:SAP domain	-
127495837	1647.37	1919.43	1592.92	1115.54	1369.42	1413.9	1719.91	1299.62	0.404266	0.00972743	0.162577	LOC127495837	NC_067234.1	21201988	21219826	-	2876	protein_coding	transmembrane serine protease 13a && sp|Q9BYE2|TMPSD_HUMAN Transmembrane protease serine 13 OS=Homo sapiens OX=9606 GN=TMPRSS13 PE=2 SV=5 && PF00089:Trypsin|PF15494:Scavenger receptor cysteine-rich domain	-
127497441	777.399	947.901	632.873	592.727	500.266	576.568	786.057	556.52	0.498179	0.00984499	0.164378	LOC127497441	NC_067221.1	11361134	11363901	-	1806	protein_coding	retinol dehydrogenase 10b && sp|Q7T2D1|RD10B_DANRE Retinol dehydrogenase 10-B OS=Danio rerio OX=7955 GN=rdh10b PE=2 SV=2 && PF00106:short chain dehydrogenase	-
127515703	491.722	527.346	528.37	770.039	714.665	623.891	515.813	702.865	-0.44614	0.00986367	0.164422	LOC127515703	NC_067220.1	11692142	11697938	+	2576	protein_coding	alkB homolog 5%2C RNA demethylase && sp|Q08BA6|ALKB5_DANRE RNA demethylase ALKBH5 OS=Danio rerio OX=7955 GN=alkbh5 PE=1 SV=1 && PF13532:2OG-Fe(II) oxygenase superfamily	-
127511494	10.9493	13.2309	20.5098	1.01321	3.15293	0.965775	14.8967	1.71064	3.13362	0.00986728	0.164422	LOC127511494	NC_067223.1	6454306	6466161	-	4946	protein_coding	wingless-type MMTV integration site family%2C member 7Ba && sp|Q3L254|WNT7B_CHICK Protein Wnt-7b OS=Gallus gallus OX=9031 GN=WNT7B PE=2 SV=1 && PF00110:wnt family	-
127517105	1361.69	1312.7	1247.19	1740.69	1685.77	1582.91	1307.19	1669.79	-0.353152	0.00992903	0.165154	LOC127517105	NC_067227.1	1474770	1503960	+	2743	protein_coding	drebrin-like b%2C transcript variant X1 && sp|Q62418|DBNL_MOUSE Drebrin-like protein OS=Mus musculus OX=10090 GN=Dbnl PE=1 SV=2 && PF14604:Variant SH3 domain|PF00241:Cofilin/tropomyosin-type actin-binding protein	-
127524545	1376.62	1438.39	1018.65	1839.99	1509.2	1854.29	1277.89	1734.49	-0.440817	0.00993297	0.165154	LOC127524545	NC_067232.1	26807925	26810912	+	1006	protein_coding	translocase of outer mitochondrial membrane 20 && sp|Q9DCC8|TOM20_MOUSE Mitochondrial import receptor subunit TOM20 homolog OS=Mus musculus OX=10090 GN=Tomm20 PE=1 SV=1 && PF02064:MAS20 protein import receptor	-
127524561	0	1.89013	27.3463	0	0	0	9.74549	0	5.71379	0.00994032	1	LOC127524561	NC_067232.1	32625505	32683991	+	9204	protein_coding	ARFGEF family member 3%2C transcript variant X2 && sp|Q5TH69|BIG3_HUMAN Brefeldin A-inhibited guanine nucleotide-exchange protein 3 OS=Homo sapiens OX=9606 GN=ARFGEF3 PE=1 SV=3 && PF16213:Dimerisation and cyclophilin-binding domain of Mon2|PF09324:Domain of unknown function (DUF1981)	-
127498471	974.486	791.965	916.103	658.586	679.983	669.282	894.184	669.284	0.417825	0.00994085	0.165154	LOC127498471	NC_067236.1	5456121	5606332	-	6079	protein_coding	EH domain binding protein 1%2C transcript variant X1 && sp|Q8NDI1|EHBP1_HUMAN EH domain-binding protein 1 OS=Homo sapiens OX=9606 GN=EHBP1 PE=1 SV=3 && PF10358:N-terminal C2 in EEIG1 and EHBP1 proteins|PF00307:Calponin homology (CH) domain|PF12130:Bivalent Mical/EHBP Rab binding domain	-
127515955	82.6173	83.1658	94.7356	169.206	151.341	130.38	86.8395	150.309	-0.79122	0.00997241	0.165437	LOC127515955	NC_067220.1	18137440	18154013	-	3678	protein_coding	Kruppel-like factor 3 (basic)%2C transcript variant X2 && sp|P57682|KLF3_HUMAN Krueppel-like factor 3 OS=Homo sapiens OX=9606 GN=KLF3 PE=1 SV=1 && PF00096:Zinc finger, C2H2 type	zf-C2H2
127514114	1219.35	1040.52	835.04	715.326	829.222	692.461	1031.64	745.67	0.468468	0.00998855	0.165437	LOC127514114	NC_067225.1	21782317	21796406	-	2877	protein_coding	UDP-N-acetylglucosamine pyrophosphorylase 1%2C transcript variant X3 && sp|Q91YN5|UAP1_MOUSE UDP-N-acetylhexosamine pyrophosphorylase OS=Mus musculus OX=10090 GN=Uap1 PE=1 SV=1 && PF01704:UTP--glucose-1-phosphate uridylyltransferase	-
127512445	207.041	147.43	107.432	71.9379	86.1802	91.7487	153.968	83.2889	0.885904	0.00998907	0.165437	LOC127512445	NC_067220.1	16726611	16740714	-	3284	protein_coding	myotubularin related protein 7b%2C transcript variant X1 && sp|Q9Y216|MTMR7_HUMAN Myotubularin-related protein 7 OS=Homo sapiens OX=9606 GN=MTMR7 PE=1 SV=3 && PF06602:Myotubularin-like phosphatase domain	-
127498223	237.898	199.409	334.016	192.51	143.984	122.653	257.108	153.049	0.748563	0.00999829	0.165437	LOC127498223	NC_067236.1	24491202	24631598	+	16245	protein_coding	ryanodine receptor 2b (cardiac)%2C transcript variant X1 && sp|Q92736|RYR2_HUMAN Ryanodine receptor 2 OS=Homo sapiens OX=9606 GN=RYR2 PE=1 SV=3 && PF00520:Ion transport protein|PF08454:RyR and IP3R Homology associated|PF00622:SPRY domain|PF02815:MIR domain|PF08709:Inositol 1,4,5-trisphosphate/ryanodine receptor|PF01365:RIH domain|PF02026:RyR domain|PF06459:Ryanodine Receptor TM 4-6	-
127499966	822.191	884.581	548.88	1018.28	970.053	1229.43	751.884	1072.59	-0.512593	0.0100073	0.165437	c18h15orf48	NC_067237.1	14341190	14342413	-	638	protein_coding	chromosome 18 C15orf48 homolog%2C transcript variant X1 && sp|Q9C002|NMES1_HUMAN Normal mucosa of esophagus-specific gene 1 protein OS=Homo sapiens OX=9606 GN=NMES1 PE=1 SV=1 && -	-
127503987	271.741	442.291	281.277	490.393	475.042	530.211	331.769	498.549	-0.587147	0.010041	0.165831	LOC127503987	NC_067221.1	21400255	21402017	+	1081	protein_coding	regulator of G protein signaling 5b && sp|O15492|RGS16_HUMAN Regulator of G-protein signaling 16 OS=Homo sapiens OX=9606 GN=RGS16 PE=1 SV=2 && PF00615:Regulator of G protein signaling domain	-
127512312	355.354	300.531	304.716	191.497	223.858	228.889	320.2	214.748	0.576067	0.0100638	0.166042	LOC127512312	NC_067224.1	20529319	20562032	+	5743	protein_coding	poly (ADP-ribose) polymerase family%2C member 8%2C transcript variant X1 && sp|Q3UD82|PARP8_MOUSE Protein mono-ADP-ribosyltransferase PARP8 OS=Mus musculus OX=10090 GN=Parp8 PE=2 SV=1 && PF00644:Poly(ADP-ribose) polymerase catalytic domain	-
127521025	8.9585	8.50559	29.2997	1.01321	3.15293	0.965775	15.5879	1.71064	3.19834	0.0101028	0.166522	LOC127521025	NC_067229.1	41895595	41947429	-	8881	protein_coding	myosin XVIIIAa%2C transcript variant X1 && sp|Q92614|MY18A_HUMAN Unconventional myosin-XVIIIa OS=Homo sapiens OX=9606 GN=MYO18A PE=1 SV=3 && PF01576:Myosin tail|PF00595:PDZ domain|PF00063:Myosin head (motor domain)	-
127501663	6.96772	11.3408	37.1129	1.01321	4.20391	1.93155	18.4738	2.38289	2.96134	0.0101232	0.166694	LOC127501663	NC_067238.1	17795122	17823257	-	6871	protein_coding	transient receptor potential cation channel%2C subfamily N%2C member 1%2C transcript variant X1 && sp|Q9R244|TRPC2_MOUSE Short transient receptor potential channel 2 OS=Mus musculus OX=10090 GN=Trpc2 PE=2 SV=2 && PF00520:Ion transport protein|PF12796:Ankyrin repeats (3 copies)|PF13637:Ankyrin repeats (many copies)	-
127509047	0	0.945065	29.2997	0	0	0	10.0816	0	5.76266	0.0101284	1	LOC127509047	NC_067222.1	33367458	33507461	-	6546	protein_coding	protein kinase C%2C beta b%2C transcript variant X1 && sp|Q7SY24|KPCB_DANRE Protein kinase C beta type OS=Danio rerio OX=7955 GN=prkcbb PE=2 SV=1 && PF00130:Phorbol esters/diacylglycerol binding domain (C1 domain)|PF00069:Protein kinase domain|PF00168:C2 domain	-
127497333	588.275	691.788	491.258	735.59	1362.07	664.453	590.44	920.704	-0.640479	0.0101413	0.166829	LOC127497333	NC_067235.1	35416387	35423249	-	3980	protein_coding	nuclear receptor coactivator 7-like%2C transcript variant X1 && sp|Q8NI08|NCOA7_HUMAN Nuclear receptor coactivator 7 OS=Homo sapiens OX=9606 GN=NCOA7 PE=1 SV=2 && PF07534:TLD	-
novel.809	13.9354	18.9013	9.76655	0	1.05098	2.89733	14.2011	1.3161	3.41749	0.0101771	0.167252	-	NC_067239.1	27057198	27064641	-	751	-	- && - && -	-
127502224	79.6311	126.639	79.1091	49.6473	40.9881	48.2888	95.1263	46.3081	1.03866	0.0102276	0.167918	LOC127502224	NC_067221.1	15780573	15787924	+	3007	protein_coding	ras-related protein Rab-6B-like && sp|A6QR46|RAB6B_BOVIN Ras-related protein Rab-6B OS=Bos taurus OX=9913 GN=RAB6B PE=2 SV=1 && PF00071:Ras family	-
127501764	1909.16	1858.94	1341.92	1228.01	1262.22	1315.39	1703.34	1268.54	0.42517	0.0102792	0.1686	LOC127501764	NC_067239.1	18344435	18346934	+	2141	protein_coding	transmembrane protein 251%2C transcript variant X1 && sp|Q5TZA3|TM251_DANRE Transmembrane protein 251 OS=Danio rerio OX=7955 GN=tmem251 PE=2 SV=1 && PF15190:Transmembrane protein 251	-
127497094	62.7095	102.067	78.1324	42.5548	38.8862	30.9048	80.9697	37.4486	1.11392	0.0102923	0.168648	LOC127497094	NC_067235.1	12537211	12601898	+	5298	protein_coding	histone deacetylase 9b%2C transcript variant X4 && sp|Q6PBI4|HDA9B_DANRE Histone deacetylase 9-B OS=Danio rerio OX=7955 GN=hdac9b PE=2 SV=1 && PF12203:Glutamine rich N terminal domain of histone deacetylase 4	-
127523408	1132.75	1153.92	1243.28	752.815	1001.58	891.411	1176.65	881.936	0.416077	0.0103077	0.168735	LOC127523408	NC_067231.1	5806675	5911259	+	5565	protein_coding	BicC family RNA binding protein 1b%2C transcript variant X1 && sp|Q9H694|BICC1_HUMAN Protein bicaudal C homolog 1 OS=Homo sapiens OX=9606 GN=BICC1 PE=1 SV=2 && PF00013:KH domain|PF00536:SAM domain (Sterile alpha motif)	-
127512170	401.142	400.708	319.366	234.051	264.846	266.554	373.739	255.151	0.550677	0.0103554	0.16935	LOC127512170	NC_067224.1	34047902	34053665	+	2729	protein_coding	polymerase (DNA directed) iota%2C transcript variant X3 && sp|Q9UNA4|POLI_HUMAN DNA polymerase iota OS=Homo sapiens OX=9606 GN=POLI PE=1 SV=3 && PF00817:impB/mucB/samB family|PF11799:impB/mucB/samB family C-terminal domain	-
127522954	423.04	378.971	498.094	689.996	578.038	561.115	433.369	609.716	-0.492634	0.0104315	0.170428	LOC127522954	NC_067230.1	16729050	16759156	+	2855	protein_coding	natural resistance-associated macrophage protein 2-like%2C transcript variant X2 && sp|P49282|NRAM2_MOUSE Natural resistance-associated macrophage protein 2 OS=Mus musculus OX=10090 GN=Slc11a2 PE=1 SV=2 && PF01566:Natural resistance-associated macrophage protein	-
127523803	18312.2	17943	20902.4	16014.8	15420	14664.3	19052.5	15366.4	0.310211	0.0104536	0.170571	LOC127523803	NC_067231.1	30162363	30169997	+	2663	protein_coding	stearoyl-CoA desaturase (delta-9-desaturase) && sp|Q92038|ACOD_CYPCA Acyl-CoA desaturase OS=Cyprinus carpio OX=7962 PE=2 SV=2 && PF00487:Fatty acid desaturase	-
127497406	1056.11	1008.38	701.238	1312.11	1168.69	1329.87	921.91	1270.22	-0.462462	0.0104606	0.170571	LOC127497406	NC_067235.1	34851975	34859159	-	1117	protein_coding	C-x(9)-C motif containing 1%2C transcript variant X1 && sp|Q3SZM6|COXM1_BOVIN COX assembly mitochondrial protein homolog OS=Bos taurus OX=9913 GN=CMC1 PE=3 SV=1 && PF08583:Cytochrome c oxidase biogenesis protein Cmc1 like	-
127503989	87.5942	59.5391	83.0157	28.3699	23.1215	48.2888	76.7163	33.2601	1.20251	0.0105713	0.172208	LOC127503989	NC_067240.1	18244720	18256711	+	2268	protein_coding	lymphocyte cytosolic protein 2a%2C transcript variant X1 && sp|Q13094|LCP2_HUMAN Lymphocyte cytosolic protein 2 OS=Homo sapiens OX=9606 GN=LCP2 PE=1 SV=1 && PF00017:SH2 domain|PF07647:SAM domain (Sterile alpha motif)	-
127515142	2671.62	2897.57	2219.94	1478.27	1989.5	2246.39	2596.38	1904.72	0.446867	0.0105839	0.172246	LOC127515142	NC_067226.1	6240473	6268371	-	8156	protein_coding	FERM domain containing 5b && sp|Q7Z6J6|FRMD5_HUMAN FERM domain-containing protein 5 OS=Homo sapiens OX=9606 GN=FRMD5 PE=1 SV=1 && PF01105:emp24/gp25L/p24 family/GOLD	-
novel.725	490.727	407.323	327.179	610.965	508.673	651.898	408.41	590.512	-0.532361	0.0106061	0.172439	-	NC_067237.1	22408008	22411700	+	781	-	- && - && -	-
127513422	28.8663	37.8026	43.9495	14.1849	12.6117	7.7262	36.8728	11.5076	1.68255	0.0106745	0.173227	LOC127513422	NC_067224.1	10361675	10374239	+	5464	lncRNA	uncharacterized LOC127513422 && - && -	-
127505849	18.9124	12.2858	22.4631	4.05284	3.15293	0	17.8871	2.40192	2.90707	0.0106752	0.173227	LOC127505849	NC_067242.1	13270416	13301370	+	4625	protein_coding	phospholipase D1b%2C transcript variant X1 && sp|O08684|PLD1_CRIGR Phospholipase D1 OS=Cricetulus griseus OX=10029 GN=PLD1 PE=2 SV=1 && PF00169:PH domain|PF00787:PX domain|PF13091:PLD-like domain|PF00614:Phospholipase D Active site motif	-
127498176	1166.6	1304.19	1253.05	905.809	1027.86	933.905	1241.28	955.857	0.377152	0.0107112	0.173453	LOC127498176	NC_067236.1	11751866	11827357	-	5581	protein_coding	QKI%2C KH domain containing%2C RNA binding a%2C transcript variant X1 && sp|Q6P0D0|QKIA_DANRE Protein quaking-A OS=Danio rerio OX=7955 GN=qkia PE=2 SV=2 && PF16551:Putative nuclear localisation signal of quaking|PF00013:KH domain|PF16544:Homodimerisation region of STAR domain protein	-
127512255	1487.11	1393.03	1298.95	1722.46	1697.33	1951.83	1393.03	1790.54	-0.362314	0.0107215	0.173453	LOC127512255	NC_067224.1	25542919	25546157	+	1302	protein_coding	high mobility group nucleosomal binding domain 7 && - && -	-
127505369	1618.5	1616.06	2002.14	1281.71	1491.34	1182.11	1745.57	1318.39	0.405107	0.01073	0.173453	LOC127505369	NC_067241.1	8635979	8692681	+	9105	protein_coding	ADP-ribosylation factor guanine nucleotide-exchange factor 2 (brefeldin A-inhibited) && sp|Q9Y6D5|BIG2_HUMAN Brefeldin A-inhibited guanine nucleotide-exchange protein 2 OS=Homo sapiens OX=9606 GN=ARFGEF2 PE=1 SV=3 && PF09324:Domain of unknown function (DUF1981)|PF12783:Guanine nucleotide exchange factor in Golgi transport N-terminal|PF01369:Sec7 domain|PF16213:Dimerisation and cyclophilin-binding…	-
127494357	158.267	201.299	254.907	103.347	133.474	129.414	204.824	122.078	0.746762	0.0107307	0.173453	LOC127494357	NC_067233.1	4710130	4750793	+	6013	protein_coding	ArfGAP with RhoGAP domain%2C ankyrin repeat and PH domain 3%2C transcript variant X1 && sp|Q8WWN8|ARAP3_HUMAN Arf-GAP with Rho-GAP domain, ANK repeat and PH domain-containing protein 3 OS=Homo sapiens OX=9606 GN=ARAP3 PE=1 SV=1 && PF00169:PH domain|PF00620:RhoGAP domain|PF00788:Ras association (RalGDS/AF-6) domain|PF00536:SAM domain (Sterile alpha motif)|PF01412:Putative GTPase activating protein…	-
127515534	8.9585	4.72533	35.1596	1.01321	3.15293	0.965775	16.2811	1.71064	3.2604	0.0107875	0.174203	LOC127515534	NC_067220.1	21102362	21187274	+	6994	protein_coding	slit homolog 2 (Drosophila)%2C transcript variant X4 && sp|O94813|SLIT2_HUMAN Slit homolog 2 protein OS=Homo sapiens OX=9606 GN=SLIT2 PE=1 SV=1 && -	-
127510026	135.373	93.5615	102.549	163.127	232.266	169.011	110.494	188.135	-0.767831	0.0108788	0.175508	LOC127510026	NC_067222.1	8070223	8085461	-	4788	protein_coding	phosphomannomutase 1 && sp|Q92871|PMM1_HUMAN Phosphomannomutase 1 OS=Homo sapiens OX=9606 GN=PMM1 PE=1 SV=2 && PF03332:Eukaryotic phosphomannomutase	-
127512052	226.949	309.981	458.051	458.984	563.324	522.484	331.66	514.931	-0.634489	0.0109075	0.175801	LOC127512052	NC_067224.1	28491183	28553088	+	10926	protein_coding	tachykinin receptor 1a%2C transcript variant X1 && sp|Q5DUB1|NK1R_MERUN Substance-P receptor OS=Meriones unguiculatus OX=10047 GN=TACR1 PE=2 SV=1 && -	-
127524367	0	0	34.1829	0	0	0	11.3943	0	5.93924	0.0109306	1	LOC127524367	NC_067232.1	10820330	10831940	-	2534	protein_coding	DEAD (Asp-Glu-Ala-Asp) box polypeptide 43%2C transcript variant X1 && sp|Q9NXZ2|DDX43_HUMAN Probable ATP-dependent RNA helicase DDX43 OS=Homo sapiens OX=9606 GN=DDX43 PE=1 SV=2 && PF00270:DEAD/DEAH box helicase|PF00271:Helicase conserved C-terminal domain|PF00013:KH domain	-
127494689	8.9585	8.50559	3.90662	0	0	0	7.12357	0	5.26184	0.0109613	1	LOC127494689	NC_067233.1	20471756	20500727	-	1316	protein_coding	probable E3 SUMO-protein ligase RNF212 && - && -	-
127497910	914.762	772.118	902.429	573.476	684.187	667.351	863.103	641.671	0.427597	0.0109832	0.176852	LOC127497910	NC_067235.1	5338823	5492374	-	28783	protein_coding	aryl hydrocarbon receptor nuclear translocator%2C transcript variant X1 && sp|P79832|ARNT_ONCMY Aryl hydrocarbon receptor nuclear translocator OS=Oncorhynchus mykiss OX=8022 GN=arnt PE=1 SV=1 && PF00989:PAS fold|PF00010:Helix-loop-helix DNA-binding domain|PF14598:PAS domain	bHLH
127516057	137.364	165.386	130.872	94.2285	87.2312	62.7754	144.541	81.4117	0.829426	0.0109953	0.176876	LOC127516057	NC_067226.1	44667664	44675091	-	4185	protein_coding	cyclin D1 && sp|Q90459|CCND1_DANRE G1/S-specific cyclin-D1 OS=Danio rerio OX=7955 GN=ccnd1 PE=2 SV=1 && PF02984:Cyclin, C-terminal domain|PF00134:Cyclin, N-terminal domain	-
127511514	4.97694	0.945065	17.5798	0	0	0	7.83393	0	5.39837	0.0110039	1	LOC127511514	NC_067223.1	15813091	16002384	+	3775	protein_coding	glutamate receptor%2C metabotropic 8a%2C transcript variant X1 && sp|O00222|GRM8_HUMAN Metabotropic glutamate receptor 8 OS=Homo sapiens OX=9606 GN=GRM8 PE=1 SV=2 && PF00003:7 transmembrane sweet-taste receptor of 3 GCPR|PF01094:Receptor family ligand binding region|PF07562:Nine Cysteines Domain of family 3 GPCR	-
127519721	2925.45	2649.96	2348.86	4313.23	3206.53	3039.3	2641.42	3519.69	-0.414128	0.0110253	0.177188	LOC127519721	NC_067229.1	10707576	10712289	+	1243	protein_coding	ornithine decarboxylase antizyme 1a && sp|Q9YI98|OAZ1_DANRE Ornithine decarboxylase antizyme 1 OS=Danio rerio OX=7955 GN=oaz1a PE=2 SV=1 && PF02100:Ornithine decarboxylase antizyme	-
127509390	642.026	751.327	687.565	802.462	1020.5	980.262	693.639	934.408	-0.429704	0.0110491	0.1774	LOC127509390	NC_067222.1	32558845	32568924	+	2764	protein_coding	RRN3 homolog%2C RNA polymerase I transcription factor && sp|Q9NYV6|RRN3_HUMAN RNA polymerase I-specific transcription initiation factor RRN3 OS=Homo sapiens OX=9606 GN=RRN3 PE=1 SV=1 && PF05327:RNA polymerase I specific transcription initiation factor RRN3	-
127503914	342.414	303.366	269.557	417.442	443.513	440.394	305.112	433.783	-0.507762	0.0110656	0.177494	LOC127503914	NC_067240.1	17827165	17858461	-	3109	protein_coding	CXXC finger protein 5a%2C transcript variant X3 && sp|Q32LB3|CXXC5_BOVIN CXXC-type zinc finger protein 5 OS=Bos taurus OX=9913 GN=CXXC5 PE=2 SV=2 && PF02008:CXXC zinc finger domain	-
127510566	109.493	110.573	113.292	168.193	238.572	153.558	111.119	186.774	-0.748383	0.0111405	0.178525	LOC127510566	NC_067220.1	17445021	17451965	+	2228	protein_coding	ankyrin repeat domain 37 && sp|Q28FJ2|ANR37_XENTR Ankyrin repeat domain-containing protein 37 OS=Xenopus tropicalis OX=8364 GN=ankrd37 PE=2 SV=1 && PF12796:Ankyrin repeats (3 copies)	-
127518930	212.018	272.179	317.413	420.482	409.881	359.268	267.203	396.544	-0.569131	0.0111735	0.178883	c9h2orf49	NC_067228.1	24976440	24983157	+	1818	protein_coding	chromosome 9 C2orf49 homolog && sp|Q32LR5|ASHWN_DANRE Ashwin OS=Danio rerio OX=7955 GN=im:6907446 PE=2 SV=2 && PF15323:Developmental protein	-
127506735	1760.84	1833.43	1204.22	2180.43	2012.62	2308.2	1599.5	2167.08	-0.43816	0.011188	0.178931	LOC127506735	NC_067243.1	13945774	13950455	-	1597	protein_coding	cytokine induced apoptosis inhibitor 1%2C transcript variant X2 && sp|Q6AZB3|CPIN1_DANRE Anamorsin OS=Danio rerio OX=7955 GN=ciapin1 PE=2 SV=1 && PF05093:Cytokine-induced anti-apoptosis inhibitor 1, Fe-S biogenesis	-
127520388	0	1.89013	26.3697	0	0	0	9.41994	0	5.66478	0.0112054	1	LOC127520388	NC_067220.1	28862656	28875029	+	8818	protein_coding	matrix-remodelling associated 5a && sp|Q9NR99|MXRA5_HUMAN Matrix-remodeling-associated protein 5 OS=Homo sapiens OX=9606 GN=MXRA5 PE=1 SV=3 && PF13855:Leucine rich repeat|PF13927:Immunoglobulin domain|PF07679:Immunoglobulin I-set domain	-
127508350	39.8156	38.7477	28.323	3.03963	15.7647	10.6235	35.6287	9.80928	1.863	0.0112065	0.178931	LOC127508350	NC_067220.1	749607	795622	+	7528	protein_coding	CMRF35-like molecule 8%2C transcript variant X2 && - && PF07686:Immunoglobulin V-set domain	-
127505833	753.509	825.042	636.779	442.772	588.548	558.218	738.444	529.846	0.479056	0.0112086	0.178931	LOC127505833	NC_067242.1	11532983	11541107	-	2933	protein_coding	ferric-chelate reductase 1b%2C transcript variant X1 && sp|Q6INU7|FRRS1_XENLA Putative ferric-chelate reductase 1 OS=Xenopus laevis OX=8355 GN=frrs1 PE=2 SV=1 && PF03188:Eukaryotic cytochrome b561|PF03351:DOMON domain|PF02014:Reeler domain	-
[truncated: 1,141 more rows]
