# Supplementary material for: Preliminary study of BF/C2 on immune mechanism of grass carp against GCRV infection
Source: BMC Genomics. 2024 Jul 24;25:715. doi: 10.1186/s12864-024-10609-3 (PMC11271160; doi:10.1186/s12864-024-10609-3)
Supplement: Supplementary file 3 — Supplementary Material 3. [file 12864_2024_10609_MOESM3_ESM.xlsx]

## Sheet: B3vsPBS3_deg_all
gene_id	B31	B32	B33	PBS31	PBS32	PBS33	B3	PBS3	log2FoldChange	pvalue	padj	gene_name	gene_chr	gene_start	gene_end	gene_strand	gene_length	gene_biotype	gene_description	Family
127517415	2188.81	2243.82	2297.99	549.578	593.679	593.756	2243.54	579.004	1.95405	6.1388e-40	1.07214e-35	LOC127517415	NC_067227.1	27455363	27469996	+	4170	protein_coding	solute carrier family 2 member 6%2C transcript variant X1 && sp|Q3UDF0|GTR6_MOUSE Solute carrier family 2, facilitated glucose transporter member 6 OS=Mus musculus OX=10090 GN=Slc2a6 PE=1 SV=1 && PF00083:Sugar (and other) transporter	-
127494529	2334.17	2543.54	2449.05	6629.15	7033.69	7713.97	2442.25	7125.6	-1.54498	4.4636e-31	3.89784e-27	LOC127494529	NC_067233.1	3171835	3180685	+	2493	protein_coding	stanniocalcin 2a && sp|O88452|STC2_MOUSE Stanniocalcin-2 OS=Mus musculus OX=10090 GN=Stc2 PE=1 SV=1 && PF03298:Stanniocalcin family	-
127494818	4856.07	4516.57	5357.69	1690.43	1565.05	1366.32	4910.11	1540.6	1.67255	9.9776e-30	5.80862e-26	LOC127494818	NC_067233.1	16848069	16872185	+	3836	protein_coding	TNFAIP3 interacting protein 1%2C transcript variant X3 && sp|Q15025|TNIP1_HUMAN TNFAIP3-interacting protein 1 OS=Homo sapiens OX=9606 GN=TNIP1 PE=1 SV=2 && PF16516:Leucine zipper of domain CC2 of NEMO, NF-kappa-B essential modulator	-
127511914	6770.76	14620.5	14038.5	1674.39	2352.1	1519.86	11809.9	1848.79	2.6755	2.83952e-29	1.2398e-25	LOC127511914	NC_067220.1	15252757	15253780	+	633	protein_coding	chemokine (C-X-C motif) ligand 8a && sp|P97885|CXCL5_RAT C-X-C motif chemokine 5 OS=Rattus norvegicus OX=10116 GN=Cxcl5 PE=2 SV=1 && PF00048:Small cytokines (intecrine/chemokine), interleukin-8 like	-
127518845	481.786	464.06	467.888	89.8142	80.2881	76.7704	471.245	82.2909	2.51842	9.51228e-26	3.32264e-22	LOC127518845	NC_067228.1	5521623	5537538	+	5554	protein_coding	insulin-like growth factor binding protein 5b%2C transcript variant X1 && sp|Q07079|IBP5_MOUSE Insulin-like growth factor-binding protein 5 OS=Mus musculus OX=10090 GN=Igfbp5 PE=1 SV=1 && PF00086:Thyroglobulin type-1 repeat|PF00219:Insulin-like growth factor binding protein	-
127525676	2087.46	2038.14	2455.49	6003.65	6895.73	5728.63	2193.7	6209.34	-1.50095	8.19792e-25	2.38628e-21	LOC127525676	NC_067233.1	9838584	9852781	-	2052	protein_coding	four and a half LIM domains 1a%2C transcript variant X2 && sp|P97447|FHL1_MOUSE Four and a half LIM domains protein 1 OS=Mus musculus OX=10090 GN=Fhl1 PE=1 SV=3 && PF00412:LIM domain	-
127512442	7191.08	8338.6	9130.27	3143.5	2752.41	2229.26	8219.98	2708.39	1.60183	5.50005e-23	1.37226e-19	LOC127512442	NC_067224.1	26307551	26317393	+	2928	protein_coding	ATPase H+ transporting V1 subunit Aa%2C transcript variant X2 && sp|P31404|VATA_BOVIN V-type proton ATPase catalytic subunit A OS=Bos taurus OX=9913 GN=ATP6V1A PE=1 SV=2 && PF16886:ATPsynthase alpha/beta subunit N-term extension|PF00006:ATP synthase alpha/beta family, nucleotide-binding domain|PF02874:ATP synthase alpha/beta family, beta-barrel domain	-
127519724	1682.93	1317.76	1086.83	338.942	309.844	378.993	1362.51	342.593	1.99126	6.67978e-23	1.45828e-19	LOC127519724	NC_067229.1	17818095	17844422	-	5496	protein_coding	solute carrier family 6 member 6b && sp|Q00589|SC6A6_CANLF Sodium- and chloride-dependent taurine transporter OS=Canis lupus familiaris OX=9615 GN=SLC6A6 PE=1 SV=2 && PF00209:Sodium:neurotransmitter symporter family	-
127501664	9478.73	16086	14090.1	3862.01	4165.93	3494.51	13218.3	3840.82	1.78304	9.50371e-23	1.84425e-19	LOC127501664	NC_067238.1	32935154	32937644	-	1077	protein_coding	colony stimulating factor 3 (granulocyte) b && - && -	-
127496391	5571.28	7101.45	6548.59	2215.42	2543.21	2390.57	6407.11	2383.07	1.42679	1.24451e-22	2.17354e-19	LOC127496391	NC_067221.1	42221240	42229157	-	5032	protein_coding	inositol-3-phosphate synthase 1-A-like && sp|Q7ZXY0|INO1A_XENLA Inositol-3-phosphate synthase 1-A OS=Xenopus laevis OX=8355 GN=isyna1-a PE=2 SV=1 && -	-
127505438	2021.84	3079.95	2932.59	763.421	820.974	602.502	2678.13	728.966	1.87763	3.09493e-22	4.91391e-19	LOC127505438	NC_067241.1	12173471	12193248	+	3131	protein_coding	LIM domain and actin binding 1a%2C transcript variant X1 && sp|F1LR10|LIMA1_RAT LIM domain and actin-binding protein 1 OS=Rattus norvegicus OX=10116 GN=Lima1 PE=1 SV=2 && PF00412:LIM domain	-
127500818	9795.22	7706.08	8779.35	23985.7	22954.5	20550.2	8760.21	22496.8	-1.36057	3.43503e-22	4.99939e-19	LOC127500818	NC_067238.1	22533668	22536400	+	1590	protein_coding	MARCKS-like 1b && sp|Q6NWH2|MRPB_DANRE MARCKS-related protein 1-B OS=Danio rerio OX=7955 GN=marcksl1b PE=2 SV=1 && PF02063:MARCKS family	-
127499408	7042.39	5924.25	7714.63	2587.51	2884.72	2431.39	6893.76	2634.54	1.38797	1.79665e-20	2.41372e-17	LOC127499408	NC_067237.1	23435146	23461110	+	3018	protein_coding	lon peptidase 2%2C peroxisomal && sp|Q5PQY6|LONP2_DANRE Lon protease homolog 2, peroxisomal OS=Danio rerio OX=7955 GN=lonp2 PE=2 SV=1 && PF05362:Lon protease (S16) C-terminal proteolytic domain|PF00004:ATPase family associated with various cellular activities (AAA)|PF02190:ATP-dependent protease La (LON) substrate-binding domain	-
127498970	12558.8	12289.8	12849.4	31195.5	29785.7	25530.5	12566	28837.3	-1.19838	5.23704e-20	6.5332e-17	LOC127498970	NC_067221.1	40712681	40730966	-	2545	protein_coding	tropomyosin 4b%2C transcript variant X1 && - && PF00261:Tropomyosin	-
127522147	952.774	633.56	787.489	2676.25	2339.66	2266.19	791.274	2427.37	-1.61604	1.26234e-19	1.46978e-16	LOC127522147	NC_067230.1	20343618	20348063	+	3322	protein_coding	leiomodin 1b (smooth muscle) && sp|P29536|LMOD1_HUMAN Leiomodin-1 OS=Homo sapiens OX=9606 GN=LMOD1 PE=1 SV=3 && -	-
127500454	1676.28	1809.73	1925.89	3970	4048.33	4027.05	1803.97	4015.13	-1.1544	1.20194e-17	1.31199e-14	LOC127500454	NC_067238.1	15627407	15647691	+	1805	protein_coding	four and a half LIM domains 3b%2C transcript variant X1 && sp|Q3ZBI6|FHL3_BOVIN Four and a half LIM domains protein 3 OS=Bos taurus OX=9913 GN=FHL3 PE=2 SV=1 && PF00412:LIM domain	-
127519158	652.904	483.697	511.177	1598.48	1473.46	1512.09	549.259	1528.01	-1.47492	2.8084e-17	2.88522e-14	LOC127519158	NC_067228.1	12587710	12657667	-	2545	protein_coding	transmembrane protein with EGF-like and two follistatin-like domains 2a%2C transcript variant X2 && sp|Q9UIK5|TEFF2_HUMAN Tomoregulin-2 OS=Homo sapiens OX=9606 GN=TMEFF2 PE=1 SV=1 && -	-
127520902	4752.24	4270.59	3629.82	1554.64	1574.1	1897.88	4217.55	1675.54	1.33158	4.13872e-17	4.01571e-14	LOC127520902	NC_067229.1	29878243	29929852	-	8708	protein_coding	integrin alpha-2-like%2C transcript variant X1 && sp|P17301|ITA2_HUMAN Integrin alpha-2 OS=Homo sapiens OX=9606 GN=ITGA2 PE=1 SV=1 && PF01839:FG-GAP repeat|PF00092:von Willebrand factor type A domain|PF08441:Integrin alpha	-
127513556	6167.7	5240.05	4461.52	2016.54	1990.24	2518.85	5289.75	2175.21	1.28189	8.56071e-15	7.86909e-12	LOC127513556	NC_067224.1	31789874	31795477	+	2100	protein_coding	cellular communication network factor 1%2C like 1 && sp|O00622|CCN1_HUMAN CCN family member 1 OS=Homo sapiens OX=9606 GN=CCN1 PE=1 SV=1 && PF00093:von Willebrand factor type C domain|PF00219:Insulin-like growth factor binding protein	-
127501787	2142.29	1703.27	1795.11	4425.49	4148.97	3904.6	1880.22	4159.69	-1.14515	9.28226e-15	8.10573e-12	LOC127501787	NC_067239.1	23963184	24030961	-	5249	protein_coding	ENAH actin regulator && sp|Q03173|ENAH_MOUSE Protein enabled homolog OS=Mus musculus OX=10090 GN=Enah PE=1 SV=2 && PF08776:VASP tetramerisation domain|PF00568:WH1 domain	-
127513671	1091.5	1056.28	945.908	344.288	314.367	447.018	1031.23	368.558	1.48307	2.72431e-14	2.26572e-11	LOC127513671	NC_067224.1	28348057	28362760	+	3882	protein_coding	ADAM metallopeptidase domain 28 && sp|Q9UKQ2|ADA28_HUMAN Disintegrin and metalloproteinase domain-containing protein 28 OS=Homo sapiens OX=9606 GN=ADAM28 PE=1 SV=3 && PF01562:Reprolysin family propeptide|PF01421:Reprolysin (M12B) family zinc metalloprotease|PF08516:ADAM cysteine-rich|PF00200:Disintegrin	-
127498424	1081.53	855.771	966.171	2358.69	1981.19	2736.53	967.823	2358.8	-1.28494	9.03279e-14	7.17081e-11	LOC127498424	NC_067236.1	24440776	24457179	+	2867	protein_coding	prolyl 4-hydroxylase%2C alpha polypeptide I b%2C transcript variant X3 && sp|Q1RMU3|P4HA1_BOVIN Prolyl 4-hydroxylase subunit alpha-1 OS=Bos taurus OX=9913 GN=P4HA1 PE=1 SV=1 && PF08336:Prolyl 4-Hydroxylase alpha-subunit, N-terminal region|PF13640:2OG-Fe(II) oxygenase superfamily	-
127497584	11103.5	7626.49	9679.21	3092.18	4423.76	3981.37	9469.74	3832.44	1.30518	1.24116e-13	9.21725e-11	LOC127497584	NC_067235.1	24214398	24224271	+	3732	protein_coding	STEAP family member 4%2C transcript variant X2 && sp|Q687X5|STEA4_HUMAN Metalloreductase STEAP4 OS=Homo sapiens OX=9606 GN=STEAP4 PE=1 SV=1 && PF01794:Ferric reductase like transmembrane component|PF03807:NADP oxidoreductase coenzyme F420-dependent	-
127524819	5438.37	5432.29	5546.5	11254.6	10529	9743.04	5472.39	10508.9	-0.941338	1.26661e-13	9.21725e-11	LOC127524819	NC_067232.1	28735028	28737945	-	1689	protein_coding	MARCKS-like 1a && - && PF02063:MARCKS family	-
127502875	4880.16	4346.04	4529.67	8691.66	8539.94	8846.09	4585.29	8692.56	-0.922675	2.50806e-13	1.75213e-10	LOC127502875	NC_067239.1	22713298	22720427	+	2414	protein_coding	paired related homeobox 1b%2C transcript variant X3 && sp|P63013|PRRX1_MOUSE Paired mesoderm homeobox protein 1 OS=Mus musculus OX=10090 GN=Prrx1 PE=1 SV=1 && -	Homeobox
127498711	868.877	777.222	889.725	1990.88	1998.16	1661.74	845.275	1883.59	-1.15542	3.66052e-13	2.45889e-10	LOC127498711	NC_067236.1	29753512	29759534	+	2468	protein_coding	ornithine decarboxylase 1 && sp|P09057|DCOR_RAT Ornithine decarboxylase OS=Rattus norvegicus OX=10116 GN=Odc1 PE=1 SV=1 && PF02784:Pyridoxal-dependent decarboxylase, pyridoxal binding domain|PF00278:Pyridoxal-dependent decarboxylase, C-terminal sheet domain	-
127507548	2780.24	2608.66	2467.47	1244.57	1293.66	1346.88	2618.79	1295.04	1.01588	7.21389e-13	4.66632e-10	LOC127507548	NC_067222.1	20159747	20175403	+	4662	protein_coding	interleukin 12 receptor%2C beta 2a%2C like && sp|Q99665|I12R2_HUMAN Interleukin-12 receptor subunit beta-2 OS=Homo sapiens OX=9606 GN=IL12RB2 PE=1 SV=1 && PF00041:Fibronectin type III domain	-
127513496	1515.97	1779.76	1258.14	701.406	572.194	566.546	1517.95	613.382	1.30712	1.90406e-12	1.18766e-09	LOC127513496	NC_067224.1	37195895	37235068	+	4436	protein_coding	mitogen-activated protein kinase 1%2C transcript variant X1 && sp|P26696|MK01_XENLA Mitogen-activated protein kinase 1 OS=Xenopus laevis OX=8355 GN=mapk1 PE=1 SV=3 && PF00069:Protein kinase domain	-
127494745	3110.01	2333.73	2460.1	5333.25	5457.33	5624.65	2634.62	5471.74	-1.0541	2.08319e-12	1.25458e-09	LOC127494745	NC_067233.1	17587145	17632863	+	3681	protein_coding	PDZ and LIM domain 7%2C transcript variant X2 && sp|Q6P7E4|PDLI7_DANRE PDZ and LIM domain protein 7 OS=Danio rerio OX=7955 GN=pdlim7 PE=2 SV=1 && PF00412:LIM domain|PF00595:PDZ domain	-
127515681	2733.72	2531.14	2331.15	1226.39	1308.36	1246.79	2532	1260.51	1.00645	3.3865e-12	1.97151e-09	LOC127515681	NC_067226.1	22545207	22568995	-	3905	protein_coding	heat shock protein 12B%2C transcript variant X1 && sp|Q96MM6|HS12B_HUMAN Heat shock 70 kDa protein 12B OS=Homo sapiens OX=9606 GN=HSPA12B PE=1 SV=2 && -	-
127506180	4904.25	4211.68	2943.64	1587.79	1190.75	1790.01	4019.86	1522.85	1.4001	4.26938e-12	2.40531e-09	LOC127506180	NC_067242.1	3829315	3840401	-	3668	protein_coding	inhibin subunit beta Aa && sp|P27092|INHBA_CHICK Inhibin beta A chain OS=Gallus gallus OX=9031 GN=INHBA PE=1 SV=2 && PF00019:Transforming growth factor beta like domain	-
127495819	3964.77	3677.34	3417.06	1897.86	1987.98	1726.85	3686.39	1870.9	0.978744	4.76095e-12	2.59844e-09	LOC127495819	NC_067234.1	25110514	25118182	+	3367	protein_coding	tsukushi small leucine rich proteoglycan homolog (Xenopus laevis)%2C transcript variant X3 && sp|Q58A48|TSK_DANRE Tsukushi OS=Danio rerio OX=7955 GN=tsku PE=2 SV=2 && PF13855:Leucine rich repeat	-
127506130	542.425	418.584	497.362	110.129	187.716	123.416	486.123	140.42	1.79425	7.81718e-12	4.13718e-09	LOC127506130	NC_067242.1	13732604	13748209	+	4094	protein_coding	kelch-like family member 24b && sp|Q6TFL4|KLH24_HUMAN Kelch-like protein 24 OS=Homo sapiens OX=9606 GN=KLHL24 PE=1 SV=1 && PF00651:BTB/POZ domain|PF07707:BTB And C-terminal Kelch|PF01344:Kelch motif	ZBTB
127505536	566.514	491.965	472.493	114.406	136.829	201.158	510.324	150.798	1.75665	8.16306e-12	4.19317e-09	LOC127505536	NC_067241.1	12747722	12826909	+	5615	protein_coding	pleckstrin homology domain containing%2C family G (with RhoGef domain) member 5b%2C transcript variant X1 && sp|Q6RFZ7|PKHG5_RAT Pleckstrin homology domain-containing family G member 5 OS=Rattus norvegicus OX=10116 GN=Plekhg5 PE=1 SV=1 && PF00621:RhoGEF domain	-
127502012	2428.04	2731.65	2904.96	6206.8	5381.56	4801.55	2688.21	5463.31	-1.02318	9.9746e-12	4.97733e-09	LOC127502012	NC_067239.1	19070573	19072628	+	1548	protein_coding	ChaC%2C cation transport regulator homolog 1 (E. coli) && sp|Q5SPB6|CHAC1_DANRE Glutathione-specific gamma-glutamylcyclotransferase 1 OS=Danio rerio OX=7955 GN=chac1 PE=3 SV=1 && PF04752:ChaC-like protein	-
127516985	5547.19	4236.48	3351.66	1880.75	1628.38	2017.41	4378.44	1842.18	1.24896	1.59187e-11	7.57389e-09	LOC127516985	NC_067227.1	31932891	31961580	+	6993	protein_coding	solute carrier family 6 member 6a && sp|Q00589|SC6A6_CANLF Sodium- and chloride-dependent taurine transporter OS=Canis lupus familiaris OX=9615 GN=SLC6A6 PE=1 SV=2 && PF00209:Sodium:neurotransmitter symporter family	-
127505774	27856.4	24490.8	26270.8	47950.1	50755.6	44031.2	26206	47579	-0.860398	1.60455e-11	7.57389e-09	LOC127505774	NC_067242.1	10783992	10797850	+	2095	protein_coding	calponin 3%2C acidic a && sp|P37397|CNN3_RAT Calponin-3 OS=Rattus norvegicus OX=10116 GN=Cnn3 PE=1 SV=1 && PF00402:Calponin family repeat|PF00307:Calponin homology (CH) domain	-
127525235	2196.28	4771.86	4253.36	1177.21	1509.64	1118.52	3740.5	1268.46	1.56016	2.34564e-11	1.07807e-08	LOC127525235	NC_067232.1	12683452	12685531	+	995	protein_coding	uncharacterized LOC127525235 && - && -	-
127516324	534.118	536.407	483.546	1048.9	1240.51	1102.97	518.024	1130.79	-1.12612	3.17714e-11	1.42279e-08	LOC127516324	NC_067226.1	45524716	45553749	+	2802	protein_coding	parvin%2C alpha b%2C transcript variant X1 && sp|Q9NVD7|PARVA_HUMAN Alpha-parvin OS=Homo sapiens OX=9606 GN=PARVA PE=1 SV=1 && PF00307:Calponin homology (CH) domain	-
127514227	16099.1	14603.9	15839.1	9182.44	8622.49	7794.63	15514.1	8533.18	0.862488	3.39272e-11	1.48134e-08	LOC127514227	NC_067225.1	2460506	2478049	-	3144	protein_coding	thioredoxin reductase 3 && sp|Q86VQ6|TRXR3_HUMAN Thioredoxin reductase 3 OS=Homo sapiens OX=9606 GN=TXNRD3 PE=1 SV=4 && PF02852:Pyridine nucleotide-disulphide oxidoreductase, dimerisation domain|PF07992:Pyridine nucleotide-disulphide oxidoreductase|PF00462:Glutaredoxin	-
127523630	2212.06	2063.98	1906.55	3686.66	3841.39	3999.84	2060.87	3842.63	-0.89877	5.62252e-11	2.39506e-08	LOC127523630	NC_067231.1	24164195	24176235	-	2465	protein_coding	peripheral myelin protein 22b && sp|Q6WL85|PMP22_HORSE Peripheral myelin protein 22 OS=Equus caballus OX=9796 GN=PMP22 PE=2 SV=1 && PF00822:PMP-22/EMP/MP20/Claudin family	-
127500278	424.47	339.001	478.941	85.5374	130.044	142.851	414.137	119.478	1.79291	6.83652e-11	2.84285e-08	LOC127500278	NC_067237.1	4892580	4916504	-	3429	protein_coding	ST14 transmembrane serine protease matriptase a && sp|P56677|ST14_MOUSE Suppressor of tumorigenicity 14 protein homolog OS=Mus musculus OX=10090 GN=St14 PE=1 SV=2 && PF00089:Trypsin|PF01390:SEA domain|PF00431:CUB domain|PF00057:Low-density lipoprotein receptor domain class A	-
127514377	3021.13	2098.09	2274.97	5115.13	5375.91	4830.71	2464.73	5107.25	-1.05069	9.5028e-11	3.85968e-08	LOC127514377	NC_067225.1	7517289	7536312	-	3563	protein_coding	caveolae associated protein 2b && sp|O95810|CAVN2_HUMAN Caveolae-associated protein 2 OS=Homo sapiens OX=9606 GN=CAVIN2 PE=1 SV=3 && -	-
127494750	1545.87	1052.14	917.356	418.064	384.478	505.324	1171.79	435.955	1.42624	9.88856e-11	3.92508e-08	LOC127494750	NC_067233.1	13448075	13454450	+	4666	protein_coding	protocadherin 18b%2C transcript variant X1 && sp|Q9HCL0|PCD18_HUMAN Protocadherin-18 OS=Homo sapiens OX=9606 GN=PCDH18 PE=1 SV=3 && PF00028:Cadherin domain|PF08266:Cadherin-like	-
127511564	243.385	280.089	240.391	639.392	621.95	583.067	254.622	614.803	-1.27257	1.56076e-10	6.05748e-08	LOC127511564	NC_067223.1	12469960	12535941	+	6623	protein_coding	calcium/calmodulin-dependent protein kinase 1Da && sp|Q8BW96|KCC1D_MOUSE Calcium/calmodulin-dependent protein kinase type 1D OS=Mus musculus OX=10090 GN=Camk1d PE=1 SV=2 && -	-
127520409	570.668	722.445	798.542	288.689	260.088	282.787	697.218	277.188	1.32997	1.77101e-10	6.72407e-08	LOC127520409	NC_067229.1	29805868	29852760	+	2563	protein_coding	ADP-ribosylation factor-like 15b%2C transcript variant X3 && sp|Q9NXU5|ARL15_HUMAN ADP-ribosylation factor-like protein 15 OS=Homo sapiens OX=9606 GN=ARL15 PE=1 SV=1 && PF00025:ADP-ribosylation factor family	-
127524978	777.504	847.503	852.883	1697.92	1791.22	1480.99	825.963	1656.71	-1.00418	2.06317e-10	7.66666e-08	LOC127524978	NC_067232.1	12244055	12253412	-	2350	protein_coding	hypoxia inducible factor 1 subunit alpha inhibitor%2C transcript variant X1 && sp|P59723|HIF1N_DANRE Hypoxia-inducible factor 1-alpha inhibitor OS=Danio rerio OX=7955 GN=hif1an PE=2 SV=2 && PF13621:Cupin-like domain	-
127512815	349.71	289.391	256.049	100.506	74.634	79.6858	298.384	84.942	1.81307	2.38083e-10	8.66274e-08	LOC127512815	NC_067220.1	41234566	41265158	+	6145	protein_coding	TBC1 domain family%2C member 9 (with GRAM domain) && sp|Q6ZT07|TBCD9_HUMAN TBC1 domain family member 9 OS=Homo sapiens OX=9606 GN=TBC1D9 PE=2 SV=2 && PF02893:GRAM domain|PF00566:Rab-GTPase-TBC domain	-
127517009	166.964	185.004	212.76	529.262	437.627	543.224	188.243	503.371	-1.42003	2.81094e-10	1.0019e-07	LOC127517009	NC_067227.1	24223879	24229487	+	2056	protein_coding	coproporphyrinogen oxidase && sp|P36551|HEM6_HUMAN Oxygen-dependent coproporphyrinogen-III oxidase, mitochondrial OS=Homo sapiens OX=9606 GN=CPOX PE=1 SV=3 && PF01218:Coproporphyrinogen III oxidase	-
127518337	509.198	301.794	322.364	1033.93	906.916	1017.45	377.785	986.1	-1.38236	3.80093e-10	1.32766e-07	LOC127518337	NC_067228.1	11096779	11152219	-	6779	protein_coding	LIM domain 7a%2C transcript variant X1 && sp|Q8WWI1|LMO7_HUMAN LIM domain only protein 7 OS=Homo sapiens OX=9606 GN=LMO7 PE=1 SV=3 && PF17820:PDZ domain|PF00307:Calponin homology (CH) domain|PF15949:Domain of unknown function (DUF4757)|PF00412:LIM domain	-
127502266	5311.28	4451.46	3934.68	2171.58	2148.55	2575.21	4565.81	2298.45	0.990132	4.22028e-10	1.44524e-07	LOC127502266	NC_067239.1	26173398	26178227	-	2957	protein_coding	gap junction protein alpha 1b && sp|O57474|CXA1_DANRE Gap junction alpha-1 protein OS=Danio rerio OX=7955 GN=gja1 PE=1 SV=3 && PF03508:Gap junction alpha-1 protein (Cx43)|PF00029:Connexin	-
127525441	1141.34	861.973	1211.17	2030.44	2549.99	2265.21	1071.49	2281.88	-1.08997	4.64102e-10	1.5222e-07	LOC127525441	NC_067232.1	20271062	20284359	+	2370	protein_coding	CDC42 effector protein (Rho GTPase binding) 3%2C transcript variant X2 && sp|Q9CQC5|BORG2_MOUSE Cdc42 effector protein 3 OS=Mus musculus OX=10090 GN=Cdc42ep3 PE=1 SV=1 && PF14957:Cdc42 effector|PF00786:P21-Rho-binding domain	-
127516502	1099.8	1230.95	991.039	457.625	487.383	573.349	1107.26	506.119	1.1286	4.68439e-10	1.5222e-07	LOC127516502	NC_067226.1	35239147	35250965	-	2259	protein_coding	lysophosphatidylcholine acyltransferase 4 && sp|Q6NVG1|LPCT4_MOUSE Lysophospholipid acyltransferase LPCAT4 OS=Mus musculus OX=10090 GN=Lpcat4 PE=1 SV=1 && PF01553:Acyltransferase	-
127517680	757.568	589.118	760.779	1533.26	1353.59	1534.44	702.488	1473.76	-1.0683	4.70648e-10	1.5222e-07	LOC127517680	NC_067227.1	16369481	16408816	-	2789	protein_coding	neuronal calcium sensor 1b%2C transcript variant X1 && sp|P62167|NCS1_CHICK Neuronal calcium sensor 1 OS=Gallus gallus OX=9031 GN=NCS1 PE=1 SV=2 && PF00036:EF hand|PF13499:EF-hand domain pair	-
127514171	581.466	396.879	387.758	1086.32	975.896	1457.67	455.368	1173.3	-1.36469	5.39784e-10	1.71406e-07	LOC127514171	NC_067225.1	28650530	28667920	-	4171	protein_coding	solute carrier family 2 member 1b && sp|P17809|GTR1_MOUSE Solute carrier family 2, facilitated glucose transporter member 1 OS=Mus musculus OX=10090 GN=Slc2a1 PE=1 SV=4 && PF00083:Sugar (and other) transporter	-
127515755	4891.79	6212.61	5678.21	2952.11	3134.63	2304.08	5594.2	2796.94	1.0002	5.81869e-10	1.8147e-07	LOC127515755	NC_067226.1	48546936	48592722	-	4725	protein_coding	phosphodiesterase 5A%2C cGMP-specific%2C b%2C transcript variant X1 && sp|O76074|PDE5A_HUMAN cGMP-specific 3',5'-cyclic phosphodiesterase OS=Homo sapiens OX=9606 GN=PDE5A PE=1 SV=2 && PF00233:3'5'-cyclic nucleotide phosphodiesterase|PF01590:GAF domain	-
127494380	34.0573	17.5702	39.6047	146.483	177.538	180.751	30.4107	168.257	-2.46098	6.15787e-10	1.88679e-07	LOC127494380	NC_067233.1	19574430	19578872	-	1139	protein_coding	eukaryotic translation initiation factor 4E binding protein 3%2C like && sp|Q98TT6|4EB3L_DANRE Eukaryotic translation initiation factor 4E-binding protein 3-like OS=Danio rerio OX=7955 GN=eif4ebp3l PE=1 SV=1 && PF05456:Eukaryotic translation initiation factor 4E binding protein (EIF4EBP)	-
127520911	1457.82	2537.34	2533.78	977.264	900.131	749.24	2176.31	875.545	1.31356	6.60553e-10	1.98906e-07	LOC127520911	NC_067229.1	29871479	29882071	+	995	protein_coding	molybdopterin synthase catalytic subunit%2C transcript variant X1 && sp|B5FXU9|MOC2B_TAEGU Molybdopterin synthase catalytic subunit OS=Taeniopygia guttata OX=59729 GN=MOCS2 PE=2 SV=1 && PF02391:MoaE protein	-
127496185	1064.91	1102.79	905.382	425.548	472.682	519.901	1024.36	472.71	1.11518	6.90547e-10	2.04414e-07	LOC127496185	NC_067234.1	7429693	7528267	+	7472	protein_coding	fibronectin type III domain containing 3A%2C transcript variant X1 && sp|Q5ZJP5|FND3A_CHICK Fibronectin type-III domain-containing protein 3a OS=Gallus gallus OX=9031 GN=FNDC3A PE=2 SV=2 && PF00041:Fibronectin type III domain	-
127510966	98.8493	157.098	182.366	23.5228	22.6164	25.2662	146.104	23.8018	2.6155	7.33433e-10	2.1349e-07	LOC127510966	NC_067223.1	4266161	5002497	+	1150	protein_coding	fish-egg lectin-like%2C transcript variant X1 && sp|P68512|FEL_CYPCA Fish-egg lectin OS=Cyprinus carpio OX=7962 PE=1 SV=1 && PF06462:Propeller	-
127516548	377.122	561.212	608.807	164.659	209.201	160.343	515.714	178.068	1.53456	1.42792e-09	4.08831e-07	LOC127516548	NC_067226.1	24658547	24662731	-	3332	lncRNA	uncharacterized LOC127516548 && sp|P56389|CDD_MOUSE Cytidine deaminase OS=Mus musculus OX=10090 GN=Cda PE=1 SV=2 && -	-
127513329	9017.71	10962.8	9903.94	5456.21	5641.65	5964.77	9961.47	5687.55	0.808444	1.65146e-09	4.65205e-07	LOC127513329	NC_067224.1	3138817	3144821	+	2058	protein_coding	methionine adenosyltransferase II%2C alpha b && sp|P31153|METK2_HUMAN S-adenosylmethionine synthase isoform type-2 OS=Homo sapiens OX=9606 GN=MAT2A PE=1 SV=1 && PF00438:S-adenosylmethionine synthetase, N-terminal domain|PF02772:S-adenosylmethionine synthetase, central domain|PF02773:S-adenosylmethionine synthetase, C-terminal domain	-
127520579	1221.91	1268.15	1201.04	684.299	607.249	572.377	1230.37	621.308	0.98587	1.78054e-09	4.93605e-07	LOC127520579	NC_067229.1	22735298	22790980	-	4201	protein_coding	WW domain containing transcription regulator 1%2C transcript variant X1 && sp|Q9GZV5|WWTR1_HUMAN WW domain-containing transcription regulator protein 1 OS=Homo sapiens OX=9606 GN=WWTR1 PE=1 SV=1 && PF00397:WW domain	-
127512796	191.884	354.504	171.313	57.7377	54.2793	47.6171	239.234	53.2114	2.16797	2.23898e-09	6.10997e-07	LOC127512796	NC_067224.1	5228988	5274979	+	4526	protein_coding	huntingtin interacting protein 1 related b && sp|Q9JKY5|HIP1R_MOUSE Huntingtin-interacting protein 1-related protein OS=Mus musculus OX=10090 GN=Hip1r PE=1 SV=2 && PF16515:Clathrin-binding domain of Huntingtin-interacting protein 1|PF07651:ANTH domain|PF01608:I/LWEQ domain	-
127506311	872.2	872.308	929.329	468.317	424.057	391.626	891.279	428	1.05865	2.34058e-09	6.28895e-07	LOC127506311	NC_067242.1	24378167	24402804	-	5293	protein_coding	RPGR interacting protein 1 && sp|Q8CG73|FTM_MOUSE Protein fantom OS=Mus musculus OX=10090 GN=Rpgrip1l PE=1 SV=2 && PF11618:First C2 domain of RPGR-interacting protein 1|PF18111:Retinitis pigmentosa G-protein regulator interacting C-terminal	-
127505600	9468.76	12932.7	12587.9	23271.5	23915.7	19492.9	11663.1	22226.7	-0.93039	2.56737e-09	6.79381e-07	LOC127505600	NC_067221.1	14346786	14351619	+	2371	protein_coding	calponin 2 && sp|Q3SYU6|CNN2_BOVIN Calponin-2 OS=Bos taurus OX=9913 GN=CNN2 PE=2 SV=3 && PF00307:Calponin homology (CH) domain|PF00402:Calponin family repeat	-
127513985	578.974	540.542	551.703	221.328	81.4189	184.638	557.073	162.462	1.77592	2.85334e-09	7.43785e-07	LOC127513985	NC_067225.1	19423307	19484015	-	5506	protein_coding	SH3GL interacting endocytic adaptor 1a && sp|Q9BQI5|SGIP1_HUMAN SH3-containing GRB2-like protein 3-interacting protein 1 OS=Homo sapiens OX=9606 GN=SGIP1 PE=1 SV=2 && PF10291:Muniscin C-terminal mu homology domain	-
127512419	957.758	929.153	816.041	388.126	472.682	422.723	900.984	427.844	1.07481	3.90351e-09	1.00257e-06	LOC127512419	NC_067224.1	30655293	30693720	-	4826	protein_coding	family with sequence similarity 102 member Ab%2C transcript variant X2 && sp|Q5T9C2|F102A_HUMAN Protein FAM102A OS=Homo sapiens OX=9606 GN=FAM102A PE=1 SV=2 && PF10358:N-terminal C2 in EEIG1 and EHBP1 proteins	-
127522254	6028.98	11982.9	12325.4	4301.46	4603.56	3216.58	10112.4	4040.53	1.32352	4.07712e-09	1.03051e-06	LOC127522254	NC_067230.1	26529133	26530381	-	652	protein_coding	glutathione peroxidase 1a && sp|P00435|GPX1_BOVIN Glutathione peroxidase 1 OS=Bos taurus OX=9913 GN=GPX1 PE=1 SV=3 && PF00255:Glutathione peroxidase	-
127510049	1231.05	1601.99	1413.8	680.022	762.171	539.337	1415.61	660.51	1.10018	4.18552e-09	1.03051e-06	LOC127510049	NC_067222.1	7399268	7411775	-	2623	protein_coding	cytoglobin 1 && sp|Q8UUR3|CYGB1_DANRE Cytoglobin-1 OS=Danio rerio OX=7955 GN=cygb1 PE=2 SV=2 && PF00042:Globin	-
127524406	1320.76	1627.83	1614.58	2923.24	2929.95	2606.31	1521.06	2819.83	-0.89081	4.18931e-09	1.03051e-06	LOC127524406	NC_067232.1	9837482	9844362	-	1673	protein_coding	PDZ and LIM domain 1 (elfin) && sp|P52944|PDLI1_RAT PDZ and LIM domain protein 1 OS=Rattus norvegicus OX=10116 GN=Pdlim1 PE=1 SV=4 && PF00412:LIM domain|PF15936:Domain of unknown function (DUF4749)|PF00595:PDZ domain	-
127516565	456.036	566.38	664.991	228.812	234.079	217.678	562.469	226.857	1.30988	4.2517e-09	1.03133e-06	LOC127516565	NC_067220.1	36975011	36982965	-	1437	protein_coding	STN1 subunit of CST complex%2C transcript variant X1 && sp|B8JKF4|STN1_DANRE CST complex subunit STN1 OS=Danio rerio OX=7955 GN=stn1 PE=2 SV=1 && PF10451:Telomere regulation protein Stn1|PF09170:CST, Suppressor of cdc thirteen homolog, complex subunit STN1	-
127497443	3978.06	4619.92	3664.82	2242.15	2096.54	2401.26	4087.6	2246.65	0.863203	4.71027e-09	1.12692e-06	LOC127497443	NC_067235.1	25654887	25658606	+	2664	protein_coding	hyaluronan synthase 1 && sp|Q92839|HYAS1_HUMAN Hyaluronan synthase 1 OS=Homo sapiens OX=9606 GN=HAS1 PE=1 SV=2 && PF13641:Glycosyltransferase like family 2	-
127507232	757.568	845.436	974.46	1697.92	1846.63	1530.55	859.155	1691.7	-0.977515	4.8891e-09	1.15389e-06	LOC127507232	NC_067243.1	23203518	23241660	-	2569	protein_coding	lymphocyte specific protein 1 a%2C transcript variant X1 && sp|P33241|LSP1_HUMAN Lymphocyte-specific protein 1 OS=Homo sapiens OX=9606 GN=LSP1 PE=1 SV=1 && PF02029:Caldesmon	-
127494531	240.063	379.309	374.863	36.3534	119.867	58.3067	331.412	71.5089	2.21547	5.12294e-09	1.19296e-06	LOC127494531	NC_067233.1	13326247	13337477	+	3028	protein_coding	solute carrier family 7 member 11 && sp|Q9WTR6|XCT_MOUSE Cystine/glutamate transporter OS=Mus musculus OX=10090 GN=Slc7a11 PE=1 SV=1 && PF13520:Amino acid permease	-
127507063	1278.4	1040.78	882.356	475.802	454.589	534.478	1067.18	488.289	1.12786	5.64119e-09	1.29636e-06	LOC127507063	NC_067243.1	6563572	6570832	+	3338	protein_coding	prion protein%2C related sequence 3 && - && -	-
127516769	500.061	171.568	276.312	1083.12	929.532	1016.48	315.98	1009.71	-1.67347	6.12098e-09	1.38835e-06	LOC127516769	NC_067226.1	19653350	19685530	+	5307	protein_coding	cingulin-like 1%2C transcript variant X2 && sp|Q6AW69|CGNL1_MOUSE Cingulin-like protein 1 OS=Mus musculus OX=10090 GN=Cgnl1 PE=1 SV=2 && PF01576:Myosin tail	-
127500733	2624.07	2699.61	2839.57	4951.54	4573.03	4394.38	2721.08	4639.65	-0.769833	6.4756e-09	1.44995e-06	LOC127500733	NC_067238.1	10775528	10799138	+	3516	protein_coding	tropomyosin 3%2C transcript variant X7 && - && PF00261:Tropomyosin	-
127500248	2857.49	2569.38	2512.6	4597.63	4482.56	4391.46	2646.49	4490.55	-0.762647	9.53154e-09	2.10719e-06	LOC127500248	NC_067237.1	4835612	4844700	-	3075	protein_coding	EH-domain containing 2b && sp|Q8BH64|EHD2_MOUSE EH domain-containing protein 2 OS=Mus musculus OX=10090 GN=Ehd2 PE=1 SV=1 && PF16880:N-terminal EH-domain containing protein|PF18150:Domain of unknown function (DUF5600)|PF00350:Dynamin family|PF12763:Cytoskeletal-regulatory complex EF hand	-
127518541	2923.11	3227.75	2824.83	1587.79	1379.6	1843.46	2991.9	1603.62	0.899244	1.0058e-08	2.19579e-06	LOC127518541	NC_067228.1	18239997	18248033	+	5049	protein_coding	solute carrier family 5 member 3b && sp|P31637|SC5A3_CANLF Sodium/myo-inositol cotransporter OS=Canis lupus familiaris OX=9615 GN=SLC5A3 PE=2 SV=1 && PF00474:Sodium:solute symporter family	-
127503840	358.848	307.995	343.548	124.029	80.2881	133.134	336.797	112.484	1.58001	1.15668e-08	2.494e-06	LOC127503840	NC_067240.1	9338440	9360525	-	6139	protein_coding	unc-51 like autophagy activating kinase 1%2C transcript variant X1 && sp|O70405|ULK1_MOUSE Serine/threonine-protein kinase ULK1 OS=Mus musculus OX=10090 GN=Ulk1 PE=1 SV=1 && PF00069:Protein kinase domain|PF12063:Domain of unknown function (DUF3543)	-
127497546	2727.08	2137.36	2482.2	1324.76	1413.52	1246.79	2448.88	1328.36	0.882967	1.18476e-08	2.52339e-06	LOC127497546	NC_067235.1	12153364	12190966	+	3365	protein_coding	Tax1 (human T-cell leukemia virus type I) binding protein 1b%2C transcript variant X1 && sp|Q6P132|TXB1B_DANRE Tax1-binding protein 1 homolog B OS=Danio rerio OX=7955 GN=tax1bp1b PE=2 SV=3 && PF17751:SKICH domain|PF07888:Calcium binding and coiled-coil domain (CALCOCO1) like|PF18112:Autophagy receptor zinc finger-C2H2 domain	-
127494115	1270.92	1388.04	1394.45	686.437	744.078	754.099	1351.14	728.205	0.891508	1.34014e-08	2.79862e-06	LOC127494115	NC_067233.1	15464962	15526842	-	3077	protein_coding	LIM domain binding 2a && sp|Q9W676|LDB2_CHICK LIM domain-binding protein 2 OS=Gallus gallus OX=9031 GN=LDB2 PE=2 SV=1 && PF01803:LIM-domain binding protein|PF17916:LIM interaction domain (LID)	-
127524017	3865.09	4095.92	4898.09	7407.54	7345.79	7519.61	4286.37	7424.31	-0.792543	1.34603e-08	2.79862e-06	LOC127524017	NC_067231.1	16349577	16353949	+	1626	protein_coding	BMP and activin membrane-bound inhibitor (Xenopus laevis) homolog a && sp|Q13145|BAMBI_HUMAN BMP and activin membrane-bound inhibitor homolog OS=Homo sapiens OX=9606 GN=BAMBI PE=1 SV=1 && -	-
novel.801	924.531	1617.49	1523.4	511.086	666.052	528.647	1355.14	568.595	1.25286	1.45879e-08	2.97727e-06	-	NC_067239.1	19986133	19988232	-	1165	-	- && sp|Q3ZC46|ID2_BOVIN DNA-binding protein inhibitor ID-2 OS=Bos taurus OX=9913 GN=ID2 PE=2 SV=1 && PF00010:Helix-loop-helix DNA-binding domain	bHLH
127501129	799.101	1008.74	1174.33	1762.07	2396.2	2034.9	994.054	2064.39	-1.05459	1.47664e-08	2.97727e-06	c19h18orf21	NC_067238.1	24958397	24976169	-	1347	protein_coding	chromosome 19 C18orf21 homolog && sp|Q1LUS5|CR021_DANRE UPF0711 protein C18orf21 homolog OS=Danio rerio OX=7955 GN=si:dkey-184p18.2 PE=2 SV=1 && PF15719:Domain of unknown function (DUF4674)	-
127498723	138.721	111.622	149.208	317.557	376.562	380.937	133.184	358.352	-1.42641	1.48309e-08	2.97727e-06	LOC127498723	NC_067236.1	3409550	3417173	-	1955	protein_coding	egl-9 family hypoxia-inducible factor 3 && sp|Q91UZ4|EGLN3_MOUSE Prolyl hydroxylase EGLN3 OS=Mus musculus OX=10090 GN=Egln3 PE=1 SV=1 && PF13640:2OG-Fe(II) oxygenase superfamily	-
127518675	3668.22	3971.9	3975.21	2219.69	2179.09	2436.25	3871.78	2278.34	0.764787	1.51297e-08	3.00272e-06	LOC127518675	NC_067228.1	20561712	20568437	+	1985	protein_coding	DnaJ (Hsp40) homolog%2C subfamily C%2C member 3a && sp|Q13217|DNJC3_HUMAN DnaJ homolog subfamily C member 3 OS=Homo sapiens OX=9606 GN=DNAJC3 PE=1 SV=1 && PF14559:Tetratricopeptide repeat|PF00226:DnaJ domain	-
127523740	92.2039	78.5491	93.9461	222.397	306.452	280.844	88.233	269.898	-1.61145	1.62901e-08	3.1967e-06	LOC127523740	NC_067231.1	7047551	7069555	+	3330	protein_coding	eukaryotic elongation factor 2 kinase%2C transcript variant X1 && sp|O00418|EF2K_HUMAN Eukaryotic elongation factor 2 kinase OS=Homo sapiens OX=9606 GN=EEF2K PE=1 SV=2 && PF02816:Alpha-kinase family	-
127517732	608.048	653.197	571.966	1255.26	1102.55	1125.32	611.07	1161.04	-0.926332	2.15719e-08	4.18615e-06	LOC127517732	NC_067227.1	18045023	18060143	+	4436	protein_coding	ribosomal modification protein rimK-like family member A && sp|Q66HZ2|RIMKB_DANRE Beta-citrylglutamate synthase B OS=Danio rerio OX=7955 GN=rimklb PE=2 SV=1 && PF08443:RimK-like ATP-grasp domain	-
127518106	1295.01	1076.95	1149.46	570.962	663.79	590.841	1173.81	608.531	0.948475	2.50144e-08	4.80084e-06	si_ch211-255g12.8	NC_067227.1	31801008	31818125	-	5341	protein_coding	protein NLRC3 && sp|B0FPE9|NLRP3_MACMU NACHT, LRR and PYD domains-containing protein 3 OS=Macaca mulatta OX=9544 GN=NLRP3 PE=2 SV=1 && PF05729:NACHT domain|PF14484:Fish-specific NACHT associated domain|PF17779:NOD2 winged helix domain|PF13765:SPRY-associated domain|PF17776:NLRC4 helical domain HD2	-
127518345	1547.53	838.201	1084.06	2481.65	2531.9	2513.02	1156.6	2508.86	-1.11626	2.57006e-08	4.87893e-06	LOC127518345	NC_067228.1	26202249	26220550	-	7116	protein_coding	insulin receptor substrate 2b && sp|P81122|IRS2_MOUSE Insulin receptor substrate 2 OS=Mus musculus OX=10090 GN=Irs2 PE=1 SV=2 && PF02174:PTB domain (IRS-1 type)|PF00169:PH domain	-
127512770	1918.01	2212.81	2571.54	4423.35	4362.7	3590.72	2234.12	4125.59	-0.884927	3.18691e-08	5.98489e-06	LOC127512770	NC_067224.1	33688067	33697861	-	1828	protein_coding	mevalonate kinase%2C transcript variant X1 && sp|Q5E9T8|KIME_BOVIN Mevalonate kinase OS=Bos taurus OX=9913 GN=MVK PE=2 SV=1 && PF00288:GHMP kinases N terminal domain	-
127502710	321.468	490.932	464.204	161.452	167.361	162.287	425.535	163.7	1.37732	3.51088e-08	6.52314e-06	LOC127502710	NC_067239.1	20622763	20660059	-	6082	protein_coding	fibronectin type III domain containing 1%2C transcript variant X1 && sp|Q4ZHG4|FNDC1_HUMAN Fibronectin type III domain-containing protein 1 OS=Homo sapiens OX=9606 GN=FNDC1 PE=2 SV=4 && PF00041:Fibronectin type III domain	-
127505875	1038.33	1581.32	1538.14	650.084	704.5	634.571	1385.93	663.051	1.06337	3.78602e-08	6.9603e-06	zgc_112332	NC_067242.1	17800150	17811861	+	3207	protein_coding	uncharacterized protein LOC553712 homolog%2C transcript variant X2 && sp|Q8BYK4|RDH12_MOUSE Retinol dehydrogenase 12 OS=Mus musculus OX=10090 GN=Rdh12 PE=2 SV=1 && PF00106:short chain dehydrogenase	-
127524917	1354.82	1132.76	1012.22	479.009	620.819	607.361	1166.6	569.063	1.03591	4.33617e-08	7.88867e-06	LOC127524917	NC_067232.1	32367503	32379342	+	4237	protein_coding	tumor necrosis factor%2C alpha-induced protein 3 && sp|Q60769|TNAP3_MOUSE Tumor necrosis factor alpha-induced protein 3 OS=Mus musculus OX=10090 GN=Tnfaip3 PE=1 SV=2 && PF01754:A20-like zinc finger|PF02338:OTU-like cysteine protease	-
127512773	318.976	158.132	343.548	688.576	879.776	681.216	273.552	749.856	-1.45246	5.14188e-08	9.25803e-06	LOC127512773	NC_067224.1	21139412	21223163	+	3727	protein_coding	RasGEF domain family%2C member 1Ba%2C transcript variant X1 && sp|Q6DHR3|RG1BA_DANRE Ras-GEF domain-containing family member 1B-A OS=Danio rerio OX=7955 GN=rasgef1ba PE=2 SV=2 && PF00618:RasGEF N-terminal motif|PF00617:RasGEF domain	-
127514785	7698.61	7289.56	5990.44	3654.58	3354.01	4492.53	6992.87	3833.71	0.866995	5.54946e-08	9.88993e-06	LOC127514785	NC_067225.1	18568202	18577011	+	2255	protein_coding	ATPase Na+/K+ transporting subunit beta 1a && sp|P51165|AT1B1_ANGAN Sodium/potassium-transporting ATPase subunit beta-1 OS=Anguilla anguilla OX=7936 GN=atp1b1 PE=2 SV=1 && -	-
127495984	1336.54	1503.8	1473.66	2555.43	2398.47	2387.66	1438	2447.18	-0.767306	5.93303e-08	1.03628e-05	LOC127495984	NC_067220.1	20339044	20348752	+	2062	protein_coding	annexin A5b && sp|P17153|ANXA5_CHICK Annexin A5 OS=Gallus gallus OX=9031 GN=ANXA5 PE=1 SV=2 && PF00191:Annexin	-
127520112	3440.62	3226.71	3613.24	5709.62	5927.75	5268.01	3426.86	5635.12	-0.71742	5.93346e-08	1.03628e-05	LOC127520112	NC_067220.1	8628805	8639713	-	1574	protein_coding	tubulin%2C alpha 8 like 2 && sp|Q28IX8|TBA_XENTR Tubulin alpha chain OS=Xenopus tropicalis OX=8364 GN=tuba PE=2 SV=1 && PF00091:Tubulin/FtsZ family, GTPase domain|PF03953:Tubulin C-terminal domain	-
127509436	151.181	78.5491	60.7886	407.372	247.649	413.977	96.8396	356.333	-1.87616	7.06847e-08	1.21884e-05	LOC127509436	NC_067222.1	32731766	32740739	-	4909	protein_coding	solute carrier family 16 member 6b && sp|O15403|MOT7_HUMAN Monocarboxylate transporter 7 OS=Homo sapiens OX=9606 GN=SLC16A6 PE=1 SV=2 && PF07690:Major Facilitator Superfamily	-
127499346	1955.39	1852.1	1905.63	851.097	937.448	1218.61	1904.37	1002.38	0.925389	7.11834e-08	1.21884e-05	LOC127499346	NC_067237.1	24000119	24008023	-	2313	protein_coding	homocysteine-inducible%2C endoplasmic reticulum stress-inducible%2C ubiquitin-like domain member 1 && sp|Q15011|HERP1_HUMAN Homocysteine-responsive endoplasmic reticulum-resident ubiquitin-like domain member 1 protein OS=Homo sapiens OX=9606 GN=HERPUD1 PE=1 SV=1 && PF00240:Ubiquitin family	-
127494502	985.17	489.898	678.806	227.743	280.443	310.969	717.958	273.052	1.39529	7.22077e-08	1.22403e-05	LOC127494502	NC_067233.1	18605132	18622941	+	2831	protein_coding	carboxypeptidase X (M14 family)%2C member 1b && sp|Q9Z100|CPXM1_MOUSE Probable carboxypeptidase X1 OS=Mus musculus OX=10090 GN=Cpxm1 PE=2 SV=2 && PF13620:Carboxypeptidase regulatory-like domain|PF00246:Zinc carboxypeptidase|PF00754:F5/8 type C domain	-
127516056	1233.54	1032.51	872.225	2411.08	1742.59	2067.94	1046.09	2073.87	-0.987079	7.3399e-08	1.22403e-05	LOC127516056	NC_067226.1	8760552	8814076	-	6487	protein_coding	uveal autoantigen with coiled-coil domains and ankyrin repeats b%2C transcript variant X3 && sp|Q9GL21|UACA_CANLF Uveal autoantigen with coiled-coil domains and ankyrin repeats OS=Canis lupus familiaris OX=9615 GN=UACA PE=2 SV=2 && PF12796:Ankyrin repeats (3 copies)	-
127517626	234.248	275.955	344.469	685.368	634.389	586.954	284.891	635.57	-1.1581	7.35888e-08	1.22403e-05	LOC127517626	NC_067227.1	5616234	5617089	+	509	protein_coding	hes family bHLH transcription factor 2%2C tandem duplicate 1 && sp|Q00P32|HES2_XENLA Transcription factor HES-2 OS=Xenopus laevis OX=8355 GN=hes2 PE=1 SV=2 && PF00010:Helix-loop-helix DNA-binding domain	bHLH
127503963	654.565	629.426	595.913	306.865	264.611	327.489	626.635	299.655	1.06353	7.59401e-08	1.25122e-05	LOC127503963	NC_067240.1	27678948	27740791	-	5982	protein_coding	calcium/calmodulin-dependent protein kinase II alpha%2C transcript variant X1 && sp|Q9UQM7|KCC2A_HUMAN Calcium/calmodulin-dependent protein kinase type II subunit alpha OS=Homo sapiens OX=9606 GN=CAMK2A PE=1 SV=2 && PF08332:Calcium/calmodulin dependent protein kinase II association domain|PF00069:Protein kinase domain	-
127522296	4000.49	2258.29	2242.73	1044.63	1122.9	1520.83	2833.84	1229.45	1.20472	8.99542e-08	1.46827e-05	LOC127522296	NC_067230.1	12306629	12338664	+	6476	protein_coding	lymphocyte antigen 75%2C transcript variant X1 && sp|O60449|LY75_HUMAN Lymphocyte antigen 75 OS=Homo sapiens OX=9606 GN=LY75 PE=1 SV=3 && PF00040:Fibronectin type II domain|PF00059:Lectin C-type domain	-
127522827	1201.97	900.214	566.44	363.534	336.984	365.388	889.542	355.302	1.32422	9.34971e-08	1.51197e-05	LOC127522827	NC_067230.1	26053046	26072391	+	5858	protein_coding	macrophage stimulating 1 receptor b%2C transcript variant X1 && sp|Q04912|RON_HUMAN Macrophage-stimulating protein receptor OS=Homo sapiens OX=9606 GN=MST1R PE=1 SV=3 && PF01833:IPT/TIG domain|PF07714:Protein tyrosine kinase|PF01403:Sema domain	-
127502181	4608.54	3438.59	2765.88	6937.08	6316.75	8025.91	3604.34	7093.25	-0.976601	1.04382e-07	1.67251e-05	LOC127502181	NC_067239.1	3599317	3602934	-	1942	protein_coding	insulin-like growth factor binding protein 1a && sp|P24591|IBP1_BOVIN Insulin-like growth factor-binding protein 1 OS=Bos taurus OX=9913 GN=IGFBP1 PE=2 SV=2 && PF00219:Insulin-like growth factor binding protein|PF00086:Thyroglobulin type-1 repeat	-
127525643	2044.27	3486.13	3195.09	1256.33	1669.09	1181.68	2908.5	1369.03	1.08715	1.44774e-07	2.29862e-05	LOC127525643	NC_067233.1	15279340	15282603	-	1002	lncRNA	uncharacterized LOC127525643 && - && -	-
127518092	1727.79	2670.67	2423.26	1254.19	1203.19	983.439	2273.9	1146.94	0.98731	1.53005e-07	2.40269e-05	LOC127518092	NC_067227.1	17408167	17420579	-	1911	protein_coding	opsin 7%2C group member c && sp|O14718|OPSX_HUMAN Visual pigment-like receptor peropsin OS=Homo sapiens OX=9606 GN=RRH PE=1 SV=1 && PF00001:7 transmembrane receptor (rhodopsin family)	-
127497756	376.292	509.535	407.1	119.752	169.623	204.073	430.976	164.483	1.38772	1.54081e-07	2.40269e-05	LOC127497756	NC_067221.1	37965851	37988948	+	4555	protein_coding	SH3-domain GRB2-like 1a%2C transcript variant X1 && sp|Q99961|SH3G1_HUMAN Endophilin-A2 OS=Homo sapiens OX=9606 GN=SH3GL1 PE=1 SV=1 && PF00018:SH3 domain|PF03114:BAR domain	-
127518823	2107.4	2104.29	2153.39	1295.89	1007.56	1291.49	2121.69	1198.31	0.82383	1.73953e-07	2.68857e-05	LOC127518823	NC_067228.1	26688078	26709072	-	4411	protein_coding	cystathionine beta-synthase b%2C transcript variant X1 && sp|P0DN79|CBSL_HUMAN Cystathionine beta-synthase-like protein OS=Homo sapiens OX=9606 GN=CBSL PE=1 SV=1 && PF00291:Pyridoxal-phosphate dependent enzyme	-
127522641	4963.23	5639	5796.1	3468.54	3426.38	3156.33	5466.11	3350.42	0.70617	1.8409e-07	2.8203e-05	LOC127522641	NC_067230.1	25717026	25732525	-	2155	protein_coding	MAPK activated protein kinase 3 && sp|Q3SYZ2|MAPK3_BOVIN MAP kinase-activated protein kinase 3 OS=Bos taurus OX=9913 GN=MAPKAPK3 PE=2 SV=1 && PF00069:Protein kinase domain	-
127494142	1332.39	672.835	603.281	254.474	231.818	411.062	869.501	299.118	1.53888	2.212e-07	3.35935e-05	LOC127494142	NC_067233.1	19299841	19339995	+	8355	protein_coding	ATP-binding cassette%2C sub-family A (ABC1)%2C member 1B && sp|O95477|ABCA1_HUMAN Phospholipid-transporting ATPase ABCA1 OS=Homo sapiens OX=9606 GN=ABCA1 PE=1 SV=3 && PF00005:ABC transporter|PF12698:ABC-2 family transporter protein	-
127514244	1440.38	2659.3	2292.47	956.949	1139.86	892.092	2130.71	996.302	1.09656	2.29207e-07	3.45095e-05	LOC127514244	NC_067225.1	6983110	6993771	-	2463	protein_coding	tetratricopeptide repeat domain 26 && sp|Q5PR66|IFT56_DANRE Intraflagellar transport protein 56 OS=Danio rerio OX=7955 GN=ttc26 PE=2 SV=2 && -	-
127516428	1471.94	1460.39	1627.48	2354.42	2537.56	2904.64	1519.94	2598.87	-0.773993	2.45123e-07	3.6382e-05	LOC127516428	NC_067226.1	46220914	46223063	-	1543	protein_coding	adrenomedullin a && - && PF00214:Calcitonin / CGRP / IAPP family	-
127504928	58616.8	56949.1	67814.3	95656.4	105474	92649.3	61126.7	97926.5	-0.679889	2.4581e-07	3.6382e-05	LOC127504928	NC_067241.1	25440181	25444082	+	1779	protein_coding	keratin 18a%2C tandem duplicate 1 && sp|Q7ZTS4|K1C18_DANRE Keratin, type I cytoskeletal 18 OS=Danio rerio OX=7955 GN=krt18 PE=1 SV=2 && PF00038:Intermediate filament protein	-
127511427	215.143	194.306	216.444	393.472	460.243	616.107	208.631	489.941	-1.23179	2.60767e-07	3.82714e-05	LOC127511427	NC_067223.1	9473409	9502129	+	4027	protein_coding	scavenger receptor cysteine-rich type 1 protein M130-like && sp|P30205|WC11_BOVIN Antigen WC1.1 OS=Bos taurus OX=9913 PE=2 SV=1 && PF00530:Scavenger receptor cysteine-rich domain	-
127498713	2756.98	2656.2	2508.91	1444.51	1498.33	1745.31	2640.7	1562.72	0.756627	2.70074e-07	3.9307e-05	LOC127498713	NC_067236.1	30978018	30991178	+	1881	protein_coding	glutaminyl-peptide cyclotransferase && sp|Q90YA8|QPCT_GLOBL Glutaminyl-peptide cyclotransferase OS=Gloydius blomhoffii OX=242054 GN=QPCT PE=2 SV=1 && PF04389:Peptidase family M28	-
127524770	9170.55	11379.3	12138.4	17981	20897.5	16980.8	10896.1	18619.8	-0.773056	2.81404e-07	4.06175e-05	LOC127524770	NC_067232.1	20657178	20662271	-	1434	protein_coding	calmodulin 2a (phosphorylase kinase%2C delta) && sp|P0DP23|CALM1_HUMAN Calmodulin-1 OS=Homo sapiens OX=9606 GN=CALM1 PE=1 SV=1 && PF13499:EF-hand domain pair	-
127495837	2626.57	2750.25	2556.81	1517.22	1481.37	1751.14	2644.54	1583.24	0.739784	2.98654e-07	4.2754e-05	LOC127495837	NC_067234.1	21201988	21219826	-	2876	protein_coding	transmembrane serine protease 13a && sp|Q9BYE2|TMPSD_HUMAN Transmembrane protease serine 13 OS=Homo sapiens OX=9606 GN=TMPRSS13 PE=2 SV=5 && PF00089:Trypsin|PF15494:Scavenger receptor cysteine-rich domain	-
127502552	6553.13	3810.66	3872.05	9556.66	8231.22	11580.7	4745.28	9789.52	-1.0446	3.15869e-07	4.48509e-05	LOC127502552	NC_067239.1	17236669	17239501	+	2237	protein_coding	cellular communication network factor 2a && sp|P29279|CCN2_HUMAN CCN family member 2 OS=Homo sapiens OX=9606 GN=CCN2 PE=1 SV=2 && PF00219:Insulin-like growth factor binding protein|PF00007:Cystine-knot domain|PF00093:von Willebrand factor type C domain	-
127497868	2467.91	2217.98	2204.97	3895.16	3637.84	3599.46	2296.95	3710.82	-0.691834	3.31429e-07	4.66807e-05	LOC127497868	NC_067235.1	11450506	11481532	+	4092	protein_coding	zyxin%2C transcript variant X1 && sp|Q04584|ZYX_CHICK Zyxin OS=Gallus gallus OX=9031 GN=ZYX PE=1 SV=1 && PF00412:LIM domain	-
127523917	2552.64	3000.37	2742.86	4099.38	5043.45	4695.63	2765.29	4612.82	-0.738381	3.40877e-07	4.76274e-05	LOC127523917	NC_067221.1	16788059	16790875	+	1435	protein_coding	coagulation factor IIIb && sp|P20352|TF_MOUSE Tissue factor OS=Mus musculus OX=10090 GN=F3 PE=1 SV=2 && PF09294:Interferon-alpha/beta receptor, fibronectin type III|PF01108:Tissue factor	-
127517550	125.431	98.1863	147.366	338.942	323.414	286.674	123.661	316.343	-1.35303	4.19307e-07	5.80271e-05	LOC127517550	NC_067227.1	7841674	7915147	+	2552	protein_coding	PDZ and LIM domain 2 (mystique)%2C transcript variant X2 && sp|Q6AYD6|PDLI2_RAT PDZ and LIM domain protein 2 OS=Rattus norvegicus OX=10116 GN=Pdlim2 PE=1 SV=1 && PF15936:Domain of unknown function (DUF4749)|PF00412:LIM domain|PF00595:PDZ domain	-
127513498	289.072	162.266	197.103	79.1221	33.9245	57.3349	216.147	56.7938	1.92762	4.21955e-07	5.80271e-05	LOC127513498	NC_067224.1	37239906	37267051	+	4704	protein_coding	yippee-like 1%2C transcript variant X4 && sp|Q65Z59|YPEL1_CHLAE Protein yippee-like 1 OS=Chlorocebus aethiops OX=9534 GN=YPEL1 PE=3 SV=1 && PF03226:Yippee zinc-binding/DNA-binding /Mis18, centromere assembly	-
127503614	44.856	36.1739	26.7102	153.967	159.445	115.642	35.9133	143.018	-1.99031	4.40947e-07	6.01651e-05	LOC127503614	NC_067240.1	1054724	1091339	-	3702	protein_coding	cingulin-like protein 1%2C transcript variant X1 && sp|B1MTG4|CING_PLEMO Cingulin OS=Plecturocebus moloch OX=9523 GN=CGN PE=3 SV=1 && PF01576:Myosin tail	-
127504782	451.052	364.84	370.258	796.567	766.695	724.946	395.383	762.736	-0.946794	4.60145e-07	6.22979e-05	LOC127504782	NC_067241.1	8227807	8231663	-	2228	protein_coding	emerin && - && PF03020:LEM domain	-
127510389	3041.07	1443.86	1673.53	4761.22	3875.31	5031.86	2052.82	4556.13	-1.14978	4.67486e-07	6.23614e-05	LOC127510389	NC_067223.1	9434156	9468045	+	3362	protein_coding	transmembrane O-mannosyltransferase targeting cadherins 2a%2C transcript variant X1 && sp|Q8N394|TMTC2_HUMAN Protein O-mannosyl-transferase TMTC2 OS=Homo sapiens OX=9606 GN=TMTC2 PE=1 SV=1 && PF08409:Domain of unknown function (DUF1736)|PF13432:Tetratricopeptide repeat|PF13424:Tetratricopeptide repeat	-
127517743	3372.5	2605.55	2230.76	4702.42	4704.2	5397.25	2736.27	4934.62	-0.85056	4.67755e-07	6.23614e-05	si_ch211-156j16.1	NC_067227.1	18010043	18019432	+	2006	protein_coding	uncharacterized protein LOC564557 homolog && - && -	-
127521597	9286.85	8291.06	8312.39	4815.75	4448.64	6035.71	8630.1	5100.03	0.758761	4.86975e-07	6.4432e-05	LOC127521597	NC_067229.1	38329055	38341894	+	4046	protein_coding	hypoxia up-regulated 1 && sp|Q7ZUW2|HYOU1_DANRE Hypoxia up-regulated protein 1 OS=Danio rerio OX=7955 GN=hyou1 PE=2 SV=1 && PF00012:Hsp70 protein	-
127522694	1869.83	1831.43	1748.13	1072.42	1145.52	1070.9	1816.47	1096.28	0.728691	4.97203e-07	6.52906e-05	LOC127522694	NC_067230.1	26346245	26357135	-	4601	protein_coding	ADP-ribosylation factor-like 8Bb && sp|Q9NVJ2|ARL8B_HUMAN ADP-ribosylation factor-like protein 8B OS=Homo sapiens OX=9606 GN=ARL8B PE=1 SV=1 && PF00025:ADP-ribosylation factor family	-
127505779	1167.92	1056.28	1029.72	1703.26	1899.77	1883.3	1084.64	1828.78	-0.753408	5.24584e-07	6.8372e-05	LOC127505779	NC_067242.1	10809545	10831761	+	2783	protein_coding	TLC domain containing 4a%2C transcript variant X2 && sp|Q6PGS5|TLC4B_XENLA TLC domain-containing protein 4-B OS=Xenopus laevis OX=8355 GN=tlcd4-b PE=2 SV=1 && PF03798:TLC domain	-
127504703	490.093	468.194	384.074	165.729	206.94	221.565	447.453	198.078	1.17524	5.46058e-07	7.06437e-05	LOC127504703	NC_067241.1	5619266	5630566	+	3519	protein_coding	zinc finger and BTB domain containing 17 && sp|Q60821|ZBT17_MOUSE Zinc finger and BTB domain-containing protein 17 OS=Mus musculus OX=10090 GN=Zbtb17 PE=1 SV=2 && PF00651:BTB/POZ domain|PF00096:Zinc finger, C2H2 type	zf-C2H2
127515882	487.601	349.337	379.468	792.29	986.073	730.777	405.469	836.38	-1.04287	5.51699e-07	7.08487e-05	LOC127515882	NC_067226.1	8162984	8190849	-	3509	protein_coding	plakophilin 3b%2C transcript variant X1 && sp|Q9QY23|PKP3_MOUSE Plakophilin-3 OS=Mus musculus OX=10090 GN=Pkp3 PE=1 SV=2 && PF00514:Armadillo/beta-catenin-like repeat	-
127525032	416.994	331.766	209.076	87.6758	108.559	127.303	319.279	107.846	1.56533	5.96456e-07	7.60372e-05	LOC127525032	NC_067232.1	30582941	30606480	+	5122	protein_coding	ATP-binding cassette%2C sub-family C (CFTR/MRP)%2C member 2 && sp|Q92887|MRP2_HUMAN ATP-binding cassette sub-family C member 2 OS=Homo sapiens OX=9606 GN=ABCC2 PE=1 SV=3 && PF00664:ABC transporter transmembrane region|PF00005:ABC transporter	-
127497377	414.502	494.032	538.808	186.044	257.827	205.045	482.448	216.305	1.15782	6.56505e-07	8.30859e-05	LOC127497377	NC_067235.1	15483012	15488246	-	2789	protein_coding	chemokine (C-X-C motif) receptor 3%2C tandem duplicate 3 && sp|Q867B2|CXCR3_CAPHI C-X-C chemokine receptor type 3 OS=Capra hircus OX=9925 GN=CXCR3 PE=2 SV=1 && PF00001:7 transmembrane receptor (rhodopsin family)	-
127501858	1052.45	742.082	609.728	195.667	244.257	447.018	801.421	295.647	1.43746	7.34172e-07	9.22469e-05	LOC127501858	NC_067221.1	2363610	2411351	+	4956	protein_coding	eph receptor A4a%2C transcript variant X1 && sp|Q07496|EPHA4_CHICK Ephrin type-A receptor 4 OS=Gallus gallus OX=9031 GN=EPHA4 PE=1 SV=2 && -	-
127494206	8503.53	8576.32	8081.2	5225.26	5421.14	5734.46	8387.02	5460.29	0.619133	7.51927e-07	9.38029e-05	LOC127494206	NC_067233.1	1145245	1162443	-	2794	protein_coding	sequestosome 1%2C transcript variant X3 && sp|O08623|SQSTM_RAT Sequestosome-1 OS=Rattus norvegicus OX=10116 GN=Sqstm1 PE=1 SV=1 && PF16577:UBA domain|PF00569:Zinc finger, ZZ type|PF00564:PB1 domain	-
127515812	3910.78	6161.97	4968.09	2746.82	2898.29	2751.1	5013.61	2798.74	0.840895	7.64846e-07	9.47378e-05	LOC127515812	NC_067226.1	29244604	29249666	+	1986	protein_coding	purine nucleoside phosphorylase 5a && sp|P55859|PNPH_BOVIN Purine nucleoside phosphorylase OS=Bos taurus OX=9913 GN=PNP PE=1 SV=3 && PF01048:Phosphorylase superfamily	-
127522369	1079.04	1217.51	1364.06	2151.26	2122.55	1938.7	1220.2	2070.84	-0.76322	8.8448e-07	0.000108785	LOC127522369	NC_067230.1	19973599	19985893	+	2201	protein_coding	RAS (RAD and GEM)-like GTP-binding 1 && sp|O75628|REM1_HUMAN GTP-binding protein REM 1 OS=Homo sapiens OX=9606 GN=REM1 PE=1 SV=2 && PF00071:Ras family	-
127505399	569.006	485.764	524.993	271.581	249.911	267.239	526.588	262.91	1.00234	9.10098e-07	0.000111153	LOC127505399	NC_067241.1	3291901	3555039	+	16519	protein_coding	neuron navigator 1a%2C transcript variant X3 && sp|Q8NEY1|NAV1_HUMAN Neuron navigator 1 OS=Homo sapiens OX=9606 GN=NAV1 PE=1 SV=2 && -	-
127498555	260.829	297.66	258.812	486.494	542.793	655.95	272.434	561.745	-1.04525	9.7675e-07	0.000118465	LOC127498555	NC_067236.1	28068527	28075131	+	2568	protein_coding	endoplasmic reticulum oxidoreductase 1 alpha && sp|Q7T3D1|ERO1A_DANRE ERO1-like protein alpha OS=Danio rerio OX=7955 GN=ero1a PE=2 SV=1 && PF04137:Endoplasmic Reticulum Oxidoreductin 1 (ERO1)	-
127496631	286.58	325.565	244.997	93.0219	109.689	130.218	285.714	110.976	1.36253	1.0348e-06	0.00012464	LOC127496631	NC_067235.1	25187743	25202940	-	3463	protein_coding	Cbl proto-oncogene C%2C E3 ubiquitin protein ligase%2C transcript variant X1 && sp|P22681|CBL_HUMAN E3 ubiquitin-protein ligase CBL OS=Homo sapiens OX=9606 GN=CBL PE=1 SV=2 && PF02762:CBL proto-oncogene N-terminus, SH2-like domain|PF02262:CBL proto-oncogene N-terminal domain 1|PF14447:Prokaryotic RING finger family 4|PF02761:CBL proto-oncogene N-terminus, EF hand-like domain	-
127520922	14634.7	12734.2	13233.5	20524.7	21191.5	20208.1	13534.1	20641.4	-0.608889	1.08246e-06	0.000129488	LOC127520922	NC_067229.1	25337691	25347123	-	3510	protein_coding	3-hydroxy-3-methylglutaryl-CoA synthase 1 (soluble)%2C transcript variant X2 && sp|P23228|HMCS1_CHICK Hydroxymethylglutaryl-CoA synthase, cytoplasmic OS=Gallus gallus OX=9031 GN=HMGCS1 PE=1 SV=1 && PF08540:Hydroxymethylglutaryl-coenzyme A synthase C terminal|PF01154:Hydroxymethylglutaryl-coenzyme A synthase N terminal	-
127494302	32889.4	25050.9	21987.1	46177.3	42765.3	47652.1	26642.5	45531.6	-0.773117	1.11369e-06	0.000132317	LOC127494302	NC_067233.1	4850572	4866244	+	15328	protein_coding	neuroblast differentiation-associated protein AHNAK-like%2C transcript variant X1 && - && -	-
127504694	66818	59445.1	65679.4	91844.7	100912	98067.9	63980.8	96941.5	-0.599467	1.23477e-06	0.00014501	LOC127504694	NC_067241.1	25375296	25380085	-	2268	protein_coding	keratin 8 && sp|P18520|ION3_CARAU Intermediate filament protein ON3 OS=Carassius auratus OX=7957 PE=2 SV=1 && PF00038:Intermediate filament protein|PF16208:Keratin type II head	-
127500117	29.0733	19.6373	44.2099	179.628	123.259	104.952	30.9735	135.947	-2.1299	1.24137e-06	0.00014501	LOC127500117	NC_067237.1	11145153	11149716	+	4564	protein_coding	protein phosphatase 1 regulatory subunit 3E && sp|Q99MR9|PPR3A_MOUSE Protein phosphatase 1 regulatory subunit 3A OS=Mus musculus OX=10090 GN=Ppp1r3a PE=1 SV=2 && PF03370:Carbohydrate/starch-binding module (family 21)	-
127516959	2212.06	1962.69	1959.05	1307.65	1219.02	1229.3	2044.6	1251.99	0.707785	1.24543e-06	0.00014501	LOC127516959	NC_067227.1	23943120	23948085	+	1792	protein_coding	perilipin 3 && sp|Q4PLW0|PLIN2_PIG Perilipin-2 OS=Sus scrofa OX=9823 GN=PLIN2 PE=2 SV=1 && PF03036:Perilipin family	-
127511466	906.257	720.378	838.146	423.41	441.019	465.481	821.594	443.303	0.890473	1.29959e-06	0.000150314	LOC127511466	NC_067223.1	17504876	17514252	-	3045	protein_coding	TANK-binding kinase 1 && sp|Q9WUN2|TBK1_MOUSE Serine/threonine-protein kinase TBK1 OS=Mus musculus OX=10090 GN=Tbk1 PE=1 SV=1 && PF18396:TANK binding kinase 1 ubiquitin-like domain|PF00069:Protein kinase domain|PF18394:TANK-binding kinase 1 coiled-coil domain 1	-
127504893	946.959	727.612	1024.2	536.747	365.254	424.667	899.589	442.223	1.02471	1.37829e-06	0.000158367	LOC127504893	NC_067241.1	11844813	11861475	-	4125	protein_coding	calcium binding and coiled-coil domain 1a && sp|A2BGD5|CACO1_DANRE Calcium-binding and coiled-coil domain-containing protein 1 OS=Danio rerio OX=7955 GN=calcoco1 PE=3 SV=1 && PF17751:SKICH domain|PF07888:Calcium binding and coiled-coil domain (CALCOCO1) like	-
127525416	4446.56	7225.48	7047.8	3339.16	3460.3	3483.82	6239.94	3427.76	0.864113	1.45981e-06	0.000166637	LOC127525416	NC_067232.1	3365648	3371732	-	1589	protein_coding	apoptosis inducing factor mitochondria associated 2%2C transcript variant X1 && sp|B5FXE5|FSP1_TAEGU Ferroptosis suppressor protein 1 OS=Taeniopygia guttata OX=59729 GN=AIFM2 PE=2 SV=1 && PF07992:Pyridine nucleotide-disulphide oxidoreductase	-
127512755	860.57	800.994	770.91	1306.58	1392.04	1357.57	810.825	1352.06	-0.737435	1.75182e-06	0.000198673	si_dkey-40c11.2	NC_067224.1	19305254	19340287	-	4349	protein_coding	drebrin-like protein B && sp|A6H7G2|DBNL_BOVIN Drebrin-like protein OS=Bos taurus OX=9913 GN=DBNL PE=2 SV=1 && PF00241:Cofilin/tropomyosin-type actin-binding protein|PF00018:SH3 domain	-
127508034	1866.51	2008.17	2041.02	3145.64	3412.81	2884.24	1971.9	3147.56	-0.674622	1.77177e-06	0.000199639	LOC127508034	NC_067222.1	29761524	29765913	+	2496	protein_coding	RAS related && sp|P62070|RRAS2_HUMAN Ras-related protein R-Ras2 OS=Homo sapiens OX=9606 GN=RRAS2 PE=1 SV=1 && PF00071:Ras family	-
127495336	210.989	127.125	171.313	416.995	415.01	359.558	169.809	397.188	-1.22268	1.83353e-06	0.000204701	zmp_0000001236	NC_067234.1	9701659	9792545	+	4132	protein_coding	mastermind-like protein 2%2C transcript variant X1 && sp|Q8IZL2|MAML2_HUMAN Mastermind-like protein 2 OS=Homo sapiens OX=9606 GN=MAML2 PE=1 SV=2 && PF09596:MamL-1 domain	-
127495264	97.1879	112.656	131.709	261.958	347.161	252.662	113.851	287.26	-1.33534	1.84014e-06	0.000204701	LOC127495264	NC_067234.1	24721695	24724001	+	1460	protein_coding	dynein%2C light chain%2C LC8-type 2a && sp|Q3MHR3|DYL2_BOVIN Dynein light chain 2, cytoplasmic OS=Bos taurus OX=9913 GN=DYNLL2 PE=3 SV=1 && -	-
127512730	76157.1	52487.3	54322.9	31561.1	23679.3	40741.8	60989.1	31994.1	0.930734	1.94838e-06	0.00021537	LOC127512730	NC_067224.1	42703517	42708830	-	2535	protein_coding	heat shock protein 5 && sp|Q91883|BIP_XENLA Endoplasmic reticulum chaperone BiP OS=Xenopus laevis OX=8355 GN=hspa5 PE=2 SV=1 && PF00012:Hsp70 protein	-
127500249	295.717	309.029	289.207	600.9	573.325	527.675	297.984	567.3	-0.928917	2.10265e-06	0.000230961	LOC127500249	NC_067237.1	4807104	4815353	-	5320	protein_coding	UDP-GlcNAc_betaGal beta-1%2C3-N-acetylglucosaminyltransferase 2%2C like && sp|Q9Z222|B3GN2_MOUSE N-acetyllactosaminide beta-1,3-N-acetylglucosaminyltransferase 2 OS=Mus musculus OX=10090 GN=B3GNT2 PE=1 SV=3 && PF01762:Galactosyltransferase	-
127497185	1134.69	515.737	500.125	245.92	200.155	339.15	716.85	261.742	1.45323	2.13291e-06	0.000232821	LOC127497185	NC_067235.1	22171364	22210221	+	8441	protein_coding	thyroglobulin%2C transcript variant X1 && sp|P01266|THYG_HUMAN Thyroglobulin OS=Homo sapiens OX=9606 GN=TG PE=1 SV=5 && PF00135:Carboxylesterase family|PF00086:Thyroglobulin type-1 repeat|PF07699:Putative ephrin-receptor like	-
127524762	4679.97	4611.66	4507.57	6911.42	6705.75	7098.83	4599.73	6905.33	-0.586178	2.15242e-06	0.000233491	LOC127524762	NC_067232.1	20583566	20637974	+	7315	protein_coding	tetratricopeptide repeat domain 7A%2C transcript variant X1 && sp|Q9ULT0|TTC7A_HUMAN Tetratricopeptide repeat protein 7A OS=Homo sapiens OX=9606 GN=TTC7A PE=1 SV=3 && -	-
127499389	1044.15	769.987	608.807	1536.46	1465.54	1672.43	807.647	1558.14	-0.947498	2.19429e-06	0.000236563	LOC127499389	NC_067237.1	1111842	1128571	+	5382	protein_coding	lysyl oxidase-like 1 && sp|Q95L39|LOXL1_BOVIN Lysyl oxidase homolog 1 OS=Bos taurus OX=9913 GN=LOXL1 PE=1 SV=1 && PF01186:Lysyl oxidase	-
127505988	724.341	756.551	576.571	303.658	383.347	362.473	685.821	349.826	0.971143	2.24505e-06	0.000240551	LOC127505988	NC_067242.1	6761645	6793091	+	8007	protein_coding	glucose-fructose oxidoreductase domain containing 1 && sp|Q6P4M5|GFOD1_XENTR Glucose-fructose oxidoreductase domain-containing protein 1 OS=Xenopus tropicalis OX=8364 GN=gfod1 PE=2 SV=1 && PF01408:Oxidoreductase family, NAD-binding Rossmann fold	-
127499439	201.021	136.427	169.471	411.649	330.199	414.949	168.973	385.599	-1.18842	2.27293e-06	0.000242053	LOC127499439	NC_067237.1	24921260	24928630	+	1590	protein_coding	sarcospan (Kras oncogene-associated gene) && sp|P82352|SSPN_RABIT Sarcospan OS=Oryctolagus cuniculus OX=9986 GN=SSPN PE=1 SV=1 && PF04103:CD20-like family	-
127510020	71.4373	254.251	227.497	0	4.52327	9.71778	184.395	4.74702	5.26873	2.43276e-06	0.000257504	LOC127510020	NC_067222.1	8541977	8547976	+	5326	protein_coding	GTPase IMAP family member 4-like%2C transcript variant X2 && sp|Q99JY3|GIMA4_MOUSE GTPase IMAP family member 4 OS=Mus musculus OX=10090 GN=Gimap4 PE=1 SV=2 && PF04548:AIG1 family	-
127515349	498.4	653.197	559.071	264.097	327.937	248.775	570.223	280.27	1.02505	2.59249e-06	0.000272528	LOC127515349	NC_067226.1	32517291	32538474	-	6902	protein_coding	ankyrin repeat and death domain containing 1A%2C transcript variant X3 && sp|Q495B1|AKD1A_HUMAN Ankyrin repeat and death domain-containing protein 1A OS=Homo sapiens OX=9606 GN=ANKDD1A PE=2 SV=2 && PF12796:Ankyrin repeats (3 copies)	-
127520183	405.365	260.452	458.678	873.55	741.817	744.382	374.832	786.583	-1.06792	2.60591e-06	0.000272528	LOC127520183	NC_067229.1	36376173	36387417	+	1731	protein_coding	four and a half LIM domains 1b%2C transcript variant X3 && sp|Q9WUH4|FHL1_RAT Four and a half LIM domains protein 1 OS=Rattus norvegicus OX=10116 GN=Fhl1 PE=2 SV=1 && PF00412:LIM domain	-
127515284	1743.57	1781.82	1551.03	1032.86	1053.92	1034.94	1692.14	1040.58	0.701447	2.72657e-06	0.00028345	LOC127515284	NC_067226.1	42323999	42352749	+	4319	protein_coding	tetraspanin 5a%2C transcript variant X2 && sp|Q17QJ5|TSN5_BOVIN Tetraspanin-5 OS=Bos taurus OX=9913 GN=TSPAN5 PE=1 SV=1 && PF00335:Tetraspanin family	-
127494384	402.873	561.212	456.836	161.452	104.035	264.323	473.64	176.604	1.41985	3.38015e-06	0.000349315	LOC127494384	NC_067233.1	12824001	12841285	+	8310	protein_coding	aryl-hydrocarbon-interacting protein-like 1 && sp|Q95MN7|AIPL1_SAIBB Aryl-hydrocarbon-interacting protein-like 1 OS=Saimiri boliviensis boliviensis OX=39432 GN=AIPL1 PE=2 SV=1 && -	-
127516875	964.403	1669.17	1998.66	579.516	788.18	786.168	1544.08	717.955	1.10439	3.61642e-06	0.000371534	LOC127516875	NC_067220.1	35876939	35878822	+	1017	protein_coding	chemokine (C-X-C motif) ligand 18b && - && -	-
127515912	1466.13	1482.1	1400.9	935.565	872.992	881.402	1449.71	896.653	0.693112	3.96957e-06	0.000403512	LOC127515912	NC_067226.1	49760127	49773946	-	4277	protein_coding	v-rel avian reticuloendotheliosis viral oncogene homolog A && sp|Q04207|TF65_MOUSE Transcription factor p65 OS=Mus musculus OX=10090 GN=Rela PE=1 SV=1 && PF16179:Rel homology dimerisation domain|PF00554:Rel homology DNA-binding domain	RHD
127508471	3141.58	3248.42	3417.98	4963.31	5087.55	4752.96	3269.33	4934.61	-0.593932	3.97389e-06	0.000403512	LOC127508471	NC_067222.1	21734381	21737319	-	2034	protein_coding	activating transcription factor 4b && sp|Q6NW59|ATF4_DANRE Cyclic AMP-dependent transcription factor ATF-4 OS=Danio rerio OX=7955 GN=atf4 PE=2 SV=1 && PF00170:bZIP transcription factor	TF_bZIP
127513964	190.223	170.534	231.181	328.25	482.859	534.478	197.313	448.529	-1.18445	4.00884e-06	0.000404707	im_7151449	NC_067225.1	28360072	28372223	-	1513	protein_coding	complement decay-accelerating factor%2C transcript variant X1 && sp|Q61475|DAF1_MOUSE Complement decay-accelerating factor, GPI-anchored OS=Mus musculus OX=10090 GN=Cd55 PE=1 SV=2 && PF00084:Sushi repeat (SCR repeat)	-
novel.725	271.628	271.821	369.337	605.177	643.435	550.998	304.262	599.87	-0.978927	4.34732e-06	0.000436356	-	NC_067237.1	22408008	22411700	+	781	-	- && - && -	-
127508367	90585.8	84152.9	92892.4	143298	133018	123145	89210.4	133153	-0.5778	4.50233e-06	0.000449333	LOC127508367	NC_067222.1	35592632	35596374	-	1845	protein_coding	actin%2C beta 2 && sp|Q7ZVF9|ACTB2_DANRE Actin, cytoplasmic 2 OS=Danio rerio OX=7955 GN=actbb PE=1 SV=2 && PF00022:Actin	-
127501495	5091.15	5403.35	6908.72	10696.4	9018.27	8856.78	5801.07	9523.83	-0.715228	4.77785e-06	0.00047412	LOC127501495	NC_067238.1	19340215	19342532	-	1149	protein_coding	MCL1 apoptosis regulator%2C BCL2 family member a && sp|Q7YRZ9|MCL1_FELCA Induced myeloid leukemia cell differentiation protein Mcl-1 homolog OS=Felis catus OX=9685 GN=MCL1 PE=2 SV=1 && PF00452:Apoptosis regulator proteins, Bcl-2 family	-
127507024	717.696	625.292	759.858	1122.68	1137.6	1411.02	700.948	1223.77	-0.803859	4.89971e-06	0.000483466	LOC127507024	NC_067243.1	7980552	7987449	+	1695	protein_coding	snurportin 1 && sp|Q80W37|SPN1_MOUSE Snurportin-1 OS=Mus musculus OX=10090 GN=Snupn PE=2 SV=1 && PF11538:Snurportin1	-
127518483	4120.93	3834.43	4745.2	6822.67	6899.12	6100.82	4233.52	6607.54	-0.642137	5.06219e-06	0.000496692	LOC127518483	NC_067228.1	27839866	27894903	+	6572	protein_coding	TSC22 domain family%2C member 1%2C transcript variant X1 && sp|Q91012|T22D1_CHICK TSC22 domain family protein 1 OS=Gallus gallus OX=9031 GN=TSC22D1 PE=2 SV=2 && PF01166:TSC-22/dip/bun family	TSC22
127522512	1556.67	1541.01	1747.21	2429.26	2857.58	2449.85	1614.96	2578.9	-0.675081	5.10667e-06	0.000498257	LOC127522512	NC_067221.1	21910275	21924960	+	1931	protein_coding	eukaryotic translation initiation factor 4A%2C isoform 2 && sp|Q8JFP1|IF4A2_CHICK Eukaryotic initiation factor 4A-II OS=Gallus gallus OX=9031 GN=EIF4A2 PE=2 SV=1 && PF00271:Helicase conserved C-terminal domain|PF00270:DEAD/DEAH box helicase	-
127517105	705.236	675.935	643.807	1093.81	1129.69	1113.66	674.993	1112.38	-0.72054	5.75351e-06	0.000558251	LOC127517105	NC_067227.1	1474770	1503960	+	2743	protein_coding	drebrin-like b%2C transcript variant X1 && sp|Q62418|DBNL_MOUSE Drebrin-like protein OS=Mus musculus OX=10090 GN=Dbnl PE=1 SV=2 && PF14604:Variant SH3 domain|PF00241:Cofilin/tropomyosin-type actin-binding protein	-
127514251	7971.9	4932.05	4559.15	3292.12	2743.36	3359.43	5821.03	3131.64	0.894426	6.18692e-06	0.000596986	LOC127514251	NC_067225.1	6746078	6785600	+	5582	protein_coding	ATP-binding cassette%2C sub-family C (CFTR/MRP)%2C member 4 && sp|O15439|MRP4_HUMAN ATP-binding cassette sub-family C member 4 OS=Homo sapiens OX=9606 GN=ABCC4 PE=1 SV=3 && PF00005:ABC transporter|PF00664:ABC transporter transmembrane region	-
127516552	81.4053	149.863	233.023	23.5228	55.4101	20.4073	154.764	33.1134	2.22993	6.25111e-06	0.000599866	LOC127516552	NC_067226.1	24665063	24666098	-	533	lncRNA	uncharacterized LOC127516552 && - && -	-
127521618	65.6226	85.7838	73.6832	157.175	232.949	224.481	75.0299	204.868	-1.45144	6.35637e-06	0.000606634	LOC127521618	NC_067229.1	25164047	25178437	+	2276	protein_coding	carbonic anhydrase IX && sp|Q8VHB5|CAH9_MOUSE Carbonic anhydrase 9 OS=Mus musculus OX=10090 GN=Ca9 PE=2 SV=2 && PF00194:Eukaryotic-type carbonic anhydrase	-
127514060	1138.84	1096.59	926.566	1739.62	1623.85	1790.99	1054	1718.15	-0.705033	6.79637e-06	0.000644323	LOC127514060	NC_067225.1	17949882	18173714	+	5130	protein_coding	LIM domain containing preferred translocation partner in lipoma%2C transcript variant X2 && sp|Q5F464|LPP_CHICK Lipoma-preferred partner homolog OS=Gallus gallus OX=9031 GN=LPP PE=2 SV=1 && PF00412:LIM domain	-
127523640	2783.56	3381.74	2972.2	1906.41	2077.31	1774.47	3045.83	1919.4	0.666176	6.82506e-06	0.000644323	LOC127523640	NC_067231.1	12674050	12684490	+	6580	protein_coding	pantothenate kinase 1b%2C transcript variant X3 && sp|Q8K4K6|PANK1_MOUSE Pantothenate kinase 1 OS=Mus musculus OX=10090 GN=Pank1 PE=1 SV=1 && PF03630:Fumble	-
127510915	426.132	416.517	384.995	197.805	215.986	206.989	409.214	206.927	0.98397	7.07229e-06	0.000664073	LOC127510915	NC_067223.1	13703777	13710069	-	5287	protein_coding	SH3 and multiple ankyrin repeat domains 3b && sp|Q9JLU4|SHAN3_RAT SH3 and multiple ankyrin repeat domains protein 3 OS=Rattus norvegicus OX=10116 GN=Shank3 PE=1 SV=3 && PF00536:SAM domain (Sterile alpha motif)	-
127523952	2001.91	2158.03	2106.42	3246.14	2968.4	3377.9	2088.79	3197.48	-0.614508	7.36199e-06	0.000687578	LOC127523952	NC_067231.1	10006911	10114502	-	5369	protein_coding	transforming growth factor beta-1-induced transcript 1 protein-like%2C transcript variant X1 && sp|Q99PD6|TGFI1_RAT Transforming growth factor beta-1-induced transcript 1 protein OS=Rattus norvegicus OX=10116 GN=Tgfb1i1 PE=1 SV=2 && PF03535:Paxillin family|PF00412:LIM domain	-
127516138	93.0346	118.857	41.4468	18.1767	7.91573	14.5767	84.4462	13.5564	2.63404	7.56586e-06	0.00070286	LOC127516138	NC_067226.1	46709764	46792981	+	8332	protein_coding	A disintegrin and metalloproteinase with thrombospondin motifs 7%2C transcript variant X1 && sp|Q9UKP4|ATS7_HUMAN A disintegrin and metalloproteinase with thrombospondin motifs 7 OS=Homo sapiens OX=9606 GN=ADAMTS7 PE=1 SV=2 && PF17771:ADAM cysteine-rich domain|PF05986:ADAM-TS Spacer 1|PF00090:Thrombospondin type 1 domain|PF01421:Reprolysin (M12B) family zinc metalloprotease|PF01562:Reprolysin fam…	-
127496168	1065.74	941.555	1150.38	683.23	571.063	574.321	1052.56	609.538	0.788445	7.8024e-06	0.000720999	LOC127496168	NC_067221.1	42726805	42757527	-	5381	protein_coding	erythrocyte membrane protein band 4.1-like 3b%2C transcript variant X1 && sp|Q9Y2J2|E41L3_HUMAN Band 4.1-like protein 3 OS=Homo sapiens OX=9606 GN=EPB41L3 PE=1 SV=2 && PF05902:4.1 protein C-terminal domain (CTD)	-
127513174	283.257	108.522	243.155	465.109	555.232	586.954	211.644	535.765	-1.33712	7.88957e-06	0.000725218	LOC127513174	NC_067224.1	30028956	30035079	-	2230	protein_coding	finTRIM family%2C member 82 && sp|Q61510|TRI25_MOUSE E3 ubiquitin/ISG15 ligase TRIM25 OS=Mus musculus OX=10090 GN=Trim25 PE=1 SV=2 && PF13765:SPRY-associated domain|PF00622:SPRY domain|PF00643:B-box zinc finger|PF15227:zinc finger of C3HC4-type, RING	-
127499889	2318.39	2538.37	1873.4	1224.25	1034.7	1537.35	2243.39	1265.43	0.825453	8.45601e-06	0.000773216	LOC127499889	NC_067237.1	16474820	16481060	-	3823	protein_coding	solute carrier family 33 member 1%2C transcript variant X1 && sp|O00400|ACATN_HUMAN Acetyl-coenzyme A transporter 1 OS=Homo sapiens OX=9606 GN=SLC33A1 PE=1 SV=1 && PF13000:Acetyl-coenzyme A transporter 1	-
127505983	424.47	275.955	217.365	90.8834	91.5963	149.654	305.93	110.711	1.46497	8.62179e-06	0.000784268	LOC127505983	NC_067242.1	6692608	6760606	+	8204	protein_coding	solute carrier family 12 member 7b%2C transcript variant X3 && sp|Q5RK27|S12A7_RAT Solute carrier family 12 member 7 OS=Rattus norvegicus OX=10116 GN=Slc12a7 PE=2 SV=2 && -	-
127503506	9515.28	8503.97	8047.13	12636	12521.5	13912	8688.79	13023.2	-0.583832	9.51054e-06	0.00086063	LOC127503506	NC_067240.1	15970216	15971391	+	1176	protein_coding	claudin b && sp|Q6BBL6|CLD4_BOVIN Claudin-4 OS=Bos taurus OX=9913 GN=CLDN4 PE=2 SV=1 && PF00822:PMP-22/EMP/MP20/Claudin family	-
127505559	1127.21	952.924	1041.7	1568.54	1655.52	1802.65	1040.61	1675.57	-0.686906	9.62339e-06	0.000866353	LOC127505559	NC_067241.1	16384534	16400081	+	2966	protein_coding	F-box and leucine-rich repeat protein 5 && sp|Q2YDQ5|FBXL5_DANRE F-box/LRR-repeat protein 5 OS=Danio rerio OX=7955 GN=fbxl5 PE=2 SV=2 && PF12937:F-box-like|PF01814:Hemerythrin HHE cation binding domain	-
127508809	418.656	358.638	499.204	217.051	202.416	208.932	425.499	209.467	1.02282	9.69731e-06	0.000868531	LOC127508809	NC_067222.1	52222948	52232534	-	6216	protein_coding	E3 ubiquitin-protein ligase TRIM35-like%2C transcript variant X1 && sp|Q91431|NF7O_XENLA Nuclear factor 7, ovary OS=Xenopus laevis OX=8355 PE=2 SV=1 && PF13920:Zinc finger, C3HC4 type (RING finger)|PF00643:B-box zinc finger|PF13765:SPRY-associated domain	-
127506704	819.037	950.857	740.516	1411.37	1466.67	1300.24	836.803	1392.76	-0.735306	9.76626e-06	0.000870244	LOC127506704	NC_067243.1	16240224	16248869	-	3295	protein_coding	caveolin 1 && sp|Q9YGM8|CAV1_TAKRU Caveolin-1 OS=Takifugu rubripes OX=31033 GN=cav1 PE=3 SV=1 && PF01146:Caveolin	-
127525720	16105	14237	18457.6	25029.3	26129.8	23495.6	16266.5	24884.9	-0.613325	1.02903e-05	0.000912286	LOC127525720	NC_067233.1	25245016	25247944	-	1651	protein_coding	tubulin%2C beta 4B class IVb && sp|Q3MHM5|TBB4B_BOVIN Tubulin beta-4B chain OS=Bos taurus OX=9913 GN=TUBB4B PE=2 SV=1 && PF00091:Tubulin/FtsZ family, GTPase domain|PF03953:Tubulin C-terminal domain	-
127524177	1201.97	1339.47	1338.27	2003.71	2012.86	1988.26	1293.24	2001.61	-0.630417	1.06179e-05	0.000936577	si_ch1073-184j22.1	NC_067221.1	24653227	24660727	+	1790	protein_coding	erythroferrone && sp|Q6PGN1|ERFE_MOUSE Erythroferrone OS=Mus musculus OX=10090 GN=Erfe PE=1 SV=1 && -	-
127505405	2502.8	3793.09	3604.03	5585.59	5794.31	5187.35	3299.97	5522.42	-0.743081	1.06827e-05	0.000937555	LOC127505405	NC_067241.1	3363132	3375067	-	1349	protein_coding	cysteine and glycine-rich protein 1a && sp|P47875|CSRP1_RAT Cysteine and glycine-rich protein 1 OS=Rattus norvegicus OX=10116 GN=Csrp1 PE=1 SV=2 && PF00412:LIM domain	-
127498920	996.799	1425.25	1369.59	1999.44	2468.58	2031.99	1263.88	2166.67	-0.778029	1.29682e-05	0.00113245	LOC127498920	NC_067221.1	6463123	6465317	-	1207	protein_coding	growth arrest and DNA-damage-inducible%2C beta b && sp|O75293|GA45B_HUMAN Growth arrest and DNA damage-inducible protein GADD45 beta OS=Homo sapiens OX=9606 GN=GADD45B PE=1 SV=1 && PF01248:Ribosomal protein L7Ae/L30e/S12e/Gadd45 family	-
127525616	511.69	579.816	495.519	267.304	300.798	290.561	529.009	286.221	0.885816	1.31042e-05	0.00113863	LOC127525616	NC_067233.1	19239888	19259733	+	4300	protein_coding	TBC1 domain family%2C member 2%2C transcript variant X2 && sp|B1AVH7|TBD2A_MOUSE TBC1 domain family member 2A OS=Mus musculus OX=10090 GN=Tbc1d2 PE=2 SV=1 && PF00169:PH domain|PF00566:Rab-GTPase-TBC domain	-
127502147	2433.02	2236.58	2406.68	3437.53	3664.98	3449.81	2358.76	3517.44	-0.576312	1.44971e-05	0.00124802	LOC127502147	NC_067239.1	28442097	28459146	-	3547	protein_coding	glycerophosphocholine phosphodiesterase 1%2C transcript variant X4 && sp|Q9NPB8|GPCP1_HUMAN Glycerophosphocholine phosphodiesterase GPCPD1 OS=Homo sapiens OX=9606 GN=GPCPD1 PE=1 SV=2 && PF03009:Glycerophosphoryl diester phosphodiesterase family|PF00686:Starch binding domain	-
127513869	93.8653	201.54	144.603	36.3534	35.0554	53.4478	146.67	41.6188	1.81195	1.45324e-05	0.00124802	LOC127513869	NC_067225.1	29583028	29587149	-	2491	protein_coding	agouti signaling protein 1%2C transcript variant X2 && - && -	-
127512400	549.901	461.992	410.784	819.02	901.262	790.055	474.226	836.779	-0.818364	1.45775e-05	0.00124802	LOC127512400	NC_067224.1	30760072	30773164	-	6535	protein_coding	coronin%2C actin binding protein%2C 1Cb%2C transcript variant X1 && sp|B0R0D7|COR1C_DANRE Coronin-1C-A OS=Danio rerio OX=7955 GN=coro1ca PE=2 SV=1 && PF16300:Type of WD40 repeat|PF08953:Domain of unknown function (DUF1899)	-
127516891	9379.05	18220.3	17874.6	7286.71	9338.3	7534.19	15158	8053.07	0.912441	1.51524e-05	0.00129091	LOC127516891	NC_067220.1	35869878	35871756	+	1093	protein_coding	alveolar macrophage chemotactic factor 2-like && - && -	-
127517703	269.967	504.368	447.625	218.12	154.922	128.275	407.32	167.106	1.28511	1.53446e-05	0.00130079	LOC127517703	NC_067227.1	22685150	22688979	-	1896	protein_coding	derlin 3 && sp|Q8BNI4|DERL2_MOUSE Derlin-2 OS=Mus musculus OX=10090 GN=Derl2 PE=1 SV=2 && PF04511:Der1-like family	-
127518585	1187.02	817.53	816.962	1551.43	1692.83	1645.22	940.505	1629.83	-0.79239	1.54174e-05	0.00130079	LOC127518585	NC_067228.1	20215396	20236713	+	4815	protein_coding	discoidin%2C CUB and LCCL domain containing 2%2C transcript variant X1 && sp|Q96PD2|DCBD2_HUMAN Discoidin, CUB and LCCL domain-containing protein 2 OS=Homo sapiens OX=9606 GN=DCBLD2 PE=1 SV=1 && PF03815:LCCL domain|PF00754:F5/8 type C domain|PF00431:CUB domain	-
127524998	5074.54	4321.23	4824.41	3131.74	2633.68	3359.43	4740.06	3041.62	0.639989	1.57375e-05	0.00132142	LOC127524998	NC_067232.1	29514667	29529602	-	4117	protein_coding	reticulon 4b%2C transcript variant X1 && sp|Q9NQC3|RTN4_HUMAN Reticulon-4 OS=Homo sapiens OX=9606 GN=RTN4 PE=1 SV=2 && PF02453:Reticulon	-
127512545	954.435	1116.22	868.541	618.007	558.624	542.252	979.733	572.961	0.773695	1.58213e-05	0.0013221	LOC127512545	NC_067224.1	8396923	8406922	-	4099	protein_coding	ferredoxin-fold anticodon binding domain containing 1%2C transcript variant X1 && sp|Q9BRP7|FDXA1_HUMAN Ferredoxin-fold anticodon-binding domain-containing protein 1 OS=Homo sapiens OX=9606 GN=FDXACB1 PE=1 SV=3 && PF03147:Ferredoxin-fold anticodon binding domain|PF10354:Domain of unknown function (DUF2431)	-
127512970	724.341	640.795	681.57	1126.95	1103.68	1075.76	682.235	1102.13	-0.691431	1.66903e-05	0.00138808	LOC127512970	NC_067224.1	14059918	14077450	+	3602	protein_coding	glycine dehydrogenase (decarboxylating) && sp|Q91W43|GCSP_MOUSE Glycine dehydrogenase (decarboxylating), mitochondrial OS=Mus musculus OX=10090 GN=Gldc PE=1 SV=1 && PF01212:Beta-eliminating lyase|PF02347:Glycine cleavage system P-protein	-
127494515	34668.7	38993.4	41476.3	27307.8	26066.5	25081.6	38379.5	26152	0.55341	1.7161e-05	0.00142046	LOC127494515	NC_067233.1	11748466	11757134	-	2119	protein_coding	glutathione reductase && sp|P47791|GSHR_MOUSE Glutathione reductase, mitochondrial OS=Mus musculus OX=10090 GN=Gsr PE=1 SV=3 && PF07992:Pyridine nucleotide-disulphide oxidoreductase|PF02852:Pyridine nucleotide-disulphide oxidoreductase, dimerisation domain	-
127525266	1370.6	1072.81	1146.69	1985.54	1856.8	1885.25	1196.7	1909.2	-0.673349	1.76935e-05	0.00145763	LOC127525266	NC_067232.1	35720011	35816344	+	6991	protein_coding	mitochondrial calcium uniporter && sp|Q08BI9|MCU_DANRE Calcium uniporter protein, mitochondrial OS=Danio rerio OX=7955 GN=mcu PE=1 SV=1 && PF04678:Mitochondrial calcium uniporter	-
127520656	97.1879	58.9118	118.814	268.373	286.097	187.553	91.638	247.341	-1.4288	1.84945e-05	0.00151646	LOC127520656	NC_067229.1	45344851	45351060	-	3064	protein_coding	arrestin domain containing 3b && sp|Q6TXF1|ARRD3_RAT Arrestin domain-containing protein 3 OS=Rattus norvegicus OX=10116 GN=Arrdc3 PE=2 SV=1 && PF02752:Arrestin (or S-antigen), C-terminal domain|PF00339:Arrestin (or S-antigen), N-terminal domain	-
127510742	547.409	713.143	515.782	252.335	268.004	370.247	592.111	296.862	0.994218	1.91839e-05	0.00156564	LOC127510742	NC_067223.1	15382228	15404327	-	10434	protein_coding	AE binding protein 2%2C transcript variant X1 && sp|Q7SXV2|AEBP2_DANRE Zinc finger protein AEBP2 OS=Danio rerio OX=7955 GN=aebp2 PE=2 SV=2 && -	zf-C2H2
127517529	619.677	779.289	823.41	1208.22	1415.78	1154.47	740.792	1259.49	-0.766012	1.95147e-05	0.00158523	si_ch211-170d8.8	NC_067227.1	13436821	13442694	+	1539	protein_coding	early activation antigen CD69 && sp|P34927|ASGR1_MOUSE Asialoglycoprotein receptor 1 OS=Mus musculus OX=10090 GN=Asgr1 PE=1 SV=4 && PF00059:Lectin C-type domain	-
127524056	23.2587	20.6708	46.973	93.0219	136.829	121.472	30.3008	117.108	-1.94887	1.96389e-05	0.00158636	LOC127524056	NC_067231.1	30135801	30137531	+	1423	protein_coding	DNA-damage-inducible transcript 4 && sp|Q7T346|DDIT4_DANRE DNA damage-inducible transcript 4 protein OS=Danio rerio OX=7955 GN=ddit4 PE=2 SV=1 && PF07809:RTP801 C-terminal region	-
127522143	2468.74	2093.95	2164.44	3430.05	3333.65	3369.15	2242.38	3377.62	-0.590725	1.97103e-05	0.00158636	LOC127522143	NC_067230.1	20312939	20328868	+	3937	protein_coding	importin 9 && sp|Q91YE6|IPO9_MOUSE Importin-9 OS=Mus musculus OX=10090 GN=Ipo9 PE=1 SV=3 && PF03810:Importin-beta N-terminal domain	-
127515318	4282.08	3760.02	3776.26	5894.59	6053.27	5543.02	3939.46	5830.29	-0.565401	1.99064e-05	0.00159408	LOC127515318	NC_067220.1	37455611	37477989	+	3767	protein_coding	karyopherin alpha 3 (importin alpha 4) && sp|O35344|IMA4_MOUSE Importin subunit alpha-4 OS=Mus musculus OX=10090 GN=Kpna3 PE=1 SV=1 && PF16186:Atypical Arm repeat|PF01749:Importin beta binding domain|PF00514:Armadillo/beta-catenin-like repeat	-
127507162	483.448	371.041	344.469	661.845	744.078	782.281	399.653	729.402	-0.867021	1.99888e-05	0.00159408	LOC127507162	NC_067243.1	22749467	22803672	+	5160	protein_coding	dual specificity phosphatase 8a%2C transcript variant X1 && sp|Q13202|DUS8_HUMAN Dual specificity protein phosphatase 8 OS=Homo sapiens OX=9606 GN=DUSP8 PE=1 SV=2 && PF00782:Dual specificity phosphatase, catalytic domain|PF00581:Rhodanese-like domain	-
127509386	3007.01	2223.15	1963.66	1124.82	1087.85	1683.12	2397.94	1298.59	0.884586	2.04531e-05	0.0016237	LOC127509386	NC_067222.1	32452108	32474812	+	6887	protein_coding	multidrug resistance-associated protein 1-like && sp|Q5F364|MRP1_CHICK Multidrug resistance-associated protein 1 OS=Gallus gallus OX=9031 GN=ABCC1 PE=2 SV=1 && PF00005:ABC transporter|PF00664:ABC transporter transmembrane region	-
127516495	652.073	670.768	491.835	288.689	208.071	375.106	604.892	290.622	1.05577	2.07007e-05	0.00163592	LOC127516495	NC_067226.1	35543688	35558889	-	3489	protein_coding	protein KHNYN-like%2C transcript variant X1 && sp|O75113|N4BP1_HUMAN NEDD4-binding protein 1 OS=Homo sapiens OX=9606 GN=N4BP1 PE=1 SV=4 && PF11977:Zc3h12a-like Ribonuclease NYN domain	-
127525707	1021.72	576.715	933.934	1443.44	1629.51	1580.11	844.123	1551.02	-0.876675	2.1614e-05	0.0017004	LOC127525707	NC_067233.1	5578926	5611718	-	2466	protein_coding	TSC22 domain family%2C member 3%2C transcript variant X1 && sp|Q99576|T22D3_HUMAN TSC22 domain family protein 3 OS=Homo sapiens OX=9606 GN=TSC22D3 PE=1 SV=2 && PF01166:TSC-22/dip/bun family	TSC22
127506337	809.069	877.476	884.198	406.302	496.429	567.518	856.914	490.083	0.80541	2.23701e-05	0.00175199	LOC127506337	NC_067242.1	22413449	22494736	-	2982	protein_coding	acyl-CoA dehydrogenase family%2C member 11%2C transcript variant X1 && sp|Q5R778|ACD11_PONAB Acyl-CoA dehydrogenase family member 11 OS=Pongo abelii OX=9601 GN=ACAD11 PE=2 SV=2 && PF01636:Phosphotransferase enzyme family|PF02771:Acyl-CoA dehydrogenase, N-terminal domain|PF02770:Acyl-CoA dehydrogenase, middle domain|PF00441:Acyl-CoA dehydrogenase, C-terminal domain	-
127501574	994.307	1543.08	1225.9	730.275	747.471	661.781	1254.43	713.175	0.814299	2.25763e-05	0.00176024	LOC127501574	NC_067238.1	11576823	11589909	-	1961	protein_coding	serine/threonine/tyrosine kinase 1a%2C transcript variant X1 && sp|Q6J9G0|STYK1_HUMAN Tyrosine-protein kinase STYK1 OS=Homo sapiens OX=9606 GN=STYK1 PE=1 SV=4 && PF07714:Protein tyrosine kinase	-
127494923	646.258	858.872	760.779	348.565	355.077	500.465	755.303	401.369	0.91047	2.28165e-05	0.00177107	LOC127494923	NC_067221.1	38830615	38837879	-	2242	protein_coding	finTRIM family%2C member 67 && sp|Q14258|TRI25_HUMAN E3 ubiquitin/ISG15 ligase TRIM25 OS=Homo sapiens OX=9606 GN=TRIM25 PE=1 SV=2 && PF00643:B-box zinc finger|PF15227:zinc finger of C3HC4-type, RING	-
127516173	38.2106	40.3081	35.9206	129.375	166.23	86.4882	38.1464	127.365	-1.73827	2.36272e-05	0.00182588	LOC127516173	NC_067226.1	34729404	34732757	-	3128	protein_coding	uncharacterized LOC127516173 && - && PF05461:Apolipoprotein L	-
127521444	24.92	20.6708	20.2629	82.3297	108.559	72.8833	21.9512	87.9239	-1.99845	2.4673e-05	0.0018983	LOC127521444	NC_067229.1	13883984	13927738	-	2472	protein_coding	glypican 5b && sp|P78333|GPC5_HUMAN Glypican-5 OS=Homo sapiens OX=9606 GN=GPC5 PE=1 SV=1 && PF01153:Glypican	-
127513945	1007.6	805.128	812.357	466.179	478.336	568.49	875.028	504.335	0.794874	2.51841e-05	0.00192912	LOC127513945	NC_067225.1	33546187	33580124	-	4244	protein_coding	prostate transmembrane protein%2C androgen induced 1%2C transcript variant X1 && sp|D2KUZ7|PMEPA_XENLA Protein TMEPAI OS=Xenopus laevis OX=8355 GN=pmepa1 PE=2 SV=1 && -	-
127515273	120889	128984	114005	162280	174869	194448	121293	177199	-0.54688	2.61217e-05	0.00199043	LOC127515273	NC_067226.1	3636324	3639688	-	1918	protein_coding	serpin peptidase inhibitor%2C clade E (nexin%2C plasminogen activator inhibitor type 1)%2C member 1 && sp|P20961|PAI1_RAT Plasminogen activator inhibitor 1 OS=Rattus norvegicus OX=10116 GN=Serpine1 PE=2 SV=1 && PF00079:Serpin (serine protease inhibitor)	-
127507214	350.541	346.236	325.127	173.213	188.847	130.218	340.635	164.093	1.05557	2.62124e-05	0.00199043	si_dkey-82f1.1	NC_067243.1	5941133	5989603	-	4312	protein_coding	DENN domain-containing protein 2A%2C transcript variant X1 && sp|Q9ULE3|DEN2A_HUMAN DENN domain-containing protein 2A OS=Homo sapiens OX=9606 GN=DENND2A PE=1 SV=4 && PF03456:uDENN domain|PF02141:DENN (AEX-3) domain|PF03455:dDENN domain	-
127518455	2322.54	2289.29	2689.44	3862.01	3810.86	3389.56	2433.76	3687.48	-0.599326	2.64243e-05	0.00199457	LOC127518455	NC_067228.1	27154275	27166111	-	2408	protein_coding	leucine rich repeat containing 58b && sp|Q32NT4|LRC58_XENLA Leucine-rich repeat-containing protein 58 OS=Xenopus laevis OX=8355 GN=lrrc58 PE=2 SV=1 && PF13855:Leucine rich repeat	-
127506032	367.985	271.821	331.574	135.791	167.361	158.4	323.794	153.85	1.0747	2.64953e-05	0.00199457	LOC127506032	NC_067242.1	13632890	13672561	-	6044	protein_coding	mitogen-activated protein kinase kinase kinase 15%2C transcript variant X3 && sp|A2AQW0|M3K15_MOUSE Mitogen-activated protein kinase kinase kinase 15 OS=Mus musculus OX=10090 GN=Map3k15 PE=1 SV=1 && PF13281:Domain of unknown function (DUF4071)|PF00069:Protein kinase domain	-
127521014	164.472	238.748	132.63	60.9454	75.7648	47.6171	178.616	61.4424	1.541	2.71062e-05	0.00202415	LOC127521014	NC_067229.1	47673887	47681342	-	3884	protein_coding	torsin family 4%2C member Aa && sp|Q568B8|TOR4A_DANRE Torsin-4A OS=Danio rerio OX=7955 GN=tor4a PE=2 SV=1 && PF06309:Torsin	-
127520287	688.622	826.832	790.252	1333.31	1315.14	1114.63	768.569	1254.36	-0.706988	2.71504e-05	0.00202415	LOC127520287	NC_067229.1	602521	607063	-	1100	protein_coding	serine and arginine rich splicing factor 3b && sp|Q3SZR8|SRSF3_BOVIN Serine/arginine-rich splicing factor 3 OS=Bos taurus OX=9913 GN=SRSF3 PE=2 SV=1 && PF00076:RNA recognition motif. (a.k.a. RRM, RBD, or RNP domain)	-
127524085	4603.55	6490.63	6149.78	3693.08	3798.42	3398.31	5747.99	3629.93	0.663029	2.72359e-05	0.00202415	LOC127524085	NC_067231.1	14454919	14459860	+	2057	protein_coding	desumoylating isopeptidase 1b && sp|Q9CQT7|DESI1_MOUSE Desumoylating isopeptidase 1 OS=Mus musculus OX=10090 GN=Desi1 PE=1 SV=1 && PF05903:PPPDE putative peptidase domain	-
127501563	6387.82	10306.5	7561.74	4903.43	4992.56	4837.51	8085.34	4911.17	0.719114	2.78929e-05	0.00206419	LOC127501563	NC_067238.1	11161682	11167993	+	2600	protein_coding	interleukin 11b && - && PF07400:Interleukin 11	-
127524547	2230.34	2109.46	2177.34	1596.34	1312.88	1265.25	2172.38	1391.49	0.642826	2.8151e-05	0.0020745	LOC127524547	NC_067232.1	8129195	8156052	+	6655	protein_coding	nuclear factor NF-kappa-B p100 subunit-like%2C transcript variant X1 && sp|Q9WTK5|NFKB2_MOUSE Nuclear factor NF-kappa-B p100 subunit OS=Mus musculus OX=10090 GN=Nfkb2 PE=1 SV=1 && PF00554:Rel homology DNA-binding domain|PF12796:Ankyrin repeats (3 copies)|PF16179:Rel homology dimerisation domain	RHD
127517058	759.229	1457.29	1258.14	665.053	593.679	534.478	1158.22	597.737	0.953864	2.99085e-05	0.00219476	LOC127517058	NC_067220.1	26144864	26155324	+	3041	protein_coding	cysteinyl-tRNA synthetase 2%2C mitochondrial && sp|Q6DJ95|SYCM_XENTR Probable cysteine--tRNA ligase, mitochondrial OS=Xenopus tropicalis OX=8364 GN=cars2 PE=2 SV=1 && PF01406:tRNA synthetases class I (C) catalytic domain	-
127519293	177.763	138.494	163.945	323.973	344.899	308.053	160.067	325.642	-1.02261	3.02775e-05	0.00221065	LOC127519293	NC_067228.1	27765749	27772249	+	1992	protein_coding	vestigial-like family member 3%2C transcript variant X3 && sp|P85442|VGLL3_MOUSE Transcription cofactor vestigial-like protein 3 OS=Mus musculus OX=10090 GN=Vgll3 PE=2 SV=1 && PF07545:Vestigial/Tondu family	-
127501922	8908.89	10241.4	10487	6774.56	6968.1	6587.68	9879.07	6776.78	0.543749	3.03874e-05	0.00221065	LOC127501922	NC_067239.1	32193197	32202181	-	2713	protein_coding	heat shock protein 90%2C alpha (cytosolic)%2C class A member 1%2C tandem duplicate 2%2C transcript variant X1 && sp|Q76LV2|HS90A_BOVIN Heat shock protein HSP 90-alpha OS=Bos taurus OX=9913 GN=HSP90AA1 PE=1 SV=3 && PF00183:Hsp90 protein|PF02518:Histidine kinase-, DNA gyrase B-, and HSP90-like ATPase	-
127499410	119.616	138.494	132.63	19.2459	15.8315	58.3067	130.247	31.128	2.05521	3.05048e-05	0.00221065	LOC127499410	NC_067237.1	23425363	23434117	+	1799	protein_coding	interleukin 34 && - && PF15036:Interleukin 34	-
127509033	529.965	646.996	602.36	335.734	286.097	363.445	593.107	328.425	0.851313	3.16847e-05	0.00228666	LOC127509033	NC_067222.1	32406178	32424308	-	4482	protein_coding	enhancer of zeste 1 polycomb repressive complex 2 subunit%2C transcript variant X2 && sp|A7E2Z2|EZH1_BOVIN Histone-lysine N-methyltransferase EZH1 OS=Bos taurus OX=9913 GN=EZH1 PE=2 SV=2 && PF11616:WD repeat binding protein EZH2|PF00856:SET domain|PF18118:Polycomb repressive complex 2 tri-helical domain|PF18264:CXC domain	-
127515227	840.634	650.097	707.359	419.133	436.496	417.864	732.697	424.498	0.788273	3.20423e-05	0.00230296	LOC127515227	NC_067226.1	11357595	11388853	-	12145	protein_coding	cylindromatosis (turban tumor syndrome)%2C a%2C transcript variant X2 && sp|Q9NQC7|CYLD_HUMAN Ubiquitin carboxyl-terminal hydrolase CYLD OS=Homo sapiens OX=9606 GN=CYLD PE=1 SV=1 && PF01302:CAP-Gly domain|PF16607:Phosphorylation region of CYLD, unstructured|PF00443:Ubiquitin carboxyl-terminal hydrolase	-
127507159	25.7507	2.06708	6.44728	101.576	72.3724	72.8833	11.4217	82.2771	-2.82554	3.26049e-05	0.00233379	LOC127507159	NC_067243.1	21360117	21361438	+	902	lncRNA	uncharacterized LOC127507159 && - && -	-
127497846	4576.97	5645.2	6542.15	8408.32	9243.31	8441.83	5588.1	8697.82	-0.638361	3.40687e-05	0.00242861	LOC127497846	NC_067235.1	23198761	23200141	-	1019	protein_coding	MCL1 apoptosis regulator%2C BCL2 family member b && sp|Q8HYS5|MCL1_CANLF Induced myeloid leukemia cell differentiation protein Mcl-1 homolog OS=Canis lupus familiaris OX=9615 GN=MCL1 PE=2 SV=1 && PF00452:Apoptosis regulator proteins, Bcl-2 family	-
127510513	111.309	136.427	119.735	253.404	245.388	289.59	122.491	262.794	-1.10333	3.55182e-05	0.00252165	LOC127510513	NC_067223.1	10711504	10723762	+	3597	protein_coding	adrenomedullin 2a && sp|P61312|ADM2_RAT Protein ADM2 OS=Rattus norvegicus OX=10116 GN=Adm2 PE=1 SV=1 && PF00214:Calcitonin / CGRP / IAPP family	-
127501051	5881.12	6511.3	5790.58	8069.38	9135.88	9452.48	6061	8885.91	-0.552051	3.56787e-05	0.00252279	LOC127501051	NC_067238.1	3275283	3278364	-	1548	protein_coding	endothelin 2 && sp|Q8MJW9|EDN2_MUSPF Endothelin-2 OS=Mustela putorius furo OX=9669 GN=EDN2 PE=2 SV=1 && PF00322:Endothelin family	-
127525141	1398.84	1554.44	1249.85	844.681	956.672	814.35	1401.05	871.901	0.684391	3.6147e-05	0.0025456	LOC127525141	NC_067232.1	24212853	24240545	-	5690	protein_coding	leucine zipper-EF-hand containing transmembrane protein 1%2C transcript variant X1 && sp|Q1LY46|LETM1_DANRE Mitochondrial proton/calcium exchanger protein OS=Danio rerio OX=7955 GN=letm1 PE=3 SV=2 && PF07766:LETM1-like protein	-
127518371	20314.8	25565.7	29066.2	42172.1	43303.5	33662.4	24982.2	39712.7	-0.668705	3.67185e-05	0.00257546	LOC127518371	NC_067228.1	11675584	11681698	-	1475	protein_coding	Rho family GTPase 3b && sp|P61587|RND3_HUMAN Rho-related GTP-binding protein RhoE OS=Homo sapiens OX=9606 GN=RND3 PE=1 SV=1 && PF00071:Ras family	-
127522090	1697.88	1364.27	1862.34	2812.04	2675.52	2366.28	1641.5	2617.94	-0.672982	3.69973e-05	0.00258093	LOC127522090	NC_067230.1	19355354	19363802	-	1837	protein_coding	pyrroline-5-carboxylate reductase 1b%2C transcript variant X1 && sp|Q922Q4|P5CR2_MOUSE Pyrroline-5-carboxylate reductase 2 OS=Mus musculus OX=10090 GN=Pycr2 PE=1 SV=1 && PF03807:NADP oxidoreductase coenzyme F420-dependent|PF14748:Pyrroline-5-carboxylate reductase dimerisation	-
127522404	240.893	318.33	160.261	73.776	87.073	112.726	239.828	91.1917	1.39251	3.7092e-05	0.00258093	LOC127522404	NC_067230.1	18156723	18210497	+	8158	protein_coding	CSC1-like protein 2%2C transcript variant X3 && sp|Q5T3F8|CSCL2_HUMAN CSC1-like protein 2 OS=Homo sapiens OX=9606 GN=TMEM63B PE=1 SV=1 && -	-
127522441	4334.42	4130.03	4597.83	6711.48	7023.51	5704.33	4354.09	6479.77	-0.57344	3.75746e-05	0.00260413	LOC127522441	NC_067230.1	25217714	25227420	-	2551	protein_coding	LIM and senescent cell antigen-like domains 1%2C transcript variant X1 && sp|P48059|LIMS1_HUMAN LIM and senescent cell antigen-like-containing domain protein 1 OS=Homo sapiens OX=9606 GN=LIMS1 PE=1 SV=4 && PF00412:LIM domain	-
127502932	4711.54	3001.4	3041.27	5784.46	5563.62	6875.33	3584.74	6074.47	-0.760695	3.80109e-05	0.00261659	LOC127502932	NC_067239.1	23074457	23137258	+	8359	protein_coding	CDC42 binding protein kinase alpha (DMPK-like) b%2C transcript variant X1 && sp|O54874|MRCKA_RAT Serine/threonine-protein kinase MRCK alpha OS=Rattus norvegicus OX=10116 GN=Cdc42bpa PE=1 SV=1 && PF00069:Protein kinase domain|PF08826:DMPK coiled coil domain like|PF15796:KELK-motif containing domain of MRCK Ser/Thr protein kinase|PF00130:Phorbol esters/diacylglycerol binding domain (C1 domain)|PF00…	-
127503979	1927.15	1362.21	1770.24	2910.41	2533.03	2672.39	1686.53	2705.28	-0.681246	3.8054e-05	0.00261659	LOC127503979	NC_067240.1	2823410	2839899	-	2128	protein_coding	SMAD family member 7 && sp|O15105|SMAD7_HUMAN Mothers against decapentaplegic homolog 7 OS=Homo sapiens OX=9606 GN=SMAD7 PE=1 SV=1 && PF03165:MH1 domain|PF03166:MH2 domain	MH1
127497593	4174.93	3044.81	3255.88	2087.11	2032.08	2444.02	3491.87	2187.74	0.674612	3.85179e-05	0.00263726	LOC127497593	NC_067235.1	24394361	24412462	+	2092	protein_coding	endoplasmic reticulum protein 44%2C transcript variant X1 && sp|Q9BS26|ERP44_HUMAN Endoplasmic reticulum resident protein 44 OS=Homo sapiens OX=9606 GN=ERP44 PE=1 SV=1 && PF00085:Thioredoxin|PF13848:Thioredoxin-like domain	-
127523270	371.308	402.047	497.362	252.335	179.8	205.045	423.572	212.393	0.995404	3.86567e-05	0.00263726	LOC127523270	NC_067231.1	28114591	28122269	+	1867	protein_coding	WW domain binding protein 2 && sp|Q8R478|WBP2_RAT WW domain-binding protein 2 OS=Rattus norvegicus OX=10116 GN=Wbp2 PE=1 SV=1 && PF02893:GRAM domain	-
127506167	635.46	636.661	653.017	978.334	1043.75	1022.31	641.713	1014.8	-0.661165	3.90182e-05	0.00265157	LOC127506167	NC_067242.1	10250167	10259072	-	1890	protein_coding	vimentin && sp|Q92155|VIME_CYPCA Vimentin OS=Cyprinus carpio OX=7962 GN=vim PE=2 SV=1 && PF04732:Intermediate filament head (DNA binding) region|PF00038:Intermediate filament protein	-
127506462	1545.87	1150.33	1034.33	1983.4	2028.69	2148.6	1243.51	2053.56	-0.723243	4.01441e-05	0.0027175	LOC127506462	NC_067242.1	14792010	14806265	-	4803	protein_coding	v-myb avian myeloblastosis viral oncogene homolog-like 1%2C transcript variant X1 && sp|P10243|MYBA_HUMAN Myb-related protein A OS=Homo sapiens OX=9606 GN=MYBL1 PE=1 SV=2 && PF09316:C-myb, C-terminal|PF07988:LMSTEN motif|PF00249:Myb-like DNA-binding domain	MYB
127494596	863.893	817.53	572.887	1275.58	1233.72	1341.05	751.437	1283.45	-0.772311	4.03918e-05	0.00272372	LOC127494596	NC_067233.1	19607160	19610160	+	1954	protein_coding	heparin-binding EGF-like growth factor a && sp|Q01580|HBEGF_PIG Proheparin-binding EGF-like growth factor OS=Sus scrofa OX=9823 GN=HBEGF PE=2 SV=2 && -	-
127496678	838.142	1189.6	1142.09	587	344.899	669.555	1056.61	533.818	0.983666	4.21212e-05	0.00282941	LOC127496678	NC_067235.1	25456730	25461595	-	3445	protein_coding	kelch-like family member 38b && sp|Q1LYM6|KLH38_DANRE Kelch-like protein 38 OS=Danio rerio OX=7955 GN=klhl38 PE=4 SV=1 && PF01344:Kelch motif|PF00651:BTB/POZ domain|PF07707:BTB And C-terminal Kelch|PF13964:Kelch motif	ZBTB
127501449	14.1213	1.03354	26.7102	75.9144	147.006	65.1091	13.955	96.0099	-2.7715	4.25669e-05	0.00284231	LOC127501449	NC_067238.1	20251605	20256224	+	1050	protein_coding	estradiol 17-beta-dehydrogenase 8-like && sp|Q6MGB5|DHB8_RAT (3R)-3-hydroxyacyl-CoA dehydrogenase OS=Rattus norvegicus OX=10116 GN=Hsd17b8 PE=1 SV=1 && PF13561:Enoyl-(Acyl carrier protein) reductase	-
127496630	716.865	973.595	748.805	462.971	461.374	487.832	813.088	470.726	0.787602	4.26387e-05	0.00284231	LOC127496630	NC_067235.1	25204864	25230044	+	3950	protein_coding	BCL3 transcription coactivator%2C transcript variant X1 && sp|Q9Z2F6|BCL3_MOUSE B-cell lymphoma 3 protein homolog OS=Mus musculus OX=10090 GN=Bcl3 PE=1 SV=2 && PF12796:Ankyrin repeats (3 copies)	-
127521915	3960.62	2499.1	2875.49	5461.56	4929.24	4916.22	3111.73	5102.34	-0.713104	4.29155e-05	0.00284988	LOC127521915	NC_067229.1	40902664	40917727	+	3722	protein_coding	P450 (cytochrome) oxidoreductase a%2C transcript variant X1 && sp|P37040|NCPR_MOUSE NADPH--cytochrome P450 reductase OS=Mus musculus OX=10090 GN=Por PE=1 SV=2 && PF00175:Oxidoreductase NAD-binding domain|PF00258:Flavodoxin|PF00667:FAD binding domain	-
127520079	456.036	353.471	284.601	197.805	110.82	172.976	364.703	160.534	1.18316	4.47239e-05	0.00294878	LOC127520079	NC_067229.1	39919373	40050765	-	9788	protein_coding	cut-like homeobox 1a%2C transcript variant X1 && sp|P53565|CUX1_RAT Homeobox protein cut-like 1 OS=Rattus norvegicus OX=10116 GN=Cux1 PE=1 SV=2 && PF00046:Homeodomain|PF02376:CUT domain	CUT
127513415	198.529	240.815	279.996	85.5374	88.2038	128.275	239.78	100.672	1.24922	4.47976e-05	0.00294878	LOC127513415	NC_067224.1	10392463	10397187	-	2308	protein_coding	B-box and SPRY domain containing && sp|Q80YW5|BSPRY_MOUSE B box and SPRY domain-containing protein OS=Mus musculus OX=10090 GN=Bspry PE=1 SV=1 && PF13765:SPRY-associated domain	-
127518423	4041.19	3966.73	4078.36	5712.83	5534.22	6008.5	4028.76	5751.85	-0.513718	4.49113e-05	0.00294878	LOC127518423	NC_067228.1	10144859	10151739	-	2692	protein_coding	lanosterol synthase (2%2C3-oxidosqualene-lanosterol cyclase)%2C transcript variant X1 && sp|P48449|LSS_HUMAN Lanosterol synthase OS=Homo sapiens OX=9606 GN=LSS PE=1 SV=1 && PF13243:Squalene-hopene cyclase C-terminal domain|PF13249:Squalene-hopene cyclase N-terminal domain	-
127502418	506.706	722.445	878.672	391.333	315.498	386.767	702.608	364.533	0.945685	4.65184e-05	0.00304286	LOC127502418	NC_067221.1	11484822	11495070	+	1336	protein_coding	canopy FGF signaling regulator 1 && sp|Q2L6L1|CNPY1_DANRE Protein canopy-1 OS=Danio rerio OX=7955 GN=cnpy1 PE=1 SV=1 && PF11938:TLR4 regulator and MIR-interacting MSAP	-
127514426	10297.8	12613.3	13426.9	17543.7	18968.3	17515.3	12112.7	18009.1	-0.572251	4.79416e-05	0.00312425	LOC127514426	NC_067225.1	24095592	24100030	+	1789	protein_coding	keratin 18b%2C transcript variant X2 && sp|Q7ZTS4|K1C18_DANRE Keratin, type I cytoskeletal 18 OS=Danio rerio OX=7955 GN=krt18 PE=1 SV=2 && PF00038:Intermediate filament protein	-
127504771	55026.7	34206	35818.3	73071.4	63648.1	68728	41683.7	68482.5	-0.716229	4.8859e-05	0.0031722	LOC127504771	NC_067241.1	8233522	8275281	-	8957	protein_coding	filamin A%2C alpha (actin binding protein 280) && sp|P21333|FLNA_HUMAN Filamin-A OS=Homo sapiens OX=9606 GN=FLNA PE=1 SV=4 && PF00307:Calponin homology (CH) domain|PF00630:Filamin/ABP280 repeat	-
127518894	1112.26	964.293	967.092	1537.53	1451.97	1859.98	1014.55	1616.5	-0.672008	5.00887e-05	0.00324	LOC127518894	NC_067228.1	15933233	15940966	-	3224	protein_coding	inhibin subunit beta B%2C transcript variant X1 && sp|P27093|INHBB_CHICK Inhibin beta B chain OS=Gallus gallus OX=9031 GN=INHBB PE=2 SV=2 && PF00688:TGF-beta propeptide|PF00019:Transforming growth factor beta like domain	-
127496783	1221.91	1164.8	1189.98	844.681	724.854	585.982	1192.23	718.506	0.7312	5.03447e-05	0.00324454	LOC127496783	NC_067235.1	22225607	22254778	+	3674	protein_coding	protein tyrosine phosphatase 4A3b%2C transcript variant X1 && sp|A2VDT1|TP4A3_BOVIN Protein tyrosine phosphatase type IVA 3 OS=Bos taurus OX=9913 GN=PTP4A3 PE=2 SV=1 && PF00782:Dual specificity phosphatase, catalytic domain	-
127506795	342.234	407.215	326.048	197.805	185.454	168.118	358.499	183.792	0.963785	5.10847e-05	0.00328012	LOC127506795	NC_067221.1	13283194	13297994	-	4015	protein_coding	uncharacterized LOC127506795%2C transcript variant X1 && - && PF07686:Immunoglobulin V-set domain	-
127501218	15.7827	118.857	1.84208	1.06922	0	1.94356	45.494	1.00426	5.45943	5.23756e-05	0.0033507	LOC127501218	NC_067238.1	1631735	1650157	-	17207	lncRNA	uncharacterized LOC127501218 && - && PF17921:Integrase zinc binding domain	-
127524708	2065.87	1985.43	1887.21	2928.59	2700.39	3191.32	1979.5	2940.1	-0.570818	5.43636e-05	0.00346518	LOC127524708	NC_067232.1	16595938	16600189	-	1498	protein_coding	serine and arginine rich splicing factor 5a && sp|Q13243|SRSF5_HUMAN Serine/arginine-rich splicing factor 5 OS=Homo sapiens OX=9606 GN=SRSF5 PE=1 SV=1 && PF00076:RNA recognition motif. (a.k.a. RRM, RBD, or RNP domain)	-
127494715	469.326	763.786	731.306	289.758	419.533	261.408	654.806	323.566	1.01746	5.56378e-05	0.00353351	zgc_174917	NC_067233.1	29952946	29969904	-	6994	protein_coding	uncharacterized protein LOC565650 homolog%2C transcript variant X2 && sp|R9UTQ8|PROHY_STRGD L-proline trans-4-hydroxylase OS=Streptomyces griseoviridis OX=45398 PE=1 SV=1 && PF05721:Phytanoyl-CoA dioxygenase (PhyH)	-
127523374	4390.07	3533.67	4364.81	3005.57	2482.15	2531.48	4096.18	2673.07	0.615947	5.63198e-05	0.00356386	LOC127523374	NC_067231.1	12949376	12957262	-	3008	protein_coding	3'-phosphoadenosine 5'-phosphosulfate synthase 2b && sp|O95340|PAPS2_HUMAN Bifunctional 3'-phosphoadenosine 5'-phosphosulfate synthase 2 OS=Homo sapiens OX=9606 GN=PAPSS2 PE=1 SV=2 && PF01747:ATP-sulfurylase|PF01583:Adenylylsulphate kinase|PF14306:PUA-like domain	-
127522973	2766.12	3320.76	3612.32	4871.35	5278.66	4552.78	3233.07	4900.93	-0.60023	5.81291e-05	0.00366507	LOC127522973	NC_067230.1	17043158	17051250	-	1802	protein_coding	endothelin-3 && sp|A5A752|EDN3_PIG Endothelin-3 OS=Sus scrofa OX=9823 GN=EDN3 PE=2 SV=1 && PF00322:Endothelin family	-
127510566	49.84	48.5764	44.2099	103.714	132.306	176.864	47.5421	137.628	-1.53437	5.876e-05	0.00369153	LOC127510566	NC_067220.1	17445021	17451965	+	2228	protein_coding	ankyrin repeat domain 37 && sp|Q28FJ2|ANR37_XENTR Ankyrin repeat domain-containing protein 37 OS=Xenopus tropicalis OX=8364 GN=ankrd37 PE=2 SV=1 && PF12796:Ankyrin repeats (3 copies)	-
127519266	132.907	88.8845	88.4198	198.874	249.911	276.957	103.404	241.914	-1.22379	5.95222e-05	0.003726	LOC127519266	NC_067228.1	7246760	7387904	+	3371	protein_coding	zinc finger protein 385B%2C transcript variant X7 && sp|Q6PBT9|Z385B_DANRE Zinc finger protein 385B OS=Danio rerio OX=7955 GN=znf385b PE=2 SV=1 && PF12874:Zinc-finger of C2H2 type	-
127502621	600.572	666.633	472.493	346.426	297.405	317.771	579.9	320.534	0.854815	6.11669e-05	0.00381529	LOC127502621	NC_067239.1	20861335	21088248	-	8979	protein_coding	SAM and SH3 domain containing 1a%2C transcript variant X1 && sp|O94885|SASH1_HUMAN SAM and SH3 domain-containing protein 1 OS=Homo sapiens OX=9606 GN=SASH1 PE=1 SV=3 && PF12485:Lymphocyte signaling adaptor protein|PF00536:SAM domain (Sterile alpha motif)	-
127521026	284.919	297.66	322.364	552.785	632.127	451.877	301.647	545.596	-0.854419	6.44826e-05	0.00400779	LOC127521026	NC_067220.1	5614366	5642124	-	3565	protein_coding	trifunctional purine biosynthetic protein adenosine-3-like && sp|P21872|PUR2_CHICK Trifunctional purine biosynthetic protein adenosine-3 OS=Gallus gallus OX=9031 GN=GART PE=2 SV=1 && PF02843:Phosphoribosylglycinamide synthetase, C domain|PF02769:AIR synthase related protein, C-terminal domain|PF02844:Phosphoribosylglycinamide synthetase, N domain|PF00551:Formyl transferase|PF01071:Phosphoribosylg…	-
127507028	1289.19	1099.69	1213.01	1944.91	1862.46	1687.01	1200.63	1831.46	-0.608679	6.50784e-05	0.00403048	LOC127507028	NC_067243.1	24748874	24795138	-	2362	protein_coding	growth arrest-specific protein 2%2C transcript variant X1 && sp|O43903|GAS2_HUMAN Growth arrest-specific protein 2 OS=Homo sapiens OX=9606 GN=GAS2 PE=1 SV=1 && PF02187:Growth-Arrest-Specific Protein 2 Domain|PF00307:Calponin homology (CH) domain	-
127523489	2874.94	2077.42	2079.71	3916.54	3719.26	3444.95	2344.02	3693.58	-0.65564	6.60958e-05	0.00406602	LOC127523489	NC_067231.1	19195532	19272410	-	6248	protein_coding	myosin 1D%2C transcript variant X2 && sp|E7F9L8|MYO1D_DANRE Unconventional myosin-Id OS=Danio rerio OX=7955 GN=myo1d PE=2 SV=1 && PF00063:Myosin head (motor domain)|PF06017:Unconventional myosin tail, actin- and lipid-binding	-
127525218	420.317	482.663	277.233	181.767	188.847	200.186	393.404	190.267	1.04723	6.61179e-05	0.00406602	LOC127525218	NC_067232.1	3373108	3406856	+	6907	protein_coding	ninein-like%2C transcript variant X1 && sp|Q9Y2I6|NINL_HUMAN Ninein-like protein OS=Homo sapiens OX=9606 GN=NINL PE=1 SV=2 && PF13833:EF-hand domain pair	-
127521349	841.465	771.021	875.909	1223.18	1286.87	1326.48	829.465	1278.84	-0.624358	6.64254e-05	0.0040706	LOC127521349	NC_067229.1	304059	311599	-	1788	protein_coding	filamin binding LIM protein 1%2C transcript variant X1 && sp|Q5REN1|FBLI1_PONAB Filamin-binding LIM protein 1 OS=Pongo abelii OX=9601 GN=FBLIM1 PE=2 SV=1 && PF00412:LIM domain	-
127525395	2025.99	1858.31	1665.24	1138.72	972.504	1345.91	1849.85	1152.38	0.682386	6.7806e-05	0.00413298	LOC127525395	NC_067221.1	35459761	35520421	+	6008	protein_coding	calmodulin regulated spectrin-associated protein family%2C member 2b && sp|Q8C1B1|CAMP2_MOUSE Calmodulin-regulated spectrin-associated protein 2 OS=Mus musculus OX=10090 GN=Camsap2 PE=1 SV=3 && PF17095:Spectrin-binding region of Ca2+-Calmodulin|PF08683:Microtubule-binding calmodulin-regulated spectrin-associated|PF11971:CAMSAP CH domain	-
127501206	377.953	206.708	194.339	547.439	497.56	583.067	259.667	542.689	-1.0614	6.79167e-05	0.00413298	LOC127501206	NC_067238.1	24741161	24799284	+	6273	protein_coding	RUNX1 partner transcriptional co-repressor 1%2C transcript variant X1 && sp|Q61909|MTG8_MOUSE Protein CBFA2T1 OS=Mus musculus OX=10090 GN=Runx1t1 PE=2 SV=1 && PF01753:MYND finger|PF07531:NHR1 homology to TAF|PF08788:NHR2 domain like	-
127521652	235.079	183.97	231.181	100.506	106.297	74.8269	216.743	93.8767	1.21006	6.95358e-05	0.00421681	LOC127521652	NC_067229.1	29862343	29867460	-	1334	protein_coding	follistatin b && sp|Q9YHV4|FSTA_DANRE Follistatin-A OS=Danio rerio OX=7955 GN=fsta PE=2 SV=2 && PF09289:Follistatin/Osteonectin-like EGF domain|PF07648:Kazal-type serine protease inhibitor domain	-
127499644	1598.2	1575.12	1936.03	2866.57	2836.09	2269.1	1703.11	2657.25	-0.64154	7.00113e-05	0.00423096	LOC127499644	NC_067237.1	26552680	26558637	-	1515	protein_coding	coactosin-like F-actin binding protein 1%2C transcript variant X1 && sp|Q2HJ57|COTL1_BOVIN Coactosin-like protein OS=Bos taurus OX=9913 GN=COTL1 PE=2 SV=3 && PF00241:Cofilin/tropomyosin-type actin-binding protein	-
127512286	3048.54	5286.56	5699.39	2680.53	2951.44	2351.7	4678.17	2661.22	0.813805	7.27733e-05	0.00438271	LOC127512286	NC_067224.1	44440381	44442040	+	987	protein_coding	diamine acetyltransferase 1-like && sp|Q8AXL1|SAT1_CHICK Diamine acetyltransferase 1 OS=Gallus gallus OX=9031 GN=SAT1 PE=2 SV=1 && PF00583:Acetyltransferase (GNAT) family	-
127524589	9837.58	9948.86	10377.4	7734.72	6851.63	6397.21	10054.6	6994.52	0.523594	7.31502e-05	0.00438329	zgc_172136	NC_067232.1	18422788	18449849	+	3685	protein_coding	uncharacterized protein LOC566376 homolog%2C transcript variant X1 && sp|Q96NE9|FRMD6_HUMAN FERM domain-containing protein 6 OS=Homo sapiens OX=9606 GN=FRMD6 PE=1 SV=1 && PF00373:FERM central domain|PF09380:FERM C-terminal PH-like domain|PF09379:FERM N-terminal domain	-
127521273	1135.52	629.426	819.726	1625.21	1389.78	1559.7	861.557	1524.9	-0.822716	7.32849e-05	0.00438329	LOC127521273	NC_067229.1	44166667	44186776	-	4817	protein_coding	RAB11 family interacting protein 1 (class I) b%2C transcript variant X1 && sp|Q7L804|RFIP2_HUMAN Rab11 family-interacting protein 2 OS=Homo sapiens OX=9606 GN=RAB11FIP2 PE=1 SV=1 && PF00168:C2 domain|PF09457:FIP domain	-
127509863	98365	89217.3	101466	146987	141783	124404	96349.5	137725	-0.515432	7.40759e-05	0.00441548	LOC127509863	NC_067220.1	11792883	11796741	-	1781	protein_coding	actin%2C beta 1 && sp|Q7ZVI7|ACTB1_DANRE Actin, cytoplasmic 1 OS=Danio rerio OX=7955 GN=actba PE=1 SV=2 && PF00022:Actin	-
127519378	1118.08	1713.61	1699.32	930.219	952.149	731.748	1510.34	871.372	0.793481	7.48271e-05	0.00444509	LOC127519378	NC_067220.1	43280018	43284041	-	2193	protein_coding	DnaJ heat shock protein family (Hsp40) member B1b && sp|Q2KIT4|DNJB4_BOVIN DnaJ homolog subfamily B member 4 OS=Bos taurus OX=9913 GN=DNAJB4 PE=2 SV=1 && PF00226:DnaJ domain|PF01556:DnaJ C terminal domain	-
127504540	7093.06	7437.36	8454.23	5465.84	5470.9	4896.79	7661.55	5277.84	0.537735	7.51134e-05	0.00444697	LOC127504540	NC_067241.1	27254908	27264321	-	2055	protein_coding	glutathione synthetase && sp|P35668|GSHB_XENLA Glutathione synthetase OS=Xenopus laevis OX=8355 GN=gss PE=2 SV=1 && PF03199:Eukaryotic glutathione synthase|PF03917:Eukaryotic glutathione synthase, ATP binding domain	-
127504929	603.064	913.65	937.619	387.057	533.746	405.231	818.111	442.011	0.888218	7.68165e-05	0.00451769	LOC127504929	NC_067241.1	25445030	25447821	+	1755	protein_coding	keratin 18a%2C tandem duplicate 2 && sp|Q7ZTS4|K1C18_DANRE Keratin, type I cytoskeletal 18 OS=Danio rerio OX=7955 GN=krt18 PE=1 SV=2 && PF00038:Intermediate filament protein	-
127519108	19417.7	24919.7	25143.5	39711.8	35634.3	30499.2	23160.3	35281.8	-0.607289	7.68253e-05	0.00451769	LOC127519108	NC_067228.1	24988133	24999649	-	1986	protein_coding	four and a half LIM domains 2a%2C transcript variant X1 && sp|Q14192|FHL2_HUMAN Four and a half LIM domains protein 2 OS=Homo sapiens OX=9606 GN=FHL2 PE=1 SV=3 && PF00412:LIM domain	-
127505088	312.33	250.117	372.1	513.224	594.81	588.897	311.516	565.644	-0.859628	8.13446e-05	0.00476306	LOC127505088	NC_067241.1	2500430	2541928	-	3067	protein_coding	tetraspanin 2b && sp|P40241|CD9_RAT CD9 antigen OS=Rattus norvegicus OX=10116 GN=Cd9 PE=1 SV=2 && PF00335:Tetraspanin family	-
127517741	1145.49	1191.67	1472.74	2051.83	2260.51	1742.4	1269.97	2018.24	-0.668105	8.15433e-05	0.00476306	LOC127517741	NC_067227.1	17442076	17446692	+	1804	protein_coding	ras homolog gene family%2C member Ab%2C transcript variant X1 && sp|Q6DHM9|RHOAB_DANRE Rho-related GTP-binding protein RhoA-B OS=Danio rerio OX=7955 GN=rhoab PE=1 SV=1 && PF00071:Ras family	-
127501278	7.476	50.6435	4.6052	0	0	0	20.9082	0	6.74673	8.42127e-05	0.00490258	LOC127501278	NC_067238.1	9162360	9235779	+	5019	protein_coding	potassium voltage-gated channel%2C subfamily H (eag-related)%2C member 8%2C transcript variant X1 && sp|Q96L42|KCNH8_HUMAN Potassium voltage-gated channel subfamily H member 8 OS=Homo sapiens OX=9606 GN=KCNH8 PE=2 SV=2 && PF00520:Ion transport protein|PF13426:PAS domain|PF00027:Cyclic nucleotide-binding domain	-
127500090	3105.86	2207.64	1856.82	1191.11	1084.45	1709.36	2390.11	1328.31	0.84728	8.51289e-05	0.00493945	LOC127500090	NC_067237.1	4031187	4066968	-	5836	protein_coding	ATP-binding cassette%2C sub-family C (CFTR/MRP)%2C member 5%2C transcript variant X1 && sp|O15440|MRP5_HUMAN Multidrug resistance-associated protein 5 OS=Homo sapiens OX=9606 GN=ABCC5 PE=1 SV=2 && PF00664:ABC transporter transmembrane region|PF00005:ABC transporter	-
127504609	1199.48	884.71	1052.75	1735.34	1725.63	1507.23	1045.65	1656.06	-0.662521	8.66137e-05	0.00500178	LOC127504609	NC_067241.1	28225974	28230116	-	2102	protein_coding	snail family zinc finger 1b && sp|Q02085|SNAI1_MOUSE Zinc finger protein SNAI1 OS=Mus musculus OX=10090 GN=Snai1 PE=1 SV=1 && PF00096:Zinc finger, C2H2 type	zf-C2H2
127518426	49.0093	81.6497	82.8936	9.62295	15.8315	20.4073	71.1842	15.2872	2.21394	8.69016e-05	0.00500178	LOC127518426	NC_067228.1	28125957	28154979	+	1808	protein_coding	epithelial stromal interaction 1%2C transcript variant X1 && sp|Q8VDI1|ESIP1_MOUSE Epithelial-stromal interaction protein 1 OS=Mus musculus OX=10090 GN=Epsti1 PE=1 SV=2 && -	-
127518276	736.801	802.027	707.359	456.556	478.336	450.905	748.729	461.932	0.696692	8.70622e-05	0.00500178	LOC127518276	NC_067228.1	19924511	19931199	-	1919	protein_coding	acid phosphatase 6%2C lysophosphatidic%2C transcript variant X1 && sp|Q9NPH0|PPA6_HUMAN Lysophosphatidic acid phosphatase type 6 OS=Homo sapiens OX=9606 GN=ACP6 PE=1 SV=3 && PF00328:Histidine phosphatase superfamily (branch 2)	-
127514344	199.36	222.211	219.207	325.042	404.833	516.986	213.593	415.62	-0.961632	8.94928e-05	0.00512456	LOC127514344	NC_067225.1	8731754	8743190	-	2440	protein_coding	notum pectinacetylesterase 2 && sp|E7F0Z8|NOTU2_DANRE Carboxylesterase notum2 OS=Danio rerio OX=7955 GN=notum2 PE=2 SV=1 && PF03283:Pectinacetylesterase	-
127514096	2300.11	3034.47	2951.93	1640.18	1932.57	1799.73	2762.17	1790.83	0.624993	9.4317e-05	0.00538316	LOC127514096	NC_067220.1	25898527	25911083	+	3396	protein_coding	glycerol kinase%2C transcript variant X1 && sp|Q64516|GLPK_MOUSE Glycerol kinase OS=Mus musculus OX=10090 GN=Gk PE=1 SV=2 && PF00370:FGGY family of carbohydrate kinases, N-terminal domain|PF02782:FGGY family of carbohydrate kinases, C-terminal domain	-
127497888	3366.69	2634.49	2681.15	4218.06	4628.44	4158.24	2894.11	4334.91	-0.58257	9.53149e-05	0.00542239	LOC127497888	NC_067235.1	22711547	22737070	+	4479	protein_coding	lamin A%2C transcript variant X2 && sp|P02545|LMNA_HUMAN Prelamin-A/C OS=Homo sapiens OX=9606 GN=LMNA PE=1 SV=1 && PF00038:Intermediate filament protein|PF00932:Lamin Tail Domain	-
127520700	389.582	212.909	244.997	564.547	574.456	521.845	282.496	553.616	-0.968161	9.63405e-05	0.00546294	LOC127520700	NC_067229.1	30764119	30768627	-	2746	protein_coding	tyrosine 3-monooxygenase/tryptophan 5-monooxygenase activation protein%2C eta polypeptide && sp|P68252|1433G_BOVIN 14-3-3 protein gamma OS=Bos taurus OX=9913 GN=YWHAG PE=1 SV=2 && -	-
127503273	318.145	357.605	408.021	155.036	200.155	203.102	361.257	186.098	0.956404	9.66846e-05	0.00546471	LOC127503273	NC_067240.1	14173052	14180414	+	3134	protein_coding	cilia and flagella associated protein 300%2C transcript variant X1 && sp|Q5I0R4|CF300_XENTR Cilia- and flagella-associated protein 300 OS=Xenopus tropicalis OX=8364 GN=cfap300 PE=2 SV=1 && PF14926:Domain of unknown function (DUF4498)	-
127496101	4713.2	4915.52	4720.33	3018.4	2889.24	3749.12	4783.02	3218.92	0.5711	9.74025e-05	0.00548753	LOC127496101	NC_067234.1	25084775	25088501	+	2090	protein_coding	serpin peptidase inhibitor%2C clade H (heat shock protein 47)%2C member 1b%2C transcript variant X1 && sp|P13731|SERPH_CHICK Serpin H1 OS=Gallus gallus OX=9031 GN=SERPINH1 PE=1 SV=2 && PF00079:Serpin (serine protease inhibitor)	-
127504445	583.958	472.328	434.731	817.951	767.825	914.443	497.006	833.406	-0.745297	9.93894e-05	0.00558146	LOC127504445	NC_067241.1	9732411	9780826	+	4491	protein_coding	DNA (cytosine-5-)-methyltransferase 3 beta%2C duplicate b.1%2C transcript variant X3 && sp|Q9UBC3|DNM3B_HUMAN DNA (cytosine-5)-methyltransferase 3B OS=Homo sapiens OX=9606 GN=DNMT3B PE=1 SV=1 && PF17980:Cysteine rich ADD domain in DNMT3|PF00145:C-5 cytosine-specific DNA methylase|PF00855:PWWP domain	-
127517526	163.641	193.272	186.05	79.1221	84.8114	69.968	180.988	77.9671	1.21558	0.00010176	0.00569627	LOC127517526	NC_067227.1	14724518	14748297	-	4510	protein_coding	unc-51 like autophagy activating kinase 1a%2C transcript variant X1 && sp|O75385|ULK1_HUMAN Serine/threonine-protein kinase ULK1 OS=Homo sapiens OX=9606 GN=ULK1 PE=1 SV=2 && PF00069:Protein kinase domain|PF12063:Domain of unknown function (DUF3543)	-
127501077	726.833	672.835	770.91	1146.2	1099.16	1096.17	723.526	1113.84	-0.622115	0.00010488	0.0058522	LOC127501077	NC_067238.1	7391651	7439445	+	2867	protein_coding	carnitine O-acetyltransferase b%2C transcript variant X1 && sp|P43155|CACP_HUMAN Carnitine O-acetyltransferase OS=Homo sapiens OX=9606 GN=CRAT PE=1 SV=5 && PF00755:Choline/Carnitine o-acyltransferase	-
127522315	2457.94	2203.51	2006.02	3142.43	3270.33	3359.43	2222.49	3257.4	-0.551414	0.000106849	0.00594306	LOC127522315	NC_067230.1	12220793	12242860	+	3744	protein_coding	RNA binding motif%2C single stranded interacting protein 1a%2C transcript variant X1 && sp|P29558|RBMS1_HUMAN RNA-binding motif, single-stranded-interacting protein 1 OS=Homo sapiens OX=9606 GN=RBMS1 PE=1 SV=3 && PF00076:RNA recognition motif. (a.k.a. RRM, RBD, or RNP domain)	-
127499366	235.079	247.016	245.918	110.129	125.521	119.529	242.671	118.393	1.03542	0.000109669	0.00608052	c18h15orf39	NC_067237.1	23288233	23300180	+	5892	protein_coding	chromosome 18 C15orf39 homolog%2C transcript variant X1 && sp|Q3TEI4|CO039_MOUSE Uncharacterized protein C15orf39 homolog OS=Mus musculus OX=10090 PE=1 SV=2 && -	-
127498579	309.838	404.114	454.073	209.567	196.762	206.017	389.342	204.115	0.930787	0.000112794	0.00623403	LOC127498579	NC_067236.1	29341335	29343819	-	1349	protein_coding	nuclear factor of kappa light polypeptide gene enhancer in B-cells inhibitor%2C alpha b && sp|Q91974|IKBA_CHICK NF-kappa-B inhibitor alpha OS=Gallus gallus OX=9031 GN=NFKBIA PE=2 SV=1 && PF12796:Ankyrin repeats (3 copies)|PF13606:Ankyrin repeat	-
127513423	10418.2	14067.5	12641.3	8369.83	8858.83	7861.68	12375.7	8363.45	0.565297	0.000114444	0.00629847	LOC127513423	NC_067224.1	38847504	38849101	+	1598	protein_coding	immediate early response 3 && - && -	-
127522446	3.32266	58.9118	3.68416	0	0	0	21.9729	0	6.8182	0.000114682	0.00629847	LOC127522446	NC_067230.1	8582883	8589545	-	5955	lncRNA	uncharacterized LOC127522446%2C transcript variant X1 && - && -	-
127510386	926.193	1113.12	963.408	1368.6	1830.79	1535.41	1000.91	1578.27	-0.657288	0.000124364	0.00680885	LOC127510386	NC_067223.1	8174649	8250149	+	5733	lncRNA	uncharacterized LOC127510386%2C transcript variant X2 && - && -	-
127504939	246.708	208.775	215.523	118.683	89.3346	103.98	223.669	103.999	1.1048	0.000126773	0.00691902	LOC127504939	NC_067241.1	23960561	23972629	-	3236	protein_coding	protein-L-isoaspartate O-methyltransferase domain-containing protein 2%2C transcript variant X2 && sp|Q58CZ2|PCMD2_BOVIN Protein-L-isoaspartate O-methyltransferase domain-containing protein 2 OS=Bos taurus OX=9913 GN=PCMTD2 PE=2 SV=1 && PF01135:Protein-L-isoaspartate(D-aspartate) O-methyltransferase (PCMT)	-
127515806	210.159	146.763	186.971	69.4991	66.7183	90.3753	181.297	75.5309	1.26247	0.000133063	0.00723968	LOC127515806	NC_067226.1	25886659	25925617	+	5347	protein_coding	regulator of G protein signaling 12a%2C transcript variant X1 && sp|O14924|RGS12_HUMAN Regulator of G-protein signaling 12 OS=Homo sapiens OX=9606 GN=RGS12 PE=1 SV=1 && PF00595:PDZ domain|PF16612:C-terminal unstructured region of RGS12|PF02196:Raf-like Ras-binding domain|PF16613:Unstructured region of RGS12|PF00615:Regulator of G protein signaling domain|PF02188:GoLoco motif	-
127508282	912.902	676.969	804.068	1161.17	1220.15	1515.97	797.98	1299.1	-0.702656	0.000133558	0.00724408	LOC127508282	NC_067222.1	45716198	45780020	+	3235	protein_coding	cytohesin 1a%2C transcript variant X2 && sp|Q76MZ1|CYH1_CHLAE Cytohesin-1 OS=Chlorocebus aethiops OX=9534 GN=CYTH1 PE=2 SV=1 && PF00169:PH domain|PF01369:Sec7 domain	-
127518262	18.2747	65.113	23.947	0	3.39245	3.88711	35.7782	2.42652	3.87103	0.000135637	0.00733405	LOC127518262	NC_067228.1	26389557	26498897	+	14067	protein_coding	collagen%2C type IV%2C alpha 2 && sp|P08122|CO4A2_MOUSE Collagen alpha-2(IV) chain OS=Mus musculus OX=10090 GN=Col4a2 PE=1 SV=4 && -	-
127494146	372.969	346.236	355.521	213.843	160.576	200.186	358.242	191.535	0.902727	0.00013871	0.00747707	LOC127494146	NC_067233.1	8064017	8105510	+	4017	protein_coding	actin filament associated protein 1-like 1a%2C transcript variant X1 && sp|Q4V8Y7|AF1L1_DANRE Actin filament-associated protein 1-like 1 OS=Danio rerio OX=7955 GN=afap1l1 PE=2 SV=1 && PF00169:PH domain	-
127494586	771.689	694.539	836.304	1159.03	1113.86	1303.15	767.511	1192.01	-0.635064	0.000139669	0.00750558	LOC127494586	NC_067233.1	1567572	1570727	+	2025	protein_coding	dual specificity phosphatase 1 && sp|Q91790|DUS1A_XENLA Dual specificity protein phosphatase 1-A OS=Xenopus laevis OX=8355 GN=dusp1-a PE=1 SV=1 && PF00581:Rhodanese-like domain|PF00782:Dual specificity phosphatase, catalytic domain	-
127494833	5356.14	4331.57	3486.14	2478.45	2192.66	3286.55	4391.28	2652.55	0.727117	0.000141639	0.00758812	LOC127494833	NC_067233.1	14998848	15010648	-	4050	protein_coding	glucosidase II alpha subunit b && sp|Q14697|GANAB_HUMAN Neutral alpha-glucosidase AB OS=Homo sapiens OX=9606 GN=GANAB PE=1 SV=3 && PF01055:Glycosyl hydrolases family 31|PF13802:Galactose mutarotase-like	-
127522817	3470.52	3160.57	2512.6	1959.87	1696.23	2201.08	3047.9	1952.39	0.642391	0.000142843	0.00762924	LOC127522817	NC_067230.1	8234206	8332184	-	6423	protein_coding	SLIT-ROBO Rho GTPase activating protein 2%2C transcript variant X1 && sp|B0S6J3|SRGP2_DANRE SLIT-ROBO Rho GTPase-activating protein 2 OS=Danio rerio OX=7955 GN=srgap2 PE=2 SV=1 && PF00620:RhoGAP domain|PF00611:Fes/CIP4, and EFC/F-BAR homology domain|PF00018:SH3 domain	-
127516816	284.919	200.507	153.814	74.8452	76.8956	108.839	213.08	86.86	1.29367	0.000148131	0.00788751	LOC127516816	NC_067226.1	33693103	33839211	-	5488	protein_coding	cell migration inducing hyaluronidase 1%2C transcript variant X1 && sp|Q8WUJ3|CEMIP_HUMAN Cell migration-inducing and hyaluronan-binding protein OS=Homo sapiens OX=9606 GN=CEMIP PE=1 SV=2 && PF13330:Mucin-2 protein WxxW repeating region|PF10162:G8 domain|PF15711:Interleukin-like EMT inducer	-
127512372	6657.79	5612.12	6138.73	8612.54	8424.59	8907.31	6136.21	8648.15	-0.494953	0.000148668	0.00789206	LOC127512372	NC_067224.1	7357846	7406233	-	4096	protein_coding	RAS p21 protein activator 4 && sp|O43374|RASL2_HUMAN Ras GTPase-activating protein 4 OS=Homo sapiens OX=9606 GN=RASA4 PE=2 SV=2 && PF00779:BTK motif|PF00616:GTPase-activator protein for Ras-like GTPase|PF00168:C2 domain|PF00169:PH domain	-
127506534	415.333	379.309	370.258	675.745	617.427	611.248	388.3	634.807	-0.708652	0.000149855	0.0079118	LOC127506534	NC_067243.1	6232199	6260163	+	3049	protein_coding	RAB3A interacting protein (rabin3)-like 1%2C transcript variant X2 && sp|Q8VDV3|R3GEF_MOUSE Guanine nucleotide exchange factor for Rab-3A OS=Mus musculus OX=10090 GN=Rab3il1 PE=1 SV=1 && PF06428:GDP/GTP exchange factor Sec2p	-
127508730	49.0093	90.9515	58.0255	18.1767	6.78491	15.5484	65.9955	13.5033	2.28151	0.000149946	0.0079118	LOC127508730	NC_067222.1	51912871	51951498	+	7178	protein_coding	NACHT%2C LRR and PYD domains-containing protein 12-like && sp|Q7RTR2|NLRC3_HUMAN NLR family CARD domain-containing protein 3 OS=Homo sapiens OX=9606 GN=NLRC3 PE=1 SV=2 && PF13765:SPRY-associated domain|PF05729:NACHT domain|PF14484:Fish-specific NACHT associated domain|PF17776:NLRC4 helical domain HD2|PF17779:NOD2 winged helix domain	-
127517491	9571.77	8733.41	10119.5	13371.6	13348.2	12859.5	9474.88	13193.1	-0.477552	0.0001553	0.00816962	LOC127517491	NC_067227.1	1106757	1109809	+	1592	protein_coding	tubulin%2C beta 2b && sp|Q9YHC3|TBB1_GADMO Tubulin beta-1 chain OS=Gadus morhua OX=8049 PE=2 SV=1 && PF03953:Tubulin C-terminal domain|PF00091:Tubulin/FtsZ family, GTPase domain	-
127521059	121.277	70.2807	105.92	222.397	232.949	211.848	99.1592	222.398	-1.16145	0.000158141	0.00829409	LOC127521059	NC_067229.1	10116524	10149618	+	4762	protein_coding	TLE family member 5%2C transcriptional modulator%2C transcript variant X2 && sp|Q08117|TLE5_HUMAN TLE family member 5 OS=Homo sapiens OX=9606 GN=TLE5 PE=1 SV=4 && PF03920:Groucho/TLE N-terminal Q-rich domain	-
127512168	9868.31	12465.5	13846	18298.6	19806.3	16225.8	12059.9	18110.2	-0.586602	0.000159728	0.00835227	LOC127512168	NC_067224.1	23066114	23070383	+	1530	protein_coding	transgelin 2%2C transcript variant X2 && sp|Q9UI15|TAGL3_HUMAN Transgelin-3 OS=Homo sapiens OX=9606 GN=TAGLN3 PE=1 SV=2 && PF00307:Calponin homology (CH) domain|PF00402:Calponin family repeat	-
127515728	358.848	272.855	268.023	670.399	489.644	481.03	299.908	547.024	-0.865801	0.000167413	0.00872797	LOC127515728	NC_067226.1	3368133	3409517	+	3027	protein_coding	arrestin%2C beta 2b%2C transcript variant X1 && sp|P51466|ARR1_ONCMY Arrestin red cell isoform 1 OS=Oncorhynchus mykiss OX=8022 PE=2 SV=1 && PF00339:Arrestin (or S-antigen), N-terminal domain|PF02752:Arrestin (or S-antigen), C-terminal domain	-
127500561	426.132	419.617	373.942	221.328	229.556	241.001	406.564	230.628	0.817662	0.000169233	0.0087966	LOC127500561	NC_067238.1	889726	914282	-	7880	protein_coding	SMAD family member 10a%2C transcript variant X3 && sp|O70437|SMAD4_RAT Mothers against decapentaplegic homolog 4 OS=Rattus norvegicus OX=10116 GN=Smad4 PE=1 SV=1 && PF03165:MH1 domain|PF03166:MH2 domain	MH1
127517347	1138.01	954.991	1041.7	1725.72	1516.43	1489.73	1044.9	1577.29	-0.593583	0.000170879	0.00885579	LOC127517347	NC_067227.1	163120	206195	-	3356	protein_coding	guanine nucleotide binding protein (G protein)%2C beta polypeptide 1a && sp|Q6PH57|GBB1_DANRE Guanine nucleotide-binding protein G(I)/G(S)/G(T) subunit beta-1 OS=Danio rerio OX=7955 GN=gnb1 PE=2 SV=1 && PF00400:WD domain, G-beta repeat	-
127514211	323.129	239.781	356.442	513.224	572.194	540.308	306.451	541.909	-0.82099	0.000175144	0.00903161	LOC127514211	NC_067225.1	17267149	17280111	+	2505	protein_coding	BCL2 family apoptosis regulator BOK a%2C transcript variant X1 && sp|Q6DC66|BOKA_DANRE Bcl-2-related ovarian killer protein homolog A OS=Danio rerio OX=7955 GN=boka PE=2 SV=1 && PF00452:Apoptosis regulator proteins, Bcl-2 family	-
127517203	357.186	407.215	453.152	603.038	775.741	666.639	405.851	681.806	-0.748609	0.000175306	0.00903161	LOC127517203	NC_067227.1	28382641	28390991	+	3259	protein_coding	pleckstrin homology domain containing A2 && sp|Q3ZBA3|PKHA2_BOVIN Pleckstrin homology domain-containing family A member 2 OS=Bos taurus OX=9913 GN=PLEKHA2 PE=2 SV=1 && PF00169:PH domain	-
127500086	39.0413	24.805	54.3414	80.1913	136.829	160.343	39.3959	125.788	-1.67224	0.00017613	0.00904737	LOC127500086	NC_067237.1	16934264	16952380	+	4197	protein_coding	galaxin-like%2C transcript variant X5 && - && -	-
127516965	2077.5	3252.55	2861.67	1661.56	1865.85	1618.01	2730.57	1715.14	0.670677	0.000177006	0.00906572	LOC127516965	NC_067227.1	26129068	26135659	-	2195	protein_coding	glutamate-cysteine ligase%2C modifier subunit%2C transcript variant X1 && sp|P48507|GSH0_HUMAN Glutamate--cysteine ligase regulatory subunit OS=Homo sapiens OX=9606 GN=GCLM PE=1 SV=1 && -	-
127505950	6400.28	3248.42	4105.07	9740.57	7813.95	6579.91	4584.59	8044.81	-0.811025	0.000182545	0.00929796	LOC127505950	NC_067242.1	24430821	24452146	-	3421	protein_coding	caveolae associated protein 1b && sp|P85125|CAVN1_RAT Caveolae-associated protein 1 OS=Rattus norvegicus OX=10116 GN=Cavin1 PE=1 SV=1 && PF15237:PTRF/SDPR family	-
127509780	272.459	297.66	246.839	143.275	136.829	139.936	272.319	140.013	0.959237	0.000182605	0.00929796	LOC127509780	NC_067222.1	45048960	45087376	-	3676	protein_coding	modulator of smoothened a%2C transcript variant X1 && sp|Q7SZ07|CP52B_XENLA Uncharacterized protein C16orf52 homolog B OS=Xenopus laevis OX=8355 PE=2 SV=1 && PF18800:Attenuator of Hedgehog	-
127512864	4793.77	3535.74	3923.63	6072.08	6573.45	5584.81	4084.38	6076.78	-0.572915	0.000186528	0.0094701	LOC127512864	NC_067224.1	23519560	23552092	+	4717	protein_coding	myosin Ic%2C paralog a%2C transcript variant X3 && sp|A5PF48|MYO1C_DANRE Unconventional myosin-Ic OS=Danio rerio OX=7955 GN=myo1c PE=3 SV=1 && PF00063:Myosin head (motor domain)|PF06017:Unconventional myosin tail, actin- and lipid-binding	-
127520912	235.079	332.8	390.521	191.39	101.774	140.908	319.466	144.69	1.14129	0.000189878	0.00958654	LOC127520912	NC_067229.1	29870332	29871599	+	413	protein_coding	molybdopterin synthase sulfur carrier subunit && sp|O96033|MOC2A_HUMAN Molybdopterin synthase sulfur carrier subunit OS=Homo sapiens OX=9606 GN=MOCS2 PE=1 SV=1 && -	-
127507474	303.193	239.781	306.706	512.155	460.243	499.494	283.227	490.631	-0.791641	0.000189919	0.00958654	LOC127507474	NC_067222.1	30002357	30025984	+	2404	protein_coding	hydroxy-delta-5-steroid dehydrogenase%2C 3 beta- and steroid delta-isomerase%2C transcript variant X2 && sp|Q9H2F3|3BHS7_HUMAN 3 beta-hydroxysteroid dehydrogenase type 7 OS=Homo sapiens OX=9606 GN=HSD3B7 PE=1 SV=2 && PF01073:3-beta hydroxysteroid dehydrogenase/isomerase family	-
127519066	675.332	458.892	562.755	312.211	243.126	367.332	565.66	307.556	0.878708	0.00019191	0.00965911	LOC127519066	NC_067228.1	32089342	32127707	-	4009	protein_coding	integrin%2C alpha 6a%2C transcript variant X2 && sp|P26007|ITA6_CHICK Integrin alpha-6 OS=Gallus gallus OX=9031 GN=ITGA6 PE=2 SV=1 && PF08441:Integrin alpha|PF01839:FG-GAP repeat	-
127520868	783.318	1188.57	1316.17	1902.14	1872.63	1667.57	1096.02	1814.11	-0.727459	0.000197168	0.00989521	si_ch211-117l17.6	NC_067229.1	8817474	8820626	+	991	protein_coding	regulator of G-protein signaling 21%2C transcript variant X1 && sp|O15539|RGS5_HUMAN Regulator of G-protein signaling 5 OS=Homo sapiens OX=9606 GN=RGS5 PE=1 SV=1 && PF00615:Regulator of G protein signaling domain	-
127503880	328.944	225.312	149.208	82.3297	99.512	109.811	234.488	97.2175	1.27063	0.000204216	0.0102196	LOC127503880	NC_067240.1	3798497	3872950	+	9301	protein_coding	collagen%2C type XXVII%2C alpha 1a && sp|C7DZK3|CRA1A_DANRE Collagen alpha-1(XXVII) chain A OS=Danio rerio OX=7955 GN=col27a1a PE=2 SV=1 && PF01410:Fibrillar collagen C-terminal domain|PF01391:Collagen triple helix repeat (20 copies)	-
127516826	1614.82	1566.85	1806.16	1139.79	1090.11	1162.25	1662.61	1130.71	0.556156	0.000207963	0.0103499	LOC127516826	NC_067226.1	12643389	12672358	+	2610	protein_coding	lymphocyte specific protein 1 b%2C transcript variant X1 && sp|P19973|LSP1_MOUSE Lymphocyte-specific protein 1 OS=Mus musculus OX=10090 GN=Lsp1 PE=1 SV=2 && PF02029:Caldesmon	-
127503914	145.367	152.964	121.577	312.211	228.425	297.364	139.969	279.334	-0.997906	0.000208005	0.0103499	LOC127503914	NC_067240.1	17827165	17858461	-	3109	protein_coding	CXXC finger protein 5a%2C transcript variant X3 && sp|Q32LB3|CXXC5_BOVIN CXXC-type zinc finger protein 5 OS=Bos taurus OX=9913 GN=CXXC5 PE=2 SV=2 && PF02008:CXXC zinc finger domain	-
127494036	765.044	676.969	619.86	422.341	410.487	441.187	687.291	424.672	0.694655	0.000209708	0.0103982	LOC127494036	NC_067233.1	17536775	17557246	+	6521	protein_coding	ring finger protein 44%2C transcript variant X4 && sp|Q08CG8|RNF44_DANRE RING finger protein 44 OS=Danio rerio OX=7955 GN=rnf44 PE=2 SV=1 && PF13639:Ring finger domain	-
127494376	139.552	115.757	169.471	291.896	286.097	264.323	141.593	280.772	-0.986184	0.000210166	0.0103982	LOC127494376	NC_067233.1	19578965	19591231	+	2632	protein_coding	heterogeneous nuclear ribonucleoprotein H1%2C transcript variant X5 && sp|P31943|HNRH1_HUMAN Heterogeneous nuclear ribonucleoprotein H OS=Homo sapiens OX=9606 GN=HNRNPH1 PE=1 SV=4 && PF00076:RNA recognition motif. (a.k.a. RRM, RBD, or RNP domain)|PF08080:RNPHF zinc finger	-
127509745	415.333	549.843	659.465	974.057	998.512	797.829	541.547	923.466	-0.77031	0.000217398	0.0107256	LOC127509745	NC_067222.1	30081341	30083770	-	1285	lncRNA	uncharacterized LOC127509745 && - && PF04505:Interferon-induced transmembrane protein	-
127504252	34.888	103.354	46.052	18.1767	2.26164	6.80244	61.4313	9.08026	2.75317	0.00021804	0.0107269	LOC127504252	NC_067240.1	8668995	8697562	-	2169	protein_coding	neural proliferation%2C differentiation and control%2C 1a && sp|Q64322|NPDC1_MOUSE Neural proliferation differentiation and control protein 1 OS=Mus musculus OX=10090 GN=Npdc1 PE=2 SV=2 && PF06809:Neural proliferation differentiation control-1 protein (NPDC1)	-
127516859	818.206	881.61	1086.83	1541.81	1530	1281.77	928.881	1451.19	-0.643571	0.000220032	0.0107945	LOC127516859	NC_067220.1	21575592	21576438	+	847	protein_coding	dCTP pyrophosphatase 1 && sp|Q9QY93|DCTP1_MOUSE dCTP pyrophosphatase 1 OS=Mus musculus OX=10090 GN=Dctpp1 PE=1 SV=1 && PF12643:MazG-like family	-
127512500	160.319	167.434	221.05	85.5374	64.4566	87.46	182.934	79.1513	1.20695	0.000221845	0.010853	si_dkey-96l17.6	NC_067224.1	27066410	27077114	+	3187	protein_coding	uncharacterized si_dkey-96l17.6 && sp|Q7XPJ0|KN14I_ORYSJ Kinesin-like protein KIN-14I OS=Oryza sativa subsp. japonica OX=39947 GN=KIN14I PE=2 SV=1 && PF00225:Kinesin motor domain	-
127495675	245.047	195.339	226.576	93.0219	105.166	120.5	222.32	106.229	1.06533	0.000227428	0.0110951	si_dkey-262k9.2	NC_067234.1	2358998	2399341	+	3570	protein_coding	uncharacterized si_dkey-262k9.2%2C transcript variant X1 && - && -	-
127497870	859.74	1178.24	1204.72	1918.18	1712.06	1511.11	1080.9	1713.78	-0.665355	0.000231023	0.011239	LOC127497870	NC_067235.1	11503324	11507342	+	1778	protein_coding	EMG1 N1-specific pseudouridine methyltransferase && sp|O35130|NEP1_MOUSE Ribosomal RNA small subunit methyltransferase NEP1 OS=Mus musculus OX=10090 GN=Emg1 PE=1 SV=1 && PF03587:EMG1/NEP1 methyltransferase	-
127509098	107.987	156.065	93.025	29.9381	36.1862	53.4478	119.025	39.8573	1.57359	0.000237363	0.0115042	LOC127509098	NC_067222.1	38181677	38194594	-	6569	protein_coding	3-phosphoinositide dependent protein kinase 1a && sp|O15530|PDPK1_HUMAN 3-phosphoinositide-dependent protein kinase 1 OS=Homo sapiens OX=9606 GN=PDPK1 PE=1 SV=1 && PF14593:PH domain|PF00069:Protein kinase domain	-
127502178	485.109	508.502	607.886	970.849	833.413	776.45	533.832	860.237	-0.688284	0.0002379	0.0115042	LOC127502178	NC_067239.1	3706236	3716344	-	2134	protein_coding	sirtuin 5 && sp|Q6DHI5|SIR5_DANRE NAD-dependent protein deacylase sirtuin-5, mitochondrial OS=Danio rerio OX=7955 GN=sirt5 PE=1 SV=1 && PF02146:Sir2 family	-
127517211	636.29	451.657	440.257	242.712	256.696	332.348	509.401	277.252	0.877447	0.00023845	0.0115042	LOC127517211	NC_067227.1	16677931	16682740	+	2885	protein_coding	matrix metallopeptidase 9 && sp|P14780|MMP9_HUMAN Matrix metalloproteinase-9 OS=Homo sapiens OX=9606 GN=MMP9 PE=1 SV=3 && PF01471:Putative peptidoglycan binding domain|PF00045:Hemopexin|PF00413:Matrixin|PF00040:Fibronectin type II domain	-
127524932	250.861	171.568	233.023	424.479	347.161	448.961	218.484	406.867	-0.895684	0.000239899	0.0115228	LOC127524932	NC_067232.1	25191122	25220199	+	5012	protein_coding	serum response factor b%2C transcript variant X4 && sp|P23790|SRF_XENLA Serum response factor OS=Xenopus laevis OX=8355 GN=srf PE=2 SV=1 && PF00319:SRF-type transcription factor (DNA-binding and dimerisation domain)	SRF
127522321	2460.43	3139.9	2948.25	2184.41	1792.35	1619.95	2849.53	1865.57	0.611037	0.000240154	0.0115228	LOC127522321	NC_067230.1	23256041	23269494	-	2706	protein_coding	pirin%2C transcript variant X1 && sp|O00625|PIR_HUMAN Pirin OS=Homo sapiens OX=9606 GN=PIR PE=1 SV=1 && PF02678:Pirin|PF05726:Pirin C-terminal cupin domain	-
127518685	4543.74	3164.7	3170.22	5506.47	5214.2	5885.08	3626.22	5535.25	-0.609978	0.000245034	0.0117247	LOC127518685	NC_067228.1	11454818	11495716	+	3871	protein_coding	integrin%2C beta 5%2C transcript variant X1 && sp|P18084|ITB5_HUMAN Integrin beta-5 OS=Homo sapiens OX=9606 GN=ITGB5 PE=1 SV=1 && PF17205:Integrin plexin domain|PF08725:Integrin beta cytoplasmic domain|PF18372:Integrin beta epidermal growth factor like domain 1|PF00362:Integrin beta chain VWA domain|PF07965:Integrin beta tail domain	-
127522702	1504.34	1286.76	1434.06	875.689	1023.39	919.302	1408.38	939.46	0.584645	0.000248325	0.0118497	LOC127522702	NC_067230.1	1415488	1434308	-	5960	protein_coding	polypyrimidine tract binding protein 1b%2C transcript variant X1 && sp|Q29099|PTBP1_PIG Polypyrimidine tract-binding protein 1 OS=Sus scrofa OX=9823 GN=PTBP1 PE=2 SV=1 && PF11835:RRM-like domain|PF13893:RNA recognition motif. (a.k.a. RRM, RBD, or RNP domain)	-
127505831	18.2747	50.6435	11.0525	0	2.26164	0	26.6569	0.753879	5.20956	0.00025371	0.0120737	LOC127505831	NC_067242.1	11505381	11532727	+	6698	protein_coding	palmdelphin b%2C transcript variant X2 && - && -	-
127495756	1676.28	2530.11	2103.66	1501.18	1315.14	1122.4	2103.35	1312.91	0.679749	0.000255068	0.0121054	LOC127495756	NC_067234.1	33658705	33667214	-	2568	protein_coding	cysteine and histidine-rich domain (CHORD) containing 1a && sp|Q7T3F7|CHRD1_DANRE Cysteine and histidine-rich domain-containing protein 1 OS=Danio rerio OX=7955 GN=chordc1 PE=2 SV=1 && PF04968:CHORD|PF04969:CS domain	-
127522786	3182.28	2682.04	3012.72	2114.91	2023.03	2085.43	2959.01	2074.46	0.512548	0.000256515	0.012141	LOC127522786	NC_067230.1	20911410	20947544	-	4267	protein_coding	v-ski avian sarcoma viral oncogene homolog b && sp|P49140|SKI_CHICK Ski oncogene OS=Gallus gallus OX=9031 GN=SKI PE=1 SV=1 && PF02437:SKI/SNO/DAC family|PF08782:c-SKI Smad4 binding domain	-
127509875	520.828	387.578	459.599	182.836	287.228	261.408	456.001	243.824	0.904091	0.000261054	0.012313	zmp_0000000896	NC_067222.1	8515614	8554845	+	9928	protein_coding	caspase recruitment domain-containing protein 10%2C transcript variant X2 && sp|Q9BXL7|CAR11_HUMAN Caspase recruitment domain-containing protein 11 OS=Homo sapiens OX=9606 GN=CARD11 PE=1 SV=3 && -	-
127508615	1869.83	1832.47	1755.5	1309.79	1195.27	1284.69	1819.27	1263.25	0.52612	0.000261558	0.012313	LOC127508615	NC_067222.1	23845461	23856032	+	2237	protein_coding	solute carrier family 35 member B1 && sp|Q66HX0|S35B1_DANRE Solute carrier family 35 member B1 OS=Danio rerio OX=7955 GN=slc35b1 PE=2 SV=1 && PF08449:UAA transporter family	-
127506738	87.22	83.7168	71.8411	21.3843	20.3547	30.1251	80.9259	23.9547	1.75263	0.000262373	0.0123181	LOC127506738	NC_067243.1	23415770	23740406	-	29880	protein_coding	uncharacterized LOC127506738%2C transcript variant X1 && sp|Q96JG9|ZN469_HUMAN Zinc finger protein 469 OS=Homo sapiens OX=9606 GN=ZNF469 PE=2 SV=3 && -	zf-C2H2
127496667	219.296	213.943	302.101	65.2222	145.876	103.008	245.113	104.702	1.22866	0.000264007	0.0123616	LOC127496667	NC_067235.1	11601823	11622591	-	4057	lncRNA	uncharacterized LOC127496667%2C transcript variant X1 && - && PF00020:TNFR/NGFR cysteine-rich region	-
127508676	268.305	174.668	181.445	395.61	356.208	427.582	208.139	393.133	-0.915659	0.000268103	0.0125198	LOC127508676	NC_067222.1	6319933	6326784	-	5711	pseudogene	- && sp|O00481|BT3A1_HUMAN Butyrophilin subfamily 3 member A1 OS=Homo sapiens OX=9606 GN=BTN3A1 PE=1 SV=3 && PF13765:SPRY-associated domain|PF00622:SPRY domain	-
127500522	1165.42	1623.69	1654.19	913.111	922.748	993.157	1481.1	943.005	0.65076	0.000272155	0.0126752	LOC127500522	NC_067238.1	21072156	21080703	+	1745	protein_coding	transmembrane protein 268%2C transcript variant X6 && - && PF14800:Domain of unknown function (DUF4481)	-
127516420	762.552	638.728	700.911	488.632	393.525	414.949	700.73	432.369	0.697009	0.000273674	0.012712	LOC127516420	NC_067226.1	13058351	13075195	-	5197	protein_coding	sharpin and rbck1 related%2C transcript variant X1 && sp|A9JTG5|HOIL1_DANRE RanBP-type and C3HC4-type zinc finger-containing protein 1 OS=Danio rerio OX=7955 GN=rbck1 PE=2 SV=1 && PF16764:Sharpin PH domain|PF00641:Zn-finger in Ran binding protein and others	-
127509617	691.114	506.435	678.806	398.818	314.367	384.824	625.452	366.003	0.773246	0.000279032	0.0129265	LOC127509617	NC_067220.1	38111853	38153144	+	3809	protein_coding	activating transcription factor 7 interacting protein%2C transcript variant X5 && sp|A0JME2|MCAF1_DANRE Activating transcription factor 7-interacting protein 1 OS=Danio rerio OX=7955 GN=atf7ip PE=1 SV=2 && PF16788:ATF-interacting protein binding domain|PF16794:Fibronectin-III type domain	-
127521716	299.87	365.873	269.865	530.332	526.961	523.788	311.869	527.027	-0.758022	0.000280017	0.0129378	LOC127521716	NC_067229.1	40965545	40972430	+	2299	protein_coding	HERV-H LTR-associating 2a%2C tandem duplicate 1 && - && PF07686:Immunoglobulin V-set domain	-
127494578	638.782	746.216	567.361	426.618	395.786	359.558	650.786	393.987	0.723927	0.000281995	0.0129877	LOC127494578	NC_067233.1	28585539	28595792	+	5421	protein_coding	RAB9B%2C member RAS oncogene family%2C transcript variant X2 && sp|Q5R4W9|RAB9B_PONAB Ras-related protein Rab-9B OS=Pongo abelii OX=9601 GN=RAB9B PE=2 SV=1 && PF00071:Ras family	-
127522873	1882.29	1797.33	1638.53	1075.63	915.963	1386.73	1772.72	1126.11	0.654048	0.000282584	0.0129877	LOC127522873	NC_067230.1	17402564	17411535	+	4045	protein_coding	endoplasmic reticulum oxidoreductase 1 beta%2C transcript variant X2 && sp|Q8R2E9|ERO1B_MOUSE ERO1-like protein beta OS=Mus musculus OX=10090 GN=Ero1b PE=1 SV=1 && PF04137:Endoplasmic Reticulum Oxidoreductin 1 (ERO1)	-
127499210	980.186	1056.28	1058.27	1461.62	1506.25	1520.83	1031.58	1496.23	-0.536717	0.000285601	0.0130919	LOC127499210	NC_067236.1	5027702	5031774	-	2734	protein_coding	gap junction protein beta 3%2C transcript variant X1 && sp|O75712|CXB3_HUMAN Gap junction beta-3 protein OS=Homo sapiens OX=9606 GN=GJB3 PE=1 SV=1 && PF00029:Connexin	-
127497187	135.399	129.193	182.366	45.9763	72.3724	60.2502	148.986	59.533	1.32459	0.000287955	0.0131653	LOC127497187	NC_067235.1	22198634	22203823	-	2623	protein_coding	src-like-adapter && sp|P59622|SLAP1_RAT Src-like-adapter OS=Rattus norvegicus OX=10116 GN=Sla PE=1 SV=1 && PF00017:SH2 domain	-
127523679	6681.88	4420.45	4757.17	8025.54	7791.34	8207.63	5286.5	8008.17	-0.598978	0.000299217	0.0136445	LOC127523679	NC_067231.1	16555085	16578731	+	7320	protein_coding	junctional cadherin 5 associated a%2C transcript variant X2 && sp|Q9P266|JCAD_HUMAN Junctional protein associated with coronary artery disease OS=Homo sapiens OX=9606 GN=JCAD PE=1 SV=3 && PF15351:Junctional protein associated with coronary artery disease	-
127505243	3084.26	3885.08	2905.88	1908.55	2245.8	2398.35	3291.74	2184.23	0.591436	0.000301411	0.0137087	LOC127505243	NC_067241.1	9955067	9974070	-	2398	protein_coding	CD34 molecule && - && PF06365:CD34/Podocalyxin family	-
127506746	3.32266	47.5429	3.68416	0	0	0	18.1832	0	6.54479	0.000302337	0.0137151	LOC127506746	NC_067243.1	27069041	27117742	-	5209	protein_coding	tudor domain containing 12%2C transcript variant X1 && sp|Q587J7|TDR12_HUMAN Putative ATP-dependent RNA helicase TDRD12 OS=Homo sapiens OX=9606 GN=TDRD12 PE=2 SV=2 && PF00567:Tudor domain|PF00270:DEAD/DEAH box helicase	-
127513844	161.98	100.253	163.024	289.758	349.423	241.973	141.752	293.718	-1.04778	0.000308975	0.0139799	LOC127513844	NC_067225.1	12228982	12232757	+	1228	protein_coding	heme oxygenase-like && sp|O73688|HMOX_TAKRU Heme oxygenase OS=Takifugu rubripes OX=31033 GN=hmox PE=3 SV=1 && PF01126:Heme oxygenase	-
127525618	21.5973	54.7776	9.2104	0	1.13082	2.91533	28.5285	1.34872	4.36891	0.000309788	0.0139805	LOC127525618	NC_067221.1	10631643	10643711	+	3174	protein_coding	clusterin-like 1 (retinal) && sp|Q15846|CLUL1_HUMAN Clusterin-like protein 1 OS=Homo sapiens OX=9606 GN=CLUL1 PE=2 SV=1 && PF01093:Clusterin	-
127518946	595.588	563.279	475.257	312.211	316.629	352.755	544.708	327.199	0.734997	0.000311982	0.0140432	LOC127518946	NC_067228.1	15770281	15851999	-	5892	protein_coding	GLI family zinc finger 2a%2C transcript variant X1 && sp|Q0VGT2|GLI2_MOUSE Zinc finger protein GLI2 OS=Mus musculus OX=10090 GN=Gli2 PE=1 SV=2 && -	zf-C2H2
127499518	623.83	329.699	439.336	263.027	248.78	210.876	464.289	240.894	0.948522	0.000320585	0.0143934	LOC127499518	NC_067237.1	9247132	9297488	-	4474	protein_coding	atos homolog A && sp|Q1LV22|F214A_DANRE Protein FAM214A OS=Danio rerio OX=7955 GN=fam214a PE=2 SV=2 && PF13889:Chromosome segregation during meiosis|PF13915:Domain of unknown function (DUF4210)	-
127520219	58.9773	38.241	41.4468	132.583	98.3812	140.908	46.2217	123.957	-1.42025	0.000328726	0.0147105	LOC127520219	NC_067229.1	5694308	5795412	+	13358	protein_coding	uncharacterized LOC127520219 && sp|Q7RTR2|NLRC3_HUMAN NLR family CARD domain-containing protein 3 OS=Homo sapiens OX=9606 GN=NLRC3 PE=1 SV=2 && PF17779:NOD2 winged helix domain|PF17776:NLRC4 helical domain HD2|PF14484:Fish-specific NACHT associated domain|PF05729:NACHT domain	-
127496776	190.223	171.568	135.393	65.2222	23.7472	82.6011	165.728	57.1902	1.53036	0.000330956	0.0147105	LOC127496776	NC_067221.1	42231046	42234425	-	3118	lncRNA	uncharacterized LOC127496776 && - && -	-
127520080	299.87	255.284	328.811	116.545	140.221	186.581	294.655	147.782	0.99442	0.000331474	0.0147105	LOC127520080	NC_067229.1	40094504	40108173	-	3929	protein_coding	PR domain containing 15 && sp|E9Q8T2|PRD15_MOUSE PR domain zinc finger protein 15 OS=Mus musculus OX=10090 GN=Prdm15 PE=1 SV=1 && -	zf-C2H2
127520169	14.952	12.4025	11.0525	45.9763	75.7648	47.6171	12.8023	56.4527	-2.13676	0.000331696	0.0147105	LOC127520169	NC_067229.1	36435695	36451428	-	3463	protein_coding	fibroblast growth factor 13b && sp|P70377|FGF13_MOUSE Fibroblast growth factor 13 OS=Mus musculus OX=10090 GN=Fgf13 PE=1 SV=2 && PF00167:Fibroblast growth factor	-
127508219	139.552	87.8509	107.762	186.044	284.966	251.69	111.722	240.9	-1.10548	0.000331859	0.0147105	LOC127508219	NC_067222.1	18274869	18286246	-	1862	protein_coding	matrix Gla protein && sp|Q800Y2|MGP_ARGRE Matrix Gla protein OS=Argyrosomus regius OX=172269 GN=mgp PE=1 SV=1 && -	-
127514004	2982.09	2629.33	2796.28	4015.98	3884.36	3797.71	2802.57	3899.35	-0.476292	0.000338334	0.0149575	LOC127514004	NC_067225.1	9854057	9864965	+	2998	protein_coding	minichromosome maintenance complex component 6 && sp|P97311|MCM6_MOUSE DNA replication licensing factor MCM6 OS=Mus musculus OX=10090 GN=Mcm6 PE=1 SV=1 && PF14551:MCM N-terminal domain|PF00493:MCM P-loop domain|PF17207:MCM OB domain|PF18263:MCM6 C-terminal winged-helix domain|PF17855:MCM AAA-lid domain	-
127522160	323.96	229.446	178.682	468.317	429.711	473.256	244.029	457.095	-0.904063	0.000339144	0.0149575	LOC127522160	NC_067230.1	20331735	20341460	+	3490	protein_coding	shisa family member 4 && sp|Q96DD7|SHSA4_HUMAN Protein shisa-4 OS=Homo sapiens OX=9606 GN=SHISA4 PE=1 SV=3 && PF13908:Wnt and FGF inhibitory regulator	-
127524832	51.5013	21.7043	36.8416	59.8762	229.556	107.867	36.6824	132.433	-1.8455	0.000350038	0.015399	LOC127524832	NC_067232.1	1684649	1768110	+	6662	protein_coding	E3 ubiquitin-protein ligase NEDD4-like%2C transcript variant X3 && sp|Q96PU5|NED4L_HUMAN E3 ubiquitin-protein ligase NEDD4-like OS=Homo sapiens OX=9606 GN=NEDD4L PE=1 SV=2 && PF00397:WW domain|PF00632:HECT-domain (ubiquitin-transferase)	-
127494786	1682.93	2603.49	2730.88	1522.57	1492.68	1391.59	2339.1	1468.94	0.670943	0.000356212	0.0156313	LOC127494786	NC_067233.1	11728116	11732111	-	1722	protein_coding	SIL1 nucleotide exchange factor && sp|Q6P6S4|SIL1_RAT Nucleotide exchange factor SIL1 OS=Rattus norvegicus OX=10116 GN=Sil1 PE=2 SV=1 && PF08609:Nucleotide exchange factor Fes1	-
127521114	475.972	696.606	757.095	961.226	1353.59	982.467	643.224	1099.09	-0.773324	0.000358197	0.015679	LOC127521114	NC_067229.1	14924443	14926392	+	1309	protein_coding	S100 calcium binding protein%2C beta (neural) && sp|P04271|S100B_HUMAN Protein S100-B OS=Homo sapiens OX=9606 GN=S100B PE=1 SV=2 && PF01023:S-100/ICaBP type calcium binding domain	-
127505917	495.908	612.889	720.253	1085.26	1059.58	838.644	609.683	994.492	-0.706052	0.000371982	0.0162417	LOC127505917	NC_067242.1	10084669	10086797	+	842	protein_coding	eukaryotic translation initiation factor 1B && sp|O60739|EIF1B_HUMAN Eukaryotic translation initiation factor 1b OS=Homo sapiens OX=9606 GN=EIF1B PE=1 SV=2 && PF01253:Translation initiation factor SUI1	-
127513873	600.572	643.896	709.201	377.434	438.757	408.147	651.223	408.113	0.674218	0.000373857	0.0162603	si_dkey-6e2.2	NC_067225.1	30344005	30350720	-	2509	protein_coding	uncharacterized si_dkey-6e2.2%2C transcript variant X2 && - && -	-
127513881	559.869	571.548	448.546	319.696	324.545	306.11	526.654	316.784	0.733475	0.00037427	0.0162603	LOC127513881	NC_067225.1	33943633	33999652	-	5083	protein_coding	R3H domain-containing protein 2%2C transcript variant X2 && sp|Q80TM6|R3HD2_MOUSE R3H domain-containing protein 2 OS=Mus musculus OX=10090 GN=R3hdm2 PE=1 SV=2 && PF12752:SUZ domain|PF01424:R3H domain	-
127514608	112.14	26.872	81.0515	3.20765	15.8315	20.4073	73.3545	13.1488	2.47841	0.000381219	0.0165211	LOC127514608	NC_067225.1	3022183	3071370	+	6588	protein_coding	quattro%2C transcript variant X1 && sp|Q96PX9|PKH4B_HUMAN Pleckstrin homology domain-containing family G member 4B OS=Homo sapiens OX=9606 GN=PLEKHG4B PE=1 SV=4 && PF00169:PH domain|PF00621:RhoGEF domain	-
127504805	1853.22	1365.31	1476.43	2455.99	2357.76	2183.58	1564.98	2332.44	-0.575118	0.000384212	0.0166096	LOC127504805	NC_067241.1	15099351	15235534	-	5204	protein_coding	discs%2C large (Drosophila) homolog-associated protein 4a%2C transcript variant X1 && sp|P97839|DLGP4_RAT Disks large-associated protein 4 OS=Rattus norvegicus OX=10116 GN=Dlgap4 PE=1 SV=1 && PF03359:Guanylate-kinase-associated protein (GKAP) protein	-
127504097	857.248	449.59	478.941	325.042	251.042	347.896	595.259	307.993	0.950978	0.000385667	0.0166313	LOC127504097	NC_067240.1	26015414	26093854	+	7542	protein_coding	glucocorticoid receptor-like%2C transcript variant X1 && sp|P49843|GCR_ONCMY Glucocorticoid receptor OS=Oncorhynchus mykiss OX=8022 GN=nr3c1 PE=1 SV=1 && PF00105:Zinc finger, C4 type (two domains)|PF00104:Ligand-binding domain of nuclear hormone receptor|PF02155:Glucocorticoid receptor	ESR-like
127522074	936.991	1354.97	1371.43	1849.75	2566.96	1644.25	1221.13	2020.32	-0.726523	0.00038725	0.0166584	LOC127522074	NC_067230.1	5609820	5612333	-	1214	protein_coding	actin related protein 2/3 complex%2C subunit 4%2C like && sp|Q641G7|ARPC4_XENLA Actin-related protein 2/3 complex subunit 4 OS=Xenopus laevis OX=8355 GN=arpc4 PE=1 SV=1 && PF05856:ARP2/3 complex 20 kDa subunit (ARPC4)	-
127497148	468.496	350.37	382.232	666.122	612.903	675.385	400.366	651.47	-0.701333	0.000388244	0.0166602	LOC127497148	NC_067235.1	22552702	22623940	+	5095	protein_coding	protein tyrosine kinase 2ab%2C transcript variant X1 && sp|Q91738|FAK1_XENLA Focal adhesion kinase 1 OS=Xenopus laevis OX=8355 GN=ptk2 PE=2 SV=2 && PF07714:Protein tyrosine kinase|PF03623:Focal adhesion targeting region|PF00373:FERM central domain|PF18038:FERM N-terminal domain	-
127497333	313.992	728.646	560.913	267.304	296.274	238.085	534.517	267.221	0.999482	0.00039283	0.0168156	LOC127497333	NC_067235.1	35416387	35423249	-	3980	protein_coding	nuclear receptor coactivator 7-like%2C transcript variant X1 && sp|Q8NI08|NCOA7_HUMAN Nuclear receptor coactivator 7 OS=Homo sapiens OX=9606 GN=NCOA7 PE=1 SV=2 && PF07534:TLD	-
127498235	421.978	561.212	647.491	958.018	905.785	809.491	543.561	891.098	-0.713678	0.000395614	0.0168934	LOC127498235	NC_067236.1	14466159	14467763	+	1605	protein_coding	2-aminoethanethiol (cysteamine) dioxygenase b && sp|Q96SZ5|AEDO_HUMAN 2-aminoethanethiol dioxygenase OS=Homo sapiens OX=9606 GN=ADO PE=1 SV=2 && PF07847:PCO_ADO	-
127510502	13944.4	10815	11028.5	7550.81	6658.26	9566.18	11929.3	7925.08	0.589972	0.00039925	0.0169755	LOC127510502	NC_067223.1	10750787	10758352	-	2819	protein_coding	heat shock protein 90%2C beta (grp94)%2C member 1 && sp|Q66HD0|ENPL_RAT Endoplasmin OS=Rattus norvegicus OX=10116 GN=Hsp90b1 PE=1 SV=2 && -	-
127498143	5566.29	5691.71	5984	4528.13	4109.39	3644.17	5747.33	4093.9	0.4895	0.000399481	0.0169755	LOC127498143	NC_067236.1	5331341	5365310	-	3405	protein_coding	UDP-glucose pyrophosphorylase 2b%2C transcript variant X2 && sp|Q16851|UGPA_HUMAN UTP--glucose-1-phosphate uridylyltransferase OS=Homo sapiens OX=9606 GN=UGP2 PE=1 SV=5 && PF01704:UTP--glucose-1-phosphate uridylyltransferase	-
127525052	761.721	532.273	653.017	413.787	305.321	417.864	649.004	378.991	0.776059	0.000413332	0.0175215	LOC127525052	NC_067221.1	10593322	10629380	-	3320	protein_coding	collectin sub-family member 12%2C transcript variant X1 && sp|A5PMY6|COL12_DANRE Collectin-12 OS=Danio rerio OX=7955 GN=colec12 PE=2 SV=1 && PF01391:Collagen triple helix repeat (20 copies)|PF00059:Lectin C-type domain	-
127509561	61.4693	78.5491	81.9726	9.62295	21.4855	27.2098	73.997	19.4394	1.92425	0.000419623	0.0177451	LOC127509561	NC_067220.1	15041946	15048082	+	2570	protein_coding	nocturnin b && sp|P79942|NOCT_XENLA Nocturnin OS=Xenopus laevis OX=8355 GN=noct PE=2 SV=1 && PF03372:Endonuclease/Exonuclease/phosphatase family	-
127518926	530.796	535.374	521.309	757.006	902.393	779.366	529.159	812.921	-0.619166	0.000428168	0.0180627	LOC127518926	NC_067228.1	27737714	27754156	-	4539	protein_coding	charged multivesicular body protein 2Ba%2C transcript variant X1 && sp|Q5F3A2|CHM2B_CHICK Charged multivesicular body protein 2b OS=Gallus gallus OX=9031 GN=CHMP2B PE=2 SV=1 && PF03357:Snf7	-
127523596	37.38	15.5031	22.105	98.368	89.3346	68.9962	24.996	85.5663	-1.76599	0.000429977	0.0180763	si_dkey-191m6.4	NC_067231.1	1549002	1582428	-	3422	protein_coding	rho GTPase-activating protein 22 && sp|Q7Z5H3|RHG22_HUMAN Rho GTPase-activating protein 22 OS=Homo sapiens OX=9606 GN=ARHGAP22 PE=1 SV=1 && PF00620:RhoGAP domain|PF00169:PH domain	-
127521959	215.973	187.071	203.55	337.873	376.562	344.981	202.198	353.139	-0.80333	0.000430561	0.0180763	LOC127521959	NC_067229.1	50057610	50060946	-	2280	protein_coding	VPS26 endosomal protein sorting factor C%2C transcript variant X1 && sp|O14972|VP26C_HUMAN Vacuolar protein sorting-associated protein 26C OS=Homo sapiens OX=9606 GN=VPS26C PE=1 SV=1 && PF03643:Vacuolar protein sorting-associated protein 26	-
127497036	171.117	122.991	163.945	290.827	320.022	260.436	152.685	290.428	-0.925065	0.000439967	0.0184269	LOC127497036	NC_067235.1	19994950	20006043	-	1320	protein_coding	NADH_ubiquinone oxidoreductase complex assembly factor 6%2C transcript variant X3 && sp|A7YVD7|NDUF6_BOVIN NADH dehydrogenase (ubiquinone) complex I, assembly factor 6 OS=Bos taurus OX=9913 GN=NDUFAF6 PE=2 SV=1 && PF00494:Squalene/phytoene synthase	-
127514553	573.16	615.99	611.57	920.596	884.3	887.233	600.24	897.376	-0.580452	0.000444404	0.0185682	LOC127514553	NC_067225.1	10050510	10066143	-	3837	protein_coding	ADP-ribosylation factor-like 6 interacting protein 6 && sp|Q8BH07|AR6P6_MOUSE ADP-ribosylation factor-like protein 6-interacting protein 6 OS=Mus musculus OX=10090 GN=Arl6ip6 PE=1 SV=1 && PF15062:Haemopoietic lineage transmembrane helix	-
127525160	1112.26	1344.64	1310.64	882.104	764.433	868.769	1255.85	838.435	0.582274	0.000446897	0.0186121	LOC127525160	NC_067232.1	14448806	14453872	-	2518	protein_coding	BTB (POZ) domain containing 6a%2C transcript variant X1 && sp|A9JRD8|BTB6A_DANRE BTB/POZ domain-containing protein 6-A OS=Danio rerio OX=7955 GN=btbd6a PE=1 SV=2 && PF07707:BTB And C-terminal Kelch|PF08005:PHR domain|PF00651:BTB/POZ domain	ZBTB
127518186	49.0093	56.8447	53.4203	7.48452	16.9623	10.6896	53.0914	11.7121	2.18458	0.000447585	0.0186121	LOC127518186	NC_067227.1	21106801	21116051	+	488	lncRNA	uncharacterized LOC127518186 && - && -	-
127512505	361.34	496.099	353.679	204.22	163.969	269.182	403.706	212.457	0.923505	0.000454296	0.0188463	LOC127512505	NC_067224.1	27086544	27099455	-	5162	protein_coding	transmembrane channel-like 2b && sp|F1QZE9|TMC2B_DANRE Transmembrane channel-like protein 2-B OS=Danio rerio OX=7955 GN=tmc2b PE=2 SV=2 && PF07810:TMC domain	-
127512405	798.27	643.896	578.413	465.109	321.152	405.231	673.526	397.164	0.761984	0.000457989	0.0189545	LOC127512405	NC_067224.1	30733092	30751710	-	4170	protein_coding	protein kinase N3%2C transcript variant X1 && sp|Q8BWW9|PKN2_MOUSE Serine/threonine-protein kinase N2 OS=Mus musculus OX=10090 GN=Pkn2 PE=1 SV=3 && PF02185:Hr1 repeat|PF00069:Protein kinase domain	-
127514837	227.603	305.928	179.603	86.6066	49.756	145.767	237.711	94.0431	1.33319	0.0004598	0.0189844	LOC127514837	NC_067225.1	26196400	26219264	+	4515	protein_coding	melanocyte inducing transcription factor a%2C transcript variant X6 && sp|O75030|MITF_HUMAN Microphthalmia-associated transcription factor OS=Homo sapiens OX=9606 GN=MITF PE=1 SV=2 && PF00010:Helix-loop-helix DNA-binding domain|PF11851:Domain of unknown function (DUF3371)	bHLH
127507026	129.584	128.159	114.209	44.9071	38.4478	62.1938	123.984	48.5162	1.35014	0.000466643	0.019177	LOC127507026	NC_067243.1	21774662	21832711	-	4065	protein_coding	ankyrin repeat and BTB (POZ) domain containing 2b && sp|Q7TQI7|ABTB2_MOUSE Ankyrin repeat and BTB/POZ domain-containing protein 2 OS=Mus musculus OX=10090 GN=Abtb2 PE=1 SV=1 && PF12796:Ankyrin repeats (3 copies)|PF00651:BTB/POZ domain	ZBTB
127498497	328.944	276.989	213.681	489.701	401.44	589.869	273.205	493.67	-0.85358	0.00046666	0.019177	LOC127498497	NC_067236.1	5156733	5163366	-	2722	protein_coding	selenoprotein N && sp|Q3Y4E2|SELN_DANRE Selenoprotein N OS=Danio rerio OX=7955 GN=selenon PE=1 SV=3 && -	-
127521463	3752.12	3191.57	2682.07	5179.29	4295.98	4687.85	3208.59	4721.04	-0.557064	0.000470027	0.01927	LOC127521463	NC_067229.1	43381021	43448116	+	4827	protein_coding	CXADR-like membrane protein && sp|Q9H6B4|CLMP_HUMAN CXADR-like membrane protein OS=Homo sapiens OX=9606 GN=CLMP PE=1 SV=1 && PF13927:Immunoglobulin domain|PF07686:Immunoglobulin V-set domain	-
127507605	83.0666	122.991	114.209	40.6302	29.4013	44.7018	106.756	38.2444	1.47681	0.000481147	0.0196797	LOC127507605	NC_067243.1	10553595	10569611	+	2528	protein_coding	RIC8 guanine nucleotide exchange factor A%2C transcript variant X1 && sp|Q642H7|RIC8A_DANRE Synembryn-A OS=Danio rerio OX=7955 GN=ric8a PE=2 SV=1 && PF10165:Guanine nucleotide exchange factor synembryn	-
127504837	297.378	266.653	227.497	124.029	84.8114	167.146	263.843	125.329	1.07141	0.000496052	0.0202419	LOC127504837	NC_067241.1	4928642	4977250	-	6108	protein_coding	formin-like 3%2C transcript variant X1 && sp|Q6NXC0|FMNL3_DANRE Formin-like protein 3 OS=Danio rerio OX=7955 GN=fmnl3 PE=2 SV=2 && PF06367:Diaphanous FH3 Domain|PF06371:Diaphanous GTPase-binding Domain|PF02181:Formin Homology 2 Domain	-
127503267	904.595	1268.15	1192.75	609.454	739.555	775.478	1121.83	708.162	0.663002	0.000505834	0.020593	LOC127503267	NC_067240.1	14163915	14172928	-	3371	protein_coding	angiopoietin-like 5%2C transcript variant X1 && sp|Q86XS5|ANGL5_HUMAN Angiopoietin-related protein 5 OS=Homo sapiens OX=9606 GN=ANGPTL5 PE=1 SV=3 && PF00147:Fibrinogen beta and gamma chains, C-terminal globular domain	-
127496971	401.212	375.175	401.573	254.474	235.21	194.356	392.653	228.013	0.785289	0.00051996	0.0211188	LOC127496971	NC_067235.1	31330968	31381294	+	6683	protein_coding	zinc and ring finger 2b%2C transcript variant X1 && sp|Q08CN9|ZNRF2_DANRE E3 ubiquitin-protein ligase znrf2 OS=Danio rerio OX=7955 GN=znrf2 PE=2 SV=1 && PF13639:Ring finger domain	-
127506158	1155.46	803.061	966.171	1605.96	1594.45	1321.62	974.896	1507.34	-0.627718	0.000522376	0.0211677	LOC127506158	NC_067242.1	20939810	20957548	+	3955	protein_coding	importin 4 && sp|Q8TEX9|IPO4_HUMAN Importin-4 OS=Homo sapiens OX=9606 GN=IPO4 PE=1 SV=2 && PF03810:Importin-beta N-terminal domain	-
127509372	551.562	706.942	667.754	221.328	410.487	419.808	642.086	350.541	0.872519	0.000528294	0.021358	LOC127509372	NC_067222.1	32430515	32440322	+	1971	protein_coding	receptor (G protein-coupled) activity modifying protein 2 && - && PF04901:Receptor activity modifying family	-
127517317	1326.57	1401.48	1236.04	795.497	956.672	934.85	1321.36	895.673	0.560854	0.000531606	0.0214422	LOC127517317	NC_067227.1	22440337	22446255	+	2401	protein_coding	cAMP responsive element binding protein 3-like 3 like && sp|Q68CJ9|CR3L3_HUMAN Cyclic AMP-responsive element-binding protein 3-like protein 3 OS=Homo sapiens OX=9606 GN=CREB3L3 PE=1 SV=2 && PF00170:bZIP transcription factor	TF_bZIP
127502859	16948.9	15077.3	15875	10915.6	9624.39	13120.9	15967.1	11220.3	0.50894	0.000533361	0.0214635	LOC127502859	NC_067239.1	20729545	20737517	+	2421	protein_coding	protein disulfide isomerase family A%2C member 6 && sp|Q922R8|PDIA6_MOUSE Protein disulfide-isomerase A6 OS=Mus musculus OX=10090 GN=Pdia6 PE=1 SV=3 && PF00085:Thioredoxin	-
127497438	1035.01	1056.28	1045.38	755.936	666.052	709.398	1045.56	710.462	0.557258	0.000537294	0.0215654	LOC127497438	NC_067235.1	24716563	24722658	+	3885	protein_coding	pyruvate dehydrogenase phosphatase catalytic subunit 1%2C transcript variant X2 && sp|Q5RA52|PDP1_PONAB [Pyruvate dehydrogenase [acetyl-transferring]]-phosphatase 1, mitochondrial OS=Pongo abelii OX=9601 GN=PDP1 PE=2 SV=1 && PF00481:Protein phosphatase 2C	-
127505798	5221.57	6322.17	6882.01	3840.63	4120.7	4768.51	6141.91	4243.28	0.53334	0.000538363	0.0215654	LOC127505798	NC_067242.1	18381953	18385682	-	2357	protein_coding	protein disulfide isomerase family A%2C member 4 && sp|P13667|PDIA4_HUMAN Protein disulfide-isomerase A4 OS=Homo sapiens OX=9606 GN=PDIA4 PE=1 SV=2 && PF00085:Thioredoxin|PF13848:Thioredoxin-like domain	-
127524186	267.475	251.15	187.892	136.86	85.9422	117.585	235.506	113.462	1.05259	0.000549025	0.0219421	LOC127524186	NC_067231.1	23281106	23336005	-	8999	protein_coding	apoptosis-associated tyrosine kinase b%2C transcript variant X3 && sp|Q6ZMQ8|LMTK1_HUMAN Serine/threonine-protein kinase LMTK1 OS=Homo sapiens OX=9606 GN=AATK PE=1 SV=2 && PF07714:Protein tyrosine kinase	-
127518414	760.06	828.899	720.253	489.701	549.578	454.792	769.737	498.024	0.628481	0.000551213	0.0219436	LOC127518414	NC_067228.1	6172326	6328323	-	7331	protein_coding	adenosine deaminase RNA specific B1b%2C transcript variant X1 && sp|Q91ZS8|RED1_MOUSE Double-stranded RNA-specific editase 1 OS=Mus musculus OX=10090 GN=Adarb1 PE=1 SV=1 && PF02137:Adenosine-deaminase (editase) domain|PF00035:Double-stranded RNA binding motif	-
127524764	1880.63	2059.85	1792.34	1349.35	1369.42	1333.28	1910.94	1350.68	0.50047	0.000551575	0.0219436	LOC127524764	NC_067232.1	20522684	20539575	+	6957	protein_coding	suppressor of cytokine signaling 5b && sp|O54928|SOCS5_MOUSE Suppressor of cytokine signaling 5 OS=Mus musculus OX=10090 GN=Socs5 PE=1 SV=2 && PF00017:SH2 domain|PF12610:Suppressor of cytokine signalling|PF07525:SOCS box	-
127496895	54.824	56.8447	97.6302	25.6612	9.04654	17.492	69.7663	17.3999	2.00042	0.000554585	0.0220133	LOC127496895	NC_067235.1	24809022	24834290	-	4179	protein_coding	erythrocyte membrane protein band 4.1 like 4B%2C transcript variant X1 && sp|Q9H329|E41LB_HUMAN Band 4.1-like protein 4B OS=Homo sapiens OX=9606 GN=EPB41L4B PE=2 SV=2 && PF00373:FERM central domain|PF08736:FERM adjacent (FA)|PF09380:FERM C-terminal PH-like domain|PF09379:FERM N-terminal domain	-
127504369	731.817	838.201	532.361	403.095	438.757	422.723	700.793	421.525	0.733061	0.000564089	0.0223397	LOC127504369	NC_067240.1	18551999	18590885	-	3390	protein_coding	stromal interaction molecule 1b%2C transcript variant X1 && sp|P70302|STIM1_MOUSE Stromal interaction molecule 1 OS=Mus musculus OX=10090 GN=Stim1 PE=1 SV=2 && PF00536:SAM domain (Sterile alpha motif)|PF16533:STIM1 Orai1-activating region	-
127508039	429.454	709.009	838.146	367.811	390.132	339.15	658.87	365.698	0.848991	0.000569145	0.022489	LOC127508039	NC_067222.1	25860694	25870363	+	2092	protein_coding	outer dynein arm docking complex subunit 4 && sp|Q7ZU45|ODAD4_DANRE Outer dynein arm-docking complex subunit 4 OS=Danio rerio OX=7955 GN=odad4 PE=2 SV=2 && PF13424:Tetratricopeptide repeat	-
127514805	259.999	247.016	305.785	143.275	160.576	132.162	270.933	145.338	0.899753	0.000571853	0.022509	zgc_112023	NC_067225.1	7788553	7800001	+	5684	protein_coding	PI-PLC X domain-containing protein 1%2C transcript variant X2 && sp|Q567I4|PLCX1_DANRE PI-PLC X domain-containing protein 1 OS=Danio rerio OX=7955 GN=plcxd1 PE=2 SV=1 && PF13639:Ring finger domain	-
127496779	1094.82	1666.07	1350.24	798.705	996.251	797.829	1370.38	864.262	0.664818	0.000572853	0.022509	si_dkey-79d12.5	NC_067235.1	25714129	25719511	+	2479	protein_coding	maternal B9.15 protein && sp|A4UTQ2|BTG3_PIG Protein BTG3 OS=Sus scrofa OX=9823 GN=BTG3 PE=2 SV=1 && PF07742:BTG family	-
127498526	863.893	569.481	396.047	348.565	286.097	333.32	609.807	322.66	0.918751	0.00057372	0.022509	LOC127498526	NC_067236.1	6674075	6784577	-	8377	protein_coding	solute carrier family 8 member 1b%2C transcript variant X5 && sp|P32418|NAC1_HUMAN Sodium/calcium exchanger 1 OS=Homo sapiens OX=9606 GN=SLC8A1 PE=1 SV=3 && PF16494:C-terminal extension of sodium/calcium exchanger domain|PF01699:Sodium/calcium exchanger protein|PF03160:Calx-beta domain	-
127520035	555.716	485.764	443.02	743.106	850.375	723.974	494.833	772.485	-0.641746	0.000574807	0.022509	LOC127520035	NC_067229.1	36524996	36554258	+	8962	protein_coding	EH domain binding protein 1-like 1b%2C transcript variant X1 && sp|Q8N3D4|EH1L1_HUMAN EH domain-binding protein 1-like protein 1 OS=Homo sapiens OX=9606 GN=EHBP1L1 PE=1 SV=2 && PF12130:Bivalent Mical/EHBP Rab binding domain|PF10358:N-terminal C2 in EEIG1 and EHBP1 proteins|PF00307:Calponin homology (CH) domain	-
127505811	532.457	425.819	510.256	282.273	214.855	340.122	489.511	279.084	0.809715	0.000580976	0.0226997	LOC127505811	NC_067242.1	18599926	18610734	-	3740	protein_coding	zinc finger protein X-linked%2C transcript variant X1 && sp|Q95LI3|ZFY_BOVIN Zinc finger Y-chromosomal protein OS=Bos taurus OX=9913 GN=ZFY PE=2 SV=1 && PF04704:Zfx / Zfy transcription activation region|PF13909:C2H2-type zinc-finger domain|PF00096:Zinc finger, C2H2 type	zf-C2H2
127523570	1342.36	875.409	798.542	1501.18	1542.44	1896.91	1005.44	1646.84	-0.711367	0.000585281	0.0228168	LOC127523570	NC_067231.1	19593680	19643836	-	8439	protein_coding	dynamin binding protein%2C transcript variant X1 && sp|E7F1U2|DNMBP_DANRE Dynamin-binding protein OS=Danio rerio OX=7955 GN=dnmbp PE=2 SV=1 && PF14604:Variant SH3 domain|PF00621:RhoGEF domain|PF03114:BAR domain|PF07653:Variant SH3 domain	-
127509222	6359.58	10841.8	10711.7	5949.12	6566.66	5131.96	9304.37	5882.58	0.661428	0.000587922	0.0228284	LOC127509222	NC_067222.1	29538170	29540023	+	893	protein_coding	ferritin%2C middle subunit-like && sp|P49947|FRIM_SALSA Ferritin, middle subunit OS=Salmo salar OX=8030 PE=2 SV=1 && PF00210:Ferritin-like domain	-
127507762	2826.76	2995.2	2968.51	4056.61	4173.85	3782.16	2930.16	4004.21	-0.450536	0.000588441	0.0228284	LOC127507762	NC_067243.1	11108540	11143010	+	3031	protein_coding	septin 15%2C transcript variant X1 && sp|Q6Q137|SEPT7_BOVIN Septin-7 OS=Bos taurus OX=9913 GN=SEPTIN7 PE=2 SV=2 && PF00735:Septin	-
127505978	34.0573	34.1068	61.7097	8.55374	1.13082	9.71778	43.2913	6.46744	2.72902	0.000589499	0.0228284	LOC127505978	NC_067242.1	9021811	9039429	-	4324	protein_coding	protein-L-isoaspartate (D-aspartate) O-methyltransferase domain containing 1%2C transcript variant X1 && sp|Q5ZMR3|PCMD1_CHICK Protein-L-isoaspartate O-methyltransferase domain-containing protein 1 OS=Gallus gallus OX=9031 GN=PCMTD1 PE=2 SV=1 && PF01135:Protein-L-isoaspartate(D-aspartate) O-methyltransferase (PCMT)	-
127524777	6386.99	4750.15	5260.98	8081.14	7895.37	7326.23	5466.04	7767.58	-0.506776	0.000594582	0.0229743	LOC127524777	NC_067232.1	4087212	4104023	-	3274	protein_coding	calpain 2%2C (m/II) large subunit a && sp|P17655|CAN2_HUMAN Calpain-2 catalytic subunit OS=Homo sapiens OX=9606 GN=CAPN2 PE=1 SV=6 && PF00648:Calpain family cysteine protease|PF13833:EF-hand domain pair|PF01067:Calpain large subunit, domain III	-
127505870	960.25	627.359	756.174	533.539	428.58	461.594	781.261	474.571	0.719922	0.00060055	0.0231537	LOC127505870	NC_067242.1	9719448	9753518	+	7189	protein_coding	nuclear receptor binding protein 2b && sp|Q9NSY0|NRBP2_HUMAN Nuclear receptor-binding protein 2 OS=Homo sapiens OX=9606 GN=NRBP2 PE=1 SV=2 && PF07714:Protein tyrosine kinase	-
127505314	58.1466	43.4087	60.7886	6.4153	14.7006	15.5484	54.1147	12.2215	2.1458	0.00060455	0.0231681	LOC127505314	NC_067241.1	11579984	11589088	-	2197	protein_coding	F-box protein 25%2C transcript variant X1 && sp|Q8TCJ0|FBX25_HUMAN F-box only protein 25 OS=Homo sapiens OX=9606 GN=FBXO25 PE=1 SV=3 && -	-
127500572	1224.4	1132.76	1283.93	1767.42	1796.87	1621.9	1213.7	1728.73	-0.509949	0.000604855	0.0231681	LOC127500572	NC_067238.1	919308	926420	+	2060	protein_coding	chromatin target of PRMT1a%2C transcript variant X2 && sp|Q9Y3Y2|CHTOP_HUMAN Chromatin target of PRMT1 protein OS=Homo sapiens OX=9606 GN=CHTOP PE=1 SV=2 && PF13865:C-terminal duplication domain of Friend of PRMT1	-
127519087	291.564	273.888	349.995	601.969	476.074	461.594	305.149	513.213	-0.749562	0.000604905	0.0231681	LOC127519087	NC_067228.1	11708373	11740935	-	2538	protein_coding	LY6/PLAUR domain containing 6%2C transcript variant X2 && sp|Q66IA6|LYPD6_DANRE Ly6/PLAUR domain-containing protein 6 OS=Danio rerio OX=7955 GN=lypd6 PE=1 SV=1 && PF16975:Ly6/PLAUR domain-containing protein 6, Lypd6	-
127512511	263.321	505.401	282.759	113.337	165.099	211.848	350.494	163.428	1.09826	0.000606462	0.0231769	LOC127512511	NC_067224.1	24112161	24117178	-	2674	protein_coding	FIC domain protein adenylyltransferase && sp|Q6ZM51|FICD_DANRE Protein adenylyltransferase FICD OS=Danio rerio OX=7955 GN=ficd PE=2 SV=1 && PF02661:Fic/DOC family	-
127503749	1658.01	1436.62	1621.95	2459.2	2154.21	2107.79	1572.19	2240.4	-0.510652	0.000614865	0.0234468	LOC127503749	NC_067240.1	4376104	4386079	-	2335	protein_coding	cyclin I && sp|Q9Z2V9|CCNI_MOUSE Cyclin-I OS=Mus musculus OX=10090 GN=Ccni PE=2 SV=4 && PF00134:Cyclin, N-terminal domain	-
127514008	751.753	752.417	672.359	936.634	1196.41	1151.56	725.51	1094.87	-0.5937	0.000618676	0.0235407	LOC127514008	NC_067225.1	9869322	9884776	-	2138	protein_coding	transmembrane BAX inhibitor motif containing 1a%2C transcript variant X2 && sp|Q8BJZ3|LFG3_MOUSE Protein lifeguard 3 OS=Mus musculus OX=10090 GN=Tmbim1 PE=1 SV=1 && PF01027:Inhibitor of apoptosis-promoting Bax1	-
127521331	1.66133	73.3814	1.84208	0	0	0.971778	25.6283	0.323926	6.07872	0.000626581	0.0237896	LOC127521331	NC_067229.1	490695	535353	+	10862	protein_coding	cadherin%2C EGF LAG seven-pass G-type receptor 2 && sp|Q9R0M0|CELR2_MOUSE Cadherin EGF LAG seven-pass G-type receptor 2 OS=Mus musculus OX=10090 GN=Celsr2 PE=1 SV=3 && PF00028:Cadherin domain|PF00053:Laminin EGF domain|PF00002:7 transmembrane receptor (Secretin family)|PF02210:Laminin G domain|PF01825:GPCR proteolysis site, GPS, motif|PF00008:EGF-like domain|PF16489:GPCR-Autoproteolysis INducing …	-
127505441	2801.01	2633.46	2694.04	2049.69	2013.99	1524.72	2709.5	1862.8	0.540941	0.000631719	0.0239327	LOC127505441	NC_067241.1	12194529	12242474	-	3653	protein_coding	SPRY domain containing 3%2C transcript variant X1 && sp|Q8NCJ5|SPRY3_HUMAN SPRY domain-containing protein 3 OS=Homo sapiens OX=9606 GN=SPRYD3 PE=1 SV=2 && PF00622:SPRY domain	-
127509790	58.1466	31.0062	34.0785	135.791	83.6805	125.359	41.0771	114.943	-1.47999	0.000634507	0.0239863	LOC127509790	NC_067222.1	6228879	6236510	-	2518	protein_coding	solute carrier family 25 member 38a && sp|Q08CI8|S238A_DANRE Mitochondrial glycine transporter A OS=Danio rerio OX=7955 GN=slc25a38a PE=2 SV=2 && PF00153:Mitochondrial carrier protein	-
127506091	677.824	506.435	454.073	912.042	780.264	953.314	546.11	881.873	-0.69077	0.000643116	0.0242592	LOC127506091	NC_067221.1	5928750	5970355	+	7356	protein_coding	myosin IXb%2C transcript variant X1 && sp|Q13459|MYO9B_HUMAN Unconventional myosin-IXb OS=Homo sapiens OX=9606 GN=MYO9B PE=1 SV=3 && PF00788:Ras association (RalGDS/AF-6) domain|PF00620:RhoGAP domain|PF00063:Myosin head (motor domain)	-
127512320	676.993	885.744	708.28	467.248	473.813	508.24	757.006	483.1	0.64703	0.000646611	0.0243385	LOC127512320	NC_067224.1	6044840	6055085	-	3779	protein_coding	ORAI calcium release-activated calcium modulator 2 && sp|Q6NZI6|ORAI2_XENLA Protein orai-2 OS=Xenopus laevis OX=8355 GN=orai2 PE=2 SV=1 && PF07856:Mediator of CRAC channel activity	-
127503163	21015	19059.5	21969.6	30207.5	29003.2	25540.3	20681.4	28250.3	-0.449902	0.000656999	0.0246763	LOC127503163	NC_067240.1	20852443	20863799	+	2166	protein_coding	aldolase C%2C fructose-bisphosphate%2C b && sp|P53448|ALDOC_CARAU Fructose-bisphosphate aldolase C OS=Carassius auratus OX=7957 GN=aldoc PE=2 SV=2 && PF00274:Fructose-bisphosphate aldolase class-I	-
127494636	707.728	468.194	471.572	267.304	295.144	371.219	549.165	311.222	0.819408	0.000659241	0.0247074	LOC127494636	NC_067233.1	4225827	4295396	+	5497	protein_coding	glycine receptor%2C alpha 1%2C transcript variant X1 && sp|O93430|GLRA1_DANRE Glycine receptor subunit alphaZ1 OS=Danio rerio OX=7955 GN=glra1 PE=1 SV=1 && PF02932:Neurotransmitter-gated ion-channel transmembrane region|PF02931:Neurotransmitter-gated ion-channel ligand binding domain	-
127515874	888.813	856.805	901.698	1355.77	1251.82	1203.06	882.439	1270.21	-0.525287	0.000677633	0.025321	LOC127515874	NC_067226.1	24597595	24603124	+	2843	lncRNA	uncharacterized LOC127515874 && - && PF14719:Phosphotyrosine interaction domain (PTB/PID)	-
127494735	7.476	34.1068	2.76312	0	0	0	14.782	0	6.24664	0.000678513	0.025321	LOC127494735	NC_067233.1	30364710	30368008	+	3299	protein_coding	potassium channel tetramerisation domain containing 12b && sp|Q96CX2|KCD12_HUMAN BTB/POZ domain-containing protein KCTD12 OS=Homo sapiens OX=9606 GN=KCTD12 PE=1 SV=1 && PF02214:BTB/POZ domain	-
127512510	1511.81	1280.56	1478.27	2240.01	1859.06	2034.9	1423.55	2044.66	-0.52211	0.000699663	0.0260546	LOC127512510	NC_067224.1	24017631	24069738	+	4089	protein_coding	coronin%2C actin binding protein%2C 1Ca%2C transcript variant X2 && sp|B0R0D7|COR1C_DANRE Coronin-1C-A OS=Danio rerio OX=7955 GN=coro1ca PE=2 SV=1 && PF08953:Domain of unknown function (DUF1899)|PF16300:Type of WD40 repeat	-
127513253	172.779	217.043	195.26	375.295	317.76	328.461	195.027	340.505	-0.805388	0.000703826	0.0261539	LOC127513253	NC_067224.1	37745883	37768877	+	3960	protein_coding	cytosolic arginine sensor for mTORC1 subunit 1 && sp|Q8WTX7|CAST1_HUMAN Cytosolic arginine sensor for mTORC1 subunit 1 OS=Homo sapiens OX=9606 GN=CASTOR1 PE=1 SV=1 && PF13840:ACT domain|PF18700:Cytosolic arginine sensor for mTORC1 subunit 1 N-terminal domain	-
127521489	163.641	153.997	127.104	65.2222	67.8491	68.0244	148.247	67.0319	1.14524	0.000706283	0.0261805	LOC127521489	NC_067229.1	7392098	7403357	+	3643	protein_coding	muscle RAS oncogene homolog b && sp|O14807|RASM_HUMAN Ras-related protein M-Ras OS=Homo sapiens OX=9606 GN=MRAS PE=1 SV=2 && PF00071:Ras family	-
127513389	42.364	41.3416	88.4198	196.736	123.259	132.162	57.3751	150.719	-1.39287	0.00070754	0.0261805	LOC127513389	NC_067224.1	37503691	37614850	+	5606	protein_coding	kinase suppressor of ras 2%2C transcript variant X1 && sp|Q6VAB6|KSR2_HUMAN Kinase suppressor of Ras 2 OS=Homo sapiens OX=9606 GN=KSR2 PE=1 SV=2 && PF13543:SAM like domain present in kinase suppressor RAS 1|PF07714:Protein tyrosine kinase	-
127523854	285.749	524.005	504.73	201.013	262.35	234.198	438.161	232.52	0.913233	0.00071661	0.026427	LOC127523854	NC_067221.1	5395701	5402540	+	4049	protein_coding	RING finger protein 212B-like && sp|Q5RBV9|R212B_PONAB RING finger protein 212B OS=Pongo abelii OX=9601 GN=RNF212B PE=2 SV=1 && -	-
127519049	1631.43	1435.59	1271.96	848.958	867.337	1129.21	1446.32	948.5	0.608336	0.000717229	0.026427	LOC127519049	NC_067228.1	8589620	8637922	+	7681	protein_coding	glutaminase b%2C transcript variant X1 && sp|P13264|GLSK_RAT Glutaminase kidney isoform, mitochondrial OS=Rattus norvegicus OX=10116 GN=Gls PE=1 SV=2 && PF17959:EF-hand domain|PF04960:Glutaminase|PF12796:Ankyrin repeats (3 copies)	-
127496343	13.2907	67.1801	39.6047	0	3.39245	8.746	40.0252	4.04615	3.28503	0.000722547	0.0265669	LOC127496343	NC_067221.1	42018514	42026110	-	2280	protein_coding	inositol-3-phosphate synthase 1-A-like && sp|Q7ZXY0|INO1A_XENLA Inositol-3-phosphate synthase 1-A OS=Xenopus laevis OX=8355 GN=isyna1-a PE=2 SV=1 && PF07994:Myo-inositol-1-phosphate synthase|PF01658:Myo-inositol-1-phosphate synthase	-
127502234	580.636	593.252	443.941	303.658	240.864	384.824	539.276	309.782	0.798271	0.000745345	0.0273476	LOC127502234	NC_067239.1	1063476	1073349	-	2458	protein_coding	solute carrier family 35 member A1 && sp|Q61420|S35A1_MOUSE CMP-sialic acid transporter OS=Mus musculus OX=10090 GN=Slc35a1 PE=1 SV=2 && PF04142:Nucleotide-sugar transporter	-
127518293	1583.25	1310.53	1113.54	1858.3	1930.31	2185.53	1335.77	1991.38	-0.575903	0.000759388	0.0278044	LOC127518293	NC_067228.1	4919440	5191958	+	10668	protein_coding	tensin 1b%2C transcript variant X1 && sp|Q9GLM4|TENS1_BOVIN Tensin-1 OS=Bos taurus OX=9913 GN=TNS1 PE=2 SV=1 && PF10409:C2 domain of PTEN tumour-suppressor protein|PF08416:Phosphotyrosine-binding domain|PF00017:SH2 domain	-
127512784	78.0826	71.3143	96.7092	35.2842	26.0088	17.492	82.0354	26.2617	1.64685	0.000771161	0.0281764	LOC127512784	NC_067220.1	9470295	9486767	-	4285	protein_coding	SLIT and NTRK-like family%2C member 6 && sp|Q9H5Y7|SLIK6_HUMAN SLIT and NTRK-like protein 6 OS=Homo sapiens OX=9606 GN=SLITRK6 PE=2 SV=3 && PF13855:Leucine rich repeat	-
127497749	1152.13	1082.12	1070.25	642.599	590.287	884.318	1101.5	705.735	0.641484	0.000778922	0.0283003	LOC127497749	NC_067235.1	14428698	14457754	+	10154	protein_coding	histone-lysine N-methyltransferase ASH1L-like%2C transcript variant X1 && sp|Q9NR48|ASH1L_HUMAN Histone-lysine N-methyltransferase ASH1L OS=Homo sapiens OX=9606 GN=ASH1L PE=1 SV=2 && PF00439:Bromodomain	-
127497383	987.662	549.843	618.939	1106.64	1113.86	1413.94	718.815	1211.48	-0.752202	0.000780146	0.0283003	LOC127497383	NC_067235.1	19416569	19446449	-	2870	protein_coding	transforming growth factor beta receptor 2b%2C transcript variant X1 && sp|Q90999|TGFR2_CHICK TGF-beta receptor type-2 OS=Gallus gallus OX=9031 GN=TGFBR2 PE=1 SV=1 && PF07714:Protein tyrosine kinase|PF08917:Transforming growth factor beta receptor 2 ectodomain	-
127512818	185.239	99.2199	151.051	49.184	65.5874	65.1091	145.17	59.9602	1.27749	0.000780433	0.0283003	LOC127512818	NC_067220.1	12112579	12128458	-	4771	protein_coding	endoplasmic reticulum to nucleus signaling 2%2C transcript variant X1 && sp|O75460|ERN1_HUMAN Serine/threonine-protein kinase/endoribonuclease IRE1 OS=Homo sapiens OX=9606 GN=ERN1 PE=1 SV=2 && PF00069:Protein kinase domain|PF06479:Ribonuclease 2-5A	-
127523480	304.854	370.007	373.021	555.993	679.622	487.832	349.294	574.482	-0.717903	0.000781032	0.0283003	LOC127523480	NC_067231.1	7518085	7524760	+	1299	protein_coding	DnaJ (Hsp40) homolog%2C subfamily C%2C member 9 && sp|Q91WN1|DNJC9_MOUSE DnaJ homolog subfamily C member 9 OS=Mus musculus OX=10090 GN=Dnajc9 PE=1 SV=2 && PF00226:DnaJ domain	-
127504825	1295.01	1305.36	1414.72	1842.26	2123.68	1751.14	1338.36	1905.69	-0.509623	0.000789051	0.0285316	LOC127504825	NC_067241.1	19338931	19345569	+	2053	protein_coding	spermidine synthase && sp|Q64674|SPEE_MOUSE Spermidine synthase OS=Mus musculus OX=10090 GN=Srm PE=1 SV=1 && PF17284:Spermidine synthase tetramerisation domain|PF01564:Spermine/spermidine synthase domain	-
127497966	1824.97	1704.31	1603.53	1022.17	1327.58	1181.68	1710.94	1177.14	0.539755	0.000817406	0.0294958	LOC127497966	NC_067235.1	7256284	7260898	-	4615	protein_coding	SRY-box transcription factor 4b && sp|Q06831|SOX4_MOUSE Transcription factor SOX-4 OS=Mus musculus OX=10090 GN=Sox4 PE=1 SV=2 && PF00505:HMG (high mobility group) box	HMG
127514231	1555.01	1612.32	1632.08	1192.18	1139.86	1088.39	1599.8	1140.14	0.488731	0.000834832	0.0300626	LOC127514231	NC_067225.1	2258418	2277248	+	3456	protein_coding	kelch-like ECH-associated protein 1b%2C transcript variant X1 && sp|A0A2R8Q1W5|KEP1B_DANRE Kelch-like ECH-associated protein 1B OS=Danio rerio OX=7955 GN=keap1b PE=1 SV=1 && PF00651:BTB/POZ domain|PF07707:BTB And C-terminal Kelch|PF01344:Kelch motif	ZBTB
novel.313	4.984	0	2.76312	35.2842	12.439	39.8429	2.58237	29.1887	-3.46296	0.000845628	0.0303874	-	NC_067226.1	35660886	35662264	-	1379	-	- && - && -	-
127500013	1290.02	1561.68	1714.98	1114.12	998.512	986.354	1522.23	1033	0.559137	0.000847332	0.0303874	LOC127500013	NC_067237.1	3930693	3939745	+	2341	protein_coding	phosphate cytidylyltransferase 1A%2C choline b && sp|P49586|PCY1A_MOUSE Choline-phosphate cytidylyltransferase A OS=Mus musculus OX=10090 GN=Pcyt1a PE=1 SV=1 && PF01467:Cytidylyltransferase-like	-
127509161	905.426	865.073	727.622	599.831	545.054	477.143	832.707	540.676	0.623545	0.000854696	0.0305887	LOC127509161	NC_067222.1	39126766	39205272	+	7680	protein_coding	KN motif and ankyrin repeat domains 2%2C transcript variant X1 && sp|X1WE18|KANK2_DANRE KN motif and ankyrin repeat domain-containing protein 2 OS=Danio rerio OX=7955 GN=kank2 PE=3 SV=1 && PF13857:Ankyrin repeats (many copies)|PF12075:KN motif	-
127519337	1349.83	1382.88	1365.9	1027.52	981.55	818.237	1366.2	942.435	0.536078	0.000876514	0.0313053	LOC127519337	NC_067228.1	26508665	26522262	+	3692	protein_coding	NAD(P)HX dehydratase%2C transcript variant X1 && sp|F1Q575|NNRD_DANRE ATP-dependent (S)-NAD(P)H-hydrate dehydratase OS=Danio rerio OX=7955 GN=naxd PE=3 SV=1 && PF13837:Myb/SANT-like DNA-binding domain|PF01256:Carbohydrate kinase	-
127496943	668.686	954.991	965.25	473.663	601.595	540.308	862.976	538.522	0.679906	0.000878724	0.0313202	LOC127496943	NC_067235.1	27382319	27392130	-	2053	protein_coding	CKLF-like MARVEL transmembrane domain containing 6 && sp|Q9CZ69|CKLF6_MOUSE CKLF-like MARVEL transmembrane domain-containing protein 6 OS=Mus musculus OX=10090 GN=Cmtm6 PE=1 SV=1 && PF01284:Membrane-associating domain	-
127511023	593.926	612.889	471.572	963.365	784.788	841.559	559.463	863.237	-0.625953	0.000889527	0.0316407	si_dkey-97m3.1	NC_067223.1	14597664	14635242	-	4392	protein_coding	fatty acyl-CoA reductase 1%2C transcript variant X1 && sp|Q7ZXF5|FACR1_XENLA Fatty acyl-CoA reductase 1 OS=Xenopus laevis OX=8355 GN=far1 PE=2 SV=1 && PF07993:Male sterility protein|PF03015:Male sterility protein	-
127524610	480.956	241.848	271.707	625.492	588.025	587.925	331.504	600.481	-0.854944	0.00089586	0.0318012	LOC127524610	NC_067232.1	6583485	6826722	+	18943	protein_coding	attractin-like 1a%2C transcript variant X5 && sp|Q6A051|ATRN1_MOUSE Attractin-like protein 1 OS=Mus musculus OX=10090 GN=Atrnl1 PE=1 SV=2 && -	-
127514353	291.564	265.62	268.944	406.302	504.345	437.3	275.376	449.316	-0.705499	0.000905099	0.032064	LOC127514353	NC_067225.1	19096716	19103714	+	2351	protein_coding	leucine rich repeat containing 40 && sp|Q7SXW3|LRC40_DANRE Leucine-rich repeat-containing protein 40 OS=Danio rerio OX=7955 GN=lrrc40 PE=2 SV=1 && PF13855:Leucine rich repeat	-
127501177	1481.91	1436.62	1491.16	2015.47	2128.2	1946.47	1469.9	2030.05	-0.465606	0.000908424	0.0320905	LOC127501177	NC_067221.1	6672088	6681490	-	2614	protein_coding	p21 protein (Cdc42/Rac)-activated kinase 2a && sp|Q64303|PAK2_RAT Serine/threonine-protein kinase PAK 2 OS=Rattus norvegicus OX=10116 GN=Pak2 PE=1 SV=1 && -	-
127520139	461.02	451.657	483.546	835.058	612.903	723.974	465.408	723.979	-0.637596	0.000910094	0.0320905	LOC127520139	NC_067229.1	8089875	8106890	+	2506	protein_coding	calpain 2%2C (m/II) large subunit b%2C transcript variant X1 && sp|P17655|CAN2_HUMAN Calpain-2 catalytic subunit OS=Homo sapiens OX=9606 GN=CAPN2 PE=1 SV=6 && PF13833:EF-hand domain pair|PF01067:Calpain large subunit, domain III|PF00648:Calpain family cysteine protease	-
127522307	605.556	586.017	554.466	255.543	251.042	465.481	582.013	324.022	0.843245	0.000911358	0.0320905	LOC127522307	NC_067230.1	28976309	29000741	-	3854	protein_coding	tumor necrosis factor receptor superfamily%2C member 1B%2C transcript variant X1 && - && PF00020:TNFR/NGFR cysteine-rich region	-
127499639	716.865	809.262	748.805	527.124	456.85	522.816	758.311	502.264	0.593608	0.000923738	0.0324609	LOC127499639	NC_067237.1	21532521	21568650	-	4705	protein_coding	RAN binding protein 10%2C transcript variant X1 && sp|Q1LUS8|RBP10_DANRE Ran-binding protein 10 OS=Danio rerio OX=7955 GN=ranbp10 PE=3 SV=1 && PF00622:SPRY domain|PF10607:CTLH/CRA C-terminal to LisH motif domain	-
127498756	93.0346	274.922	113.288	34.2149	47.4944	80.6575	160.415	54.1223	1.56225	0.000926131	0.0324797	LOC127498756	NC_067236.1	1126062	1134829	-	3787	protein_coding	ectonucleotide pyrophosphatase/phosphodiesterase 4 && sp|Q566N0|ENPP4_DANRE Bis(5'-adenosyl)-triphosphatase enpp4 OS=Danio rerio OX=7955 GN=enpp4 PE=2 SV=1 && PF01663:Type I phosphodiesterase / nucleotide pyrophosphatase	-
127503602	352.202	318.33	336.18	504.67	487.383	614.163	335.571	535.405	-0.674135	0.000935395	0.0327388	LOC127503602	NC_067240.1	21648970	21656086	-	4465	protein_coding	transmembrane gamma-carboxyglutamic acid protein 3%2C transcript variant X1 && sp|Q6PAQ9|TMG3_MOUSE Transmembrane gamma-carboxyglutamic acid protein 3 OS=Mus musculus OX=10090 GN=Prrg3 PE=2 SV=2 && PF00594:Vitamin K-dependent carboxylation/gamma-carboxyglutamic (GLA) domain	-
127511438	917.055	750.35	582.097	449.071	330.199	533.506	749.834	437.592	0.776321	0.000938668	0.0327636	LOC127511438	NC_067220.1	37630569	37706081	+	8204	protein_coding	ATPase phospholipid transporting 11A%2C transcript variant X1 && sp|P98196|AT11A_HUMAN Phospholipid-transporting ATPase IH OS=Homo sapiens OX=9606 GN=ATP11A PE=1 SV=3 && -	-
127497127	39.0413	2.06708	3.68416	0	0	0	14.9309	0	6.27016	0.000939855	0.0327636	LOC127497127	NC_067235.1	8754297	8892428	-	16238	protein_coding	dynein%2C axonemal%2C heavy chain 5 && sp|Q8TE73|DYH5_HUMAN Dynein axonemal heavy chain 5 OS=Homo sapiens OX=9606 GN=DNAH5 PE=1 SV=3 && PF18198:Dynein heavy chain AAA lid domain|PF17857:AAA+ lid domain|PF12780:P-loop containing dynein motor region D4|PF18199:Dynein heavy chain C-terminal domain|PF12781:ATP-binding dynein motor region|PF08385:Dynein heavy chain, N-terminal region 1|PF12775:P-loop …	-
127523629	242.555	182.937	209.997	344.288	310.975	498.522	211.829	384.595	-0.860197	0.000944449	0.0328582	LOC127523629	NC_067231.1	24186093	24193383	-	3063	protein_coding	tektin 3 && sp|Q9BXF9|TEKT3_HUMAN Tektin-3 OS=Homo sapiens OX=9606 GN=TEKT3 PE=1 SV=1 && PF03148:Tektin family	-
127500279	2295.13	1729.11	1611.82	1045.69	1047.14	1498.48	1878.69	1197.1	0.649983	0.000947935	0.0329139	LOC127500279	NC_067237.1	4921535	5009926	+	4287	protein_coding	amyloid beta (A4) precursor-like protein 2%2C transcript variant X1 && sp|P15943|APLP2_RAT Amyloid-like protein 2 OS=Rattus norvegicus OX=10116 GN=Aplp2 PE=1 SV=2 && PF12924:Copper-binding of amyloid precursor, CuBD|PF10515:Beta-amyloid precursor protein C-terminus|PF00014:Kunitz/Bovine pancreatic trypsin inhibitor domain|PF12925:E2 domain of amyloid precursor protein|PF02177:Amyloid A4 N-termina…	-
127523408	1502.68	1079.02	1341.03	903.488	784.788	921.245	1307.58	869.84	0.588327	0.000975453	0.0338022	LOC127523408	NC_067231.1	5806675	5911259	+	5565	protein_coding	BicC family RNA binding protein 1b%2C transcript variant X1 && sp|Q9H694|BICC1_HUMAN Protein bicaudal C homolog 1 OS=Homo sapiens OX=9606 GN=BICC1 PE=1 SV=2 && PF00013:KH domain|PF00536:SAM domain (Sterile alpha motif)	-
127519076	461.02	254.251	311.311	627.63	517.915	646.232	342.194	597.259	-0.801891	0.000986623	0.0341215	LOC127519076	NC_067228.1	18273899	18305993	-	3205	protein_coding	VANGL planar cell polarity protein 1%2C transcript variant X4 && sp|Q80Z96|VANG1_MOUSE Vang-like protein 1 OS=Mus musculus OX=10090 GN=Vangl1 PE=1 SV=2 && PF06638:Strabismus protein	-
127507503	297.378	272.855	323.285	446.933	507.737	475.199	297.839	476.623	-0.677692	0.000993158	0.0342686	zgc_172145	NC_067243.1	23178138	23184365	+	2097	protein_coding	Ferritin light chain%2C oocyte isoform-like && - && PF00210:Ferritin-like domain	-
127502800	2989.57	2715.11	2402.07	1993.02	1632.9	2033.93	2702.25	1886.62	0.518225	0.000994799	0.0342686	LOC127502800	NC_067239.1	22244063	22282563	-	3749	protein_coding	activating transcription factor 6 && sp|F6VAN0|ATF6A_MOUSE Cyclic AMP-dependent transcription factor ATF-6 alpha OS=Mus musculus OX=10090 GN=Atf6 PE=1 SV=2 && PF00170:bZIP transcription factor	TF_bZIP
127511046	3497.94	4728.45	3738.5	2645.24	2717.36	3013.48	3988.29	2792.03	0.514147	0.00100278	0.0344755	LOC127511046	NC_067223.1	713099	760745	+	6201	protein_coding	sodium- and chloride-dependent GABA transporter 2-like%2C transcript variant X1 && sp|P31649|S6A13_MOUSE Sodium- and chloride-dependent GABA transporter 2 OS=Mus musculus OX=10090 GN=Slc6a13 PE=1 SV=1 && PF00209:Sodium:neurotransmitter symporter family	-
127494537	1368.11	1053.18	1397.22	1839.05	1976.67	1744.34	1272.83	1853.35	-0.541461	0.00100813	0.0345416	LOC127494537	NC_067233.1	9717591	9723567	+	2955	protein_coding	RNA binding motif protein X-linked%2C transcript variant X1 && sp|Q7ZWA3|RBMX_DANRE RNA-binding motif protein, X chromosome OS=Danio rerio OX=7955 GN=rbmx PE=2 SV=1 && PF08081:RBM1CTR (NUC064) family|PF00076:RNA recognition motif. (a.k.a. RRM, RBD, or RNP domain)	-
127522761	348.88	464.06	439.336	228.812	295.144	180.751	417.425	234.902	0.830418	0.0010092	0.0345416	LOC127522761	NC_067221.1	41077655	41086554	+	2640	protein_coding	pyroglutamyl-peptidase I%2C transcript variant X1 && sp|Q76IC5|PGPI_RAT Pyroglutamyl-peptidase 1 OS=Rattus norvegicus OX=10116 GN=Pgpep1 PE=1 SV=1 && PF01470:Pyroglutamyl peptidase	-
127494757	94.6959	143.662	41.4468	27.7996	18.0931	34.984	93.2683	26.9589	1.78522	0.00101214	0.0345416	LOC127494757	NC_067233.1	6710395	6750368	-	15048	protein_coding	FAT atypical cadherin 1b && sp|Q14517|FAT1_HUMAN Protocadherin Fat 1 OS=Homo sapiens OX=9606 GN=FAT1 PE=1 SV=2 && PF00028:Cadherin domain|PF00008:EGF-like domain|PF02210:Laminin G domain|PF07645:Calcium-binding EGF domain	-
127523676	0	0	1.84208	18.1767	29.4013	9.71778	0.614027	19.0986	-4.95411	0.00101261	0.0345416	LOC127523676	NC_067231.1	5999620	6008927	-	2859	protein_coding	solute carrier family 16 member 9b%2C transcript variant X1 && sp|Q7TM99|MOT9_MOUSE Monocarboxylate transporter 9 OS=Mus musculus OX=10090 GN=Slc16a9 PE=2 SV=1 && PF07690:Major Facilitator Superfamily	-
127522314	107.156	57.8783	75.5253	173.213	135.698	241.973	80.1865	183.628	-1.19293	0.00101723	0.0346313	LOC127522314	NC_067230.1	12246086	12269512	+	3091	protein_coding	integrin%2C beta 6 && sp|Q1RPR6|ITB6_PIG Integrin beta-6 OS=Sus scrofa OX=9823 GN=ITGB6 PE=2 SV=1 && PF18372:Integrin beta epidermal growth factor like domain 1|PF00362:Integrin beta chain VWA domain|PF08725:Integrin beta cytoplasmic domain|PF17205:Integrin plexin domain	-
127507004	2193.79	3736.25	3208.9	2029.37	2097.67	1824.03	3046.31	1983.69	0.618671	0.00101982	0.0346521	LOC127507004	NC_067243.1	18864255	18870293	+	1951	protein_coding	DnaJ heat shock protein family (Hsp40) member A%2C transcript variant X1 && sp|Q9JMC3|DNJA4_MOUSE DnaJ homolog subfamily A member 4 OS=Mus musculus OX=10090 GN=Dnaja4 PE=1 SV=1 && PF01556:DnaJ C terminal domain|PF00226:DnaJ domain|PF00684:DnaJ central domain	-
127523353	223.449	205.675	186.971	349.634	340.376	345.953	205.365	345.321	-0.749306	0.00103768	0.0351601	LOC127523353	NC_067231.1	21971494	21978512	-	3035	protein_coding	solute carrier family 16 member 3b%2C transcript variant X1 && sp|P57788|MOT4_CHICK Monocarboxylate transporter 4 OS=Gallus gallus OX=9031 GN=SLC16A3 PE=2 SV=1 && PF07690:Major Facilitator Superfamily	-
127498748	335.589	368.974	233.944	189.251	173.015	142.851	312.836	168.373	0.894206	0.0010409	0.0351601	LOC127498748	NC_067236.1	9071790	9109183	-	5333	protein_coding	BicC family RNA binding protein 1a%2C transcript variant X1 && sp|Q5U4T7|BIC1B_XENLA Protein bicaudal C homolog 1-B OS=Xenopus laevis OX=8355 GN=bicc1-b PE=2 SV=1 && PF00013:KH domain|PF00536:SAM domain (Sterile alpha motif)	-
127504836	3104.2	2117.72	2027.21	3341.3	3389.06	4377.86	2416.38	3702.74	-0.615556	0.00104395	0.0351601	LOC127504836	NC_067241.1	4977561	4993898	-	4577	protein_coding	extended synaptotagmin-like protein 1a && sp|Q3U7R1|ESYT1_MOUSE Extended synaptotagmin-1 OS=Mus musculus OX=10090 GN=Esyt1 PE=1 SV=2 && PF17047:Synaptotagmin-like mitochondrial-lipid-binding domain|PF00168:C2 domain	-
127522606	276.612	392.745	445.783	603.038	762.171	533.506	371.713	632.905	-0.768216	0.00104408	0.0351601	LOC127522606	NC_067230.1	15122748	15124371	-	1010	protein_coding	chemokine (C-C motif) ligand 25b && sp|Q8HYP5|CCL21_MACMU C-C motif chemokine 21 OS=Macaca mulatta OX=9544 GN=CCL21 PE=2 SV=1 && PF00048:Small cytokines (intecrine/chemokine), interleukin-8 like	-
127510571	166.133	290.425	166.708	74.8452	106.297	105.924	207.755	95.6886	1.11644	0.00104675	0.0351601	LOC127510571	NC_067223.1	21244136	21424869	-	22423	protein_coding	NACHT%2C LRR and PYD domains-containing protein 12-like%2C transcript variant X7 && sp|Q5DU56|NLRC3_MOUSE Protein NLRC3 OS=Mus musculus OX=10090 GN=Nlrc3 PE=1 SV=2 && PF14484:Fish-specific NACHT associated domain|PF00622:SPRY domain|PF05729:NACHT domain|PF17779:NOD2 winged helix domain|PF13765:SPRY-associated domain|PF13516:Leucine Rich repeat|PF17776:NLRC4 helical domain HD2	-
127497289	112.14	69.2472	80.1305	31.0073	28.2705	33.0404	87.1725	30.7727	1.50299	0.00104685	0.0351601	LOC127497289	NC_067235.1	778353	818950	+	5926	protein_coding	zinc finger protein 236-like%2C transcript variant X1 && sp|Q9UL36|ZN236_HUMAN Zinc finger protein 236 OS=Homo sapiens OX=9606 GN=ZNF236 PE=1 SV=2 && PF16622:zinc-finger C2H2-type|PF00096:Zinc finger, C2H2 type	zf-C2H2
127497075	279.935	188.104	201.708	348.565	390.132	433.413	223.249	390.703	-0.805756	0.00105586	0.0352845	LOC127497075	NC_067235.1	17731653	17752057	-	5099	protein_coding	serine/threonine kinase 40%2C transcript variant X1 && sp|Q7T0B1|STK40_CHICK Serine/threonine-protein kinase 40 OS=Gallus gallus OX=9031 GN=STK40 PE=2 SV=1 && PF00069:Protein kinase domain	-
127503920	851.433	767.92	661.307	330.388	574.456	462.566	760.22	455.803	0.738588	0.00105623	0.0352845	LOC127503920	NC_067240.1	14120843	14152052	+	4493	protein_coding	Rho GTPase activating protein 42a%2C transcript variant X1 && sp|Q6ZM89|RH42A_DANRE Rho GTPase-activating protein 42 OS=Danio rerio OX=7955 GN=arhgap42a PE=2 SV=3 && PF16746:BAR domain of APPL family|PF00620:RhoGAP domain|PF14604:Variant SH3 domain	-
127525202	689.453	1037.67	915.514	1372.87	1407.87	1238.04	880.88	1339.6	-0.605501	0.00105661	0.0352845	LOC127525202	NC_067232.1	7566753	7569898	+	1224	protein_coding	coiled-coil-helix-coiled-coil-helix domain containing 1 && sp|Q96BP2|CHCH1_HUMAN Coiled-coil-helix-coiled-coil-helix domain-containing protein 1 OS=Homo sapiens OX=9606 GN=CHCHD1 PE=1 SV=1 && PF06747:CHCH domain	-
127521100	1098.97	823.732	828.936	1341.87	1373.94	1346.88	917.213	1354.23	-0.561403	0.00109886	0.036625	LOC127521100	NC_067229.1	14864790	14901445	-	4200	protein_coding	SH3-domain binding protein 4a%2C transcript variant X2 && sp|Q1LVQ2|SH34A_DANRE SH3 domain-binding protein 4-A OS=Danio rerio OX=7955 GN=sh3bp4a PE=2 SV=1 && PF07653:Variant SH3 domain|PF00791:ZU5 domain	-
127520482	277.443	193.272	268.944	429.825	385.609	438.272	246.553	417.902	-0.759811	0.00110137	0.0366389	LOC127520482	NC_067229.1	11074605	11082708	+	3019	protein_coding	cAMP responsive element binding protein 3-like 3a && sp|Q502F0|CR3LA_DANRE Cyclic AMP-responsive element-binding protein 3-like protein 3-A OS=Danio rerio OX=7955 GN=creb3l3a PE=2 SV=1 && PF00170:bZIP transcription factor	TF_bZIP
127501353	53.9933	82.6832	68.157	9.62295	30.5321	15.5484	68.2778	18.5678	1.88271	0.00110597	0.0367219	LOC127501353	NC_067238.1	11150868	11157109	-	5144	lncRNA	uncharacterized LOC127501353 && - && -	-
127517069	1460.31	1465.56	1189.98	1849.75	2035.47	1946.47	1371.95	1943.9	-0.502718	0.00112884	0.0373382	LOC127517069	NC_067220.1	33891649	33923411	-	5424	protein_coding	catenin (cadherin-associated protein)%2C delta 1%2C transcript variant X1 && sp|P30999|CTND1_MOUSE Catenin delta-1 OS=Mus musculus OX=10090 GN=Ctnnd1 PE=1 SV=2 && PF00514:Armadillo/beta-catenin-like repeat	-
127515992	86.3893	143.662	67.2359	18.1767	45.2327	33.0404	99.0958	32.1499	1.62393	0.0011302	0.0373382	LOC127515992	NC_067226.1	9266882	9321359	+	5733	protein_coding	formin homology 2 domain containing 1%2C transcript variant X1 && sp|Q2V2M9|FHOD3_HUMAN FH1/FH2 domain-containing protein 3 OS=Homo sapiens OX=9606 GN=FHOD3 PE=1 SV=2 && PF18382:Formin N-terminal GTPase-binding domain|PF02181:Formin Homology 2 Domain	-
127523799	6048.08	4500.03	4765.46	7334.83	7237.24	6852.98	5104.53	7141.68	-0.484289	0.00113094	0.0373382	LOC127523799	NC_067231.1	30269556	30304217	-	4167	protein_coding	vinculin-like && sp|Q64727|VINC_MOUSE Vinculin OS=Mus musculus OX=10090 GN=Vcl PE=1 SV=4 && PF01044:Vinculin family	-
127525288	167.795	357.605	257.891	104.783	99.512	160.343	261.097	121.546	1.0994	0.00113572	0.0374253	LOC127525288	NC_067232.1	19187233	19193964	-	5404	protein_coding	NK3 homeobox 3 && sp|O93590|ZAX_XENLA Homeobox protein zampogna OS=Xenopus laevis OX=8355 GN=zax PE=2 SV=1 && PF00046:Homeodomain	Homeobox
127500650	867.216	662.499	898.935	529.262	582.371	413.977	809.55	508.537	0.672114	0.00114272	0.0375848	LOC127500650	NC_067238.1	13022046	13035283	-	2817	protein_coding	MINDY lysine 48 deubiquitinase 1%2C transcript variant X2 && sp|A3KQS4|MINY1_DANRE Ubiquitin carboxyl-terminal hydrolase MINDY-1 OS=Danio rerio OX=7955 GN=mindy1 PE=3 SV=1 && PF04424:MINDY deubiquitinase	-
127518595	1267.6	1434.55	1496.69	2174.79	1940.48	1818.2	1399.61	1977.82	-0.499017	0.00116942	0.0383908	LOC127518595	NC_067228.1	12453176	12489970	+	8622	protein_coding	leucine rich repeat (in FLII) interacting protein 1a%2C transcript variant X1 && sp|Q32MZ4|LRRF1_HUMAN Leucine-rich repeat flightless-interacting protein 1 OS=Homo sapiens OX=9606 GN=LRRFIP1 PE=1 SV=2 && -	-
127503164	270.797	427.886	290.128	653.292	522.438	503.381	329.603	559.703	-0.765592	0.0011724	0.0384166	LOC127503164	NC_067240.1	21044012	21083090	-	2597	protein_coding	unc-119 homolog b (C. elegans)%2C transcript variant X2 && sp|O19177|U119A_CANLF Protein unc-119 homolog A OS=Canis lupus familiaris OX=9615 GN=UNC119 PE=2 SV=2 && PF05351:GMP-PDE, delta subunit	-
127518520	448.56	384.477	551.703	758.075	761.041	656.922	461.58	725.346	-0.651236	0.00118379	0.038717	LOC127518520	NC_067220.1	29430728	29432090	+	1363	protein_coding	potassium channel tetramerisation domain containing 12.2 && sp|Q6WVG3|KCD12_MOUSE BTB/POZ domain-containing protein KCTD12 OS=Mus musculus OX=10090 GN=Kctd12 PE=1 SV=1 && PF02214:BTB/POZ domain	-
127497979	6.64533	14.4696	14.7366	0	0	0	11.9505	0	5.94237	0.00119468	0.0390003	LOC127497979	NC_067235.1	6560090	6568985	-	6804	lncRNA	uncharacterized LOC127497979 && - && -	-
127494947	829.836	619.091	473.415	379.572	384.478	385.796	640.78	383.282	0.742026	0.00119888	0.0390641	LOC127494947	NC_067234.1	25017913	25023259	+	3236	protein_coding	heat shock protein 70 family%2C member 13 && sp|Q2TBX4|HSP13_BOVIN Heat shock 70 kDa protein 13 OS=Bos taurus OX=9913 GN=HSPA13 PE=2 SV=1 && PF00012:Hsp70 protein	-
127510912	3274.49	3434.45	3454.82	2153.4	2358.89	2786.09	3387.92	2432.79	0.477544	0.00121639	0.0395609	LOC127510912	NC_067223.1	5702541	5787174	+	9343	protein_coding	calcium channel%2C voltage-dependent%2C alpha 2/delta subunit 1a%2C transcript variant X1 && sp|P13806|CA2D1_RABIT Voltage-dependent calcium channel subunit alpha-2/delta-1 OS=Oryctolagus cuniculus OX=9986 GN=CACNA2D1 PE=1 SV=1 && PF00092:von Willebrand factor type A domain|PF02743:Cache domain|PF08473:Neuronal voltage-dependent calcium channel alpha 2acd|PF08399:VWA N-terminal	-
127517663	10.7987	24.805	2.76312	0	0	0	12.7889	0	6.03905	0.00122898	0.0398763	LOC127517663	NC_067227.1	24727365	24842234	+	7896	protein_coding	protein kinase C%2C zeta%2C transcript variant X1 && sp|P09217|KPCZ_RAT Protein kinase C zeta type OS=Rattus norvegicus OX=10116 GN=Prkcz PE=1 SV=2 && PF00130:Phorbol esters/diacylglycerol binding domain (C1 domain)|PF00069:Protein kinase domain|PF00564:PB1 domain|PF00433:Protein kinase C terminal domain	-
127516164	189.392	198.44	115.13	47.0455	50.8868	104.952	167.654	67.6281	1.30556	0.00123065	0.0398763	si_cabz01007802.1	NC_067226.1	34808569	34822295	+	3659	protein_coding	apolipoprotein L6 && sp|Q96LR9|APLD1_HUMAN Apolipoprotein L domain-containing protein 1 OS=Homo sapiens OX=9606 GN=APOLD1 PE=2 SV=2 && PF05461:Apolipoprotein L	-
127518442	185.239	280.089	190.655	91.9527	110.82	125.359	218.661	109.377	0.997038	0.00125089	0.0404569	LOC127518442	NC_067220.1	31426009	31434012	-	2679	protein_coding	F-box protein 8 && sp|Q9NRD0|FBX8_HUMAN F-box only protein 8 OS=Homo sapiens OX=9606 GN=FBXO8 PE=2 SV=1 && PF01369:Sec7 domain	-
127510416	117.955	98.1863	113.288	160.383	219.379	279.872	109.81	219.878	-1.00143	0.00125505	0.0404903	LOC127510416	NC_067223.1	9480152	9484138	+	2851	lncRNA	uncharacterized LOC127510416 && - && -	-
127506415	1429.58	1290.89	1207.48	734.552	637.781	1096.17	1309.32	822.833	0.669399	0.00125715	0.0404903	LOC127506415	NC_067242.1	953125	1020749	-	8243	protein_coding	transforming growth factor%2C beta receptor 1 b && sp|Q5CD18|TGFR1_PIG TGF-beta receptor type-1 OS=Sus scrofa OX=9823 GN=TGFBR1 PE=2 SV=1 && -	-
127498209	436.1	455.791	515.782	268.373	214.855	345.953	469.224	276.394	0.761851	0.00125887	0.0404903	LOC127498209	NC_067236.1	3859930	3870390	+	2556	protein_coding	autophagy related 14 && sp|Q8CDJ3|BAKOR_MOUSE Beclin 1-associated autophagy-related key regulator OS=Mus musculus OX=10090 GN=Atg14 PE=1 SV=1 && PF10186:Vacuolar sorting 38 and autophagy-related subunit 14	-
127519116	2337.49	1254.72	1289.46	2263.53	2535.29	3340.97	1627.22	2713.27	-0.737236	0.00128837	0.0413299	LOC127519116	NC_067228.1	1608095	1709359	+	5692	protein_coding	ectodysplasin A receptor%2C transcript variant X1 && sp|Q9UNE0|EDAR_HUMAN Tumor necrosis factor receptor superfamily member EDAR OS=Homo sapiens OX=9606 GN=EDAR PE=1 SV=1 && -	-
127494647	15372.3	18335	19650.4	26372.2	24748	22171.1	17785.9	24430.4	-0.457961	0.00128971	0.0413299	LOC127494647	NC_067233.1	10329977	10334915	-	1554	protein_coding	cofilin 1 && sp|P45591|COF2_MOUSE Cofilin-2 OS=Mus musculus OX=10090 GN=Cfl2 PE=1 SV=1 && PF00241:Cofilin/tropomyosin-type actin-binding protein	-
127500714	1556.67	1099.69	1168.8	738.829	862.814	919.302	1275.05	840.315	0.601919	0.00129899	0.0415511	LOC127500714	NC_067238.1	12964761	12974438	-	3917	protein_coding	pre-B-cell leukemia homeobox interacting protein 1a%2C transcript variant X1 && - && -	-
127524865	33.2266	43.4087	12.8946	90.8834	88.2038	94.2624	29.8433	91.1166	-1.61383	0.00131933	0.0421246	LOC127524865	NC_067232.1	31445755	31503200	+	7321	protein_coding	muscular LMNA-interacting protein%2C transcript variant X1 && sp|Q5VWP3|MLIP_HUMAN Muscular LMNA-interacting protein OS=Homo sapiens OX=9606 GN=MLIP PE=1 SV=3 && PF15274:Muscular LMNA-interacting protein	-
127518912	454.374	457.858	565.518	784.805	867.337	644.289	492.584	765.477	-0.635431	0.00132627	0.0422687	LOC127518912	NC_067228.1	17066868	17079913	-	2742	protein_coding	transcription factor Dp-1%2C a%2C transcript variant X2 && sp|Q14186|TFDP1_HUMAN Transcription factor Dp-1 OS=Homo sapiens OX=9606 GN=TFDP1 PE=1 SV=1 && PF08781:Transcription factor DP|PF02319:E2F/DP family winged-helix DNA-binding domain	E2F
127514626	33228.3	29478.6	33501	46139.9	43686.9	38952.7	32069.3	42926.5	-0.420652	0.00134071	0.0425832	LOC127514626	NC_067225.1	6504516	6509276	-	1665	protein_coding	tubulin%2C alpha 8 like 4 && sp|P30436|TBA_ONCKE Tubulin alpha chain OS=Oncorhynchus keta OX=8018 PE=2 SV=2 && PF03953:Tubulin C-terminal domain|PF00091:Tubulin/FtsZ family, GTPase domain	-
127499990	1561.65	1573.05	1533.53	1233.88	1034.7	1048.55	1556.08	1105.71	0.492956	0.0013441	0.0425832	LOC127499990	NC_067237.1	32384547	32424436	+	7435	protein_coding	RELT TNF receptor && sp|Q9N092|TR19L_MACFA Tumor necrosis factor receptor superfamily member 19L OS=Macaca fascicularis OX=9541 GN=RELT PE=2 SV=1 && PF12606:Tumour necrosis factor receptor superfamily member 19	-
127503196	1099.8	1310.53	1471.82	943.049	896.739	797.829	1294.05	879.206	0.557617	0.00134643	0.0425832	zgc_165573	NC_067240.1	19135071	19140090	-	1103	protein_coding	cysteine-rich and transmembrane domain-containing protein 1 && sp|Q28H62|CYTM1_XENTR Cysteine-rich and transmembrane domain-containing protein 1 OS=Xenopus tropicalis OX=8364 GN=cystm1 PE=3 SV=1 && -	-
127520605	914.563	1003.57	1046.3	1360.04	1471.19	1343.97	988.144	1391.74	-0.494193	0.00134802	0.0425832	LOC127520605	NC_067229.1	13504068	13515691	-	2327	protein_coding	diphthamide biosynthesis 5%2C transcript variant X1 && sp|Q5E982|DPH5_BOVIN Diphthine methyl ester synthase OS=Bos taurus OX=9913 GN=DPH5 PE=2 SV=1 && PF00590:Tetrapyrrole (Corrin/Porphyrin) Methylases	-
127504136	775.842	987.031	1081.3	1369.67	1527.74	1307.04	948.058	1401.48	-0.564195	0.00134974	0.0425832	LOC127504136	NC_067240.1	15678058	15682792	-	1242	protein_coding	replication factor C (activator 1) 2 && sp|P53033|RFC2_CHICK Replication factor C subunit 2 OS=Gallus gallus OX=9031 GN=RFC2 PE=2 SV=1 && PF08542:Replication factor C C-terminal domain|PF00004:ATPase family associated with various cellular activities (AAA)	-
127516947	347.218	259.419	275.391	146.483	182.062	168.118	294.009	165.554	0.829861	0.00135076	0.0425832	LOC127516947	NC_067227.1	12025080	12085423	+	4020	protein_coding	solute carrier family 15 member 4 && sp|A6QQL0|S15A4_BOVIN Solute carrier family 15 member 4 OS=Bos taurus OX=9913 GN=SLC15A4 PE=2 SV=2 && PF00854:POT family	-
127502121	640.444	932.253	597.755	491.84	387.871	449.933	723.484	443.214	0.705851	0.00135861	0.0427533	LOC127502121	NC_067239.1	30920767	30925441	-	4544	protein_coding	alpha-1%2C6-mannosyl-glycoprotein 2-beta-N-acetylglucosaminyltransferase && sp|O19071|MGAT2_PIG Alpha-1,6-mannosyl-glycoprotein 2-beta-N-acetylglucosaminyltransferase OS=Sus scrofa OX=9823 GN=MGAT2 PE=3 SV=1 && PF05060:N-acetylglucosaminyltransferase II (MGAT2)	-
127510975	477.633	414.45	492.756	702.476	668.313	705.51	461.613	692.1	-0.583787	0.00136659	0.0428825	LOC127510975	NC_067223.1	8619769	8693669	+	1986	protein_coding	coiled-coil-helix-coiled-coil-helix domain containing 3a%2C transcript variant X1 && sp|Q9CRB9|MIC19_MOUSE MICOS complex subunit Mic19 OS=Mus musculus OX=10090 GN=Chchd3 PE=1 SV=1 && PF05300:Protein of unknown function (DUF737)	-
127502124	52969.1	49409.4	40584.7	30401	31682.1	39535.8	47654.4	33873	0.492461	0.00136762	0.0428825	LOC127502124	NC_067239.1	22452575	22456333	-	2460	protein_coding	prostaglandin-endoperoxide synthase 2b && sp|O02768|PGH2_RABIT Prostaglandin G/H synthase 2 OS=Oryctolagus cuniculus OX=9986 GN=PTGS2 PE=2 SV=1 && PF03098:Animal haem peroxidase	-
127507597	4543.74	4805.96	4949.67	3602.19	3707.95	3431.35	4766.46	3580.5	0.412784	0.0013874	0.0434245	LOC127507597	NC_067243.1	20416012	20427906	-	1961	protein_coding	sulfide quinone oxidoreductase && sp|Q9Y6N5|SQOR_HUMAN Sulfide:quinone oxidoreductase, mitochondrial OS=Homo sapiens OX=9606 GN=SQOR PE=1 SV=1 && PF07992:Pyridine nucleotide-disulphide oxidoreductase	-
127516493	1032.52	827.866	937.619	659.707	584.633	653.035	932.667	632.458	0.560655	0.00139813	0.043682	si_cabz01101003.1	NC_067226.1	35260760	35273418	-	3184	protein_coding	ubiquitin carboxyl-terminal hydrolase CYLD && sp|Q1RMU2|CYLD_BOVIN Ubiquitin carboxyl-terminal hydrolase CYLD OS=Bos taurus OX=9913 GN=CYLD PE=2 SV=1 && PF01302:CAP-Gly domain	-
127499664	446.068	573.615	510.256	314.35	309.844	343.037	509.98	322.41	0.660338	0.00141698	0.044192	LOC127499664	NC_067237.1	24419028	24428708	+	2275	protein_coding	zinc finger protein 143b%2C transcript variant X1 && sp|Q1LYE3|ZN143_DANRE Zinc finger protein 143 OS=Danio rerio OX=7955 GN=znf143 PE=2 SV=2 && -	zf-C2H2
127494519	3004.52	2479.46	2570.62	3878.05	3781.46	3415.8	2684.87	3691.77	-0.459152	0.00142341	0.0443136	LOC127494519	NC_067233.1	11741806	11744367	+	1649	protein_coding	heterogeneous nuclear ribonucleoprotein A0b%2C transcript variant X2 && sp|Q9CX86|ROA0_MOUSE Heterogeneous nuclear ribonucleoprotein A0 OS=Mus musculus OX=10090 GN=Hnrnpa0 PE=1 SV=1 && PF00076:RNA recognition motif. (a.k.a. RRM, RBD, or RNP domain)	-
127495577	659.549	756.551	909.066	552.785	493.037	464.51	775.056	503.444	0.622435	0.001428	0.0443771	LOC127495577	NC_067234.1	26715590	26734473	+	2790	protein_coding	OAF homolog a (Drosophila) && sp|Q71SY6|OAF_CHICK Out at first protein homolog OS=Gallus gallus OX=9031 GN=oaf PE=2 SV=1 && PF14941:Transcriptional regulator, Out at first	-
127518843	366.324	301.794	411.705	234.159	187.716	211.848	359.941	211.241	0.769143	0.00143903	0.0445593	LOC127518843	NC_067228.1	20473194	20495001	-	4996	protein_coding	mcf.2 cell line derived transforming sequence-like b%2C transcript variant X3 && sp|O15068|MCF2L_HUMAN Guanine nucleotide exchange factor DBS OS=Homo sapiens OX=9606 GN=MCF2L PE=1 SV=2 && PF13716:Divergent CRAL/TRIO domain|PF00621:RhoGEF domain|PF00169:PH domain	-
127497627	878.845	1017	804.989	506.809	482.859	722.031	900.279	570.566	0.656722	0.00144071	0.0445593	LOC127497627	NC_067235.1	28490207	28648394	-	7109	protein_coding	oxidation resistance 1a%2C transcript variant X7 && sp|Q4KMM3|OXR1_MOUSE Oxidation resistance protein 1 OS=Mus musculus OX=10090 GN=Oxr1 PE=1 SV=3 && PF07534:TLD	-
127507630	1294.18	1551.34	1440.51	1041.42	1010.95	988.298	1428.68	1013.56	0.494959	0.00144265	0.0445593	LOC127507630	NC_067243.1	5163996	5175114	+	2365	protein_coding	coronin%2C actin binding protein%2C 2Bb && sp|Q8BH44|COR2B_MOUSE Coronin-2B OS=Mus musculus OX=10090 GN=Coro2b PE=1 SV=2 && PF08953:Domain of unknown function (DUF1899)|PF16300:Type of WD40 repeat	-
127506803	11.6293	38.241	19.3418	80.1913	115.343	47.6171	23.0707	81.0506	-1.82099	0.00144406	0.0445593	LOC127506803	NC_067243.1	27648514	27652134	-	1830	protein_coding	peroxisomal coenzyme A diphosphatase NUDT7-like && sp|P0C024|NUDT7_HUMAN Peroxisomal coenzyme A diphosphatase NUDT7 OS=Homo sapiens OX=9606 GN=NUDT7 PE=1 SV=1 && PF00293:NUDIX domain	-
127513471	6989.23	10178.3	8340.02	5688.23	6158.43	6204.8	8502.52	6017.16	0.498678	0.00144676	0.0445638	LOC127513471	NC_067224.1	32067875	32072596	+	1753	protein_coding	prostaglandin E synthase && sp|Q95L14|PTGES_BOVIN Prostaglandin E synthase OS=Bos taurus OX=9913 GN=PTGES PE=2 SV=1 && PF01124:MAPEG family	-
127500441	767.536	1037.67	711.043	546.37	533.746	549.054	838.751	543.057	0.626357	0.00145733	0.0448103	LOC127500441	NC_067238.1	23114585	23119296	-	3073	protein_coding	MYCL proto-oncogene%2C bHLH transcription factor b && sp|Q1LWL8|MCL1B_DANRE Protein L-Myc-1b OS=Danio rerio OX=7955 GN=mycl1b PE=2 SV=1 && PF00010:Helix-loop-helix DNA-binding domain|PF01056:Myc amino-terminal region	bHLH
127510740	43.1946	58.9118	43.2889	7.48452	6.78491	18.4638	48.4651	10.9111	2.13903	0.00146066	0.0448338	LOC127510740	NC_067223.1	15704926	15724099	+	3522	protein_coding	FYVE%2C RhoGEF and PH domain containing 4b%2C transcript variant X1 && sp|Q96M96|FGD4_HUMAN FYVE, RhoGEF and PH domain-containing protein 4 OS=Homo sapiens OX=9606 GN=FGD4 PE=1 SV=2 && PF00169:PH domain|PF00621:RhoGEF domain|PF01363:FYVE zinc finger	-
127505704	622.169	680.069	746.963	1073.49	1018.87	903.753	683.067	998.705	-0.548041	0.00146666	0.044939	LOC127505704	NC_067242.1	5569508	5587706	+	5775	protein_coding	v-ral simian leukemia viral oncogene homolog Aa (ras related) && sp|P63321|RALA_MOUSE Ras-related protein Ral-A OS=Mus musculus OX=10090 GN=Rala PE=1 SV=1 && PF00071:Ras family	-
127512426	176.932	173.635	192.497	109.06	67.8491	91.3471	181.021	89.4188	1.01643	0.00148659	0.0454468	LOC127512426	NC_067224.1	30725412	30732310	+	3338	protein_coding	zinc finger DHHC-type palmitoyltransferase 12b && sp|E7F021|ZD12B_DANRE Palmitoyltransferase ZDHHC12-B OS=Danio rerio OX=7955 GN=zdhhc12b PE=3 SV=1 && PF01529:DHHC palmitoyltransferase	-
127514114	1743.57	1783.89	1907.47	1444.51	1035.83	1285.66	1811.64	1255.33	0.528956	0.00148942	0.0454468	LOC127514114	NC_067225.1	21782317	21796406	-	2877	protein_coding	UDP-N-acetylglucosamine pyrophosphorylase 1%2C transcript variant X3 && sp|Q91YN5|UAP1_MOUSE UDP-N-acetylhexosamine pyrophosphorylase OS=Mus musculus OX=10090 GN=Uap1 PE=1 SV=1 && PF01704:UTP--glucose-1-phosphate uridylyltransferase	-
127504488	977.694	791.692	862.093	647.946	584.633	537.393	877.16	589.99	0.572934	0.00149104	0.0454468	wu_fa11c10	NC_067241.1	8719448	8742695	+	4892	protein_coding	protein FAM110A%2C transcript variant X1 && sp|Q5BJX5|F110B_RAT Protein FAM110B OS=Rattus norvegicus OX=10116 GN=Fam110b PE=2 SV=1 && -	-
127501081	1227.72	965.327	890.646	1440.24	1402.21	1721.02	1027.9	1521.16	-0.565217	0.00151319	0.0460416	LOC127501081	NC_067238.1	6720227	6760478	-	3773	protein_coding	prolyl 3-hydroxylase family member 4 (inactive)%2C transcript variant X4 && sp|Q8K2B0|SC65_MOUSE Endoplasmic reticulum protein SC65 OS=Mus musculus OX=10090 GN=P3h4 PE=1 SV=1 && -	-
127518250	1239.35	1191.67	1446.95	1755.65	1801.39	1856.1	1292.66	1804.38	-0.481096	0.00151595	0.0460452	LOC127518250	NC_067228.1	22763907	22770533	-	1606	protein_coding	transformer 2 beta homolog%2C transcript variant X3 && sp|Q3ZBT6|TRA2B_BOVIN Transformer-2 protein homolog beta OS=Bos taurus OX=9913 GN=TRA2B PE=2 SV=1 && PF00076:RNA recognition motif. (a.k.a. RRM, RBD, or RNP domain)	-
127495312	437.761	366.907	450.389	680.022	663.79	577.236	418.352	640.349	-0.613055	0.00156082	0.0473259	LOC127495312	NC_067234.1	18580430	18606023	-	6356	protein_coding	egl-9 family hypoxia-inducible factor 2 && sp|Q96KS0|EGLN2_HUMAN Prolyl hydroxylase EGLN2 OS=Homo sapiens OX=9606 GN=EGLN2 PE=1 SV=1 && PF13640:2OG-Fe(II) oxygenase superfamily	-
127504160	1583.25	1880.01	1901.95	2568.26	2570.35	2293.4	1788.4	2477.33	-0.470272	0.001566	0.0474007	LOC127504160	NC_067240.1	28940209	28953385	+	1719	protein_coding	voltage-dependent anion channel 1 && sp|Q60932|VDAC1_MOUSE Voltage-dependent anion-selective channel protein 1 OS=Mus musculus OX=10090 GN=Vdac1 PE=1 SV=3 && PF01459:Eukaryotic porin	-
127520408	304.024	446.489	543.414	219.189	253.303	263.352	431.309	245.281	0.813337	0.00156965	0.047429	LOC127520408	NC_067229.1	29800365	29804996	-	2404	protein_coding	sorting nexin 18b && sp|Q91ZR2|SNX18_MOUSE Sorting nexin-18 OS=Mus musculus OX=10090 GN=Snx18 PE=1 SV=1 && PF10456:WASP-binding domain of Sorting nexin protein|PF14604:Variant SH3 domain|PF00787:PX domain	-
127511390	55.6546	57.8783	41.4468	120.822	113.082	119.529	51.6599	117.811	-1.19006	0.00157881	0.0476232	LOC127511390	NC_067223.1	13321718	13329664	+	2159	protein_coding	sorting and assembly machinery component 50 homolog%2C like && sp|Q5U3I0|SAM5B_DANRE Sorting and assembly machinery component 50 homolog B OS=Danio rerio OX=7955 GN=samm50b PE=2 SV=1 && PF01103:Surface antigen	-
127499745	176.101	186.037	287.364	84.4681	115.343	121.472	216.501	107.095	1.01496	0.00161675	0.0486838	LOC127499745	NC_067221.1	8327831	8566941	-	4819	protein_coding	astrotactin 1 && sp|Q61137|ASTN1_MOUSE Astrotactin-1 OS=Mus musculus OX=10090 GN=Astn1 PE=1 SV=4 && PF18411:Annexin-like domain	-
127514908	421.148	623.225	660.386	302.588	390.132	335.263	568.253	342.661	0.729359	0.00162579	0.048866	LOC127514908	NC_067225.1	31048923	31101021	-	2095	protein_coding	guanine nucleotide binding protein (G protein)%2C alpha inhibiting activity polypeptide 2b && sp|P50147|GNAI2_CHICK Guanine nucleotide-binding protein G(i) subunit alpha-2 OS=Gallus gallus OX=9031 GN=GNAI2 PE=2 SV=2 && PF00503:G-protein alpha subunit	-
127497331	2805.99	2840.17	4360.2	2284.92	2379.24	2018.38	3335.45	2227.51	0.582579	0.0016284	0.048866	LOC127497331	NC_067235.1	35528280	35588432	+	1215	protein_coding	eukaryotic translation initiation factor 3 subunit H-A && sp|Q6AXJ2|EI3HA_DANRE Eukaryotic translation initiation factor 3 subunit H-A OS=Danio rerio OX=7955 GN=eif3ha PE=2 SV=1 && PF01398:JAB1/Mov34/MPN/PAD-1 ubiquitin protease	-
127517996	4022.09	2402.98	2160.76	1618.79	1340.02	2215.65	2861.94	1724.82	0.730487	0.00163819	0.0490755	LOC127517996	NC_067227.1	28072685	28099748	-	5894	protein_coding	ATPase sarcoplasmic/endoplasmic reticulum Ca2+ transporting 2a%2C transcript variant X2 && sp|Q03669|AT2A2_CHICK Sarcoplasmic/endoplasmic reticulum calcium ATPase 2 OS=Gallus gallus OX=9031 GN=ATP2A2 PE=2 SV=2 && PF00122:E1-E2 ATPase|PF00690:Cation transporter/ATPase, N-terminus|PF13246:Cation transport ATPase (P-type)|PF00689:Cation transporting ATPase, C-terminus	-
127517453	3.32266	33.0733	2.76312	0	0	0	13.053	0	6.06626	0.00164976	0.0493373	LOC127517453	NC_067227.1	17253995	17264667	+	3765	protein_coding	WASP actin nucleation promoting factor a%2C transcript variant X1 && sp|P42768|WASP_HUMAN Wiskott-Aldrich syndrome protein OS=Homo sapiens OX=9606 GN=WAS PE=1 SV=4 && PF00568:WH1 domain|PF00786:P21-Rho-binding domain|PF02205:WH2 motif	-
127516821	1851.55	1683.64	1659.71	1194.32	876.384	1396.44	1731.64	1155.71	0.582869	0.00165715	0.0494737	LOC127516821	NC_067226.1	24482026	24491882	+	3038	protein_coding	DnaJ (Hsp40) homolog%2C subfamily C%2C member 3b && sp|Q13217|DNJC3_HUMAN DnaJ homolog subfamily C member 3 OS=Homo sapiens OX=9606 GN=DNAJC3 PE=1 SV=1 && PF00226:DnaJ domain|PF14559:Tetratricopeptide repeat	-
127497016	1.66133	20.6708	14.7366	0	0	0	12.3563	0	5.98866	0.00166706	0.0496847	LOC127497016	NC_067235.1	29346262	29357842	-	1204	protein_coding	sulfotransferase family 2%2C cytosolic sulfotransferase 3%2C transcript variant X1 && sp|O35400|ST2B1_MOUSE Sulfotransferase 2B1 OS=Mus musculus OX=10090 GN=Sult2b1 PE=1 SV=2 && PF00685:Sulfotransferase domain	-
127502476	69.776	43.4087	50.6572	75.9144	427.449	62.1938	54.6139	188.519	-1.78397	0.00167944	0.0499684	LOC127502476	NC_067221.1	15962989	15968533	-	2120	protein_coding	paired mesoderm homeobox protein 1-like && sp|P63013|PRRX1_MOUSE Paired mesoderm homeobox protein 1 OS=Mus musculus OX=10090 GN=Prrx1 PE=1 SV=1 && PF00046:Homeodomain|PF03826:OAR domain	Homeobox
novel.358	0	0	0	4.27687	28.2705	2.91533	0	11.8209	-6.11519	0.00169062	0.0502154	-	NC_067227.1	29044236	29046521	-	456	-	- && - && -	-
127513356	4541.25	6668.4	6871.88	3657.79	4803.71	3745.23	6027.18	4068.91	0.566817	0.00170538	0.0505265	LOC127513356	NC_067224.1	18673726	18682741	+	1685	protein_coding	fructose-1%2C6-bisphosphatase 1a && sp|P00636|F16P1_PIG Fructose-1,6-bisphosphatase 1 OS=Sus scrofa OX=9823 GN=FBP1 PE=1 SV=4 && PF00316:Fructose-1-6-bisphosphatase, N-terminal domain	-
127522642	13.2907	43.4087	8.28936	0	0	2.91533	21.6629	0.971778	4.41203	0.00170688	0.0505265	LOC127522642	NC_067230.1	25732692	25770617	-	13459	protein_coding	dynein%2C axonemal%2C heavy chain 1 && sp|Q9P2D7|DYH1_HUMAN Dynein axonemal heavy chain 1 OS=Homo sapiens OX=9606 GN=DNAH1 PE=2 SV=5 && PF17857:AAA+ lid domain|PF17852:Dynein heavy chain AAA lid domain|PF12775:P-loop containing dynein motor region|PF18198:Dynein heavy chain AAA lid domain|PF08393:Dynein heavy chain, N-terminal region 2|PF12780:P-loop containing dynein motor region D4|PF03028:Dyne…	-
127519127	724.341	930.186	897.093	1132.3	1332.1	1239.99	850.54	1234.8	-0.538377	0.00171201	0.0505925	LOC127519127	NC_067228.1	27807175	27808766	+	643	lncRNA	uncharacterized LOC127519127 && - && -	-
127497519	3415.7	6098.92	5184.53	2763.93	3750.92	3009.6	4899.72	3174.81	0.625923	0.00172028	0.0507512	LOC127497519	NC_067235.1	22143840	22155385	-	9295	lncRNA	uncharacterized LOC127497519 && - && -	-
127514006	305.685	434.087	437.494	583.792	738.424	570.433	392.422	630.883	-0.68565	0.00173897	0.051216	LOC127514006	NC_067225.1	9885134	9892517	+	1461	protein_coding	PNKD metallo-beta-lactamase domain containing && sp|A7YY46|PNKD_BOVIN Probable hydrolase PNKD OS=Bos taurus OX=9913 GN=PNKD PE=2 SV=1 && PF16123:Hydroxyacylglutathione hydrolase C-terminus|PF00753:Metallo-beta-lactamase superfamily	-
127524149	294.886	292.492	353.679	550.647	562.017	408.147	313.686	506.937	-0.691693	0.00174532	0.0513165	LOC127524149	NC_067231.1	31338372	31343625	+	1822	protein_coding	ras-related protein Rab-37 && sp|Q96AX2|RAB37_HUMAN Ras-related protein Rab-37 OS=Homo sapiens OX=9606 GN=RAB37 PE=1 SV=3 && PF00071:Ras family	-
127515600	300.701	216.01	419.073	473.663	590.287	556.829	311.928	540.26	-0.79136	0.00175459	0.0515024	LOC127515600	NC_067226.1	27363068	27377073	-	2545	protein_coding	heterogeneous nuclear ribonucleoprotein C%2C transcript variant X1 && sp|G3V9R8|HNRPC_RAT Heterogeneous nuclear ribonucleoprotein C OS=Rattus norvegicus OX=10116 GN=Hnrnpc PE=1 SV=2 && PF00076:RNA recognition motif. (a.k.a. RRM, RBD, or RNP domain)	-
127503801	139.552	199.473	153.814	70.5683	75.7648	92.3189	164.28	79.5507	1.04342	0.00176948	0.0518522	LOC127503801	NC_067221.1	9635027	9638382	-	1376	protein_coding	transmembrane protein 53 && sp|Q6DHN0|TMM53_DANRE Transmembrane protein 53 OS=Danio rerio OX=7955 GN=tmem53 PE=2 SV=1 && PF05705:Eukaryotic protein of unknown function (DUF829)	-
novel.453	4.15333	14.4696	15.6577	0	0	0	11.4269	0	5.87716	0.00177433	0.0518838	-	NC_067229.1	31929210	31931920	-	604	-	- && - && -	-
127523797	342.234	340.035	253.286	165.729	162.838	206.017	311.852	178.194	0.806244	0.00177852	0.0518838	LOC127523797	NC_067231.1	15615198	15625259	-	6442	protein_coding	ORMDL sphingolipid biosynthesis regulator 3 && sp|Q5XJR6|ORML3_DANRE ORM1-like protein 3 OS=Danio rerio OX=7955 GN=ormdl3 PE=2 SV=1 && PF04061:ORMDL family	-
127514504	308.177	279.056	232.102	531.401	348.292	500.465	273.112	460.053	-0.752518	0.00177947	0.0518838	LOC127514504	NC_067225.1	31794459	31840758	+	4223	protein_coding	TEA domain family member 3 b%2C transcript variant X1 && sp|Q99594|TEAD3_HUMAN Transcriptional enhancer factor TEF-5 OS=Homo sapiens OX=9606 GN=TEAD3 PE=1 SV=2 && PF17725:YAP binding domain|PF01285:TEA/ATTS domain	TEA
127514776	344.726	525.038	686.175	274.789	324.545	288.618	518.647	295.984	0.808886	0.00178873	0.0520625	LOC127514776	NC_067225.1	25681075	25682944	+	911	protein_coding	glutathione peroxidase 1b && sp|Q4AEH7|GPX2_SAPAP Glutathione peroxidase 2 OS=Sapajus apella OX=9515 GN=GPX2 PE=2 SV=2 && PF00255:Glutathione peroxidase	-
127512031	2635.7	1462.46	1662.48	1182.55	1074.28	1377.98	1920.21	1211.6	0.664569	0.00179156	0.0520625	LOC127512031	NC_067224.1	29854252	29903151	-	6538	protein_coding	pleckstrin homology-like domain%2C family B%2C member 1a%2C transcript variant X1 && sp|Q86UU1|PHLB1_HUMAN Pleckstrin homology-like domain family B member 1 OS=Homo sapiens OX=9606 GN=PHLDB1 PE=1 SV=1 && PF00169:PH domain	-
127500641	5160.93	4207.54	4078.36	2911.48	3027.2	3654.86	4482.28	3197.84	0.487112	0.00180895	0.0524807	LOC127500641	NC_067238.1	3343098	3355675	-	2124	protein_coding	serine incorporator 2 && sp|Q9QZI8|SERC1_MOUSE Serine incorporator 1 OS=Mus musculus OX=10090 GN=Serinc1 PE=1 SV=1 && PF03348:Serine incorporator (Serinc)	-
127522802	423.64	325.565	333.416	626.561	511.13	560.716	360.874	566.136	-0.648664	0.00183991	0.0532903	LOC127522802	NC_067230.1	6384194	6401509	-	3154	protein_coding	EGF domain-specific O-linked N-acetylglucosamine (GlcNAc) transferase%2C transcript variant X1 && sp|Q5NDL3|EOGT_CHICK EGF domain-specific O-linked N-acetylglucosamine transferase OS=Gallus gallus OX=9031 GN=EOGT PE=2 SV=2 && PF04577:Protein of unknown function (DUF563)	-
127525107	327.282	252.184	256.97	470.455	379.955	522.816	278.812	457.742	-0.714737	0.00185389	0.0535346	LOC127525107	NC_067221.1	9941696	9957286	+	5493	protein_coding	upstream binding transcription factor%2C like%2C transcript variant X1 && sp|P25980|UBF1B_XENLA Nucleolar transcription factor 1-B OS=Xenopus laevis OX=8355 GN=ubtf-b PE=2 SV=1 && PF00505:HMG (high mobility group) box|PF14887:HMG (high mobility group) box 5	HMG
127496088	290.733	331.766	325.127	194.597	195.632	179.779	315.876	190.003	0.733265	0.00185448	0.0535346	zgc_154093	NC_067234.1	27462154	27465846	-	2009	protein_coding	uncharacterized protein LOC777623 homolog && sp|Q9CQC5|BORG2_MOUSE Cdc42 effector protein 3 OS=Mus musculus OX=10090 GN=Cdc42ep3 PE=1 SV=1 && PF00786:P21-Rho-binding domain|PF14957:Cdc42 effector	-
127509221	422.809	320.397	314.075	518.57	562.017	580.151	352.427	553.579	-0.650358	0.00187047	0.0539073	LOC127509221	NC_067220.1	26703092	26757842	+	3074	protein_coding	propionyl-CoA carboxylase subunit alpha && sp|Q91ZA3|PCCA_MOUSE Propionyl-CoA carboxylase alpha chain, mitochondrial OS=Mus musculus OX=10090 GN=Pcca PE=1 SV=2 && PF00289:Biotin carboxylase, N-terminal domain|PF02785:Biotin carboxylase C-terminal domain|PF00364:Biotin-requiring enzyme|PF02786:Carbamoyl-phosphate synthase L chain, ATP binding domain|PF18140:Propionyl-coenzyme A carboxylase BT doma…	-
127509530	528.304	612.889	646.57	902.419	878.646	824.067	595.921	868.377	-0.543548	0.0018852	0.0542421	LOC127509530	NC_067222.1	35425801	35433438	-	1961	protein_coding	serine hydroxymethyltransferase 1 (soluble) && sp|P07511|GLYC_RABIT Serine hydroxymethyltransferase, cytosolic OS=Oryctolagus cuniculus OX=9986 GN=SHMT1 PE=1 SV=2 && PF00464:Serine hydroxymethyltransferase	-
127500028	292.394	376.209	344.469	155.036	218.248	214.763	337.691	196.016	0.783811	0.0019406	0.0557444	LOC127500028	NC_067237.1	27941114	27943395	-	1233	protein_coding	leptin a%2C transcript variant X1 && - && PF02024:Leptin	-
127523192	26.5813	36.1739	28.5522	4.27687	1.13082	7.77422	30.4358	4.39397	2.77196	0.00194534	0.0557887	LOC127523192	NC_067231.1	30937370	31016400	+	8419	protein_coding	calcium-activated potassium channel subunit alpha-1%2C transcript variant X2 && sp|Q12791|KCMA1_HUMAN Calcium-activated potassium channel subunit alpha-1 OS=Homo sapiens OX=9606 GN=KCNMA1 PE=1 SV=2 && PF03493:Calcium-activated BK potassium channel alpha subunit|PF00520:Ion transport protein	-
127520822	101.341	88.8845	112.367	157.175	260.088	182.694	100.864	199.986	-0.985707	0.00195584	0.055998	LOC127520822	NC_067229.1	7221758	7253440	-	2300	protein_coding	guanine nucleotide binding protein (G protein) alpha v1 && sp|Q9XZV3|GNAO_GEOCY Guanine nucleotide-binding protein G(o) subunit alpha OS=Geodia cydonium OX=6047 PE=2 SV=3 && PF00503:G-protein alpha subunit	-
127518304	9487.87	6786.23	5536.37	9962.96	9094.04	15586.3	7270.16	11547.8	-0.667547	0.00198382	0.0567059	si_ch211-67e16.11	NC_067228.1	23579888	23587971	+	2461	protein_coding	uncharacterized si_ch211-67e16.11 && - && -	-
127499196	24.92	43.4087	33.1574	5.34608	7.91573	5.83067	33.8287	6.36416	2.41149	0.00199466	0.0568891	LOC127499196	NC_067236.1	1800610	1812179	-	2466	protein_coding	zinc finger and BTB domain containing 24 && sp|Q52KB5|ZBT24_DANRE Zinc finger and BTB domain-containing protein 24 OS=Danio rerio OX=7955 GN=zbtb24 PE=2 SV=1 && PF00651:BTB/POZ domain|PF00096:Zinc finger, C2H2 type	zf-C2H2
127502291	2.492	51.677	1.84208	0	0	0.971778	18.6704	0.323926	5.62093	0.00199695	0.0568891	LOC127502291	NC_067221.1	41579810	41654146	+	6940	protein_coding	protein unc-13 homolog A && sp|Q62768|UN13A_RAT Protein unc-13 homolog A OS=Rattus norvegicus OX=10116 GN=Unc13a PE=1 SV=1 && PF00168:C2 domain|PF06292:Domain of Unknown Function (DUF1041)|PF00130:Phorbol esters/diacylglycerol binding domain (C1 domain)|PF10540:Munc13 (mammalian uncoordinated) homology domain	-
127498021	1877.31	1041.81	1096.96	2118.12	1945.01	2254.52	1338.69	2105.88	-0.653003	0.0020012	0.0568891	LOC127498021	NC_067236.1	24870360	24889301	-	5604	protein_coding	gremlin 2%2C DAN family BMP antagonist a && sp|Q9H772|GREM2_HUMAN Gremlin-2 OS=Homo sapiens OX=9606 GN=GREM2 PE=2 SV=1 && PF03045:DAN domain	-
127519941	8.30666	19.6373	5.52624	0	0	0	11.1567	0	5.84208	0.00200325	0.0568891	LOC127519941	NC_067229.1	34482659	34487138	+	1131	lncRNA	uncharacterized LOC127519941%2C transcript variant X1 && - && -	-
127504373	3865.09	2885.64	2903.12	2099.94	1850.02	2636.43	3217.95	2195.46	0.551533	0.00201011	0.0569911	LOC127504373	NC_067240.1	15229940	15336244	-	10155	protein_coding	Rho GTPase activating protein 32b%2C transcript variant X1 && sp|Q6GPD0|RHG32_XENLA Rho GTPase-activating protein 32 OS=Xenopus laevis OX=8355 GN=arhgap32 PE=2 SV=1 && PF07653:Variant SH3 domain|PF00620:RhoGAP domain|PF00787:PX domain	-
127494511	923.701	610.822	872.225	1244.57	1230.33	1135.04	802.249	1203.31	-0.583845	0.00201898	0.0571498	LOC127494511	NC_067233.1	7494915	7552373	+	2751	protein_coding	platelet derived growth factor c%2C transcript variant X1 && sp|Q9I946|PDGFC_CHICK Platelet-derived growth factor C OS=Gallus gallus OX=9031 GN=PDGFC PE=2 SV=1 && -	-
127501507	35.7186	22.7379	37.7626	6.4153	6.78491	3.88711	32.0731	5.69577	2.50166	0.00202287	0.0571673	LOC127501507	NC_067238.1	11121234	11132737	-	4493	protein_coding	C3a anaphylatoxin chemotactic receptor-like && sp|P0C7U4|C3AR_DANRE C3a anaphylatoxin chemotactic receptor OS=Danio rerio OX=7955 GN=c3ar1 PE=3 SV=1 && PF00001:7 transmembrane receptor (rhodopsin family)	-
127502227	767.536	724.512	737.753	576.308	360.731	491.719	743.267	476.253	0.641699	0.00202921	0.057254	LOC127502227	NC_067221.1	41659601	41668729	-	5569	protein_coding	RNA-binding protein MEX3B && sp|Q5U5Q3|MEX3C_HUMAN RNA-binding E3 ubiquitin-protein ligase MEX3C OS=Homo sapiens OX=9606 GN=MEX3C PE=1 SV=3 && PF00013:KH domain|PF13920:Zinc finger, C3HC4 type (RING finger)	-
127512170	289.072	303.861	331.574	156.106	212.594	173.948	308.169	180.883	0.769354	0.00203313	0.0572719	LOC127512170	NC_067224.1	34047902	34053665	+	2729	protein_coding	polymerase (DNA directed) iota%2C transcript variant X3 && sp|Q9UNA4|POLI_HUMAN DNA polymerase iota OS=Homo sapiens OX=9606 GN=POLI PE=1 SV=3 && PF00817:impB/mucB/samB family|PF11799:impB/mucB/samB family C-terminal domain	-
127511872	9.96799	17.5702	5.52624	0	0	0	11.0215	0	5.82534	0.00203811	0.0573198	LOC127511872	NC_067220.1	15255380	15275028	-	5480	protein_coding	phosphodiesterase 5A%2C cGMP-specific%2C a%2C transcript variant X1 && sp|O76074|PDE5A_HUMAN cGMP-specific 3',5'-cyclic phosphodiesterase OS=Homo sapiens OX=9606 GN=PDE5A PE=1 SV=2 && PF01590:GAF domain|PF00233:3'5'-cyclic nucleotide phosphodiesterase	-
127498778	209.328	203.607	210.918	130.444	83.6805	115.642	207.951	109.922	0.918586	0.00208752	0.058615	LOC127498778	NC_067236.1	2226906	2233664	+	4421	protein_coding	F-box protein 30a%2C transcript variant X1 && sp|Q8TB52|FBX30_HUMAN F-box only protein 30 OS=Homo sapiens OX=9606 GN=FBXO30 PE=1 SV=3 && PF15966:F-box|PF15965:TRAF-like zinc-finger	-
127512701	764.213	631.493	626.307	907.765	979.288	1044.66	674.004	977.238	-0.53548	0.00211459	0.0592358	LOC127512701	NC_067224.1	29314017	29328042	+	5527	protein_coding	TSC complex subunit 1a%2C transcript variant X2 && sp|Q92574|TSC1_HUMAN Hamartin OS=Homo sapiens OX=9606 GN=TSC1 PE=1 SV=2 && PF04388:Hamartin protein	-
127504773	4.15333	37.2074	6.44728	0	0	0.971778	15.936	0.323926	5.39229	0.00211641	0.0592358	LOC127504773	NC_067241.1	8145590	8216216	+	8595	protein_coding	ATPase plasma membrane Ca2+ transporting 3b%2C transcript variant X5 && sp|Q64568|AT2B3_RAT Plasma membrane calcium-transporting ATPase 3 OS=Rattus norvegicus OX=10116 GN=Atp2b3 PE=1 SV=2 && PF13246:Cation transport ATPase (P-type)|PF00690:Cation transporter/ATPase, N-terminus|PF00689:Cation transporting ATPase, C-terminus|PF12424:Plasma membrane calcium transporter ATPase C terminal|PF00702:halo…	-
127503848	201.852	324.532	254.207	136.86	91.5963	170.061	260.197	132.839	0.966354	0.00212539	0.0593918	LOC127503848	NC_067240.1	18428060	18437021	-	1717	protein_coding	tumor necrosis factor (ligand) superfamily%2C member 10 like 3 && sp|P50592|TNF10_MOUSE Tumor necrosis factor ligand superfamily member 10 OS=Mus musculus OX=10090 GN=Tnfsf10 PE=2 SV=1 && PF00229:TNF(Tumour Necrosis Factor) family	-
127509082	2613.28	2134.26	2453.65	3463.19	3173.08	3143.7	2400.4	3259.99	-0.441302	0.00214388	0.0598129	LOC127509082	NC_067222.1	20384216	20392911	-	2743	protein_coding	minichromosome maintenance complex component 5 && sp|Q561P5|MCM5_XENTR DNA replication licensing factor mcm5 OS=Xenopus tropicalis OX=8364 GN=mcm5 PE=2 SV=1 && PF14551:MCM N-terminal domain|PF17207:MCM OB domain|PF00493:MCM P-loop domain|PF17855:MCM AAA-lid domain	-
127505783	161.149	63.046	102.235	176.421	214.855	327.489	108.81	239.588	-1.13566	0.00216129	0.0602023	LOC127505783	NC_067242.1	10778287	10793949	-	9680	lncRNA	uncharacterized LOC127505783 && - && -	-
127504786	230.925	315.23	343.548	470.455	488.513	469.369	296.568	476.112	-0.684067	0.0022207	0.0617588	LOC127504786	NC_067241.1	8329670	8330487	-	530	protein_coding	small integral membrane protein 4 && sp|Q8WVI0|SMIM4_HUMAN Small integral membrane protein 4 OS=Homo sapiens OX=9606 GN=SMIM4 PE=1 SV=2 && -	-
127501996	536.61	650.097	619.86	862.858	1034.7	783.253	602.189	893.603	-0.569543	0.00222578	0.0618018	LOC127501996	NC_067239.1	26795196	26805152	-	1748	protein_coding	phospholamban%2C transcript variant X1 && sp|P61014|PPLA_MOUSE Cardiac phospholamban OS=Mus musculus OX=10090 GN=Pln PE=1 SV=1 && -	-
127505575	3218.83	4213.74	3573.63	6586.38	5537.62	4071.75	3668.74	5398.58	-0.557354	0.00225074	0.0623751	LOC127505575	NC_067241.1	16506412	16566806	-	4083	protein_coding	dimethylarginine dimethylaminohydrolase 1%2C transcript variant X2 && sp|Q9CWS0|DDAH1_MOUSE N(G),N(G)-dimethylarginine dimethylaminohydrolase 1 OS=Mus musculus OX=10090 GN=Ddah1 PE=1 SV=3 && PF02274:Amidinotransferase	-
127515703	446.068	297.66	507.493	754.867	620.819	647.204	417.073	674.297	-0.691917	0.00225358	0.0623751	LOC127515703	NC_067220.1	11692142	11697938	+	2576	protein_coding	alkB homolog 5%2C RNA demethylase && sp|Q08BA6|ALKB5_DANRE RNA demethylase ALKBH5 OS=Danio rerio OX=7955 GN=alkbh5 PE=1 SV=1 && PF13532:2OG-Fe(II) oxygenase superfamily	-
127503290	749.261	452.691	606.965	923.803	953.28	910.556	602.972	929.213	-0.622537	0.00226696	0.0626462	LOC127503290	NC_067240.1	17751186	17758814	+	3672	protein_coding	purine-rich element binding protein Aa && sp|Q00577|PURA_HUMAN Transcriptional activator protein Pur-alpha OS=Homo sapiens OX=9606 GN=PURA PE=1 SV=2 && PF04845:PurA ssDNA and RNA-binding protein	-
127519370	156.165	203.607	151.051	408.441	252.172	266.267	170.274	308.96	-0.86092	0.00227525	0.0627761	LOC127519370	NC_067220.1	43341360	43360446	-	2763	protein_coding	protein kinase%2C cAMP-dependent%2C catalytic%2C alpha%2C genome duplicate b && sp|P17612|KAPCA_HUMAN cAMP-dependent protein kinase catalytic subunit alpha OS=Homo sapiens OX=9606 GN=PRKACA PE=1 SV=2 && -	-
127510822	26.5813	24.805	15.6577	69.4991	64.4566	65.1091	22.348	66.3549	-1.56948	0.00228206	0.0628647	zgc_113263	NC_067223.1	14183933	14194975	-	5584	protein_coding	uncharacterized protein LOC503753 homolog%2C transcript variant X1 && sp|P17040|ZSC20_HUMAN Zinc finger and SCAN domain-containing protein 20 OS=Homo sapiens OX=9606 GN=ZSCAN20 PE=1 SV=3 && -	-
127524432	642.105	518.837	507.493	302.588	370.908	393.57	556.145	355.689	0.645113	0.00228641	0.0628854	LOC127524432	NC_067232.1	26380966	26399889	+	4988	protein_coding	HECT and RLD domain containing E3 ubiquitin protein ligase 4%2C transcript variant X1 && sp|Q5PQN1|HERC4_RAT Probable E3 ubiquitin-protein ligase HERC4 OS=Rattus norvegicus OX=10116 GN=Herc4 PE=2 SV=1 && PF00632:HECT-domain (ubiquitin-transferase)|PF00415:Regulator of chromosome condensation (RCC1) repeat	-
127498244	127.923	2.06708	10.1314	7.48452	4.52327	0.971778	46.707	4.32652	3.44435	0.00230517	0.0633015	LOC127498244	NC_067236.1	19424728	19482172	-	1126	protein_coding	dnaJ homolog subfamily C member 17-like && sp|Q2KI83|DJC17_BOVIN DnaJ homolog subfamily C member 17 OS=Bos taurus OX=9913 GN=DNAJC17 PE=2 SV=1 && PF00076:RNA recognition motif. (a.k.a. RRM, RBD, or RNP domain)|PF00226:DnaJ domain	-
127520419	1026.7	752.417	770.91	1074.56	1304.96	1417.82	850.01	1265.78	-0.573927	0.00231265	0.0634072	LOC127520419	NC_067229.1	30450805	30461058	+	3009	protein_coding	methionine adenosyltransferase II%2C alpha a && sp|P31153|METK2_HUMAN S-adenosylmethionine synthase isoform type-2 OS=Homo sapiens OX=9606 GN=MAT2A PE=1 SV=1 && PF02772:S-adenosylmethionine synthetase, central domain|PF02773:S-adenosylmethionine synthetase, C-terminal domain|PF00438:S-adenosylmethionine synthetase, N-terminal domain	-
127517108	487.601	373.108	305.785	595.554	539.4	771.591	388.831	635.515	-0.708506	0.00233513	0.0638879	LOC127517108	NC_067227.1	1184355	1194081	-	3072	protein_coding	cellular communication network factor 1%2C like 2 && sp|Q9ES72|CCN1_RAT CCN family member 1 OS=Rattus norvegicus OX=10116 GN=Ccn1 PE=2 SV=1 && PF00093:von Willebrand factor type C domain|PF00219:Insulin-like growth factor binding protein|PF00007:Cystine-knot domain	-
127525377	161.149	153.997	232.102	87.6758	93.8579	97.1778	182.416	92.9038	0.973414	0.0023375	0.0638879	LOC127525377	NC_067232.1	5654678	5699125	-	5549	protein_coding	SHH signaling and ciliogenesis regulator sdccag8 && sp|B8JK76|SDCG8_DANRE Serologically defined colon cancer antigen 8 homolog OS=Danio rerio OX=7955 GN=Sdccag8 PE=3 SV=2 && PF15964:Centrosomal colon cancer autoantigen protein family	-
127500929	249.2	186.037	161.182	73.776	109.689	115.642	198.806	99.7023	0.996071	0.00234584	0.0640157	LOC127500929	NC_067238.1	29287019	29322649	+	4761	protein_coding	tubulointerstitial nephritis antigen-like 1%2C transcript variant X1 && sp|Q99JR5|TINAL_MOUSE Tubulointerstitial nephritis antigen-like OS=Mus musculus OX=10090 GN=Tinagl1 PE=1 SV=1 && PF00112:Papain family cysteine protease	-
127510841	645.428	394.812	313.154	553.854	859.422	1004.82	451.131	806.031	-0.836481	0.00236936	0.0644386	LOC127510841	NC_067223.1	5426654	5429546	+	2120	protein_coding	fibrinogen-like 2a && sp|Q14314|FGL2_HUMAN Fibroleukin OS=Homo sapiens OX=9606 GN=FGL2 PE=1 SV=1 && PF00147:Fibrinogen beta and gamma chains, C-terminal globular domain	-
127507498	35.7186	73.3814	9.2104	3.20765	3.39245	10.6896	39.4368	5.76322	2.75869	0.00236956	0.0644386	LOC127507498	NC_067243.1	17562990	17572553	-	2920	protein_coding	solute carrier family 41 member 2a%2C transcript variant X2 && sp|Q5ZHX6|S41A2_CHICK Solute carrier family 41 member 2 OS=Gallus gallus OX=9031 GN=SLC41A2 PE=2 SV=1 && PF01769:Divalent cation transporter	-
127504669	4.984	32.0397	0.92104	0	0	0	12.6483	0	6.02135	0.00237344	0.0644386	LOC127504669	NC_067241.1	17588019	17593652	+	5526	protein_coding	PE-PGRS family protein PE_PGRS16-like && - && -	-
127521449	202.683	139.528	193.418	88.745	83.6805	101.065	178.543	91.1635	0.97007	0.00237609	0.0644386	LOC127521449	NC_067229.1	7271684	7289266	-	6634	protein_coding	dipeptidyl-peptidase 4%2C transcript variant X2 && sp|P81425|DPP4_BOVIN Dipeptidyl peptidase 4 OS=Bos taurus OX=9913 GN=DPP4 PE=1 SV=3 && PF00326:Prolyl oligopeptidase family|PF00930:Dipeptidyl peptidase IV (DPP IV) N-terminal region	-
127506349	4921.7	6675.64	7982.65	4310.01	4836.51	4445.88	6526.66	4530.8	0.526524	0.00239566	0.0648685	si_dkey-12l12.1	NC_067242.1	22409575	22412805	+	916	protein_coding	uncharacterized si_dkey-12l12.1 && - && -	-
127513465	597.249	270.788	291.97	202.082	220.51	186.581	386.669	203.058	0.93121	0.0024178	0.065295	LOC127513465	NC_067224.1	32035289	32052491	+	3805	protein_coding	ubiquitin specific peptidase 20%2C transcript variant X1 && sp|A5PN09|UBP20_DANRE Ubiquitin carboxyl-terminal hydrolase 20 OS=Danio rerio OX=7955 GN=usp20 PE=3 SV=1 && PF06337:DUSP domain|PF00443:Ubiquitin carboxyl-terminal hydrolase|PF02148:Zn-finger in ubiquitin-hydrolases and other protein	-
127517032	5797.22	4199.27	3465.87	2990.6	2648.38	3421.63	4487.46	3020.2	0.571266	0.00241889	0.065295	LOC127517032	NC_067227.1	14296408	14338034	+	6731	protein_coding	solute carrier family 23 member 2%2C transcript variant X1 && sp|B0JZG0|S23A2_XENTR Solute carrier family 23 member 2 OS=Xenopus tropicalis OX=8364 GN=slc23a2 PE=2 SV=1 && -	-
127498102	227.603	382.41	240.391	181.767	120.998	149.654	283.468	150.806	0.90841	0.00244069	0.0657818	LOC127498102	NC_067236.1	20097777	20106440	-	3626	protein_coding	bradykinin receptor B2%2C transcript variant X2 && sp|Q9GLX8|BKRB2_PIG B2 bradykinin receptor OS=Sus scrofa OX=9823 GN=BDKRB2 PE=2 SV=1 && PF00001:7 transmembrane receptor (rhodopsin family)	-
127515989	2641.52	3611.19	3953.1	4809.34	5291.1	4436.16	3401.94	4845.53	-0.510419	0.00245209	0.0659873	LOC127515989	NC_067226.1	40582572	40588221	-	1705	protein_coding	myosin%2C light chain 12%2C genome duplicate 1%2C transcript variant X1 && sp|P24032|MLRN_CHICK Myosin regulatory light chain 2, smooth muscle minor isoform OS=Gallus gallus OX=9031 PE=2 SV=2 && PF13405:EF-hand domain	-
127519742	2810.14	2014.37	2393.78	3612.88	3321.21	3149.53	2406.1	3361.21	-0.481876	0.00246538	0.0661071	LOC127519742	NC_067229.1	3299285	3307725	-	3113	protein_coding	minichromosome maintenance complex component 2 && sp|Q6DIH3|MCM2_XENTR DNA replication licensing factor mcm2 OS=Xenopus tropicalis OX=8364 GN=mcm2 PE=2 SV=1 && PF00493:MCM P-loop domain|PF14551:MCM N-terminal domain|PF17855:MCM AAA-lid domain|PF17207:MCM OB domain|PF12619:Mini-chromosome maintenance protein 2	-
127507198	3.32266	0	0.92104	11.7614	27.1396	20.4073	1.41457	19.7694	-3.75006	0.00246701	0.0661071	LOC127507198	NC_067243.1	13468483	13489521	+	2364	protein_coding	WT1 transcription factor a%2C transcript variant X1 && sp|B7ZSG3|WT1A_XENLA Wilms tumor protein homolog A OS=Xenopus laevis OX=8355 GN=wt1-a PE=2 SV=1 && PF02165:Wilm's tumour protein|PF00096:Zinc finger, C2H2 type	zf-C2H2
127523313	701.082	797.893	957.881	1233.88	1337.76	1040.77	818.952	1204.14	-0.556061	0.0024679	0.0661071	LOC127523313	NC_067231.1	18251783	18254837	-	1731	lncRNA	uncharacterized LOC127523313 && - && -	-
127503201	499.23	435.12	409.863	256.612	241.995	336.235	448.071	278.281	0.686303	0.00254226	0.0679947	LOC127503201	NC_067240.1	29635283	29662872	-	5369	protein_coding	folliculin interacting protein 1 && sp|Q68FD7|FNIP1_MOUSE Folliculin-interacting protein 1 OS=Mus musculus OX=10090 GN=Fnip1 PE=1 SV=1 && PF14636:Folliculin-interacting protein N-terminus|PF14637:Folliculin-interacting protein middle domain|PF14638:Folliculin-interacting protein C-terminus	-
127508585	1330.73	1206.14	934.855	759.144	768.956	845.446	1157.24	791.182	0.548551	0.00257145	0.0686704	LOC127508585	NC_067222.1	34881310	34956763	-	10192	protein_coding	Rho GTPase activating protein 23a%2C transcript variant X9 && sp|Q9P227|RHG23_HUMAN Rho GTPase-activating protein 23 OS=Homo sapiens OX=9606 GN=ARHGAP23 PE=1 SV=2 && PF00620:RhoGAP domain|PF17820:PDZ domain|PF00169:PH domain	-
127525299	25.7507	54.7776	49.7362	1.06922	15.8315	6.80244	43.4215	7.90104	2.46504	0.00257849	0.0687532	LOC127525299	NC_067232.1	26373919	26379370	+	1997	protein_coding	cyclin J && sp|Q6DFJ9|CCNJ_XENLA Cyclin-J OS=Xenopus laevis OX=8355 GN=ccnj PE=2 SV=1 && PF02984:Cyclin, C-terminal domain|PF00134:Cyclin, N-terminal domain	-
127508441	1653.03	1409.75	1294.98	817.951	885.431	1219.58	1452.59	974.321	0.575794	0.00260004	0.0692221	LOC127508441	NC_067222.1	32305544	32350534	-	5493	protein_coding	pleckstrin homology%2C MyTH4 and FERM domain containing H3%2C transcript variant X1 && sp|P79114|MYO10_BOVIN Unconventional myosin-X OS=Bos taurus OX=9913 GN=MYO10 PE=1 SV=1 && PF00784:MyTH4 domain|PF00373:FERM central domain	-
127495013	179.424	226.345	119.735	81.2605	76.8956	96.206	175.168	84.7874	1.04463	0.00260653	0.0692353	LOC127495013	NC_067234.1	17614833	17700630	-	5974	protein_coding	nemo-like kinase%2C type 2 && sp|E1BMN8|NLK_BOVIN Serine/threonine-protein kinase NLK OS=Bos taurus OX=9913 GN=NLK PE=3 SV=2 && PF00069:Protein kinase domain	-
127501505	127.923	180.87	126.182	66.2915	45.2327	85.5164	144.992	65.6802	1.13784	0.00261005	0.0692353	si_ch1073-376c22.1	NC_067238.1	8147687	8164126	+	1547	protein_coding	uncharacterized protein LOC100000126 homolog && sp|Q9I927|FUCL5_ANGJA Fucolectin-5 OS=Anguilla japonica OX=7937 PE=2 SV=1 && PF00754:F5/8 type C domain	-
127520486	142.044	134.36	209.076	70.5683	67.8491	95.2342	161.827	77.8839	1.05334	0.00261243	0.0692353	LOC127520486	NC_067229.1	48294119	48300032	-	3549	protein_coding	polo-like kinase 2a (Drosophila) && sp|Q9NYY3|PLK2_HUMAN Serine/threonine-protein kinase PLK2 OS=Homo sapiens OX=9606 GN=PLK2 PE=1 SV=3 && PF00659:POLO box duplicated region|PF00069:Protein kinase domain	-
127525695	1358.14	1313.63	1021.43	1705.4	1860.2	1649.11	1231.07	1738.23	-0.497545	0.0026272	0.0695213	LOC127525695	NC_067233.1	3214811	3222062	+	4470	protein_coding	heterogeneous nuclear ribonucleoprotein A0a%2C transcript variant X1 && sp|Q9CX86|ROA0_MOUSE Heterogeneous nuclear ribonucleoprotein A0 OS=Mus musculus OX=10090 GN=Hnrnpa0 PE=1 SV=1 && PF00076:RNA recognition motif. (a.k.a. RRM, RBD, or RNP domain)	-
127501605	336.42	260.452	182.366	109.06	160.576	139.936	259.746	136.524	0.929094	0.00263919	0.069733	LOC127501605	NC_067238.1	16136032	16204082	+	9634	protein_coding	HIVEP zinc finger 1%2C transcript variant X3 && sp|P15822|ZEP1_HUMAN Zinc finger protein 40 OS=Homo sapiens OX=9606 GN=HIVEP1 PE=1 SV=3 && -	zf-C2H2
127511345	787.472	1231.98	1218.54	529.262	856.029	630.684	1079.33	671.992	0.683566	0.00265709	0.0700998	LOC127511345	NC_067223.1	7126796	7129605	+	2016	protein_coding	DnaJ heat shock protein family (Hsp40) member B9b && sp|Q5R9A4|DNJB9_PONAB DnaJ homolog subfamily B member 9 OS=Pongo abelii OX=9601 GN=DNAJB9 PE=2 SV=1 && PF00226:DnaJ domain	-
127513258	1010.92	1292.96	1402.74	808.328	742.947	962.06	1235.54	837.778	0.559674	0.00266657	0.0702077	LOC127513258	NC_067224.1	27815079	27823703	-	2626	protein_coding	lectin%2C mannose-binding 2-like b && sp|Q5RCF0|LMA2L_PONAB VIP36-like protein OS=Pongo abelii OX=9601 GN=LMAN2L PE=3 SV=1 && PF03388:Legume-like lectin family	-
127520508	39.872	62.0124	26.7102	13.8998	7.91573	7.77422	42.8648	9.86326	2.11876	0.00266922	0.0702077	LOC127520508	NC_067229.1	858959	871955	+	2195	protein_coding	DEF6 guanine nucleotide exchange factor b && sp|Q7SYB5|DEFI6_DANRE Differentially expressed in FDCP 6 homolog OS=Danio rerio OX=7955 GN=def6 PE=2 SV=1 && PF00169:PH domain	-
127501361	2898.19	3144.03	3100.22	4265.11	4199.86	3676.23	3047.48	4047.07	-0.409253	0.00268486	0.070513	LOC127501361	NC_067238.1	24300460	24306972	-	2810	protein_coding	antizyme inhibitor 1b && sp|O14977|AZIN1_HUMAN Antizyme inhibitor 1 OS=Homo sapiens OX=9606 GN=AZIN1 PE=1 SV=2 && PF00278:Pyridoxal-dependent decarboxylase, C-terminal sheet domain|PF02784:Pyridoxal-dependent decarboxylase, pyridoxal binding domain	-
127514466	195.207	259.419	185.129	129.375	116.474	98.1495	213.251	114.666	0.8949	0.00269401	0.0705914	LOC127514466	NC_067225.1	23809677	23827692	-	4217	protein_coding	histone deacetylase 7b%2C transcript variant X4 && sp|Q6NZM9|HDAC4_MOUSE Histone deacetylase 4 OS=Mus musculus OX=10090 GN=Hdac4 PE=1 SV=1 && PF00850:Histone deacetylase domain	-
127512637	47.348	79.5826	53.4203	10.6922	15.8315	26.238	60.117	17.5872	1.76582	0.00269593	0.0705914	LOC127512637	NC_067224.1	31999797	32006280	+	5855	lncRNA	uncharacterized LOC127512637%2C transcript variant X1 && - && -	-
127515799	1222.74	964.293	1105.25	815.813	693.191	790.055	1097.43	766.353	0.518281	0.00274131	0.071672	LOC127515799	NC_067226.1	13426276	13459355	-	5117	protein_coding	ubiquitin protein ligase E3C%2C transcript variant X1 && sp|Q80U95|UBE3C_MOUSE Ubiquitin-protein ligase E3C OS=Mus musculus OX=10090 GN=Ube3c PE=1 SV=2 && PF00632:HECT-domain (ubiquitin-transferase)	-
127511020	1353.99	1612.32	1446.95	1151.55	1081.06	852.249	1471.09	1028.29	0.516794	0.00275011	0.0717947	LOC127511020	NC_067223.1	11534535	11557473	-	3944	protein_coding	MyoD family inhibitor domain containing%2C transcript variant X1 && sp|Q9P1T7|MDFIC_HUMAN MyoD family inhibitor domain-containing protein OS=Homo sapiens OX=9606 GN=MDFIC PE=1 SV=2 && PF15316:MyoD family inhibitor	-
127499364	46.5173	59.9453	39.6047	17.1075	14.7006	5.83067	48.6891	12.5463	1.96242	0.00276166	0.0719887	LOC127499364	NC_067237.1	7037759	7042588	+	2265	protein_coding	pentraxin 3%2C long a && sp|P26022|PTX3_HUMAN Pentraxin-related protein PTX3 OS=Homo sapiens OX=9606 GN=PTX3 PE=1 SV=3 && PF00354:Pentaxin family	-
127517989	6768.27	5594.55	6576.22	9351.37	8276.46	7775.19	6313.02	8467.67	-0.423509	0.00278574	0.0725082	LOC127517989	NC_067227.1	18863114	18868011	-	1898	protein_coding	tubulin alpha 5 && sp|P18288|TBAT_ONCMY Tubulin alpha chain, testis-specific OS=Oncorhynchus mykiss OX=8022 PE=2 SV=1 && PF03953:Tubulin C-terminal domain|PF00091:Tubulin/FtsZ family, GTPase domain	-
novel.304	6.64533	23.7714	2.76312	0	0	0	11.06	0	5.82836	0.00279289	0.072586	-	NC_067226.1	11651356	11652473	-	213	-	- && - && -	-
127522615	4002.15	3763.12	3908.89	5274.45	5329.55	4707.29	3891.39	5103.76	-0.391135	0.00283953	0.0736743	LOC127522615	NC_067230.1	21271996	21289341	+	3189	protein_coding	copine I%2C transcript variant X3 && sp|Q08DB4|CPNE1_BOVIN Copine-1 OS=Bos taurus OX=9913 GN=CPNE1 PE=1 SV=1 && PF00168:C2 domain|PF07002:Copine	-
127515972	309.008	552.944	512.098	318.627	262.35	199.214	458.017	260.064	0.816277	0.00284805	0.0736743	LOC127515972	NC_067226.1	10847187	10849692	-	1431	lncRNA	uncharacterized LOC127515972 && - && -	-
127502050	1671.3	1231.98	1259.06	796.567	955.541	1074.79	1387.45	942.298	0.55835	0.00285103	0.0736743	LOC127502050	NC_067239.1	18289736	18301775	+	4456	protein_coding	SEL1L adaptor subunit of ERAD E3 ubiquitin ligase && sp|Q9UBV2|SE1L1_HUMAN Protein sel-1 homolog 1 OS=Homo sapiens OX=9606 GN=SEL1L PE=1 SV=3 && PF08238:Sel1 repeat|PF00040:Fibronectin type II domain	-
127510301	878.845	1638.16	1657.87	879.966	919.355	834.757	1391.63	878.026	0.664034	0.00285164	0.0736743	LOC127510301	NC_067220.1	26057726	26061851	-	1514	protein_coding	gem (nuclear organelle) associated protein 8 && sp|Q9NWZ8|GEMI8_HUMAN Gem-associated protein 8 OS=Homo sapiens OX=9606 GN=GEMIN8 PE=1 SV=1 && PF15348:Gemini of Cajal bodies-associated protein 8	-
127498261	309.008	11.3689	215.523	13.8998	21.4855	2.91533	178.633	12.7669	3.81055	0.00289999	0.0748129	LOC127498261	NC_067221.1	15614674	15620520	-	1612	protein_coding	transcription initiation factor IIB && sp|Q00403|TF2B_HUMAN Transcription initiation factor IIB OS=Homo sapiens OX=9606 GN=GTF2B PE=1 SV=1 && PF00382:Transcription factor TFIIB repeat|PF08271:TFIIB zinc-binding	-
127513132	163.641	143.662	183.287	76.9836	35.0554	103.008	163.53	71.6825	1.18606	0.0029082	0.074914	LOC127513132	NC_067224.1	42971775	42984833	-	3105	lncRNA	uncharacterized LOC127513132 && - && -	-
127516110	776.673	681.103	697.227	487.563	534.877	460.623	718.334	494.354	0.539961	0.0029126	0.0749169	LOC127516110	NC_067226.1	11897268	11924430	+	3806	protein_coding	rhophilin%2C Rho GTPase binding protein 2%2C transcript variant X1 && sp|Q6TNR1|RHPN2_DANRE Rhophilin-2 OS=Danio rerio OX=7955 GN=rhpn2 PE=2 SV=1 && PF02185:Hr1 repeat|PF03097:BRO1-like domain	-
127509366	702.744	538.474	652.096	951.603	861.683	925.132	631.105	912.806	-0.53166	0.00291955	0.0749852	LOC127509366	NC_067222.1	43059995	43070404	+	2593	protein_coding	jumonji domain containing 6%2C arginine demethylase and lysine hydroxylase && sp|Q6PFM0|JMJD6_DANRE Bifunctional arginine demethylase and lysyl-hydroxylase JMJD6 OS=Danio rerio OX=7955 GN=jmjd6 PE=2 SV=2 && PF02373:JmjC domain, hydroxylase	-
127516354	514.182	737.948	710.122	390.264	367.516	492.691	654.084	416.824	0.648473	0.00295667	0.0757456	LOC127516354	NC_067226.1	18910481	18916895	+	2161	protein_coding	uncharacterized LOC127516354 && - && -	-
127499443	8.30666	23.7714	9.2104	50.2532	54.2793	48.5889	13.7628	51.0404	-1.90351	0.00295783	0.0757456	LOC127499443	NC_067237.1	24052585	24053458	-	665	protein_coding	metallothionein 2 && - && -	-
127494453	564.853	695.573	664.991	394.541	387.871	491.719	641.805	424.71	0.594319	0.00296414	0.0757566	LOC127494453	NC_067233.1	31469032	31475829	+	2620	protein_coding	transmembrane protein 129%2C E3 ubiquitin protein ligase%2C transcript variant X1 && sp|Q6PD82|TM129_DANRE E3 ubiquitin-protein ligase TM129 OS=Danio rerio OX=7955 GN=tmem129 PE=2 SV=1 && PF10272:Putative transmembrane protein precursor	-
127512956	3177.3	3714.54	3468.64	2268.88	2552.26	2825.93	3453.49	2549.02	0.437846	0.00296694	0.0757566	LOC127512956	NC_067224.1	27761196	27766841	+	1818	protein_coding	transcobalamin II && sp|Q9XSC9|TCO2_BOVIN Transcobalamin-2 OS=Bos taurus OX=9913 GN=TCN2 PE=1 SV=1 && PF01122:Eukaryotic cobalamin-binding protein|PF14478:Domain of unknown function (DUF4430)	-
127494320	1564.14	1356	1087.75	858.581	953.28	966.919	1335.97	926.26	0.528556	0.00311513	0.0794244	LOC127494320	NC_067233.1	4627258	4635466	-	2681	protein_coding	synovial apoptosis inhibitor 1%2C synoviolin && sp|Q803I8|SYVN1_DANRE E3 ubiquitin-protein ligase synoviolin OS=Danio rerio OX=7955 GN=syvn1 PE=2 SV=2 && PF13639:Ring finger domain	-
127497370	2025.16	2440.19	2628.65	1703.26	1753.9	1732.68	2364.67	1729.95	0.450718	0.00313415	0.0797929	LOC127497370	NC_067235.1	25249903	25258227	+	1958	protein_coding	derlin 1 && sp|Q9BUN8|DERL1_HUMAN Derlin-1 OS=Homo sapiens OX=9606 GN=DERL1 PE=1 SV=1 && PF04511:Der1-like family	-
127498987	78.0826	133.327	104.999	48.1148	31.6629	51.5042	105.469	43.7606	1.26449	0.00318685	0.0810165	LOC127498987	NC_067236.1	3589048	3635305	-	6545	protein_coding	tetratricopeptide repeat domain 6%2C transcript variant X1 && sp|Q86TZ1|TTC6_HUMAN Tetratricopeptide repeat protein 6 OS=Homo sapiens OX=9606 GN=TTC6 PE=2 SV=1 && PF13432:Tetratricopeptide repeat|PF13414:TPR repeat	-
127505277	4.984	84.7503	3.68416	5.34608	0	0.971778	31.1395	2.10595	3.88111	0.00319182	0.081025	LOC127505277	NC_067241.1	25329500	25334014	-	2410	protein_coding	keratin 5 && sp|Q6NWF6|K2C8_DANRE Keratin, type II cytoskeletal 8 OS=Danio rerio OX=7955 GN=krt8 PE=1 SV=1 && PF16208:Keratin type II head|PF00038:Intermediate filament protein	-
127524895	949.451	738.981	935.777	1334.38	1107.07	1308.98	874.736	1250.15	-0.514756	0.00320703	0.0812464	LOC127524895	NC_067232.1	3784078	3795798	+	3470	protein_coding	helicase%2C lymphoid specific%2C transcript variant X1 && sp|Q60848|HELLS_MOUSE Lymphocyte-specific helicase OS=Mus musculus OX=10090 GN=Hells PE=1 SV=2 && PF00176:SNF2 family N-terminal domain|PF00271:Helicase conserved C-terminal domain	-
novel.144	24.92	112.656	45.131	16.0383	12.439	18.4638	60.9023	15.647	1.95385	0.00320985	0.0812464	-	NC_067222.1	5662502	5685559	-	2845	-	- && - && -	-
127495513	2411.42	1863.47	1719.58	1402.81	1169.27	1572.34	1998.16	1381.47	0.532399	0.00321676	0.0813034	LOC127495513	NC_067234.1	19155474	19229323	-	6999	protein_coding	GRB2-associated binding protein 2%2C transcript variant X1 && sp|Q9UQC2|GAB2_HUMAN GRB2-associated-binding protein 2 OS=Homo sapiens OX=9606 GN=GAB2 PE=1 SV=1 && PF00169:PH domain	-
127500596	282.427	222.211	268.023	173.213	136.829	137.021	257.553	149.021	0.79043	0.00322973	0.0815133	LOC127500596	NC_067238.1	29917263	29927927	-	3220	protein_coding	cysteine/histidine-rich 1 && sp|Q08CH8|CYHR1_DANRE Cysteine and histidine-rich protein 1 OS=Danio rerio OX=7955 GN=cyhr1 PE=2 SV=1 && -	-
127520827	1504.34	1086.25	1188.14	825.436	799.488	978.58	1259.58	867.835	0.537581	0.00324658	0.0818204	LOC127520827	NC_067229.1	40978965	41013003	+	6660	protein_coding	pleckstrin homology-like domain%2C family B%2C member 2a%2C transcript variant X1 && sp|Q8K1N2|PHLB2_MOUSE Pleckstrin homology-like domain family B member 2 OS=Mus musculus OX=10090 GN=Phldb2 PE=1 SV=2 && PF00169:PH domain	-
127514772	1147.98	1177.2	1093.27	802.982	670.575	919.302	1139.49	797.62	0.513884	0.0032849	0.0826668	LOC127514772	NC_067225.1	25703591	25709353	-	2520	protein_coding	SEC61 translocon subunit alpha 1%2C like && sp|Q90ZM2|S61A1_DANRE Protein transport protein Sec61 subunit alpha-like 1 OS=Danio rerio OX=7955 GN=sec61al1 PE=2 SV=3 && PF00344:SecY translocase|PF10559:Plug domain of Sec61p	-
127512820	770.858	649.063	448.546	387.057	308.713	446.046	622.823	380.605	0.71	0.00329738	0.0827778	LOC127512820	NC_067224.1	36249276	36457807	+	5743	protein_coding	sema domain%2C immunoglobulin domain (Ig)%2C transmembrane domain (TM) and short cytoplasmic domain%2C (semaphorin) 4C%2C transcript variant X1 && sp|Q64151|SEM4C_MOUSE Semaphorin-4C OS=Mus musculus OX=10090 GN=Sema4c PE=1 SV=1 && -	-
127502369	2.492	42.3751	2.76312	1.06922	0	0	15.8768	0.356406	5.38665	0.00330523	0.0827778	LOC127502369	NC_067239.1	29919953	29943549	+	4854	protein_coding	CD109 molecule && sp|Q6YHK3|CD109_HUMAN CD109 antigen OS=Homo sapiens OX=9606 GN=CD109 PE=1 SV=2 && PF07678:A-macroglobulin TED domain|PF00207:Alpha-2-macroglobulin family|PF17791:Macroglobulin domain MG3|PF07677:A-macroglobulin receptor binding domain|PF01835:MG2 domain|PF07703:Alpha-2-macroglobulin bait region domain	-
127513974	14.952	157.098	13.8156	3.20765	11.3082	15.5484	61.9552	10.0214	2.62098	0.00330646	0.0827778	LOC127513974	NC_067225.1	7012656	7034295	-	7224	protein_coding	myosin%2C heavy chain 9a%2C non-muscle%2C transcript variant X1 && sp|P14105|MYH9_CHICK Myosin-9 OS=Gallus gallus OX=9031 GN=MYH9 PE=2 SV=1 && PF00063:Myosin head (motor domain)|PF02736:Myosin N-terminal SH3-like domain|PF01576:Myosin tail	-
127496921	593.096	652.164	662.228	406.302	481.728	411.062	635.829	433.031	0.554402	0.00330827	0.0827778	LOC127496921	NC_067235.1	3659774	3677599	-	3689	protein_coding	fasciculation and elongation protein zeta 2a%2C transcript variant X4 && sp|P97578|FEZ2_RAT Fasciculation and elongation protein zeta-2 OS=Rattus norvegicus OX=10116 GN=Fez2 PE=2 SV=2 && PF07763:FEZ-like protein	-
127496640	978.525	649.063	542.492	1174	1017.74	1185.57	723.36	1125.77	-0.637417	0.00331805	0.0829038	LOC127496640	NC_067235.1	20352765	20428549	+	8084	protein_coding	transcription factor HIVEP3 && sp|Q5T1R4|ZEP3_HUMAN Transcription factor HIVEP3 OS=Homo sapiens OX=9606 GN=HIVEP3 PE=2 SV=1 && -	zf-C2H2
127504082	951.113	702.807	739.595	1148.34	1224.68	1070.9	797.838	1147.97	-0.523919	0.00333154	0.083122	LOC127504082	NC_067240.1	898848	936631	+	5230	protein_coding	adducin 1 (alpha)%2C transcript variant X1 && sp|Q63028|ADDA_RAT Alpha-adducin OS=Rattus norvegicus OX=10116 GN=Add1 PE=1 SV=2 && PF00596:Class II Aldolase and Adducin N-terminal domain	-
127507027	42.364	65.113	29.4733	10.6922	10.1774	14.5767	45.6501	11.8154	1.94428	0.0033591	0.08369	LOC127507027	NC_067243.1	21523855	21767772	+	6603	protein_coding	BR serine/threonine kinase 2a%2C transcript variant X1 && sp|Q69Z98|BRSK2_MOUSE Serine/threonine-protein kinase BRSK2 OS=Mus musculus OX=10090 GN=Brsk2 PE=1 SV=2 && PF00069:Protein kinase domain	-
127518233	162.811	202.574	135.393	81.2605	91.5963	85.5164	166.926	86.1244	0.954001	0.00337049	0.0838542	LOC127518233	NC_067228.1	22414611	22480566	-	5323	protein_coding	zinc finger protein 804A && sp|A2AKY4|Z804A_MOUSE Zinc finger protein 804A OS=Mus musculus OX=10090 GN=Znf804a PE=2 SV=1 && PF12171:Zinc-finger double-stranded RNA-binding	-
127525594	984.339	1131.73	1040.78	705.683	776.872	781.309	1052.28	754.621	0.479296	0.00339582	0.0843641	LOC127525594	NC_067232.1	16876984	16902275	+	6063	protein_coding	FERM domain containing 6%2C transcript variant X1 && sp|Q96NE9|FRMD6_HUMAN FERM domain-containing protein 6 OS=Homo sapiens OX=9606 GN=FRMD6 PE=1 SV=1 && PF09380:FERM C-terminal PH-like domain|PF09379:FERM N-terminal domain|PF00373:FERM central domain	-
127499861	240.893	237.714	325.127	148.621	113.082	184.638	267.912	148.78	0.846689	0.00342207	0.0848954	LOC127499861	NC_067237.1	22658950	22677294	-	3513	protein_coding	uveal autoantigen with coiled-coil domains and ankyrin repeats a%2C transcript variant X1 && sp|Q8CGB3|UACA_MOUSE Uveal autoantigen with coiled-coil domains and ankyrin repeats OS=Mus musculus OX=10090 GN=Uaca PE=1 SV=2 && PF12796:Ankyrin repeats (3 copies)	-
127501172	2112.38	1277.46	937.619	778.39	958.934	902.781	1442.49	880.035	0.713392	0.00343157	0.0849874	LOC127501172	NC_067238.1	13568183	13744524	+	8415	protein_coding	PVR cell adhesion molecule related 2 like%2C transcript variant X2 && sp|P32507|NECT2_MOUSE Nectin-2 OS=Mus musculus OX=10090 GN=Nectin2 PE=1 SV=2 && PF08205:CD80-like C2-set immunoglobulin domain|PF07686:Immunoglobulin V-set domain	-
127521940	937.822	764.82	807.752	543.162	529.223	653.035	836.798	575.14	0.540847	0.00344231	0.0849874	LOC127521940	NC_067229.1	49869943	49895643	+	9944	protein_coding	EMSY transcriptional repressor%2C BRCA2 interacting%2C transcript variant X6 && sp|Q7ZUV7|EMSY_DANRE BRCA2-interacting transcriptional repressor EMSY OS=Danio rerio OX=7955 GN=emsy PE=2 SV=1 && PF13358:DDE superfamily endonuclease	-
127502110	871.369	1111.06	1286.69	685.368	861.683	630.684	1089.71	725.912	0.586309	0.00344295	0.0849874	LOC127502110	NC_067239.1	30863228	30874786	-	1678	protein_coding	nuclear factor of kappa light polypeptide gene enhancer in B-cells inhibitor%2C epsilon && sp|O00221|IKBE_HUMAN NF-kappa-B inhibitor epsilon OS=Homo sapiens OX=9606 GN=NFKBIE PE=1 SV=3 && PF12796:Ankyrin repeats (3 copies)	-
127495291	375.461	519.871	537.887	261.958	375.432	191.44	477.74	276.277	0.791232	0.00344524	0.0849874	LOC127495291	NC_067234.1	18611539	18615987	+	2251	protein_coding	transmembrane protein 160 && sp|B3DJK0|TM160_DANRE Transmembrane protein 160 OS=Danio rerio OX=7955 GN=tmem160 PE=2 SV=1 && -	-
127512041	18.2747	28.9391	13.8156	1.06922	3.39245	1.94356	20.3431	2.13508	3.2591	0.00345059	0.0849994	LOC127512041	NC_067224.1	18572519	18576931	-	3246	protein_coding	doublesex and mab-3 related transcription factor 2a && sp|Q9Y5R5|DMRT2_HUMAN Doublesex- and mab-3-related transcription factor 2 OS=Homo sapiens OX=9606 GN=DMRT2 PE=1 SV=2 && PF00751:DM DNA binding domain	DM
127519991	13.2907	27.9056	1.84208	0	0	0.971778	14.3461	0.323926	5.24313	0.00347961	0.0855935	LOC127519991	NC_067229.1	47615749	47650862	+	6763	protein_coding	uncharacterized LOC127519991%2C transcript variant X1 && - && -	-
127503527	798.27	817.53	996.565	1150.48	1471.19	1137.95	870.789	1253.21	-0.524923	0.00350153	0.0859873	LOC127503527	NC_067240.1	5779765	5796294	-	1828	protein_coding	NIMA-related kinase 6%2C transcript variant X2 && sp|Q9ES70|NEK6_MOUSE Serine/threonine-protein kinase Nek6 OS=Mus musculus OX=10090 GN=Nek6 PE=1 SV=1 && PF00069:Protein kinase domain	-
127505275	1293.35	1875.88	1680.9	1066.01	1214.5	1114.63	1616.71	1131.71	0.514179	0.00350547	0.0859873	LOC127505275	NC_067241.1	25641326	25648932	-	2607	protein_coding	eukaryotic translation initiation factor 4E family member 3 && sp|Q66HY7|IF4E3_DANRE Eukaryotic translation initiation factor 4E type 3 OS=Danio rerio OX=7955 GN=eif4e3 PE=2 SV=1 && -	-
127499638	78.0826	60.9789	88.4198	35.2842	16.9623	30.1251	75.8271	27.4572	1.46351	0.00351551	0.0861128	LOC127499638	NC_067237.1	21567748	21578153	+	3370	protein_coding	translin-associated factor X interacting protein 1%2C transcript variant X1 && sp|Q99P25|TXIP1_MOUSE Translin-associated factor X-interacting protein 1 OS=Mus musculus OX=10090 GN=Tsnaxip1 PE=1 SV=2 && PF15739:Translin-associated factor X-interacting N-terminus	-
127513300	1009.26	854.738	937.619	643.669	719.2	617.079	933.872	659.983	0.501608	0.00355467	0.08695	LOC127513300	NC_067224.1	21530203	21566772	-	5321	protein_coding	BMP2 inducible kinase%2C transcript variant X1 && sp|Q9NSY1|BMP2K_HUMAN BMP-2-inducible protein kinase OS=Homo sapiens OX=9606 GN=BMP2K PE=1 SV=2 && PF00069:Protein kinase domain|PF15282:BMP-2-inducible protein kinase C-terminus	-
127517733	881.337	747.25	750.648	1342.94	992.858	1088.39	793.078	1141.4	-0.524899	0.00356854	0.0871188	LOC127517733	NC_067227.1	17701233	17726318	+	3560	protein_coding	protein kinase%2C cAMP-dependent%2C regulatory%2C type II%2C alpha A && sp|P00515|KAP2_BOVIN cAMP-dependent protein kinase type II-alpha regulatory subunit OS=Bos taurus OX=9913 GN=PRKAR2A PE=1 SV=2 && -	-
127516118	807.408	553.978	571.966	994.372	866.207	1021.34	644.45	960.639	-0.575123	0.00357155	0.0871188	LOC127516118	NC_067226.1	27068194	27083716	-	2905	protein_coding	zinc finger DHHC-type palmitoyltransferase 13 && sp|A0A0R4IQZ2|ZDH13_DANRE Putative palmitoyltransferase ZDHHC13 OS=Danio rerio OX=7955 GN=zdhhc13 PE=2 SV=1 && PF12796:Ankyrin repeats (3 copies)|PF01529:DHHC palmitoyltransferase	-
127512515	5.81466	15.5031	8.28936	0	0	0	9.86904	0	5.66525	0.00358042	0.0872135	LOC127512515	NC_067220.1	19002048	19044191	+	5441	protein_coding	serine protease 12 && sp|Q5G268|NETR_NOMLE Neurotrypsin OS=Nomascus leucogenys OX=61853 GN=PRSS12 PE=3 SV=1 && PF00051:Kringle domain|PF00530:Scavenger receptor cysteine-rich domain|PF00089:Trypsin	-
127518110	2.492	29.9727	1.84208	0	0	0	11.4356	0	5.87518	0.00361075	0.0878298	LOC127518110	NC_067227.1	30987662	31022463	-	3849	protein_coding	dihydropyrimidinase like 2a && sp|Q90635|DPYL2_CHICK Dihydropyrimidinase-related protein 2 OS=Gallus gallus OX=9031 GN=DPYSL2 PE=2 SV=1 && PF01979:Amidohydrolase family	-
127519297	545.748	307.995	355.521	761.283	556.362	654.006	403.088	657.217	-0.703791	0.00361711	0.0878621	LOC127519297	NC_067228.1	18374675	18391688	-	6328	protein_coding	ankyrin repeat domain 50-like%2C transcript variant X1 && sp|Q9ULJ7|ANR50_HUMAN Ankyrin repeat domain-containing protein 50 OS=Homo sapiens OX=9606 GN=ANKRD50 PE=1 SV=4 && PF12796:Ankyrin repeats (3 copies)	-
127509693	329.774	119.891	172.234	78.0528	58.8025	132.162	207.3	89.6724	1.2081	0.00363495	0.0881617	LOC127509693	NC_067222.1	33548622	33580219	-	4486	protein_coding	integrin%2C alpha 3a%2C transcript variant X1 && sp|Q62470|ITA3_MOUSE Integrin alpha-3 OS=Mus musculus OX=10090 GN=Itga3 PE=1 SV=1 && PF08441:Integrin alpha|PF13517:Repeat domain in Vibrio, Colwellia, Bradyrhizobium and Shewanella	-
127510964	3407.39	2920.78	3298.24	4072.65	4182.9	4390.49	3208.81	4215.34	-0.393475	0.00363954	0.0881617	LOC127510964	NC_067223.1	4325071	4398757	+	2150	protein_coding	PRKC%2C apoptosis%2C WT1%2C regulator && sp|Q925B0|PAWR_MOUSE PRKC apoptosis WT1 regulator protein OS=Mus musculus OX=10090 GN=Pawr PE=1 SV=2 && -	-
127506116	398.72	401.014	510.256	297.242	269.135	276.957	436.663	281.111	0.635364	0.00364783	0.0882402	LOC127506116	NC_067242.1	7899086	7910188	-	3144	protein_coding	WD repeat domain 24%2C transcript variant X3 && sp|Q7ZVL2|WDR24_DANRE GATOR complex protein WDR24 OS=Danio rerio OX=7955 GN=wdr24 PE=2 SV=1 && -	-
127520023	4.984	25.8385	1.84208	0	0	0	10.8882	0	5.80513	0.00366481	0.0885281	LOC127520023	NC_067229.1	40163205	40218488	+	15823	protein_coding	ryanodine receptor 1a (skeletal) && sp|P11716|RYR1_RABIT Ryanodine receptor 1 OS=Oryctolagus cuniculus OX=9986 GN=RYR1 PE=1 SV=1 && PF00622:SPRY domain|PF01365:RIH domain|PF02815:MIR domain|PF00520:Ion transport protein|PF08454:RyR and IP3R Homology associated|PF02026:RyR domain|PF13833:EF-hand domain pair|PF06459:Ryanodine Receptor TM 4-6|PF08709:Inositol 1,4,5-trisphosphate/ryanodine receptor	-
127506315	1285.87	1113.12	845.515	745.244	566.54	820.18	1081.5	710.655	0.605427	0.00367024	0.088537	LOC127506315	NC_067242.1	9651638	9700247	+	6620	protein_coding	solute carrier family 4 member 2b%2C transcript variant X2 && sp|Q9Z0S8|B3A2_CAVPO Anion exchange protein 2 OS=Cavia porcellus OX=10141 GN=SLC4A2 PE=2 SV=1 && PF00955:HCO3- transporter family|PF07565:Band 3 cytoplasmic domain	-
127494208	1.66133	34.1068	8.28936	0	0	0.971778	14.6858	0.323926	5.27435	0.00369093	0.0889132	LOC127494208	NC_067233.1	1316072	1320003	+	1129	protein_coding	leukotriene C4 synthase%2C transcript variant X2 && sp|Q2NKS0|LTC4S_BOVIN Leukotriene C4 synthase OS=Bos taurus OX=9913 GN=LTC4S PE=2 SV=2 && PF01124:MAPEG family	-
127524405	876.353	838.201	764.463	533.539	574.456	631.655	826.339	579.883	0.510733	0.00369964	0.0890003	LOC127524405	NC_067232.1	9818136	9831515	-	4006	protein_coding	sphingosine-1-phosphate lyase 1 && sp|O95470|SGPL1_HUMAN Sphingosine-1-phosphate lyase 1 OS=Homo sapiens OX=9606 GN=SGPL1 PE=1 SV=3 && PF00282:Pyridoxal-dependent decarboxylase conserved domain	-
127511231	77.252	67.1801	46.052	156.106	109.689	137.992	63.4947	134.596	-1.08345	0.00371885	0.0892146	LOC127511231	NC_067223.1	26368458	26386133	-	3597	protein_coding	membrane-spanning 4-domains subfamily A member 4A-like%2C transcript variant X1 && sp|Q96JQ5|M4A4A_HUMAN Membrane-spanning 4-domains subfamily A member 4A OS=Homo sapiens OX=9606 GN=MS4A4A PE=1 SV=1 && -	-
127497005	445.237	270.788	358.285	616.938	465.897	649.147	358.103	577.328	-0.687894	0.00372209	0.0892146	LOC127497005	NC_067235.1	29836363	29859900	+	3876	protein_coding	progestin and adipoQ receptor family member VI && sp|Q6TCH4|PAQR6_HUMAN Membrane progestin receptor delta OS=Homo sapiens OX=9606 GN=PAQR6 PE=1 SV=2 && PF03006:Haemolysin-III related	-
127510864	1515.97	1398.38	1049.06	1829.43	1830.79	1928.01	1321.14	1862.74	-0.495587	0.00372387	0.0892146	LOC127510864	NC_067223.1	14653789	14677501	+	6284	protein_coding	fibroblast growth factor receptor substrate 2a && sp|Q8WU20|FRS2_HUMAN Fibroblast growth factor receptor substrate 2 OS=Homo sapiens OX=9606 GN=FRS2 PE=1 SV=4 && PF02174:PTB domain (IRS-1 type)	-
127501207	1099.8	894.012	1109.85	1548.23	1474.59	1306.07	1034.56	1442.96	-0.47935	0.00377378	0.0902865	LOC127501207	NC_067238.1	15765249	15811356	+	3202	protein_coding	MAP7 domain containing 1b%2C transcript variant X1 && sp|A2AJI0|MA7D1_MOUSE MAP7 domain-containing protein 1 OS=Mus musculus OX=10090 GN=Map7d1 PE=1 SV=1 && PF05672:MAP7 (E-MAP-115) family	-
127511538	264.983	179.836	291.97	369.949	421.795	415.921	245.596	402.555	-0.711264	0.00378647	0.090466	LOC127511538	NC_067223.1	12335686	12390245	-	3555	protein_coding	cyclin-dependent kinase 17 && sp|Q00537|CDK17_HUMAN Cyclin-dependent kinase 17 OS=Homo sapiens OX=9606 GN=CDK17 PE=1 SV=2 && PF12330:Haspin like kinase domain|PF00069:Protein kinase domain	-
127518264	380.445	742.082	633.675	331.457	411.618	304.166	585.401	349.08	0.745456	0.00380301	0.0907372	LOC127518264	NC_067228.1	26498558	26507777	-	1470	protein_coding	RAB20%2C member RAS oncogene family && sp|Q9NX57|RAB20_HUMAN Ras-related protein Rab-20 OS=Homo sapiens OX=9606 GN=RAB20 PE=1 SV=1 && PF00071:Ras family	-
127510959	5704.18	3104.75	2933.51	2436.75	2154.21	2909.5	3914.15	2500.15	0.646774	0.00382258	0.0909733	LOC127510959	NC_067223.1	4640647	4810069	-	11466	protein_coding	neuron navigator 3%2C transcript variant X1 && sp|Q5TZ18|NAV3_DANRE Neuron navigator 3 OS=Danio rerio OX=7955 GN=nav3 PE=3 SV=1 && PF00307:Calponin homology (CH) domain	-
127494710	9455.47	7668.87	8154.89	12363.4	11561.5	9896.58	8426.41	11273.8	-0.419868	0.00382333	0.0909733	LOC127494710	NC_067233.1	29441100	29473610	+	3400	protein_coding	plastin 3 (T isoform)%2C transcript variant X4 && sp|Q99K51|PLST_MOUSE Plastin-3 OS=Mus musculus OX=10090 GN=Pls3 PE=1 SV=3 && PF13499:EF-hand domain pair|PF00307:Calponin homology (CH) domain	-
127494673	1712	2306.86	2029.05	1432.75	1603.5	1283.72	2015.97	1439.99	0.485351	0.00385132	0.0915147	LOC127494673	NC_067221.1	39160673	39166409	+	1696	protein_coding	abhydrolase domain containing 4%2C N-acyl phospholipase B && sp|Q8VD66|ABHD4_MOUSE (Lyso)-N-acylphosphatidylethanolamine lipase OS=Mus musculus OX=10090 GN=Abhd4 PE=1 SV=1 && PF00561:alpha/beta hydrolase fold	-
127505768	2378.2	2252.08	2231.68	3541.25	2822.52	2869.66	2287.32	3077.81	-0.42816	0.00387097	0.0918566	LOC127505768	NC_067242.1	11419413	11431821	-	3148	protein_coding	asparagine synthetase [glutamine-hydrolyzing]-like && sp|Q5ZJU3|ASNS_CHICK Asparagine synthetase [glutamine-hydrolyzing] OS=Gallus gallus OX=9031 GN=ASNS PE=2 SV=3 && PF13537:Glutamine amidotransferase domain|PF00733:Asparagine synthase	-
127517307	1150.47	1331.2	1262.75	863.927	965.719	896.951	1248.14	908.866	0.457474	0.00387714	0.0918783	LOC127517307	NC_067227.1	29508379	29540347	-	3981	protein_coding	OTU deubiquitinase 5a%2C transcript variant X6 && sp|Q08BW0|OTU5A_DANRE OTU domain-containing protein 5-A OS=Danio rerio OX=7955 GN=otud5a PE=2 SV=1 && PF02338:OTU-like cysteine protease	-
127510969	630.476	813.396	961.566	568.823	545.054	486.861	801.812	533.579	0.587428	0.00388547	0.0918862	LOC127510969	NC_067223.1	1622341	1635258	+	3154	protein_coding	transmembrane protein 110%2C like && sp|Q86TL2|STIMA_HUMAN Store-operated calcium entry regulator STIMATE OS=Homo sapiens OX=9606 GN=STIMATE PE=1 SV=1 && PF12400:STIMATE family	-
127512797	642.105	726.579	783.805	975.126	1018.87	1012.59	717.496	1002.2	-0.482484	0.003888	0.0918862	LOC127512797	NC_067224.1	5283949	5316922	-	2402	protein_coding	transmembrane protein 47-like && sp|Q6IP19|TMM47_XENLA Transmembrane protein 47 OS=Xenopus laevis OX=8355 GN=tmem47 PE=2 SV=1 && PF06653:Tight junction protein, Claudin-like	-
127522196	1697.88	2669.63	2620.36	3403.32	4011.01	2863.83	2329.29	3426.05	-0.556832	0.0039068	0.0921469	LOC127522196	NC_067230.1	2269287	2273559	-	1669	protein_coding	adaptor related protein complex 1 subunit sigma 2%2C transcript variant X2 && sp|P56377|AP1S2_HUMAN AP-1 complex subunit sigma-2 OS=Homo sapiens OX=9606 GN=AP1S2 PE=1 SV=1 && PF01217:Clathrin adaptor complex small chain	-
127505728	788.302	458.892	550.782	350.703	321.152	437.3	599.325	369.718	0.697185	0.00390958	0.0921469	LOC127505728	NC_067242.1	17206822	17312696	-	5207	protein_coding	sulfatase 1%2C transcript variant X4 && sp|Q90XB6|SULF1_COTCO Extracellular sulfatase Sulf-1 OS=Coturnix coturnix OX=9091 GN=SULF1 PE=1 SV=1 && PF12548:Sulfatase protein|PF00884:Sulfatase	-
127508836	1294.18	1332.23	1690.11	2269.95	2177.96	1687.98	1438.84	2045.29	-0.507191	0.00392228	0.0923148	LOC127508836	NC_067220.1	39194251	39196522	-	1346	protein_coding	muscle segment homeobox 1b && sp|Q03356|MSXB_DANRE Homeobox protein MSH-B OS=Danio rerio OX=7955 GN=msxb PE=2 SV=3 && PF00046:Homeodomain	Homeobox
127506034	1056.61	929.153	923.803	1279.85	1393.17	1301.21	969.854	1324.74	-0.449409	0.00392728	0.0923148	si_ch73-103b11.2	NC_067242.1	7058107	7108726	-	9504	protein_coding	myosin phosphatase Rho-interacting protein%2C transcript variant X3 && sp|Q9ERE6|MPRIP_RAT Myosin phosphatase Rho-interacting protein OS=Rattus norvegicus OX=10116 GN=Mprip PE=1 SV=1 && PF00169:PH domain	-
127506379	4020.42	3840.64	3665.74	2612.1	2820.26	3237.96	3842.27	2890.11	0.410721	0.00393263	0.0923163	LOC127506379	NC_067242.1	19956180	19967710	-	2321	protein_coding	translocation associated membrane protein 1 && sp|Q6DED0|TR1L1_XENLA Translocating chain-associated membrane protein 1-like 1 OS=Xenopus laevis OX=8355 GN=tram1l1 PE=2 SV=1 && PF03798:TLC domain|PF08390:TRAM1-like protein	-
127497056	20.7667	35.1404	19.3418	5.34608	3.39245	2.91533	25.083	3.88462	2.69147	0.00395971	0.0927286	LOC127497056	NC_067235.1	22118063	22131843	+	6238	protein_coding	gamma-aminobutyric acid type B receptor subunit 2%2C transcript variant X1 && sp|Q80T41|GABR2_MOUSE Gamma-aminobutyric acid type B receptor subunit 2 OS=Mus musculus OX=10090 GN=Gabbr2 PE=1 SV=2 && PF01094:Receptor family ligand binding region|PF00003:7 transmembrane sweet-taste receptor of 3 GCPR	-
127514144	1602.36	1379.78	1789.58	1980.19	2514.94	2133.05	1590.57	2209.39	-0.473733	0.00396081	0.0927286	LOC127514144	NC_067225.1	24057554	24062527	-	2578	protein_coding	keratin 4 && sp|P18520|ION3_CARAU Intermediate filament protein ON3 OS=Carassius auratus OX=7957 PE=2 SV=1 && PF16208:Keratin type II head|PF00038:Intermediate filament protein	-
127498684	13.2907	58.9118	14.7366	5.34608	0	4.85889	28.9797	3.40166	3.07177	0.00396829	0.0927794	LOC127498684	NC_067236.1	11506991	11612184	+	2009	protein_coding	platelet-activating factor receptor-like%2C transcript variant X1 && sp|Q62035|PTAFR_MOUSE Platelet-activating factor receptor OS=Mus musculus OX=10090 GN=Ptafr PE=1 SV=1 && PF00001:7 transmembrane receptor (rhodopsin family)	-
127504557	2737.88	1763.22	1705.77	1492.63	1276.69	1442.12	2068.95	1403.81	0.559841	0.00399126	0.0931916	LOC127504557	NC_067241.1	25520529	25585336	+	7161	protein_coding	tensin 2a%2C transcript variant X1 && sp|Q8CGB6|TNS2_MOUSE Tensin-2 OS=Mus musculus OX=10090 GN=Tns2 PE=1 SV=1 && PF08416:Phosphotyrosine-binding domain|PF10409:C2 domain of PTEN tumour-suppressor protein|PF00017:SH2 domain|PF00130:Phorbol esters/diacylglycerol binding domain (C1 domain)	-
127503692	58.1466	71.3143	45.131	170.006	85.9422	132.162	58.1973	129.37	-1.15496	0.00399766	0.0932166	LOC127503692	NC_067240.1	12222055	12224931	-	2877	protein_coding	relaxin family peptide receptor 3 && sp|Q8BGE9|RL3R1_MOUSE Relaxin-3 receptor 1 OS=Mus musculus OX=10090 GN=Rxfp3 PE=2 SV=1 && PF00001:7 transmembrane receptor (rhodopsin family)	-
127517406	3547.78	3246.35	3527.58	4906.64	4531.19	4123.25	3440.57	4520.36	-0.393627	0.00402128	0.0935818	LOC127517406	NC_067227.1	18539605	18545879	+	1685	protein_coding	capping actin protein of muscle Z-line subunit alpha 1b && sp|P13127|CAZA1_CHICK F-actin-capping protein subunit alpha-1 OS=Gallus gallus OX=9031 GN=CAPZA1 PE=1 SV=1 && PF01267:F-actin capping protein alpha subunit	-
127501044	873.861	513.669	428.284	306.865	396.917	369.275	605.271	357.686	0.759897	0.00402581	0.0935818	LOC127501044	NC_067238.1	3284661	3336965	-	11522	protein_coding	HIVEP zinc finger 3a%2C transcript variant X1 && sp|A2A884|ZEP3_MOUSE Transcription factor HIVEP3 OS=Mus musculus OX=10090 GN=Hivep3 PE=1 SV=1 && -	zf-C2H2
127520202	317.314	570.514	705.517	298.312	349.423	271.126	531.115	306.287	0.793949	0.0040294	0.0935818	LOC127520202	NC_067229.1	45847091	45860153	+	2646	protein_coding	interleukin 1%2C beta%2C transcript variant X3 && - && PF00340:Interleukin-1 / 18	-
127495254	119.616	112.656	158.419	59.8762	72.3724	57.3349	130.23	63.1945	1.04487	0.00404945	0.0939226	LOC127495254	NC_067234.1	24544646	24558512	-	3368	protein_coding	flotillin 2b && sp|Q60634|FLOT2_MOUSE Flotillin-2 OS=Mus musculus OX=10090 GN=Flot2 PE=1 SV=2 && PF01145:SPFH domain / Band 7 family|PF15975:Flotillin	-
127513003	12.46	24.805	16.5787	0	3.39245	0	17.9479	1.13082	4.03864	0.00405937	0.0940277	LOC127513003	NC_067220.1	43839298	43853940	-	3202	protein_coding	DENN domain containing 1C%2C transcript variant X1 && sp|Q6P3S1|DEN1B_HUMAN DENN domain-containing protein 1B OS=Homo sapiens OX=9606 GN=DENND1B PE=1 SV=2 && PF03456:uDENN domain|PF02141:DENN (AEX-3) domain|PF03455:dDENN domain	-
127521462	90.5426	53.7441	103.156	137.929	239.733	143.823	82.4811	173.828	-1.0717	0.00407581	0.0942835	LOC127521462	NC_067229.1	28988270	28991880	+	3525	protein_coding	NOTCH regulated ankyrin repeat protein a%2C transcript variant X1 && sp|Q7T3Y0|NARPA_DANRE Notch-regulated ankyrin repeat-containing protein A OS=Danio rerio OX=7955 GN=nrarpa PE=2 SV=1 && PF12796:Ankyrin repeats (3 copies)	-
127507781	1015.07	759.652	818.804	528.193	467.028	710.369	864.51	568.53	0.60424	0.00409716	0.0946521	LOC127507781	NC_067243.1	20491566	20518863	+	5140	protein_coding	centrosomal protein 152 && sp|Q498G2|CE152_XENLA Centrosomal protein of 152 kDa OS=Xenopus laevis OX=8355 GN=cep152 PE=2 SV=1 && -	-
127504547	622.169	657.332	573.808	354.98	360.731	503.381	617.769	406.364	0.603029	0.0041198	0.0950301	wu_fy63c09	NC_067241.1	16868896	16882676	+	3067	protein_coding	uncharacterized protein LOC797544 homolog && sp|Q5HYK7|SH319_HUMAN SH3 domain-containing protein 19 OS=Homo sapiens OX=9606 GN=SH3D19 PE=1 SV=2 && PF14604:Variant SH3 domain	-
127501220	496.738	412.383	521.309	265.166	374.301	268.211	476.81	302.559	0.657765	0.00412441	0.0950301	si_dkey-240h12.4	NC_067238.1	10690743	10713829	+	4930	protein_coding	death-associated protein kinase 2%2C transcript variant X1 && sp|Q8VDF3|DAPK2_MOUSE Death-associated protein kinase 2 OS=Mus musculus OX=10090 GN=Dapk2 PE=1 SV=1 && PF00069:Protein kinase domain	-
127505725	3.32266	48.5764	9.2104	0	0	2.91533	20.3698	0.971778	4.32819	0.00417277	0.0960178	LOC127505725	NC_067242.1	8191737	8218183	+	4833	protein_coding	dynein axonemal assembly factor 3-like%2C transcript variant X1 && sp|F1Q7Z7|DAAF3_DANRE Dynein axonemal assembly factor 3 OS=Danio rerio OX=7955 GN=dnaaf3 PE=2 SV=2 && PF14737:Domain of unknown function (DUF4470)|PF14740:Domain of unknown function (DUF4471)	-
127521691	18.2747	17.5702	19.3418	47.0455	71.2415	48.5889	18.3956	55.6253	-1.59468	0.00418732	0.0962257	LOC127521691	NC_067229.1	40740507	40743101	-	1737	protein_coding	cyclin A1 && sp|Q92161|CCNA1_CARAU Cyclin-A1 OS=Carassius auratus OX=7957 GN=ccna1 PE=2 SV=1 && PF00134:Cyclin, N-terminal domain|PF02984:Cyclin, C-terminal domain	-
127501774	32.396	51.677	49.7362	16.0383	10.1774	10.6896	44.603	12.3017	1.85688	0.00420322	0.0964642	LOC127501774	NC_067239.1	17381929	17387966	-	3433	protein_coding	cytochrome P450 2J2 && sp|P51589|CP2J2_HUMAN Cytochrome P450 2J2 OS=Homo sapiens OX=9606 GN=CYP2J2 PE=1 SV=2 && PF00067:Cytochrome P450	-
127515388	481.786	534.34	437.494	375.295	297.405	262.38	484.54	311.693	0.636686	0.00422462	0.0968281	LOC127515388	NC_067226.1	19999735	20013533	-	4027	protein_coding	ubiquitin specific peptidase 12b && sp|A5D9H7|UBP12_BOVIN Ubiquitin carboxyl-terminal hydrolase 12 OS=Bos taurus OX=9913 GN=USP12 PE=2 SV=1 && PF00443:Ubiquitin carboxyl-terminal hydrolase	-
127517729	1093.99	954.991	1169.72	1753.52	1517.56	1275.94	1072.9	1515.67	-0.49793	0.00428538	0.0980919	LOC127517729	NC_067227.1	17749251	17760576	+	2584	protein_coding	interferon-related developmental regulator 2%2C transcript variant X1 && sp|Q12894|IFRD2_HUMAN Interferon-related developmental regulator 2 OS=Homo sapiens OX=9606 GN=IFRD2 PE=1 SV=3 && PF04836:Interferon-related protein conserved region|PF05004:Interferon-related developmental regulator (IFRD)	-
127523171	665.364	286.291	362.89	263.027	187.716	268.211	438.181	239.651	0.871285	0.00431507	0.0986424	LOC127523171	NC_067231.1	20546784	20649621	+	6984	protein_coding	attractin-like 1b && sp|Q6A051|ATRN1_MOUSE Attractin-like protein 1 OS=Mus musculus OX=10090 GN=Atrnl1 PE=1 SV=2 && PF00059:Lectin C-type domain|PF01437:Plexin repeat|PF00431:CUB domain|PF13854:Kelch motif	-
127494064	11670	7017.74	6767.8	5670.06	5189.32	6422.48	8485.19	5760.62	0.55878	0.00432344	0.0987044	LOC127494064	NC_067221.1	5500240	5517878	-	3690	protein_coding	matrix metallopeptidase 14b (membrane-inserted) && sp|Q5RES1|MMP14_PONAB Matrix metalloproteinase-14 OS=Pongo abelii OX=9601 GN=MMP14 PE=2 SV=1 && PF01471:Putative peptidoglycan binding domain|PF00045:Hemopexin|PF00413:Matrixin|PF11857:Domain of unknown function (DUF3377)	-
127517829	63.9613	37.2074	49.7362	101.576	120.998	109.811	50.3016	110.795	-1.13463	0.00433496	0.0988383	LOC127517829	NC_067227.1	7392239	7430705	-	7028	protein_coding	calcium channel%2C voltage-dependent%2C L type%2C alpha 1F subunit a && sp|O60840|CAC1F_HUMAN Voltage-dependent L-type calcium channel subunit alpha-1F OS=Homo sapiens OX=9606 GN=CACNA1F PE=1 SV=2 && PF16885:Voltage-gated calcium channel subunit alpha, C-term|PF08763:Voltage gated calcium channel IQ domain|PF16905:Voltage-dependent L-type calcium channel, IQ-associated|PF00520:Ion transport prote…	-
127514463	117.124	95.0857	92.104	51.3224	15.8315	49.5607	101.438	38.9048	1.37883	0.00436959	0.0994978	LOC127514463	NC_067225.1	34031099	34080118	+	8852	protein_coding	GLI family zinc finger 1%2C transcript variant X3 && sp|Q91690|GLI1_XENLA Zinc finger protein GLI1 (Fragment) OS=Xenopus laevis OX=8355 GN=gli1 PE=2 SV=2 && -	zf-C2H2
127504515	1681.27	1606.12	1574.98	1193.25	1211.11	1252.62	1620.79	1218.99	0.411016	0.00442648	0.100662	LOC127504515	NC_067241.1	15665058	15844546	+	3132	protein_coding	nuclear transcription factor%2C X-box binding-like 1%2C transcript variant X1 && sp|A0JMY5|NFXL1_XENLA NF-X1-type zinc finger protein NFXL1 OS=Xenopus laevis OX=8355 GN=nfxl1 PE=2 SV=1 && -	-
127523197	1.66133	29.9727	1.84208	0	0	0	11.1587	0	5.83967	0.0044425	0.100895	LOC127523197	NC_067231.1	30750661	30761104	-	3362	protein_coding	leucine-rich repeat%2C immunoglobulin-like and transmembrane domains 1b%2C transcript variant X2 && sp|Q9P2V4|LRIT1_HUMAN Leucine-rich repeat, immunoglobulin-like domain and transmembrane domain-containing protein 1 OS=Homo sapiens OX=9606 GN=LRIT1 PE=2 SV=1 && PF13855:Leucine rich repeat|PF07679:Immunoglobulin I-set domain|PF00041:Fibronectin type III domain	-
127504863	369.646	582.917	653.017	318.627	367.516	307.082	535.193	331.075	0.692552	0.00449423	0.10191	LOC127504863	NC_067241.1	4684443	4708793	-	1452	protein_coding	protein kinase (cAMP-dependent%2C catalytic) inhibitor gamma%2C transcript variant X1 && sp|O70139|IPKG_MOUSE cAMP-dependent protein kinase inhibitor gamma OS=Mus musculus OX=10090 GN=Pkig PE=1 SV=1 && -	-
127517936	1404.66	3144.03	2303.52	1419.92	1660.04	1239.02	2284.07	1439.66	0.66566	0.00449887	0.10191	LOC127517936	NC_067227.1	18987508	18988965	+	1346	protein_coding	sulfiredoxin 1 homolog (S. cerevisiae) && sp|Q9VX10|SRX_DROME Putative sulfiredoxin OS=Drosophila melanogaster OX=7227 GN=CG6762 PE=2 SV=1 && PF02195:ParB-like nuclease domain	-
127513897	3153.21	1871.74	1796.03	3234.38	3194.56	3734.54	2273.66	3387.83	-0.575018	0.00453678	0.102589	LOC127513897	NC_067225.1	11561269	11571134	+	3647	protein_coding	coiled-coil domain containing 80 like 1%2C transcript variant X1 && sp|Q90X49|CCD80_DANRE Coiled-coil domain-containing protein 80 OS=Danio rerio OX=7955 GN=ccdc80 PE=2 SV=1 && PF13778:Domain of unknown function (DUF4174)	-
127524918	546.578	459.925	351.837	297.242	127.782	312.912	452.78	245.979	0.878983	0.00454058	0.102589	LOC127524918	NC_067232.1	19046242	19086825	-	6869	protein_coding	lysyl oxidase-like 4 && sp|Q924C6|LOXL4_MOUSE Lysyl oxidase homolog 4 OS=Mus musculus OX=10090 GN=Loxl4 PE=2 SV=2 && PF00530:Scavenger receptor cysteine-rich domain|PF01186:Lysyl oxidase	-
127499726	18.2747	82.6832	20.2629	3.20765	14.7006	2.91533	40.4069	6.94121	2.55103	0.00456244	0.10295	LOC127499726	NC_067237.1	15360675	15362599	-	1698	lncRNA	uncharacterized LOC127499726 && - && -	-
127517434	255.015	317.297	267.102	116.545	210.332	150.626	279.804	159.167	0.814419	0.00459207	0.103485	LOC127517434	NC_067220.1	26138650	26141325	+	1530	protein_coding	ubiquitin-conjugating enzyme E2 A-like%2C transcript variant X1 && sp|P49459|UBE2A_HUMAN Ubiquitin-conjugating enzyme E2 A OS=Homo sapiens OX=9606 GN=UBE2A PE=1 SV=2 && PF00179:Ubiquitin-conjugating enzyme	-
127504903	1.66133	32.0397	0.92104	0	0	0	11.5407	0	5.8884	0.00462233	0.104032	LOC127504903	NC_067241.1	23569611	23614976	-	4996	protein_coding	solute carrier organic anion transporter family%2C member 4A1%2C transcript variant X4 && sp|Q96BD0|SO4A1_HUMAN Solute carrier organic anion transporter family member 4A1 OS=Homo sapiens OX=9606 GN=SLCO4A1 PE=1 SV=2 && PF07648:Kazal-type serine protease inhibitor domain|PF03137:Organic Anion Transporter Polypeptide (OATP) family	-
127510426	2541.01	2714.08	2317.34	3348.79	3461.43	3133.01	2524.14	3314.41	-0.392983	0.00465386	0.104607	LOC127510426	NC_067223.1	12196415	12251660	+	3828	protein_coding	caldesmon 1a%2C transcript variant X3 && sp|Q05682|CALD1_HUMAN Caldesmon OS=Homo sapiens OX=9606 GN=CALD1 PE=1 SV=3 && PF02029:Caldesmon	-
127513005	369.646	349.337	350.916	212.774	231.818	246.831	356.633	230.474	0.629675	0.00467117	0.104861	LOC127513005	NC_067224.1	3413442	3423012	+	3853	protein_coding	methylphosphate capping enzyme a && sp|A3KQ55|MEPCE_DANRE 7SK snRNA methylphosphate capping enzyme OS=Danio rerio OX=7955 GN=mepce PE=3 SV=2 && PF13847:Methyltransferase domain|PF06859:Bicoid-interacting protein 3 (Bin3)	-
127524812	58.9773	86.8174	87.4988	211.705	98.3812	178.807	77.7645	162.964	-1.07041	0.00469173	0.105187	LOC127524812	NC_067232.1	27006023	27032468	-	1903	protein_coding	egl-9 family hypoxia-inducible factor 1a && sp|Q91YE3|EGLN1_MOUSE Egl nine homolog 1 OS=Mus musculus OX=10090 GN=Egln1 PE=1 SV=2 && PF01753:MYND finger|PF13640:2OG-Fe(II) oxygenase superfamily	-
127518428	1151.3	889.878	739.595	652.222	591.418	639.43	926.926	627.69	0.562745	0.00470588	0.105369	LOC127518428	NC_067228.1	28216802	28249617	-	9606	protein_coding	A kinase (PRKA) anchor protein 11%2C transcript variant X2 && sp|Q9UKA4|AKA11_HUMAN A-kinase anchor protein 11 OS=Homo sapiens OX=9606 GN=AKAP11 PE=1 SV=1 && -	-
127525578	1066.58	769.987	697.227	501.463	469.289	673.442	844.597	548.065	0.6237	0.00471561	0.105389	LOC127525578	NC_067232.1	23776842	23812904	-	5208	protein_coding	eukaryotic translation initiation factor 2-alpha kinase 3 && sp|Q9Z1Z1|E2AK3_RAT Eukaryotic translation initiation factor 2-alpha kinase 3 OS=Rattus norvegicus OX=10116 GN=Eif2ak3 PE=1 SV=1 && PF00069:Protein kinase domain	-
127507665	152.012	241.848	221.05	93.0219	124.39	115.642	204.97	111.018	0.883305	0.00471884	0.105389	LOC127507665	NC_067243.1	9567447	9568915	-	1468	protein_coding	GDP-D-glucose phosphorylase 1 && sp|Q08CA1|GDPP1_DANRE GDP-D-glucose phosphorylase 1 OS=Danio rerio OX=7955 GN=gdpgp1 PE=2 SV=1 && -	-
127502742	104.664	151.93	108.683	246.989	193.37	209.904	121.759	216.754	-0.834643	0.00475181	0.10599	LOC127502742	NC_067239.1	11137966	11141804	+	3839	protein_coding	rho-related GTP-binding protein RhoB && sp|Q3ZBW5|RHOB_BOVIN Rho-related GTP-binding protein RhoB OS=Bos taurus OX=9913 GN=RHOB PE=2 SV=1 && PF00071:Ras family	-
127520871	138.721	147.796	95.7881	52.3916	78.0264	48.5889	127.435	59.669	1.09698	0.00476369	0.10612	LOC127520871	NC_067229.1	16384052	16427208	+	3197	protein_coding	SUMO specific peptidase 7b%2C transcript variant X1 && sp|D3ZF42|SENP7_RAT Sentrin-specific protease 7 OS=Rattus norvegicus OX=10116 GN=Senp7 PE=1 SV=1 && PF02902:Ulp1 protease family, C-terminal catalytic domain	-
127494700	196.868	140.561	167.629	74.8452	70.1107	113.698	168.353	86.218	0.963909	0.0048217	0.107275	LOC127494700	NC_067233.1	30107299	30273969	+	7196	protein_coding	FERM and PDZ domain containing 3%2C transcript variant X1 && sp|Q5JV73|FRPD3_HUMAN FERM and PDZ domain-containing protein 3 OS=Homo sapiens OX=9606 GN=FRMPD3 PE=2 SV=2 && PF00373:FERM central domain|PF00595:PDZ domain	-
127507316	95.5266	126.092	59.8676	32.0765	33.9245	47.6171	93.8287	37.8727	1.30513	0.00487255	0.108269	LOC127507316	NC_067243.1	15456484	15497064	-	4966	protein_coding	GRAM domain containing 4b%2C transcript variant X1 && sp|Q6IC98|GRAM4_HUMAN GRAM domain-containing protein 4 OS=Homo sapiens OX=9606 GN=GRAMD4 PE=1 SV=1 && -	-
127499288	385.429	422.718	369.337	630.838	550.708	536.421	392.495	572.656	-0.545334	0.00489139	0.108484	LOC127499288	NC_067237.1	14462957	14474654	+	2690	protein_coding	threonyl-tRNA synthetase 3%2C transcript variant X1 && sp|Q0V9S0|SYTC2_XENTR Threonine--tRNA ligase 2, cytoplasmic OS=Xenopus tropicalis OX=8364 GN=tars3 PE=2 SV=1 && PF03129:Anticodon binding domain|PF07973:Threonyl and Alanyl tRNA synthetase second additional domain|PF02824:TGS domain|PF00587:tRNA synthetase class II core domain (G, H, P, S and T)	-
127494747	1832.45	1966.83	2277.73	2752.16	2780.68	2562.58	2025.67	2698.47	-0.41375	0.00489468	0.108484	LOC127494747	NC_067233.1	17577449	17587023	-	2465	protein_coding	clathrin%2C light chain B%2C transcript variant X1 && sp|P04973|CLCA_BOVIN Clathrin light chain A OS=Bos taurus OX=9913 GN=CLTA PE=1 SV=1 && PF01086:Clathrin light chain	-
127508604	149.52	195.339	199.866	65.2222	131.175	78.714	181.575	91.7037	0.987046	0.00493488	0.109237	zgc_112148	NC_067222.1	46140936	46144632	+	989	protein_coding	uncharacterized protein LOC550424 homolog && sp|Q5R9I4|TV23B_PONAB Golgi apparatus membrane protein TVP23 homolog B OS=Pongo abelii OX=9601 GN=TVP23B PE=2 SV=1 && PF05832:Eukaryotic protein of unknown function (DUF846)	-
127497582	13.2907	21.7043	0	0	0	0	11.665	0	5.90768	0.00496165	0.10969	LOC127497582	NC_067235.1	23834953	23908299	-	4970	protein_coding	integrin%2C alpha 8 && sp|P26009|ITA8_CHICK Integrin alpha-8 OS=Gallus gallus OX=9031 GN=ITGA8 PE=1 SV=1 && PF08441:Integrin alpha|PF01839:FG-GAP repeat	-
127519937	751.753	1030.44	942.224	528.193	678.491	659.837	908.139	622.174	0.544978	0.00500978	0.110614	LOC127519937	NC_067220.1	21885342	21895433	-	1350	protein_coding	transmembrane protein 154%2C transcript variant X2 && - && PF15102:TMEM154 protein family	-
127498175	3.32266	0	3.68416	32.0765	16.9623	14.5767	2.33561	21.2051	-3.15459	0.00501822	0.110661	LOC127498175	NC_067236.1	5220970	5222976	+	1499	protein_coding	dynein light chain Tctex-type 1-like && sp|P63171|DYLT1_BOVIN Dynein light chain Tctex-type 1 OS=Bos taurus OX=9913 GN=DYNLT1 PE=1 SV=1 && PF03645:Tctex-1 family	-
127503804	146.197	180.87	117.893	89.8142	78.0264	45.6735	148.32	71.1714	1.06109	0.00503557	0.110903	LOC127503804	NC_067240.1	24423219	24574059	+	6859	protein_coding	EBF transcription factor 1b%2C transcript variant X1 && sp|Q9UH73|COE1_HUMAN Transcription factor COE1 OS=Homo sapiens OX=9606 GN=EBF1 PE=1 SV=2 && PF16423:Transcription factor COE1 helix-loop-helix domain|PF01833:IPT/TIG domain|PF16422:Transcription factor COE1 DNA-binding domain	-
127496810	163.641	131.26	139.998	75.9144	52.0176	89.4035	144.966	72.4452	0.998817	0.00506705	0.111456	LOC127496810	NC_067235.1	34182908	34193831	-	3752	protein_coding	transporter 1%2C ATP-binding cassette%2C sub-family B (MDR/TAP)%2C transcript variant X1 && sp|Q28433|TAP1_GORGO Antigen peptide transporter 1 OS=Gorilla gorilla gorilla OX=9595 GN=TAP1 PE=2 SV=2 && PF00664:ABC transporter transmembrane region|PF00005:ABC transporter	-
127524069	8.30666	27.9056	18.4208	1.06922	2.26164	1.94356	18.211	1.75814	3.37025	0.00507447	0.111479	LOC127524069	NC_067231.1	22556837	22577658	-	8285	protein_coding	fascin actin-bundling protein 2b%2C retinal%2C transcript variant X1 && sp|Q32M02|FSCN2_MOUSE Fascin-2 OS=Mus musculus OX=10090 GN=Fscn2 PE=2 SV=1 && PF06268:Fascin domain	-
127519377	2075.83	1677.44	2067.73	2744.68	2726.4	2371.14	1940.34	2614.07	-0.429552	0.00509545	0.111702	LOC127519377	NC_067228.1	10440296	10452733	+	3141	protein_coding	WD repeat domain 3 && sp|Q9UNX4|WDR3_HUMAN WD repeat-containing protein 3 OS=Homo sapiens OX=9606 GN=WDR3 PE=1 SV=1 && PF00400:WD domain, G-beta repeat|PF04003:Dip2/Utp12 Family	-
127517309	1.66133	85.7838	6.44728	5.34608	0	1.94356	31.2975	2.42988	3.67743	0.00509743	0.111702	LOC127517309	NC_067227.1	33061288	33113765	+	7197	protein_coding	phosphatidylinositol 4-kinase%2C catalytic%2C alpha b%2C transcript variant X1 && sp|P42356|PI4KA_HUMAN Phosphatidylinositol 4-kinase alpha OS=Homo sapiens OX=9606 GN=PI4KA PE=1 SV=4 && PF00454:Phosphatidylinositol 3- and 4-kinase|PF00613:Phosphoinositide 3-kinase family, accessory domain (PIK domain)	-
127505108	145.367	89.918	107.762	195.667	248.78	183.666	114.349	209.371	-0.868952	0.00511055	0.11182	LOC127505108	NC_067241.1	18804079	18889751	+	4863	protein_coding	Rho guanine nucleotide exchange factor (GEF) 25a%2C transcript variant X1 && sp|Q0KL02|TRIO_MOUSE Triple functional domain protein OS=Mus musculus OX=10090 GN=Trio PE=1 SV=3 && -	-
127506749	1473.6	1426.29	1717.74	1252.05	981.55	1112.69	1539.21	1115.43	0.464505	0.00511561	0.11182	LOC127506749	NC_067221.1	13255429	13263334	-	3123	protein_coding	HECT domain containing 3%2C transcript variant X1 && sp|Q3U487|HECD3_MOUSE E3 ubiquitin-protein ligase HECTD3 OS=Mus musculus OX=10090 GN=Hectd3 PE=1 SV=2 && PF00632:HECT-domain (ubiquitin-transferase)|PF03256:Anaphase-promoting complex, subunit 10 (APC10)	-
127524867	3336.79	4055.61	3459.43	2823.8	2559.04	2833.7	3617.27	2738.85	0.40106	0.00513074	0.11201	LOC127524867	NC_067232.1	31301141	31322383	-	3059	protein_coding	glutamate-cysteine ligase%2C catalytic subunit && sp|P48506|GSH1_HUMAN Glutamate--cysteine ligase catalytic subunit OS=Homo sapiens OX=9606 GN=GCLC PE=1 SV=2 && PF03074:Glutamate-cysteine ligase	-
127502502	238.401	172.601	185.129	348.565	324.545	292.505	198.71	321.872	-0.693728	0.00514315	0.112086	LOC127502502	NC_067239.1	13711717	13734799	-	6673	protein_coding	protein tyrosine kinase 2 beta%2C b%2C transcript variant X1 && sp|Q14289|FAK2_HUMAN Protein-tyrosine kinase 2-beta OS=Homo sapiens OX=9606 GN=PTK2B PE=1 SV=2 && PF03623:Focal adhesion targeting region|PF00373:FERM central domain|PF07714:Protein tyrosine kinase|PF18038:FERM N-terminal domain	-
127499696	152.012	82.6832	142.761	199.944	218.248	279.872	125.819	232.688	-0.884775	0.00514704	0.112086	LOC127499696	NC_067237.1	2293715	2344411	+	5827	protein_coding	v-ets avian erythroblastosis virus E26 oncogene homolog 1%2C transcript variant X9 && sp|P14921|ETS1_HUMAN Protein C-ets-1 OS=Homo sapiens OX=9606 GN=ETS1 PE=1 SV=1 && PF00178:Ets-domain|PF02198:Sterile alpha motif (SAM)/Pointed domain	ETS
127508560	224.28	239.781	237.628	111.199	158.315	141.88	233.896	137.131	0.770434	0.00518081	0.112645	LOC127508560	NC_067222.1	30591546	30611495	-	3690	protein_coding	small G protein signaling modulator 3%2C transcript variant X3 && sp|Q7T2D0|SGSM3_DANRE Small G protein signaling modulator 3 OS=Danio rerio OX=7955 GN=sgsm3 PE=2 SV=1 && PF00018:SH3 domain|PF02759:RUN domain|PF00566:Rab-GTPase-TBC domain	-
127516087	1672.96	1231.98	1214.85	1864.71	1928.04	1918.29	1373.26	1903.68	-0.470648	0.00518558	0.112645	LOC127516087	NC_067226.1	2349241	2410967	+	7490	protein_coding	shroom family member 4%2C transcript variant X7 && sp|Q1W617|SHRM4_MOUSE Protein Shroom4 OS=Mus musculus OX=10090 GN=Shroom4 PE=1 SV=1 && PF08687:Apx/Shroom domain ASD2	-
127504687	392.905	265.62	261.575	593.415	445.542	435.356	306.7	491.438	-0.678577	0.00521406	0.11299	LOC127504687	NC_067241.1	5764786	5796455	-	5519	protein_coding	protein tyrosine phosphatase non-receptor type 11b%2C transcript variant X2 && sp|P35235|PTN11_MOUSE Tyrosine-protein phosphatase non-receptor type 11 OS=Mus musculus OX=10090 GN=Ptpn11 PE=1 SV=3 && -	-
127505043	156.996	211.876	141.84	89.8142	85.9422	97.1778	170.237	90.9781	0.901925	0.00521443	0.11299	LOC127505043	NC_067241.1	13144066	13270569	-	4430	protein_coding	teashirt homolog 2%2C transcript variant X1 && sp|Q9NRE2|TSH2_HUMAN Teashirt homolog 2 OS=Homo sapiens OX=9606 GN=TSHZ2 PE=1 SV=3 && -	zf-C2H2
127513014	42.364	54.7776	47.8941	18.1767	11.3082	15.5484	48.3452	15.0111	1.68419	0.00522319	0.11304	LOC127513014	NC_067224.1	10518154	10534970	+	7371	protein_coding	Rho guanine nucleotide exchange factor (GEF) 15%2C transcript variant X1 && sp|O94989|ARHGF_HUMAN Rho guanine nucleotide exchange factor 15 OS=Homo sapiens OX=9606 GN=ARHGEF15 PE=1 SV=4 && PF00169:PH domain|PF00018:SH3 domain|PF00621:RhoGEF domain	-
127517975	940.314	927.086	804.989	477.94	467.028	790.055	890.796	578.341	0.622089	0.00525109	0.113503	LOC127517975	NC_067227.1	28952352	29022657	-	4755	protein_coding	potassium voltage-gated channel%2C Shal-related subfamily%2C member 1%2C transcript variant X1 && sp|Q9NSA2|KCND1_HUMAN Potassium voltage-gated channel subfamily D member 1 OS=Homo sapiens OX=9606 GN=KCND1 PE=1 SV=2 && -	-
127517396	380.445	697.64	538.808	230.951	426.318	287.646	538.964	314.972	0.774811	0.00527075	0.113667	LOC127517396	NC_067227.1	2378170	2401213	+	5151	protein_coding	solute carrier family 25 member 37 && sp|Q287T7|MFRN1_DANRE Mitoferrin-1 OS=Danio rerio OX=7955 GN=slc25a37 PE=1 SV=1 && PF00153:Mitochondrial carrier protein	-
127524560	1662.16	1679.5	1453.4	2064.66	2047.91	2243.83	1598.36	2118.8	-0.406817	0.00527169	0.113667	LOC127524560	NC_067232.1	8051405	8077104	+	4345	protein_coding	bone morphogenetic protein receptor%2C type IAa%2C transcript variant X1 && sp|P36894|BMR1A_HUMAN Bone morphogenetic protein receptor type-1A OS=Homo sapiens OX=9606 GN=BMPR1A PE=1 SV=2 && -	-
127516371	22.428	56.8447	46.973	2.13843	1.13082	18.4638	42.0819	7.24434	2.51599	0.00528942	0.113908	LOC127516371	NC_067226.1	46494586	46500269	+	1121	protein_coding	haptoglobin && sp|P19007|HPT_RABIT Haptoglobin OS=Oryctolagus cuniculus OX=9986 GN=HP PE=1 SV=2 && PF00089:Trypsin	-
127524806	0.830666	28.9391	2.76312	0	0	0	10.8443	0	5.79842	0.00534764	0.11502	LOC127524806	NC_067232.1	28667356	28733635	+	14962	protein_coding	tripartite motif-containing protein 29-like%2C transcript variant X15 && sp|Q14258|TRI25_HUMAN E3 ubiquitin/ISG15 ligase TRIM25 OS=Homo sapiens OX=9606 GN=TRIM25 PE=1 SV=2 && -	-
127504601	163.641	119.891	146.445	63.0838	78.0264	80.6575	143.326	73.9226	0.956088	0.00538122	0.1156	si_ch211-117c9.5	NC_067241.1	28129491	28151757	+	2948	protein_coding	sodium- and chloride-dependent creatine transporter 1%2C transcript variant X2 && sp|P48029|SC6A8_HUMAN Sodium- and chloride-dependent creatine transporter 1 OS=Homo sapiens OX=9606 GN=SLC6A8 PE=1 SV=1 && PF00209:Sodium:neurotransmitter symporter family	-
127503463	705.236	441.322	787.489	1119.47	844.721	1012.59	644.682	992.261	-0.621378	0.00539741	0.115798	LOC127503463	NC_067240.1	7509363	7555785	-	4612	protein_coding	calpastatin-like%2C transcript variant X2 && - && PF00748:Calpain inhibitor	-
127503930	152.843	104.388	124.34	58.8069	73.5032	55.3913	127.19	62.5671	1.0267	0.0054037	0.115798	LOC127503930	NC_067240.1	30084425	30171670	+	4871	protein_coding	acyl-CoA synthetase long chain family member 6%2C transcript variant X1 && sp|Q9UKU0|ACSL6_HUMAN Long-chain-fatty-acid--CoA ligase 6 OS=Homo sapiens OX=9606 GN=ACSL6 PE=1 SV=4 && PF00501:AMP-binding enzyme	-
127514310	141.213	198.44	127.104	63.0838	79.1573	94.2624	155.585	78.8345	0.978144	0.00543592	0.116102	LOC127514310	NC_067225.1	14245372	14278211	+	3718	protein_coding	RAB11 family interacting protein 4 (class II) b%2C transcript variant X1 && sp|B3DGU2|RFP4B_DANRE Rab11 family-interacting protein 4B OS=Danio rerio OX=7955 GN=rab11fip4b PE=2 SV=1 && PF09457:FIP domain	-
127519278	689.453	470.261	688.017	920.596	889.954	883.346	615.91	897.965	-0.542867	0.00543617	0.116102	LOC127519278	NC_067228.1	7070880	7120960	-	1571	protein_coding	ubiquitin-conjugating enzyme E2E 3 (UBC4/5 homolog%2C yeast) && sp|Q2T9X7|UB2E3_BOVIN Ubiquitin-conjugating enzyme E2 E3 OS=Bos taurus OX=9913 GN=UBE2E3 PE=2 SV=1 && PF00179:Ubiquitin-conjugating enzyme	-
127499430	313.992	164.333	268.944	464.04	401.44	380.937	249.089	415.472	-0.73562	0.00543781	0.116102	LOC127499430	NC_067237.1	22898365	22927928	-	2629	protein_coding	SMAD family member 6b && sp|O35182|SMAD6_MOUSE Mothers against decapentaplegic homolog 6 OS=Mus musculus OX=10090 GN=Smad6 PE=1 SV=1 && -	MH1
127523850	2252.77	1325	1199.19	2168.37	2310.26	2787.06	1592.32	2421.9	-0.604612	0.00545174	0.116257	LOC127523850	NC_067231.1	17979017	17995498	+	3486	protein_coding	integrin beta 3b && sp|O54890|ITB3_MOUSE Integrin beta-3 OS=Mus musculus OX=10090 GN=Itgb3 PE=1 SV=2 && PF18372:Integrin beta epidermal growth factor like domain 1|PF08725:Integrin beta cytoplasmic domain|PF00362:Integrin beta chain VWA domain|PF07965:Integrin beta tail domain|PF17205:Integrin plexin domain	-
127521402	1539.22	1689.84	1776.69	1134.44	1397.69	1149.61	1668.58	1227.25	0.443374	0.00549007	0.116932	LOC127521402	NC_067229.1	29754085	29765588	-	2122	protein_coding	RasGEF domain family%2C member 1Bb && sp|Q6DBW1|RG1BB_DANRE Ras-GEF domain-containing family member 1B-B OS=Danio rerio OX=7955 GN=rasgef1bb PE=2 SV=1 && PF00618:RasGEF N-terminal motif|PF00617:RasGEF domain	-
127521055	608.878	538.474	573.808	876.758	859.422	703.567	573.72	813.249	-0.502491	0.00551002	0.117157	LOC127521055	NC_067229.1	15765886	15778004	-	4110	protein_coding	Rho family GTPase 3a && sp|P61587|RND3_HUMAN Rho-related GTP-binding protein RhoE OS=Homo sapiens OX=9606 GN=RND3 PE=1 SV=1 && PF00071:Ras family	-
127522612	730.156	867.14	895.251	647.946	520.176	580.151	830.849	582.758	0.511103	0.00551623	0.117157	LOC127522612	NC_067230.1	25698954	25713553	-	3919	protein_coding	6-phosphofructo-2-kinase/fructose-2%2C6-biphosphatase 4a%2C transcript variant X5 && sp|Q16877|F264_HUMAN 6-phosphofructo-2-kinase/fructose-2,6-bisphosphatase 4 OS=Homo sapiens OX=9606 GN=PFKFB4 PE=1 SV=6 && PF01591:6-phosphofructo-2-kinase|PF00300:Histidine phosphatase superfamily (branch 1)	-
127508786	19.1053	18.6037	27.6312	82.3297	54.2793	48.5889	21.7801	61.7326	-1.50203	0.00552183	0.117157	LOC127508786	NC_067222.1	57877871	57894948	+	7395	protein_coding	uncharacterized LOC127508786%2C transcript variant X4 && - && PF09588:YqaJ-like viral recombinase domain	THAP
127524439	295.717	374.142	314.075	464.04	522.438	478.115	327.978	488.198	-0.574821	0.00554016	0.117157	LOC127524439	NC_067232.1	3526947	3535404	-	2290	protein_coding	core histone macro-H2A.2%2C transcript variant X1 && sp|Q9P0M6|H2AW_HUMAN Core histone macro-H2A.2 OS=Homo sapiens OX=9606 GN=MACROH2A2 PE=1 SV=3 && PF01661:Macro domain|PF00125:Core histone H2A/H2B/H3/H4|PF16211:C-terminus of histone H2A	-
127508669	3.32266	20.6708	4.6052	0	0	0	9.53289	0	5.61323	0.00554074	0.117157	LOC127508669	NC_067222.1	29039318	29060800	+	2971	protein_coding	C1q-related factor && sp|O88992|C1QRF_MOUSE C1q-related factor OS=Mus musculus OX=10090 GN=C1ql1 PE=1 SV=2 && PF01391:Collagen triple helix repeat (20 copies)|PF00386:C1q domain	-
127498818	4.984	22.7379	1.84208	0	0	0	9.85465	0	5.66136	0.00554387	0.117157	LOC127498818	NC_067236.1	9042206	9053352	-	3801	protein_coding	transmembrane protein 26a && sp|Q6ZUK4|TMM26_HUMAN Transmembrane protein 26 OS=Homo sapiens OX=9606 GN=TMEM26 PE=1 SV=1 && PF09772:Transmembrane protein 26	-
127517100	322.298	300.76	221.971	183.905	126.652	182.694	281.676	164.417	0.775594	0.00554758	0.117157	LOC127517100	NC_067227.1	16178768	16199806	-	3008	protein_coding	angiopoietin-like 2b && sp|Q9UKU9|ANGL2_HUMAN Angiopoietin-related protein 2 OS=Homo sapiens OX=9606 GN=ANGPTL2 PE=1 SV=1 && PF00147:Fibrinogen beta and gamma chains, C-terminal globular domain	-
127506471	220.127	408.248	375.784	588.069	575.586	463.538	334.72	542.398	-0.697782	0.00563293	0.11878	LOC127506471	NC_067242.1	14827366	14830952	-	752	lncRNA	uncharacterized LOC127506471 && - && -	-
127520031	1877.31	1925.49	1998.66	1483	1420.31	1524.72	1933.82	1476.01	0.389584	0.00564368	0.11878	LOC127520031	NC_067229.1	6574226	6604708	-	2624	protein_coding	protein shisa-5-like%2C transcript variant X3 && - && PF13908:Wnt and FGF inhibitory regulator	-
127503611	3610.91	1913.08	2108.26	3662.07	3657.07	4060.09	2544.08	3793.07	-0.575861	0.00564484	0.11878	LOC127503611	NC_067240.1	3325593	3355686	+	3718	protein_coding	leucine rich repeat containing 8 VRAC subunit Aa && sp|Q8IWT6|LRC8A_HUMAN Volume-regulated anion channel subunit LRRC8A OS=Homo sapiens OX=9606 GN=LRRC8A PE=1 SV=1 && PF13855:Leucine rich repeat|PF12534:Pannexin-like TM region of LRRC8	-
127497453	112.14	60.9789	58.9466	147.552	175.277	146.738	77.3551	156.522	-1.01232	0.00565841	0.118922	LOC127497453	NC_067235.1	20294676	20302412	-	5198	protein_coding	progestin and adipoQ receptor family member VII%2C b && sp|Q801G2|MPRAB_DANRE Membrane progestin receptor alpha-B OS=Danio rerio OX=7955 GN=paqr7b PE=1 SV=1 && PF03006:Haemolysin-III related	-
127502381	2648.16	2353.37	2427.86	3199.1	3144.8	3266.14	2476.47	3203.35	-0.371157	0.00567517	0.119131	LOC127502381	NC_067239.1	22885129	22895331	+	3222	protein_coding	minichromosome maintenance complex component 3 && sp|Q5ZMN2|MCM3_CHICK DNA replication licensing factor MCM3 OS=Gallus gallus OX=9031 GN=MCM3 PE=2 SV=1 && PF00493:MCM P-loop domain|PF17855:MCM AAA-lid domain|PF14551:MCM N-terminal domain|PF17207:MCM OB domain	-
127515643	1.66133	27.9056	1.84208	0	0	0	10.4697	0	5.74764	0.00570242	0.119559	LOC127515643	NC_067220.1	29460163	29510308	-	4455	protein_coding	LIM domain 7b%2C transcript variant X1 && sp|Q8WWI1|LMO7_HUMAN LIM domain only protein 7 OS=Homo sapiens OX=9606 GN=LMO7 PE=1 SV=3 && PF15949:Domain of unknown function (DUF4757)|PF17820:PDZ domain|PF00307:Calponin homology (CH) domain	-
127510565	14.952	17.5702	36.8416	43.8379	83.6805	76.7704	23.1213	68.0963	-1.55882	0.00571943	0.119772	LOC127510565	NC_067223.1	29595405	29595989	-	446	lncRNA	uncharacterized LOC127510565 && - && -	-
127513002	228.433	201.54	279.996	411.649	278.181	491.719	236.657	393.85	-0.735347	0.00573795	0.120016	LOC127513002	NC_067224.1	25141169	25195363	+	17566	protein_coding	Rho GTPase activating protein 20b%2C transcript variant X2 && sp|Q9P2F6|RHG20_HUMAN Rho GTPase-activating protein 20 OS=Homo sapiens OX=9606 GN=ARHGAP20 PE=1 SV=2 && -	-
127498044	988.493	870.241	933.934	1455.2	1199.8	1178.77	930.889	1277.92	-0.456709	0.00576011	0.120335	LOC127498044	NC_067236.1	33919173	33974822	+	6156	protein_coding	FERM domain containing kindlin 2%2C transcript variant X1 && sp|F1Q8X5|FERM2_DANRE Fermitin family homolog 2 OS=Danio rerio OX=7955 GN=fermt2 PE=2 SV=1 && PF00373:FERM central domain|PF00169:PH domain|PF18124:Kindlin-2 N-terminal domain	-
127505140	1034.18	1085.22	1283.93	1399.61	1556.01	1702.55	1134.44	1552.72	-0.453034	0.00577807	0.120566	LOC127505140	NC_067241.1	17852454	17859601	-	3539	lncRNA	uncharacterized LOC127505140 && - && -	-
127512810	1253.48	823.732	756.174	655.43	586.895	644.289	944.46	628.871	0.587268	0.0058037	0.120957	LOC127512810	NC_067224.1	38865209	38904466	+	4819	protein_coding	discoidin domain receptor family%2C member 2%2C like && sp|Q16832|DDR2_HUMAN Discoidin domain-containing receptor 2 OS=Homo sapiens OX=9606 GN=DDR2 PE=1 SV=2 && PF00754:F5/8 type C domain|PF07714:Protein tyrosine kinase	-
127499891	1.66133	49.6099	4.6052	0	2.26164	0	18.6255	0.753879	4.6749	0.00582608	0.121278	LOC127499891	NC_067237.1	7750581	8228940	+	10871	protein_coding	Dmx-like 2%2C transcript variant X1 && sp|Q8TDJ6|DMXL2_HUMAN DmX-like protein 2 OS=Homo sapiens OX=9606 GN=DMXL2 PE=1 SV=2 && -	-
127507458	14.952	11.3689	1.84208	0	0	0	9.38767	0	5.59666	0.00583745	0.12137	LOC127507458	NC_067243.1	17669097	17737817	+	6806	protein_coding	protein tyrosine phosphatase receptor type Z1a%2C transcript variant X1 && sp|Q62656|PTPRZ_RAT Receptor-type tyrosine-protein phosphatase zeta OS=Rattus norvegicus OX=10116 GN=Ptprz1 PE=1 SV=1 && PF00102:Protein-tyrosine phosphatase|PF00194:Eukaryotic-type carbonic anhydrase|PF00041:Fibronectin type III domain	-
127494941	10314.4	7361.91	7507.4	12014.8	10254.3	11938.3	8394.56	11402.4	-0.441734	0.00584973	0.121481	LOC127494941	NC_067234.1	33412893	33461019	+	5073	protein_coding	actinin%2C alpha 4%2C transcript variant X2 && sp|A5D7D1|ACTN4_BOVIN Alpha-actinin-4 OS=Bos taurus OX=9913 GN=ACTN4 PE=2 SV=1 && PF08726:Ca2+ insensitive EF hand|PF00307:Calponin homology (CH) domain|PF00435:Spectrin repeat	-
novel.897	14.952	21.7043	19.3418	29.9381	100.643	49.5607	18.6661	60.0472	-1.68711	0.00585783	0.121505	-	NC_067243.1	3224326	3226397	-	1343	-	- && - && -	-
127496705	5141.82	4297.46	3882.18	6152.27	5776.22	5685.87	4440.49	5871.45	-0.402863	0.00587266	0.121668	LOC127496705	NC_067235.1	19485933	19657811	-	6457	protein_coding	RNA binding motif%2C single stranded interacting protein%2C transcript variant X2 && sp|Q5RBD3|RBMS3_PONAB RNA-binding motif, single-stranded-interacting protein 3 OS=Pongo abelii OX=9601 GN=RBMS3 PE=2 SV=1 && PF00076:RNA recognition motif. (a.k.a. RRM, RBD, or RNP domain)	-
127519256	1466.96	610.822	600.518	547.439	399.179	575.292	892.766	507.303	0.815846	0.00595069	0.123138	LOC127519256	NC_067228.1	8228195	8318313	-	7157	protein_coding	collagen type XVIII alpha 1 chain a%2C transcript variant X1 && sp|P39061|COIA1_MOUSE Collagen alpha-1(XVIII) chain OS=Mus musculus OX=10090 GN=Col18a1 PE=1 SV=4 && PF06482:Collagenase NC10 and Endostatin|PF01392:Fz domain|PF01391:Collagen triple helix repeat (20 copies)	-
127518279	107.156	100.253	108.683	232.02	159.445	173.948	105.364	188.471	-0.838573	0.00596686	0.123327	LOC127518279	NC_067228.1	19729347	19777793	-	6320	protein_coding	Kruppel-like factor 12b%2C transcript variant X2 && sp|O35738|KLF12_MOUSE Krueppel-like factor 12 OS=Mus musculus OX=10090 GN=Klf12 PE=1 SV=2 && PF00096:Zinc finger, C2H2 type	zf-C2H2
127499200	101.341	85.7838	142.761	39.561	37.317	68.0244	109.962	48.3008	1.18367	0.00597525	0.123354	LOC127499200	NC_067236.1	1812676	1818562	+	2288	protein_coding	D-aspartate oxidase%2C transcript variant X2 && sp|P31228|OXDD_BOVIN D-aspartate oxidase OS=Bos taurus OX=9913 GN=DDO PE=1 SV=2 && PF01266:FAD dependent oxidoreductase	-
127515927	109.648	145.729	149.208	49.184	67.8491	82.6011	134.862	66.5447	1.01652	0.00603591	0.124242	LOC127515927	NC_067226.1	12173147	12183273	-	2974	protein_coding	F-box protein 3%2C transcript variant X1 && sp|Q9UK99|FBX3_HUMAN F-box only protein 3 OS=Homo sapiens OX=9606 GN=FBXO3 PE=1 SV=3 && PF04379:ApaG domain|PF12937:F-box-like|PF09346:SMI1 / KNR4 family (SUKH-1)	-
127513935	1113.92	1026.31	942.224	830.782	676.229	713.285	1027.48	740.099	0.473446	0.00603874	0.124242	LOC127513935	NC_067225.1	33098811	33113613	-	4518	protein_coding	itchy E3 ubiquitin protein ligase a%2C transcript variant X1 && sp|Q8C863|ITCH_MOUSE E3 ubiquitin-protein ligase Itchy OS=Mus musculus OX=10090 GN=Itch PE=1 SV=2 && PF00168:C2 domain|PF00397:WW domain|PF00632:HECT-domain (ubiquitin-transferase)	-
127524385	1185.36	1057.31	1083.14	1568.54	1580.88	1334.25	1108.61	1494.56	-0.430438	0.00604265	0.124242	LOC127524385	NC_067232.1	8379929	8433858	+	7606	protein_coding	sorbin and SH3 domain-containing protein 1%2C transcript variant X1 && sp|Q62417|SRBS1_MOUSE Sorbin and SH3 domain-containing protein 1 OS=Mus musculus OX=10090 GN=Sorbs1 PE=1 SV=2 && PF07653:Variant SH3 domain|PF14604:Variant SH3 domain|PF00018:SH3 domain|PF02208:Sorbin homologous domain	-
127494321	166.964	101.287	124.34	80.1913	52.0176	57.3349	130.864	63.1813	1.05221	0.00604672	0.124242	LOC127494321	NC_067233.1	4617547	4626239	+	2263	protein_coding	G protein-coupled receptor 137%2C transcript variant X1 && sp|Q80ZU9|G137A_MOUSE Integral membrane protein GPR137 OS=Mus musculus OX=10090 GN=Gpr137 PE=2 SV=1 && -	-
127523591	10.7987	76.482	13.8156	1.06922	1.13082	10.6896	33.6987	4.29653	2.945	0.00606462	0.124359	LOC127523591	NC_067231.1	1631662	1639708	+	6984	protein_coding	uncharacterized LOC127523591 && sp|M0RD54|CEFIP_RAT Cardiac-enriched FHL2-interacting protein OS=Rattus norvegicus OX=10116 GN=CEFIP PE=3 SV=2 && PF15232:Domain of unknown function (DUF4585)	-
127506991	750.922	504.368	587.623	987.957	869.599	826.983	614.304	894.846	-0.541462	0.00606662	0.124359	LOC127506991	NC_067243.1	6613006	6630018	-	4135	protein_coding	MORC family CW-type zinc finger 2 && sp|Q69ZX6|MOR2A_MOUSE ATPase MORC2A OS=Mus musculus OX=10090 GN=Morc2a PE=1 SV=2 && PF13589:Histidine kinase-, DNA gyrase B-, and HSP90-like ATPase|PF17942:Morc6 ribosomal protein S5 domain 2-like|PF07496:CW-type Zinc Finger	-
127509439	561.53	352.437	369.337	703.545	641.174	616.107	427.768	653.609	-0.61	0.00607788	0.124434	LOC127509439	NC_067222.1	32695319	32729110	+	3859	protein_coding	guanine nucleotide binding protein (G protein)%2C alpha 13b%2C transcript variant X1 && sp|Q14344|GNA13_HUMAN Guanine nucleotide-binding protein subunit alpha-13 OS=Homo sapiens OX=9606 GN=GNA13 PE=1 SV=2 && PF00503:G-protein alpha subunit	-
127514617	784.149	668.701	812.357	591.277	531.484	454.792	755.069	525.851	0.522834	0.00608455	0.124434	LOC127514617	NC_067225.1	9200219	9220452	-	3777	protein_coding	membrane-associated ring finger (C3HC4) 7%2C transcript variant X4 && sp|Q5XI50|MARH7_RAT E3 ubiquitin-protein ligase MARCHF7 OS=Rattus norvegicus OX=10116 GN=Marchf7 PE=2 SV=1 && PF12906:RING-variant domain	-
127514458	636.29	626.325	642.886	824.366	839.067	967.89	635.167	877.108	-0.465895	0.00610978	0.124804	LOC127514458	NC_067225.1	10344535	10358982	+	1866	protein_coding	aspartyl aminopeptidase%2C transcript variant X1 && sp|Q2HJH1|DNPEP_BOVIN Aspartyl aminopeptidase OS=Bos taurus OX=9913 GN=DNPEP PE=1 SV=1 && PF02127:Aminopeptidase I zinc metalloprotease (M18)	-
127509612	1.66133	21.7043	5.52624	0	0	0	9.63064	0	5.62757	0.00611705	0.124806	LOC127509612	NC_067220.1	38171409	38286702	+	12048	protein_coding	glutamate receptor%2C ionotropic%2C N-methyl D-aspartate 2B%2C genome duplicate b%2C transcript variant X3 && sp|Q01097|NMDE2_MOUSE Glutamate receptor ionotropic, NMDA 2B OS=Mus musculus OX=10090 GN=Grin2b PE=1 SV=3 && PF00060:Ligand-gated ion channel|PF01094:Receptor family ligand binding region|PF10565:N-methyl D-aspartate receptor 2B3 C-terminus|PF10613:Ligated ion channel L-glutamate- and gly…	-
127524703	17131.7	10784	11891.5	18986.1	17665.6	18352	13269.1	18334.6	-0.466423	0.00613976	0.125124	LOC127524703	NC_067232.1	16474714	16516450	-	3989	protein_coding	actinin%2C alpha 1%2C transcript variant X5 && sp|P05094|ACTN1_CHICK Alpha-actinin-1 OS=Gallus gallus OX=9031 GN=ACTN1 PE=1 SV=3 && PF00435:Spectrin repeat|PF08726:Ca2+ insensitive EF hand|PF00307:Calponin homology (CH) domain	-
127520055	4140.04	4167.23	4455.07	5981.2	5273	5174.72	4254.11	5476.31	-0.364324	0.00615276	0.125208	LOC127520055	NC_067229.1	33209346	33222238	+	3072	protein_coding	eukaryotic translation termination factor 1b%2C transcript variant X1 && sp|Q0VCX5|ERF1_BOVIN Eukaryotic peptide chain release factor subunit 1 OS=Bos taurus OX=9913 GN=ETF1 PE=2 SV=3 && PF03463:eRF1 domain 1|PF03464:eRF1 domain 2|PF03465:eRF1 domain 3	-
127507561	10.7987	6.20124	9.2104	0	0	0	8.73677	0	5.49375	0.00615449	1	LOC127507561	NC_067222.1	20156866	20158523	+	867	protein_coding	relaxin 3a && sp|Q8HY17|REL3_PIG Relaxin-3 OS=Sus scrofa OX=9823 GN=RLN3 PE=1 SV=1 && PF00049:Insulin/IGF/Relaxin family	-
127520249	12578.8	15506.2	15323.3	17962.8	19672.8	18519.2	14469.4	18718.3	-0.371481	0.00615824	0.125208	LOC127520249	NC_067229.1	13812404	13825233	+	2426	protein_coding	tropomyosin 4a%2C transcript variant X4 && sp|Q6IRU2|TPM4_MOUSE Tropomyosin alpha-4 chain OS=Mus musculus OX=10090 GN=Tpm4 PE=1 SV=3 && PF00261:Tropomyosin	-
127505961	19248.2	15633.3	15283.7	22129.6	20419.2	22775.6	16721.8	21774.8	-0.380901	0.00619614	0.125832	LOC127505961	NC_067242.1	1400825	1433287	+	1981	protein_coding	procollagen C-endopeptidase enhancer 2b%2C transcript variant X1 && sp|Q9UKZ9|PCOC2_HUMAN Procollagen C-endopeptidase enhancer 2 OS=Homo sapiens OX=9606 GN=PCOLCE2 PE=1 SV=1 && PF00431:CUB domain|PF01759:UNC-6/NTR/C345C module	-
127504855	1773.47	1875.88	1878.92	2075.35	2777.29	2580.07	1842.76	2477.57	-0.427103	0.00620518	0.125869	LOC127504855	NC_067241.1	4643157	4648661	-	2439	protein_coding	cellular communication network factor 5%2C transcript variant X1 && sp|O18739|CCN2_BOVIN CCN family member 2 OS=Bos taurus OX=9913 GN=CCN2 PE=2 SV=2 && PF00093:von Willebrand factor type C domain|PF00007:Cystine-knot domain|PF00219:Insulin-like growth factor binding protein	-
127507216	530.796	690.405	478.02	398.818	393.525	337.207	566.407	376.516	0.588832	0.00622806	0.126187	LOC127507216	NC_067243.1	9714758	9730257	+	4039	protein_coding	1-aminocyclopropane-1-carboxylate synthase homolog (Arabidopsis)(non-functional) && sp|Q9W698|1A1L1_TAKRU 1-aminocyclopropane-1-carboxylate synthase-like protein 1 OS=Takifugu rubripes OX=31033 GN=accs PE=3 SV=1 && PF00155:Aminotransferase class I and II|PF13837:Myb/SANT-like DNA-binding domain	-
127499564	24.92	18.6037	15.6577	0	4.52327	1.94356	19.7271	2.15561	3.20897	0.00625457	0.126577	LOC127499564	NC_067237.1	19347573	19374745	-	4434	protein_coding	zinc finger protein 710a%2C transcript variant X1 && sp|Q3U288|ZN710_MOUSE Zinc finger protein 710 OS=Mus musculus OX=10090 GN=Znf710 PE=2 SV=1 && -	zf-C2H2
127494488	1476.09	1553.41	1102.48	738.829	906.916	1161.27	1377.33	935.673	0.557273	0.00629843	0.127289	LOC127494488	NC_067233.1	8749942	8761429	+	4848	protein_coding	lysosomal-associated membrane protein 2%2C transcript variant X4 && sp|P13473|LAMP2_HUMAN Lysosome-associated membrane glycoprotein 2 OS=Homo sapiens OX=9606 GN=LAMP2 PE=1 SV=2 && PF01299:Lysosome-associated membrane glycoprotein (Lamp)	-
127513062	4.15333	45.4758	2.76312	2.13843	0	0	17.4641	0.712811	4.61991	0.0063069	0.127289	LOC127513062	NC_067224.1	9671934	9716548	-	6317	protein_coding	proprotein convertase subtilisin/kexin type 5a && sp|Q92824|PCSK5_HUMAN Proprotein convertase subtilisin/kexin type 5 OS=Homo sapiens OX=9606 GN=PCSK5 PE=1 SV=4 && PF01483:Proprotein convertase P-domain|PF00082:Subtilase family|PF15913:Furin-like repeat, cysteine-rich|PF14843:Growth factor receptor domain IV|PF16470:Peptidase S8 pro-domain	-
127518842	412.841	479.563	390.521	335.734	200.155	269.182	427.642	268.357	0.671167	0.00631262	0.127289	LOC127518842	NC_067228.1	20495297	20502885	+	3754	protein_coding	centromere protein J%2C transcript variant X1 && sp|Q569L8|CENPJ_MOUSE Centromere protein J OS=Mus musculus OX=10090 GN=Cenpj PE=2 SV=2 && PF07202:T-complex protein 10 C-terminus	-
127517230	1000.12	1258.85	1365.9	721.721	973.634	846.418	1208.29	847.258	0.511979	0.00631891	0.127289	LOC127517230	NC_067227.1	24573606	24575785	+	1409	protein_coding	iodothyronine deiodinase 1 && sp|O42449|IOD1_ORENI Type I iodothyronine deiodinase OS=Oreochromis niloticus OX=8128 GN=dio1 PE=2 SV=3 && PF00837:Iodothyronine deiodinase	-
127496999	1105.62	1669.17	1633	2344.79	2049.04	1865.81	1469.26	2086.55	-0.506437	0.00635513	0.127871	LOC127496999	NC_067235.1	21738280	21741580	+	1046	protein_coding	RWD domain containing 1 && sp|Q9CQK7|RWDD1_MOUSE RWD domain-containing protein 1 OS=Mus musculus OX=10090 GN=Rwdd1 PE=1 SV=1 && PF16543:DRG Family Regulatory Proteins, Tma46|PF05773:RWD domain	-
127504519	247.539	245.983	264.338	170.006	131.175	161.315	252.62	154.165	0.711695	0.00637635	0.128151	LOC127504519	NC_067241.1	15923629	15943613	+	2663	protein_coding	tec protein tyrosine kinase && sp|P42680|TEC_HUMAN Tyrosine-protein kinase Tec OS=Homo sapiens OX=9606 GN=TEC PE=1 SV=2 && PF00018:SH3 domain|PF00169:PH domain|PF07714:Protein tyrosine kinase|PF00017:SH2 domain|PF00779:BTK motif	-
127501300	40.7026	56.8447	51.5782	91.9527	105.166	116.613	49.7085	104.577	-1.07618	0.00639384	0.128355	LOC127501300	NC_067238.1	21584095	21596833	-	6170	protein_coding	ubiquitin-conjugating enzyme E2Q family-like 1%2C transcript variant X1 && sp|A1L167|U2QL1_HUMAN Ubiquitin-conjugating enzyme E2Q-like protein 1 OS=Homo sapiens OX=9606 GN=UBE2QL1 PE=1 SV=2 && PF00179:Ubiquitin-conjugating enzyme	-
novel.21	0	0	0	0	11.3082	19.4356	0	10.2479	-5.91439	0.0064033	0.128397	-	NC_067220.1	37438245	37439215	+	971	-	- && - && -	-
127517098	3090.08	3170.9	2171.81	1667.98	1840.97	2390.57	2810.93	1966.51	0.51514	0.00642352	0.12853	LOC127517098	NC_067227.1	16102175	16125082	+	9561	protein_coding	zinc finger and BTB domain containing 34%2C transcript variant X2 && sp|Q8NCN2|ZBT34_HUMAN Zinc finger and BTB domain-containing protein 34 OS=Homo sapiens OX=9606 GN=ZBTB34 PE=1 SV=4 && PF00651:BTB/POZ domain	ZBTB
127525534	290.733	85.7838	39.6047	40.6302	10.1774	69.968	138.707	40.2585	1.78191	0.00642464	0.12853	LOC127525534	NC_067232.1	174231	187838	+	4594	protein_coding	ER degradation-enhancing alpha-mannosidase-like protein 3 && sp|Q6GQB9|EDEM3_XENLA ER degradation-enhancing alpha-mannosidase-like protein 3 OS=Xenopus laevis OX=8355 GN=edem3 PE=2 SV=2 && PF02225:PA domain|PF01532:Glycosyl hydrolase family 47	-
127515695	1074.05	727.612	704.596	1420.99	1065.23	1198.2	835.42	1228.14	-0.555206	0.00643905	0.128572	LOC127515695	NC_067226.1	3060512	3156086	-	8803	protein_coding	dysferlin%2C limb girdle muscular dystrophy 2B (autosomal recessive)%2C transcript variant X1 && sp|O75923|DYSF_HUMAN Dysferlin OS=Homo sapiens OX=9606 GN=DYSF PE=1 SV=1 && PF08165:FerA (NUC095) domain|PF00168:C2 domain|PF16165:Ferlin C-terminus|PF08151:FerI (NUC094) domain|PF08150:FerB (NUC096) domain	-
127502860	213.481	285.257	300.259	190.321	151.53	128.275	266.332	156.708	0.765125	0.00644148	0.128572	LOC127502860	NC_067239.1	20737352	20755762	-	5096	protein_coding	hippocalcin-like 1 && sp|P42324|HPCL1_CHICK Hippocalcin-like protein 1 OS=Gallus gallus OX=9031 GN=HPCAL1 PE=1 SV=2 && PF13499:EF-hand domain pair	-
127515712	819.868	881.61	841.83	687.507	575.586	562.659	847.769	608.584	0.478165	0.00645183	0.128631	LOC127515712	NC_067220.1	39003634	39022590	-	3438	protein_coding	3'-phosphoadenosine 5'-phosphosulfate synthase 1 && sp|Q60967|PAPS1_MOUSE Bifunctional 3'-phosphoadenosine 5'-phosphosulfate synthase 1 OS=Mus musculus OX=10090 GN=Papss1 PE=1 SV=1 && PF01747:ATP-sulfurylase|PF01583:Adenylylsulphate kinase|PF14306:PUA-like domain	-
127516944	1280.89	921.918	1037.09	1556.78	1237.11	1893.02	1079.97	1562.31	-0.532531	0.00648329	0.128988	LOC127516944	NC_067227.1	4635834	4657926	+	3099	protein_coding	procollagen-lysine%2C 2-oxoglutarate 5-dioxygenase 1a && sp|P24802|PLOD1_CHICK Procollagen-lysine,2-oxoglutarate 5-dioxygenase 1 OS=Gallus gallus OX=9031 GN=PLOD1 PE=1 SV=1 && -	-
127522209	2547.65	2429.85	2231.68	3034.44	2958.22	3416.77	2403.06	3136.48	-0.384343	0.00649133	0.128988	LOC127522209	NC_067230.1	2052175	2091676	+	2297	protein_coding	ELOVL fatty acid elongase 1b%2C transcript variant X4 && sp|Q9BW60|ELOV1_HUMAN Elongation of very long chain fatty acids protein 1 OS=Homo sapiens OX=9606 GN=ELOVL1 PE=1 SV=1 && PF01151:GNS1/SUR4 family	-
127502688	1182.04	756.551	1146.69	1406.02	1603.5	1421.71	1028.43	1477.08	-0.521434	0.00649186	0.128988	LOC127502688	NC_067239.1	5551710	5553722	+	1871	protein_coding	Jun proto-oncogene%2C AP-1 transcription factor subunit && sp|P05412|JUN_HUMAN Transcription factor AP-1 OS=Homo sapiens OX=9606 GN=JUN PE=1 SV=2 && PF00170:bZIP transcription factor|PF03957:Jun-like transcription factor	TF_bZIP
127501262	541.594	592.219	524.072	829.712	834.544	675.385	552.628	779.88	-0.496847	0.00650919	0.129185	LOC127501262	NC_067238.1	28768192	28785206	-	1892	protein_coding	sarcoglycan%2C epsilon%2C transcript variant X1 && sp|Q4R5B1|SGCE_MACFA Epsilon-sarcoglycan OS=Macaca fascicularis OX=9541 GN=SGCE PE=2 SV=1 && PF05510:Sarcoglycan alpha/epsilon	-
127521140	2231.17	1410.78	1652.35	2591.78	2466.31	2363.36	1764.77	2473.82	-0.486682	0.00655188	0.129728	LOC127521140	NC_067220.1	6444727	6509047	-	4786	protein_coding	RUNX family transcription factor 1%2C transcript variant X1 && sp|Q01196|RUNX1_HUMAN Runt-related transcription factor 1 OS=Homo sapiens OX=9606 GN=RUNX1 PE=1 SV=3 && PF08504:Runx inhibition domain|PF00853:Runt domain	Runt
127504847	2176.35	1992.67	1985.76	2778.89	3024.94	2366.28	2051.59	2723.37	-0.408311	0.00655704	0.129728	LOC127504847	NC_067241.1	4593066	4602415	+	3606	protein_coding	GDP dissociation inhibitor 1 && sp|Q7YQM0|GDIA_PONPY Rab GDP dissociation inhibitor alpha OS=Pongo pygmaeus OX=9600 GN=GDI1 PE=2 SV=1 && PF00996:GDP dissociation inhibitor	-
127514951	34.0573	56.8447	52.4993	12.8306	10.1774	20.4073	47.8004	14.4718	1.71579	0.00655884	0.129728	LOC127514951	NC_067225.1	23146547	23153443	-	2434	protein_coding	carbohydrate (N-acetylglucosamine 6-O) sulfotransferase 7 && sp|Q6XQG8|CHST7_RAT Carbohydrate sulfotransferase 7 OS=Rattus norvegicus OX=10116 GN=Chst7 PE=2 SV=1 && PF00685:Sulfotransferase domain	-
127520263	1201.14	915.717	978.144	1492.63	1392.04	1352.71	1031.67	1412.46	-0.452536	0.00657062	0.129814	LOC127520263	NC_067229.1	35362568	35383535	-	3169	protein_coding	integrin-linked kinase%2C transcript variant X1 && sp|Q9DF58|ILK_CHICK Integrin-linked protein kinase OS=Gallus gallus OX=9031 GN=ILK PE=1 SV=1 && PF07714:Protein tyrosine kinase|PF12796:Ankyrin repeats (3 copies)	-
127501347	1.66133	47.5429	0	0	1.13082	0	16.4014	0.376939	5.43454	0.00658853	0.129923	LOC127501347	NC_067238.1	26877800	26997222	+	8678	protein_coding	thrombospondin%2C type I%2C domain containing 7Aa && sp|A7MBS7|THS7A_DANRE Thrombospondin type-1 domain-containing protein 7A OS=Danio rerio OX=7955 GN=thsd7aa PE=1 SV=2 && PF00090:Thrombospondin type 1 domain	-
127522115	3.32266	1.03354	5.52624	22.4536	36.1862	10.6896	3.29415	23.1098	-2.79535	0.00659101	0.129923	LOC127522115	NC_067230.1	7695026	7956993	+	4555	protein_coding	cadherin 4%2C type 1%2C R-cadherin (retinal)%2C transcript variant X1 && sp|P24503|CADH4_CHICK Cadherin-4 OS=Gallus gallus OX=9031 GN=CDH4 PE=2 SV=1 && PF00028:Cadherin domain|PF08758:Cadherin prodomain like|PF01049:Cadherin cytoplasmic region	-
127523899	713.542	631.493	559.992	399.887	410.487	497.55	635.009	435.975	0.542193	0.00660405	0.130034	LOC127523899	NC_067231.1	4532240	4540309	+	3841	protein_coding	solute carrier family 35 member G1%2C transcript variant X1 && sp|Q2M3R5|S35G1_HUMAN Solute carrier family 35 member G1 OS=Homo sapiens OX=9606 GN=SLC35G1 PE=1 SV=1 && PF00892:EamA-like transporter family	-
127503404	142.875	117.824	124.34	69.4991	63.3258	67.0527	128.346	66.6259	0.946475	0.00665653	0.130891	LOC127503404	NC_067240.1	8469039	8494742	+	5363	protein_coding	calcium/calmodulin-dependent protein kinase kinase 2-like%2C transcript variant X1 && sp|Q96RR4|KKCC2_HUMAN Calcium/calmodulin-dependent protein kinase kinase 2 OS=Homo sapiens OX=9606 GN=CAMKK2 PE=1 SV=2 && PF00069:Protein kinase domain	-
127513485	621.338	704.874	989.197	1135.51	1388.64	941.652	771.803	1155.27	-0.581688	0.00666257	0.130891	LOC127513485	NC_067224.1	42052131	42063062	+	1363	protein_coding	RNA 3'-terminal phosphate cyclase-like protein && sp|Q2KHX8|RCL1_BOVIN RNA 3'-terminal phosphate cyclase-like protein OS=Bos taurus OX=9913 GN=RCL1 PE=2 SV=1 && PF01137:RNA 3'-terminal phosphate cyclase|PF05189:RNA 3'-terminal phosphate cyclase (RTC), insert domain	-
127518485	649.581	310.062	375.784	160.383	221.64	346.925	445.142	242.982	0.873293	0.00668625	0.131208	LOC127518485	NC_067228.1	17435563	17457648	-	9591	protein_coding	POU class 2 homeobox 1b%2C transcript variant X2 && sp|Q29076|PO2F1_PIG POU domain, class 2, transcription factor 1 OS=Sus scrofa OX=9823 GN=POU2F1 PE=2 SV=1 && PF00157:Pou domain - N-terminal to homeobox domain|PF00046:Homeodomain	Pou
127523376	12.46	15.5031	13.8156	0	0	1.94356	13.9262	0.647852	4.35593	0.00670004	0.131331	LOC127523376	NC_067231.1	12739831	12742667	-	1940	protein_coding	interferon-induced protein with tetratricopeptide repeats 10 && sp|Q13325|IFIT5_HUMAN Interferon-induced protein with tetratricopeptide repeats 5 OS=Homo sapiens OX=9606 GN=IFIT5 PE=1 SV=1 && PF13432:Tetratricopeptide repeat	-
127514143	0	31.0062	3.68416	0	0	0	11.5635	0	5.89185	0.00671532	0.131483	LOC127514143	NC_067225.1	24033262	24057633	+	7704	protein_coding	photoreceptor ankyrin repeat protein-like%2C transcript variant X3 && sp|A6NCL7|AN33B_HUMAN Ankyrin repeat domain-containing protein 33B OS=Homo sapiens OX=9606 GN=ANKRD33B PE=3 SV=1 && PF12796:Ankyrin repeats (3 copies)	-
127513562	665.364	565.347	645.649	897.073	900.131	801.716	625.453	866.307	-0.469141	0.00673788	0.131777	LOC127513562	NC_067224.1	6145659	6167351	-	3139	protein_coding	cytosolic arginine sensor for mTORC1 subunit 2 && sp|Q63ZZ8|CAST2_XENTR Cytosolic arginine sensor for mTORC1 subunit 2 OS=Xenopus tropicalis OX=8364 GN=castor2 PE=2 SV=1 && PF13840:ACT domain|PF18700:Cytosolic arginine sensor for mTORC1 subunit 1 N-terminal domain	-
127518867	762.552	742.082	826.173	542.093	593.679	549.054	776.935	561.609	0.468548	0.00676389	0.131983	LOC127518867	NC_067228.1	25111676	25189278	-	2606	protein_coding	UDP-glucuronate decarboxylase 1 && sp|Q6GMI9|UXS1_DANRE UDP-glucuronic acid decarboxylase 1 OS=Danio rerio OX=7955 GN=uxs1 PE=2 SV=2 && PF16363:GDP-mannose 4,6 dehydratase|PF11803:UDP-glucuronate decarboxylase N-terminal	-
127524532	2384.84	1687.77	1339.19	1031.79	974.765	1531.52	1803.94	1179.36	0.61297	0.00676885	0.131983	LOC127524532	NC_067221.1	1908582	1944743	+	6334	protein_coding	UDP-glucose glycoprotein glucosyltransferase 1%2C transcript variant X1 && sp|Q9NYU2|UGGG1_HUMAN UDP-glucose:glycoprotein glucosyltransferase 1 OS=Homo sapiens OX=9606 GN=UGGT1 PE=1 SV=3 && -	-
127519018	6886.22	6883.38	7712.79	9224.14	9494.35	8625.5	7160.8	9114.66	-0.348029	0.00677106	0.131983	LOC127519018	NC_067228.1	33650978	33694866	-	3757	protein_coding	nfe2 like bZIP transcription factor 2a%2C transcript variant X2 && sp|Q5NUA6|NF2L2_BOVIN Nuclear factor erythroid 2-related factor 2 OS=Bos taurus OX=9913 GN=NFE2L2 PE=2 SV=2 && PF03131:bZIP Maf transcription factor	TF_bZIP
127519681	233.417	286.291	276.312	186.044	130.044	165.202	265.34	160.43	0.724367	0.00681474	0.132686	LOC127519681	NC_067220.1	40235300	40241611	+	2588	protein_coding	ring finger protein 11a && sp|Q08DI6|RNF11_BOVIN RING finger protein 11 OS=Bos taurus OX=9913 GN=RNF11 PE=2 SV=1 && PF13639:Ring finger domain	-
novel.631	137.891	143.662	105.92	76.9836	70.1107	38.8711	129.157	61.9885	1.06183	0.00682634	0.13271	-	NC_067234.1	7584849	7596163	-	2698	-	- && sp|O95567|CV031_HUMAN Uncharacterized protein C22orf31 OS=Homo sapiens OX=9606 GN=C22orf31 PE=2 SV=1 && -	-
127516490	133.737	109.555	111.446	41.6995	46.3635	78.714	118.246	55.5923	1.08596	0.00683116	0.13271	LOC127516490	NC_067226.1	35274100	35294913	-	4492	protein_coding	adenylate cyclase type 4-like%2C transcript variant X3 && sp|Q80TL1|ADCY2_MOUSE Adenylate cyclase type 2 OS=Mus musculus OX=10090 GN=Adcy2 PE=1 SV=2 && PF06327:Domain of Unknown Function (DUF1053)|PF16214:Adenylyl cyclase N-terminal extracellular and transmembrane region|PF00211:Adenylate and Guanylate cyclase catalytic domain	-
127523763	9.96799	22.7379	16.5787	0	2.26164	1.94356	16.4282	1.40173	3.54775	0.00687815	0.133359	LOC127523763	NC_067231.1	19528118	19530061	+	1807	protein_coding	gap junction protein zeta 1 && - && PF00029:Connexin	-
127524410	165.303	169.501	234.865	365.672	308.713	261.408	189.889	311.931	-0.71559	0.00688421	0.133359	LOC127524410	NC_067232.1	8999462	9002955	+	1574	protein_coding	actin alpha 1%2C skeletal muscle b && sp|P10995|ACT2_XENLA Actin, alpha skeletal muscle 2 OS=Xenopus laevis OX=8355 GN=act2 PE=2 SV=1 && PF00022:Actin	-
127501224	376.292	385.511	323.285	180.698	281.574	219.622	361.696	227.298	0.670914	0.00688747	0.133359	LOC127501224	NC_067238.1	31600338	31619028	+	2733	protein_coding	glutamate receptor%2C ionotropic%2C N-methyl D-aspartate-associated protein 1a (glutamate binding) && sp|Q7Z429|LFG1_HUMAN Protein lifeguard 1 OS=Homo sapiens OX=9606 GN=GRINA PE=1 SV=1 && PF01027:Inhibitor of apoptosis-promoting Bax1	-
127515462	843.126	887.811	863.014	1072.42	1352.46	1116.57	864.651	1180.49	-0.449045	0.00691522	0.133607	LOC127515462	NC_067226.1	11616733	11632833	-	2351	protein_coding	HEAT repeat containing 3 && sp|Q7Z4Q2|HEAT3_HUMAN HEAT repeat-containing protein 3 OS=Homo sapiens OX=9606 GN=HEATR3 PE=1 SV=2 && -	-
127512692	795.778	866.107	1077.62	1085.26	1428.22	1354.66	913.167	1289.38	-0.497826	0.00691561	0.133607	LOC127512692	NC_067224.1	13072849	13076416	+	821	protein_coding	endothelial differentiation-related factor 1 && sp|Q5ZMC0|EDF1_CHICK Endothelial differentiation-related factor 1 homolog OS=Gallus gallus OX=9031 GN=EDF1 PE=2 SV=1 && PF01381:Helix-turn-helix|PF08523:Multiprotein bridging factor 1	-
127508594	10001.2	9697.71	11255.1	13859.2	12752.2	12800.3	10318	13137.2	-0.348478	0.0069254	0.133649	LOC127508594	NC_067222.1	35039975	35044825	+	1839	protein_coding	aldolase a%2C fructose-bisphosphate%2C a%2C transcript variant X1 && sp|B5DGM7|ALDOA_SALSA Fructose-bisphosphate aldolase A OS=Salmo salar OX=8030 PE=1 SV=1 && PF00274:Fructose-bisphosphate aldolase class-I	-
127510224	2.492	32.0397	3.68416	0	0	0.971778	12.7386	0.323926	5.06863	0.00693885	0.133737	LOC127510224	NC_067222.1	39549752	39569305	+	4582	protein_coding	intercellular adhesion molecule 5%2C transcript variant X2 && sp|O35136|NCAM2_MOUSE Neural cell adhesion molecule 2 OS=Mus musculus OX=10090 GN=Ncam2 PE=1 SV=1 && PF07679:Immunoglobulin I-set domain|PF03921:Intercellular adhesion molecule (ICAM), N-terminal domain|PF13927:Immunoglobulin domain	-
127519985	292.394	402.047	269.865	219.189	145.876	211.848	321.435	192.304	0.738992	0.00695243	0.133737	LOC127519985	NC_067229.1	10914344	10933571	+	9980	protein_coding	zinc finger and BTB domain containing 7a%2C transcript variant X5 && sp|O93567|ZBT7A_CHICK Zinc finger and BTB domain-containing protein 7A OS=Gallus gallus OX=9031 GN=ZBTB7A PE=2 SV=1 && -	ZBTB
127515561	755.076	494.032	511.177	991.164	721.462	929.019	586.762	880.548	-0.584843	0.00695633	0.133737	LOC127515561	NC_067220.1	31738052	31783127	-	2728	protein_coding	vascular endothelial growth factor c%2C transcript variant X2 && sp|P49767|VEGFC_HUMAN Vascular endothelial growth factor C OS=Homo sapiens OX=9606 GN=VEGFC PE=1 SV=1 && PF00341:PDGF/VEGF domain	-
127501010	1459.48	1336.37	1254.46	1653.01	1800.26	1925.09	1350.1	1792.79	-0.409068	0.0069681	0.133737	LOC127501010	NC_067238.1	22835950	22846867	-	5382	protein_coding	KH domain containing%2C RNA binding%2C signal transduction associated 1b%2C transcript variant X2 && sp|Q8UUW7|KHDR1_CHICK KH domain-containing, RNA-binding, signal transduction-associated protein 1 OS=Gallus gallus OX=9031 GN=KHDRBS1 PE=2 SV=1 && PF16568:Tyrosine-rich domain of Sam68|PF16274:Qua1 domain|PF00013:KH domain	-
127521946	171.948	187.071	150.13	292.965	256.696	265.295	169.716	271.652	-0.6793	0.00697173	0.133737	LOC127521946	NC_067220.1	12708629	12720789	-	1548	protein_coding	ring finger protein 175 && sp|Q8N4F7|RN175_HUMAN RING finger protein 175 OS=Homo sapiens OX=9606 GN=RNF175 PE=1 SV=2 && -	-
127518682	817.376	684.204	625.386	1029.66	964.588	958.173	708.988	984.139	-0.472526	0.00697592	0.133737	LOC127518682	NC_067228.1	24590353	24595460	+	2462	protein_coding	cellular repressor of E1A-stimulated genes 2 && sp|Q8BGC9|CREG2_MOUSE Protein CREG2 OS=Mus musculus OX=10090 GN=Creg2 PE=1 SV=1 && PF13883:Pyridoxamine 5'-phosphate oxidase	-
127510580	360.509	518.837	544.335	283.343	353.946	277.928	474.56	305.072	0.637323	0.00699672	0.133989	LOC127510580	NC_067220.1	30888725	30892857	-	1880	protein_coding	secretory calcium-binding phosphoprotein 1 && - && -	-
127524070	2.492	26.872	0.92104	0	0	0	10.095	0	5.69531	0.00701349	0.134163	LOC127524070	NC_067231.1	22578673	22612620	+	4265	lncRNA	uncharacterized LOC127524070 && - && -	-
127512486	0	32.0397	2.76312	0	0	0	11.601	0	5.89647	0.00704613	0.134501	LOC127512486	NC_067224.1	18079554	18145817	+	5578	protein_coding	solute carrier family 4 member 4a%2C transcript variant X6 && sp|Q9GL77|S4A4_BOVIN Electrogenic sodium bicarbonate cotransporter 1 OS=Bos taurus OX=9913 GN=SLC4A4 PE=1 SV=1 && PF00955:HCO3- transporter family|PF07565:Band 3 cytoplasmic domain	-
127494271	314.822	234.614	147.366	160.383	85.9422	115.642	232.268	120.655	0.94505	0.00704656	0.134501	LOC127494271	NC_067233.1	12841447	12999531	-	5066	protein_coding	dystrophin related protein 2%2C transcript variant X2 && sp|Q9EPA0|DRP2_RAT Dystrophin-related protein 2 OS=Rattus norvegicus OX=10116 GN=Drp2 PE=1 SV=2 && PF00397:WW domain|PF09069:EF-hand|PF00435:Spectrin repeat|PF00569:Zinc finger, ZZ type|PF09068:EF hand	-
127512098	1700.37	1346.7	1121.83	853.235	762.171	1194.31	1389.63	936.574	0.56889	0.00706446	0.134691	LOC127512098	NC_067224.1	3909382	3924226	+	4403	protein_coding	ring finger protein 167 && sp|Q9H6Y7|RN167_HUMAN E3 ubiquitin-protein ligase RNF167 OS=Homo sapiens OX=9606 GN=RNF167 PE=1 SV=1 && PF13639:Ring finger domain|PF02225:PA domain	-
127501484	209.328	291.458	203.55	136.86	149.268	129.246	234.779	138.458	0.761157	0.00707193	0.134691	LOC127501484	NC_067238.1	17656391	17666140	-	2517	protein_coding	kelch-like family member 7 && sp|Q8IXQ5|KLHL7_HUMAN Kelch-like protein 7 OS=Homo sapiens OX=9606 GN=KLHL7 PE=1 SV=2 && PF07707:BTB And C-terminal Kelch|PF00651:BTB/POZ domain|PF01344:Kelch motif	ZBTB
127498646	128.753	163.299	156.577	48.1148	30.5321	114.67	149.543	64.4389	1.20866	0.0070834	0.134733	LOC127498646	NC_067236.1	19069905	19092210	-	5866	protein_coding	BCL2 modifying factor 1 && - && PF15185:Bcl-2-modifying factor, apoptosis	-
127509470	897.119	991.165	1000.25	799.774	549.578	684.131	962.845	677.828	0.505851	0.00709207	0.134733	LOC127509470	NC_067222.1	1554462	1566404	+	5081	protein_coding	heme oxygenase 2b%2C transcript variant X3 && sp|P30519|HMOX2_HUMAN Heme oxygenase 2 OS=Homo sapiens OX=9606 GN=HMOX2 PE=1 SV=2 && PF01126:Heme oxygenase	-
127497537	595.588	518.837	751.569	899.211	981.55	804.632	621.998	895.131	-0.524465	0.00709732	0.134733	LOC127497537	NC_067235.1	21482602	21490137	+	1819	protein_coding	coenzyme Q3 methyltransferase%2C transcript variant X2 && sp|Q9NZJ6|COQ3_HUMAN Ubiquinone biosynthesis O-methyltransferase, mitochondrial OS=Homo sapiens OX=9606 GN=COQ3 PE=1 SV=3 && PF13489:Methyltransferase domain	-
127498173	29.0733	62.0124	20.2629	3.20765	13.5698	7.77422	37.1162	8.1839	2.18328	0.00712181	0.135052	LOC127498173	NC_067236.1	5250647	5275569	+	5177	protein_coding	ATP-binding cassette%2C sub-family H%2C member 1%2C transcript variant X1 && sp|Q55EH8|ABCGN_DICDI ABC transporter G family member 23 OS=Dictyostelium discoideum OX=44689 GN=abcG23 PE=3 SV=2 && PF12698:ABC-2 family transporter protein|PF00005:ABC transporter	-
127505079	1201.97	1004.6	915.514	1269.16	1442.92	1602.46	1040.7	1438.18	-0.466485	0.00713568	0.135086	LOC127505079	NC_067241.1	6202067	6218338	-	3008	protein_coding	pleckstrin homology domain containing%2C family N member 1 && sp|Q8C886|PKHN1_MOUSE Probable pleckstrin homology domain-containing family N member 1 OS=Mus musculus OX=10090 GN=Plekhn1 PE=1 SV=2 && -	-
127524938	1794.24	1820.06	1827.34	2495.55	2275.21	2265.21	1813.88	2345.32	-0.37071	0.00713911	0.135086	LOC127524938	NC_067232.1	34014562	34026595	-	3382	protein_coding	nuclear receptor coactivator 4%2C transcript variant X1 && sp|Q13772|NCOA4_HUMAN Nuclear receptor coactivator 4 OS=Homo sapiens OX=9606 GN=NCOA4 PE=1 SV=1 && PF12489:Nuclear coactivator	-
127515626	1403.83	1192.71	956.039	1541.81	1518.69	1963.96	1184.19	1674.82	-0.500107	0.00715236	0.13519	LOC127515626	NC_067226.1	45572064	45654102	+	5638	protein_coding	TEA domain family member 1b%2C transcript variant X1 && sp|P28347|TEAD1_HUMAN Transcriptional enhancer factor TEF-1 OS=Homo sapiens OX=9606 GN=TEAD1 PE=1 SV=2 && PF17725:YAP binding domain|PF01285:TEA/ATTS domain	TEA
127502716	305.685	309.029	424.599	230.951	227.294	200.186	346.438	219.477	0.659103	0.00717949	0.135468	LOC127502716	NC_067221.1	27202258	27223433	+	3259	protein_coding	mycbp associated protein%2C transcript variant X3 && sp|Q5SUV2|MYBPP_MOUSE MYCBP-associated protein OS=Mus musculus OX=10090 GN=Mycbpap PE=1 SV=1 && PF14646:MYCBP-associated protein family	-
127508803	88.8813	107.488	151.051	45.9763	32.7937	74.8269	115.807	51.199	1.17273	0.00718255	0.135468	LOC127508803	NC_067222.1	53969428	53990334	-	10591	protein_coding	gastrula zinc finger protein XlCGF57.1-like%2C transcript variant X3 && - && -	zf-C2H2
127514263	468.496	557.078	493.677	656.499	748.602	727.861	506.417	710.987	-0.49018	0.00719614	0.135578	LOC127514263	NC_067225.1	34353654	34359836	+	1701	protein_coding	dTDP-D-glucose 4%2C6-dehydratase-like%2C transcript variant X2 && sp|A6QLW2|TGDS_BOVIN dTDP-D-glucose 4,6-dehydratase OS=Bos taurus OX=9913 GN=TGDS PE=2 SV=1 && PF16363:GDP-mannose 4,6 dehydratase	-
127523379	306.516	225.312	215.523	137.929	122.128	176.864	249.117	145.64	0.77381	0.00722221	0.135841	LOC127523379	NC_067221.1	40377476	40480175	-	11982	protein_coding	piezo-type mechanosensitive ion channel component 2%2C transcript variant X1 && sp|Q8CD54|PIEZ2_MOUSE Piezo-type mechanosensitive ion channel component 2 OS=Mus musculus OX=10090 GN=Piezo2 PE=1 SV=2 && PF15917:Piezo|PF12166:Piezo non-specific cation channel, R-Ras-binding domain	-
127513075	2575.9	2468.09	2376.28	2007.99	1964.23	1716.16	2473.42	1896.13	0.383704	0.00722567	0.135841	LOC127513075	NC_067224.1	44217122	44241737	-	5422	protein_coding	unconventional myosin-XIX && sp|Q569U0|MYO19_XENLA Unconventional myosin-XIX OS=Xenopus laevis OX=8355 GN=myo19 PE=2 SV=1 && PF00063:Myosin head (motor domain)	-
127509857	604.725	490.932	548.94	421.271	292.882	386.767	548.199	366.974	0.578907	0.0073475	0.137983	LOC127509857	NC_067220.1	12304306	12324658	-	3869	protein_coding	mical-like 2b%2C transcript variant X1 && sp|Q8IY33|MILK2_HUMAN MICAL-like protein 2 OS=Homo sapiens OX=9606 GN=MICALL2 PE=1 SV=1 && PF00307:Calponin homology (CH) domain|PF00412:LIM domain|PF12130:Bivalent Mical/EHBP Rab binding domain	-
127517334	33.2266	63.046	68.157	21.3843	19.2239	14.5767	54.8099	18.395	1.57536	0.00736061	0.138081	LOC127517334	NC_067220.1	26141309	26144666	-	1870	protein_coding	inhibitor of growth protein 1-like && sp|Q9QXV3|ING1_MOUSE Inhibitor of growth protein 1 OS=Mus musculus OX=10090 GN=Ing1 PE=2 SV=1 && PF12998:Inhibitor of growth proteins N-terminal histone-binding	-
127504982	1032.52	646.996	497.362	457.625	455.72	459.651	725.625	457.665	0.665677	0.00737844	0.138267	LOC127504982	NC_067241.1	5543946	5569237	+	4876	protein_coding	eph receptor A2 b && sp|P29317|EPHA2_HUMAN Ephrin type-A receptor 2 OS=Homo sapiens OX=9606 GN=EPHA2 PE=1 SV=2 && PF00536:SAM domain (Sterile alpha motif)|PF14575:Ephrin type-A receptor 2 transmembrane domain|PF01404:Ephrin receptor ligand binding domain|PF07714:Protein tyrosine kinase|PF00041:Fibronectin type III domain	-
127501761	541.594	344.169	303.943	172.144	212.594	306.11	396.569	230.283	0.783899	0.0073937	0.138404	LOC127501761	NC_067239.1	18360092	18417642	-	10025	protein_coding	BTB (POZ) domain containing 7%2C transcript variant X1 && sp|Q8CFE5|BTBD7_MOUSE BTB/POZ domain-containing protein 7 OS=Mus musculus OX=10090 GN=Btbd7 PE=2 SV=1 && -	ZBTB
127505461	21.5973	66.1466	16.5787	11.7614	4.52327	4.85889	34.7742	7.04785	2.29982	0.00742337	0.138732	LOC127505461	NC_067241.1	8387301	8416385	+	12244	protein_coding	dynein%2C axonemal%2C heavy chain 12 && sp|Q63170|DYH7_RAT Dynein axonemal heavy chain 7 OS=Rattus norvegicus OX=10116 GN=Dnah7 PE=2 SV=2 && PF12781:ATP-binding dynein motor region|PF12775:P-loop containing dynein motor region|PF17852:Dynein heavy chain AAA lid domain|PF18198:Dynein heavy chain AAA lid domain|PF12780:P-loop containing dynein motor region D4|PF03028:Dynein heavy chain region D6 P-…	-
127521866	407.857	449.59	354.6	271.581	203.547	302.223	404.016	259.117	0.63916	0.0074329	0.138732	LOC127521866	NC_067229.1	33544441	33619822	-	20575	protein_coding	poly(ADP-ribose) polymerase family member 14-related sequence 4%2C transcript variant X21 && sp|Q460N5|PAR14_HUMAN Protein mono-ADP-ribosyltransferase PARP14 OS=Homo sapiens OX=9606 GN=PARP14 PE=1 SV=3 && PF00644:Poly(ADP-ribose) polymerase catalytic domain|PF01661:Macro domain	-
127504042	1172.9	793.759	1061.96	728.137	664.921	736.607	1009.54	709.888	0.508553	0.00743504	0.138732	LOC127504042	NC_067240.1	222040	240005	-	3819	protein_coding	junction mediating and regulatory protein%2C p53 cofactor && sp|Q6NVC9|JMY_DANRE Junction-mediating and -regulatory protein OS=Danio rerio OX=7955 GN=jmy PE=2 SV=1 && PF15871:Junction-mediating and -regulatory protein|PF15920:N-terminal of Junction-mediating and WASP homolog-associated	-
127515574	243.385	168.467	165.787	329.319	263.481	352.755	192.546	315.185	-0.709812	0.00748729	0.13916	LOC127515574	NC_067226.1	21786641	21886880	-	3771	protein_coding	ADAM metallopeptidase domain 19a%2C transcript variant X1 && sp|Q9H013|ADA19_HUMAN Disintegrin and metalloproteinase domain-containing protein 19 OS=Homo sapiens OX=9606 GN=ADAM19 PE=1 SV=3 && PF01421:Reprolysin (M12B) family zinc metalloprotease|PF00200:Disintegrin|PF01562:Reprolysin family propeptide|PF08516:ADAM cysteine-rich	-
127508351	0.830666	29.9727	0.92104	0	0	0	10.5748	0	5.76215	0.00748775	0.13916	LOC127508351	NC_067222.1	43339279	43373128	-	3082	protein_coding	SLC9A3 regulator 1b%2C transcript variant X1 && sp|Q9JJ19|NHRF1_RAT Na(+)/H(+) exchange regulatory cofactor NHE-RF1 OS=Rattus norvegicus OX=10116 GN=Slc9a3r1 PE=1 SV=3 && PF09007:EBP50, C-terminal|PF00595:PDZ domain	-
127521181	0.830666	29.9727	0.92104	0	0	0	10.5748	0	5.76215	0.00748775	0.13916	LOC127521181	NC_067229.1	6950611	6963442	+	4485	lncRNA	uncharacterized LOC127521181%2C transcript variant X2 && - && PF07686:Immunoglobulin V-set domain	-
127525146	672.009	581.883	542.492	408.441	421.795	429.526	598.795	419.921	0.512303	0.00750029	0.13916	LOC127525146	NC_067232.1	20301299	20322131	-	5047	protein_coding	DEAH (Asp-Glu-Ala-Asp/His) box polypeptide 57 && sp|Q6P158|DHX57_HUMAN Putative ATP-dependent RNA helicase DHX57 OS=Homo sapiens OX=9606 GN=DHX57 PE=1 SV=2 && PF04408:Helicase associated domain (HA2)|PF00270:DEAD/DEAH box helicase|PF00271:Helicase conserved C-terminal domain|PF18044:CCCH-type zinc finger|PF05773:RWD domain|PF07717:Oligonucleotide/oligosaccharide-binding (OB)-fold	-
127498808	514.182	642.862	439.336	382.78	315.498	364.417	532.127	354.231	0.58601	0.00750111	0.13916	LOC127498808	NC_067236.1	4171602	4185008	-	3916	protein_coding	ADP-dependent glucokinase 2 && sp|Q86S40|ADPGK_CAEEL Probable ADP-dependent glucokinase OS=Caenorhabditis elegans OX=6239 GN=C50D2.7 PE=1 SV=1 && PF04587:ADP-specific Phosphofructokinase/Glucokinase conserved region	-
127519072	78.0826	64.0795	84.7357	145.414	167.361	117.585	75.6326	143.453	-0.920938	0.00750579	0.13916	LOC127519072	NC_067228.1	13563794	13612115	+	3838	protein_coding	glycosyltransferase-like domain containing 1%2C transcript variant X3 && sp|Q568B7|GTDC1_DANRE Glycosyltransferase-like domain-containing protein 1 OS=Danio rerio OX=7955 GN=gtdc1 PE=2 SV=2 && PF00534:Glycosyl transferases group 1|PF12038:Domain of unknown function (DUF3524)	-
127513531	5.81466	0	0.92104	19.2459	27.1396	15.5484	2.24523	20.6447	-3.15491	0.0075226	0.139324	LOC127513531	NC_067224.1	25118136	25130125	+	1212	protein_coding	ferredoxin 1b && sp|P13216|ADX_CHICK Adrenodoxin, mitochondrial (Fragment) OS=Gallus gallus OX=9031 GN=FDX1 PE=1 SV=1 && PF00111:2Fe-2S iron-sulfur cluster binding domain	-
127517710	354.694	383.443	466.046	581.654	728.247	495.607	401.395	601.836	-0.583836	0.00754112	0.139519	LOC127517710	NC_067227.1	16985673	17004252	+	3350	protein_coding	guanine nucleotide binding protein (G protein)%2C alpha inhibiting activity polypeptide 3 && sp|P38403|GNAI3_CAVPO Guanine nucleotide-binding protein G(i) subunit alpha-3 OS=Cavia porcellus OX=10141 GN=GNAI3 PE=2 SV=3 && PF00503:G-protein alpha subunit	-
127517283	1347.34	1120.36	1271.04	1766.35	1595.58	1607.32	1246.24	1656.42	-0.410046	0.00759149	0.140302	LOC127517283	NC_067227.1	33976627	33982131	-	2579	protein_coding	zinc finger protein 367 && sp|Q567C6|ZN367_DANRE Zinc finger protein 367 OS=Danio rerio OX=7955 GN=znf367 PE=2 SV=1 && PF13912:C2H2-type zinc finger	zf-C2H2
127524973	464.342	365.873	233.944	221.328	160.576	238.085	354.72	206.663	0.778892	0.00762747	0.140818	LOC127524973	NC_067232.1	25007704	25020112	-	4730	protein_coding	lysocardiolipin acyltransferase 1%2C transcript variant X2 && sp|Q6NYV8|LCLT1_DANRE Lysocardiolipin acyltransferase 1 OS=Danio rerio OX=7955 GN=lclat1 PE=1 SV=1 && PF16076:Acyltransferase C-terminus|PF01553:Acyltransferase	-
127501832	1410.47	870.241	676.964	667.191	480.598	704.539	985.892	617.443	0.675222	0.00768358	0.14161	LOC127501832	NC_067239.1	31076306	31101383	-	7699	protein_coding	MIA SH3 domain ER export factor 3%2C transcript variant X1 && sp|Q5JRA6|TGO1_HUMAN Transport and Golgi organization protein 1 homolog OS=Homo sapiens OX=9606 GN=MIA3 PE=1 SV=1 && PF07653:Variant SH3 domain	-
127522970	1712.83	2621.06	2751.15	3381.93	3520.24	3030	2361.68	3310.72	-0.487574	0.00768659	0.14161	LOC127522970	NC_067230.1	17023537	17026191	+	884	protein_coding	p53 and DNA-damage regulated 1 && sp|Q148L7|PDRG1_BOVIN p53 and DNA damage-regulated protein 1 OS=Bos taurus OX=9913 GN=PDRG1 PE=2 SV=1 && PF01920:Prefoldin subunit	-
127512751	750.922	960.159	641.965	468.317	529.223	605.417	784.349	534.319	0.552823	0.00771819	0.142042	LOC127512751	NC_067224.1	33256533	33300444	-	5882	protein_coding	FCH and mu domain containing endocytic adaptor 2%2C transcript variant X1 && sp|Q502I9|FCHO2_DANRE F-BAR domain only protein 2 OS=Danio rerio OX=7955 GN=fcho2 PE=2 SV=1 && PF00611:Fes/CIP4, and EFC/F-BAR homology domain|PF10291:Muniscin C-terminal mu homology domain	-
127506464	1922.99	2216.94	2583.52	3142.43	3236.4	2662.67	2241.15	3013.83	-0.427357	0.00774389	0.142365	LOC127506464	NC_067242.1	14807065	14821395	+	2646	protein_coding	serum/glucocorticoid regulated kinase family member 3%2C transcript variant X1 && sp|Q9ERE3|SGK3_MOUSE Serine/threonine-protein kinase Sgk3 OS=Mus musculus OX=10090 GN=Sgk3 PE=1 SV=1 && PF00433:Protein kinase C terminal domain|PF00069:Protein kinase domain|PF00787:PX domain	-
127505406	1655.52	1900.68	2099.97	2620.65	2721.88	2220.51	1885.39	2521.01	-0.419135	0.00777778	0.142838	LOC127505406	NC_067241.1	3349967	3353368	-	1964	protein_coding	pleckstrin homology-like domain%2C family A%2C member 3 && sp|Q8AW35|PHLA3_DANRE Pleckstrin homology-like domain family A member 3 OS=Danio rerio OX=7955 GN=phlda3 PE=2 SV=1 && PF17339:PH domain	-
127507566	2.492	19.6373	4.6052	0	0	0	8.91149	0	5.51575	0.00782621	1	LOC127507566	NC_067243.1	2635412	2678304	-	5797	protein_coding	anoctamin-1%2C transcript variant X2 && sp|Q8BHY3|ANO1_MOUSE Anoctamin-1 OS=Mus musculus OX=10090 GN=Ano1 PE=1 SV=2 && -	-
127518522	622.169	424.785	435.652	712.099	791.573	672.47	494.202	725.38	-0.552147	0.00790352	0.144894	LOC127518522	NC_067228.1	1792748	1807298	-	3624	protein_coding	lymphocyte cytosolic protein 1 (L-plastin)%2C transcript variant X1 && sp|Q6P698|PLSL_DANRE Plastin-2 OS=Danio rerio OX=7955 GN=lcp1 PE=2 SV=1 && PF00307:Calponin homology (CH) domain|PF13499:EF-hand domain pair	-
127497686	30.7346	51.677	22.105	100.506	82.5497	69.968	34.8389	84.3414	-1.28011	0.00790631	0.144894	LOC127497686	NC_067235.1	23716246	23742570	+	4827	protein_coding	ADAM metallopeptidase domain 15%2C transcript variant X1 && sp|O43184|ADA12_HUMAN Disintegrin and metalloproteinase domain-containing protein 12 OS=Homo sapiens OX=9606 GN=ADAM12 PE=1 SV=3 && PF01562:Reprolysin family propeptide|PF00200:Disintegrin|PF08516:ADAM cysteine-rich|PF01421:Reprolysin (M12B) family zinc metalloprotease	-
127497257	120.447	78.5491	79.2094	142.206	210.332	166.174	92.735	172.904	-0.895459	0.00793701	0.145174	LOC127497257	NC_067235.1	34744739	34798929	+	5425	protein_coding	exostosin glycosyltransferase 1a && sp|Q5IGR8|EXT1A_DANRE Exostosin-1a OS=Danio rerio OX=7955 GN=ext1a PE=2 SV=1 && -	-
127514910	333.097	443.389	421.836	276.927	265.742	248.775	399.441	263.815	0.597825	0.00793822	0.145174	LOC127514910	NC_067225.1	31044477	31048297	-	1346	protein_coding	inka box actin regulator 1b && sp|F1QPR4|INK1B_DANRE PAK4-inhibitor inka2 OS=Danio rerio OX=7955 GN=fam212ab PE=2 SV=1 && PF15342:FAM212 family	-
127512790	534.949	692.472	886.961	968.711	1181.7	950.398	704.794	1033.6	-0.552595	0.0079616	0.145449	LOC127512790	NC_067224.1	22806139	22813370	+	1348	protein_coding	calpain%2C small subunit 1 a && sp|P13135|CPNS1_BOVIN Calpain small subunit 1 OS=Bos taurus OX=9913 GN=CAPNS1 PE=2 SV=1 && PF13833:EF-hand domain pair	-
127494205	2.492	25.8385	0.92104	0	0	0	9.75051	0	5.64519	0.00798237	0.145676	LOC127494205	NC_067233.1	1167678	1267046	+	3771	protein_coding	alpha-1%2C3-mannosyl-glycoprotein 4-beta-N-acetylglucosaminyltransferase B && sp|Q6GMK0|MGT4B_DANRE Alpha-1,3-mannosyl-glycoprotein 4-beta-N-acetylglucosaminyltransferase B OS=Danio rerio OX=7955 GN=mgat4b PE=2 SV=1 && PF04666:N-Acetylglucosaminyltransferase-IV (GnT-IV) conserved region	-
127494733	741.785	565.347	641.965	327.18	446.673	521.845	649.699	431.899	0.58909	0.00802954	0.146384	LOC127494733	NC_067233.1	28463692	28478536	+	3907	protein_coding	cardiotrophin-like cytokine factor 1%2C transcript variant X1 && sp|Q9UBD9|CLCF1_HUMAN Cardiotrophin-like cytokine factor 1 OS=Homo sapiens OX=9606 GN=CLCF1 PE=1 SV=1 && -	-
127514080	84.728	177.769	105.92	66.2915	59.9334	45.6735	122.805	57.2995	1.09867	0.00803899	0.146404	LOC127514080	NC_067225.1	34516683	34519543	-	988	protein_coding	FUN14 domain-containing protein 1-like && sp|Q6DH87|FUND1_DANRE FUN14 domain-containing protein 1 OS=Danio rerio OX=7955 GN=fundc1 PE=2 SV=2 && PF04930:FUN14 family	-
127499514	125.431	133.327	174.077	70.5683	54.2793	96.206	144.278	73.6845	0.966289	0.00808388	0.147068	LOC127499514	NC_067237.1	29870787	29889106	-	3231	protein_coding	telomere repeat binding bouquet formation protein 1%2C transcript variant X1 && sp|Q1LX29|TERB1_DANRE Telomere repeats-binding bouquet formation protein 1 OS=Danio rerio OX=7955 GN=ccdc79 PE=3 SV=2 && -	-
novel.856	966.895	1121.39	1441.43	935.565	801.75	741.466	1176.57	826.26	0.509929	0.00813427	0.147781	-	NC_067241.1	2632341	2675589	-	4060	-	- && - && -	-
127496927	5.81466	32.0397	4.6052	1.06922	0	0.971778	14.1532	0.680332	4.34699	0.00814001	0.147781	LOC127496927	NC_067235.1	3653873	3656866	-	2326	protein_coding	C-type lectin domain family 3%2C member Ba && sp|P05452|TETN_HUMAN Tetranectin OS=Homo sapiens OX=9606 GN=CLEC3B PE=1 SV=3 && PF00059:Lectin C-type domain	-
127498937	1819.16	1806.63	1830.11	2478.45	2445.96	2144.71	1818.63	2356.37	-0.373543	0.00815501	0.147782	LOC127498937	NC_067236.1	7806138	7829500	+	2950	protein_coding	chloride intracellular channel 4 && sp|Q9QYB1|CLIC4_MOUSE Chloride intracellular channel protein 4 OS=Mus musculus OX=10090 GN=Clic4 PE=1 SV=3 && PF13410:Glutathione S-transferase, C-terminal domain	-
127503588	342.234	278.022	265.259	121.891	171.884	228.368	295.172	174.048	0.761245	0.008157	0.147782	LOC127503588	NC_067240.1	24971980	25010071	+	9863	protein_coding	creb3 regulatory factor%2C transcript variant X1 && sp|Q8IUR6|CRERF_HUMAN CREB3 regulatory factor OS=Homo sapiens OX=9606 GN=CREBRF PE=1 SV=2 && -	-
127519146	0	27.9056	4.6052	0	0	0	10.8369	0	5.79826	0.00820471	0.148492	LOC127519146	NC_067228.1	34894865	34960248	+	4698	protein_coding	disintegrin and metalloproteinase domain-containing protein 23%2C transcript variant X1 && sp|Q9R1V7|ADA23_MOUSE Disintegrin and metalloproteinase domain-containing protein 23 OS=Mus musculus OX=10090 GN=Adam23 PE=1 SV=1 && PF00200:Disintegrin|PF01421:Reprolysin (M12B) family zinc metalloprotease|PF01562:Reprolysin family propeptide|PF08516:ADAM cysteine-rich	-
127522380	209.328	316.263	225.655	131.514	134.567	175.892	250.415	147.324	0.762582	0.00824717	0.149097	LOC127522380	NC_067230.1	26810218	26818360	+	2783	protein_coding	uncharacterized LOC127522380 && - && -	-
127522693	536.61	558.112	467.888	402.026	292.882	364.417	520.87	353.108	0.560102	0.00827457	0.149097	LOC127522693	NC_067230.1	26360185	26363103	-	2025	protein_coding	basic helix-loop-helix family%2C member e40 && sp|B3F209|BHE40_SHEEP Class E basic helix-loop-helix protein 40 OS=Ovis aries OX=9940 GN=BHLHE40 PE=2 SV=1 && PF00010:Helix-loop-helix DNA-binding domain|PF07527:Hairy Orange	bHLH
127495415	733.478	553.978	435.652	353.911	338.115	429.526	574.369	373.85	0.619489	0.00828206	0.149097	LOC127495415	NC_067221.1	33844022	33948911	+	9306	protein_coding	par-3 family cell polarity regulator alpha%2C b%2C transcript variant X1 && sp|Q99NH2|PARD3_MOUSE Partitioning defective 3 homolog OS=Mus musculus OX=10090 GN=Pard3 PE=1 SV=2 && PF12053:N-terminal of Par3 and HAL proteins|PF00595:PDZ domain	-
127494774	346.388	194.306	229.339	147.552	135.698	164.23	256.677	149.16	0.784116	0.0082888	0.149097	LOC127494774	NC_067233.1	24550539	24566755	+	5570	protein_coding	HMG box domain containing 3 && sp|Q12766|HMGX3_HUMAN HMG domain-containing protein 3 OS=Homo sapiens OX=9606 GN=HMGXB3 PE=2 SV=2 && PF00505:HMG (high mobility group) box|PF18717:CxC4 like cysteine cluster associated with KDZ transposases	HMG
127517093	5313.77	4517.6	4751.64	6550.02	5821.45	6292.26	4861.01	6221.24	-0.355855	0.00829535	0.149097	LOC127517093	NC_067227.1	32637999	32644330	+	2549	protein_coding	solute carrier family 25 member 25a && sp|Q6NYZ6|SCM2A_DANRE Calcium-binding mitochondrial carrier protein SCaMC-2-A OS=Danio rerio OX=7955 GN=slc25a25a PE=2 SV=1 && PF00153:Mitochondrial carrier protein	-
127521924	431.116	451.657	332.495	221.328	257.827	306.11	405.089	261.755	0.629046	0.00829698	0.149097	LOC127521924	NC_067229.1	11910003	11933062	+	6984	protein_coding	midnolin%2C transcript variant X2 && sp|Q6NYU6|MIDN_DANRE Midnolin OS=Danio rerio OX=7955 GN=midn PE=2 SV=1 && PF00240:Ubiquitin family	-
127515449	402.042	451.657	272.628	239.505	187.716	266.267	375.442	231.162	0.698196	0.00829789	0.149097	LOC127515449	NC_067220.1	29802277	29813571	+	3948	protein_coding	ubiquitin specific peptidase 38%2C transcript variant X1 && sp|Q8NB14|UBP38_HUMAN Ubiquitin carboxyl-terminal hydrolase 38 OS=Homo sapiens OX=9606 GN=USP38 PE=1 SV=2 && PF00443:Ubiquitin carboxyl-terminal hydrolase	-
127523187	1163.76	1359.11	1299.59	1865.78	1809.31	1466.41	1274.15	1713.83	-0.427735	0.00835215	0.14968	LOC127523187	NC_067231.1	18468522	18472344	-	1607	protein_coding	proteasome activator subunit 3 && sp|Q5F3J5|PSME3_CHICK Proteasome activator complex subunit 3 OS=Gallus gallus OX=9031 GN=PSME3 PE=1 SV=1 && PF02251:Proteasome activator pa28 alpha subunit|PF02252:Proteasome activator pa28 beta subunit	-
127525179	284.088	343.135	360.127	475.802	478.336	482.973	329.117	479.037	-0.542387	0.00835424	0.14968	LOC127525179	NC_067232.1	14409752	14413170	+	974	protein_coding	CD276 antigen-like && - && PF07686:Immunoglobulin V-set domain	-
127512569	632.137	1001.5	1032.49	1293.75	1482.5	1122.4	888.708	1299.55	-0.548672	0.00835605	0.14968	LOC127512569	NC_067224.1	29593088	29593769	+	596	protein_coding	translocase of inner mitochondrial membrane 8 homolog B (yeast) && sp|Q66L32|TIM8A_XENLA Mitochondrial import inner membrane translocase subunit Tim8 A OS=Xenopus laevis OX=8355 GN=timm8a PE=3 SV=1 && -	-
127504471	576.482	732.78	766.305	971.918	1136.47	839.616	691.856	982.669	-0.50636	0.00837551	0.149797	LOC127504471	NC_067241.1	17676328	17679979	-	884	protein_coding	anaphase promoting complex subunit 10 && sp|Q9UM13|APC10_HUMAN Anaphase-promoting complex subunit 10 OS=Homo sapiens OX=9606 GN=ANAPC10 PE=1 SV=1 && PF03256:Anaphase-promoting complex, subunit 10 (APC10)	-
127516090	838.973	794.792	649.333	618.007	481.728	496.578	761.033	532.105	0.516372	0.00837971	0.149797	LOC127516090	NC_067226.1	2263503	2282672	-	3257	protein_coding	phosphatidylinositol 3-kinase%2C catalytic subunit type 3%2C transcript variant X1 && sp|Q6PF93|PK3C3_MOUSE Phosphatidylinositol 3-kinase catalytic subunit type 3 OS=Mus musculus OX=10090 GN=Pik3c3 PE=1 SV=1 && PF00792:Phosphoinositide 3-kinase C2|PF00454:Phosphatidylinositol 3- and 4-kinase|PF00613:Phosphoinositide 3-kinase family, accessory domain (PIK domain)	-
127518127	466.834	935.354	800.384	425.548	558.624	402.316	734.191	462.163	0.667406	0.00841252	0.149813	LOC127518127	NC_067227.1	30695588	30701584	+	1293	protein_coding	SRR1 domain containing%2C transcript variant X2 && sp|Q9UH36|SRR1L_HUMAN SRR1-like protein OS=Homo sapiens OX=9606 GN=SRRD PE=2 SV=1 && PF07985:SRR1	-
127504013	29.904	21.7043	6.44728	3.20765	0	2.91533	19.3519	2.04099	3.22812	0.00841308	0.149813	LOC127504013	NC_067240.1	27817352	27826584	-	4684	protein_coding	arylsulfatase family%2C member Ib%2C transcript variant X1 && sp|Q32KJ8|ARSI_RAT Arylsulfatase I OS=Rattus norvegicus OX=10116 GN=Arsi PE=2 SV=1 && PF00884:Sulfatase	-
127520604	1412.96	1335.33	1194.59	884.242	841.329	1134.06	1314.3	953.212	0.462926	0.00843631	0.149813	LOC127520604	NC_067229.1	13486107	13503553	+	1925	protein_coding	solute carrier family 30 member 7 && sp|A5PMX1|ZNT7_DANRE Zinc transporter 7 OS=Danio rerio OX=7955 GN=slc30a7 PE=2 SV=1 && PF01545:Cation efflux family	-
127505472	0.830666	28.9391	0.92104	0	0	0	10.2303	0	5.7143	0.00843645	0.149813	LOC127505472	NC_067241.1	17037385	17045013	-	5505	protein_coding	CXXC-type zinc finger protein 4%2C transcript variant X1 && sp|Q0VFP6|CXXC4_XENTR CXXC-type zinc finger protein 4 OS=Xenopus tropicalis OX=8364 GN=cxxc4 PE=2 SV=2 && PF02008:CXXC zinc finger domain	-
127509504	808.238	1013.9	759.858	596.623	652.482	593.756	860.666	614.287	0.486176	0.00845006	0.149813	LOC127509504	NC_067222.1	39405007	39426170	-	4491	protein_coding	intercellular adhesion molecule 3%2C transcript variant X1 && sp|O35136|NCAM2_MOUSE Neural cell adhesion molecule 2 OS=Mus musculus OX=10090 GN=Ncam2 PE=1 SV=1 && PF07679:Immunoglobulin I-set domain|PF03921:Intercellular adhesion molecule (ICAM), N-terminal domain	-
127504520	431.946	328.666	431.968	626.561	659.267	482.973	397.527	589.601	-0.567097	0.00847275	0.149813	LOC127504520	NC_067241.1	15969585	15973776	+	2728	protein_coding	methylphosphate capping enzyme b && sp|A3KQ55|MEPCE_DANRE 7SK snRNA methylphosphate capping enzyme OS=Danio rerio OX=7955 GN=mepce PE=3 SV=2 && PF13847:Methyltransferase domain|PF06859:Bicoid-interacting protein 3 (Bin3)	-
127499917	683.638	503.334	783.805	1088.46	970.242	815.321	656.926	958.009	-0.543349	0.00847924	0.149813	LOC127499917	NC_067237.1	32623247	32628394	+	1283	protein_coding	chloride channel%2C nucleotide-sensitive%2C 1A%2C transcript variant X2 && sp|P35521|ICLN_CANLF Methylosome subunit pICln OS=Canis lupus familiaris OX=9615 GN=CLNS1A PE=1 SV=1 && PF03517:Regulator of volume decrease after cellular swelling	-
127520253	319.806	488.865	504.73	287.619	280.443	280.844	437.8	282.969	0.628614	0.00849327	0.149813	LOC127520253	NC_067229.1	44822275	44827625	-	1899	protein_coding	WD repeat domain 45 && sp|Q7ZUX3|WIPI4_DANRE WD repeat domain phosphoinositide-interacting protein 4 OS=Danio rerio OX=7955 GN=wdr45 PE=2 SV=1 && -	-
novel.388	126.261	102.32	151.972	227.743	262.35	172.005	126.851	220.699	-0.796643	0.00849963	0.149813	-	NC_067228.1	16393185	16397330	-	4146	-	- && - && -	-
127522253	19.1053	48.5764	12.8946	6.4153	1.13082	5.83067	26.8588	4.45893	2.5769	0.00850034	0.149813	LOC127522253	NC_067230.1	26526534	26528743	+	1605	protein_coding	uncharacterized LOC127522253 && - && PF15830:Domain of unknown function (DUF4712)	-
127508784	6.64533	20.6708	5.52624	0	0	0.971778	10.9475	0.323926	4.85187	0.00850201	0.149813	LOC127508784	NC_067222.1	48767464	48769696	-	2026	pseudogene	- && - && PF01223:DNA/RNA non-specific endonuclease	-
127517214	806.577	714.176	830.778	1230.67	908.047	1119.49	783.844	1086.07	-0.470395	0.0085049	0.149813	LOC127517214	NC_067227.1	26234041	26285855	-	4051	protein_coding	formin binding protein 1-like%2C transcript variant X1 && sp|Q5T0N5|FBP1L_HUMAN Formin-binding protein 1-like OS=Homo sapiens OX=9606 GN=FNBP1L PE=1 SV=3 && PF00611:Fes/CIP4, and EFC/F-BAR homology domain|PF14604:Variant SH3 domain	-
127508128	7.476	35.1404	1.84208	0	1.13082	0.971778	14.8195	0.700865	4.39643	0.00850707	0.149813	LOC127508128	NC_067222.1	19079629	19126668	+	3193	protein_coding	tweety homolog 2%2C like%2C transcript variant X3 && sp|Q6NUZ2|TTY2L_DANRE Protein tweety homolog 2-like OS=Danio rerio OX=7955 GN=ttyh2l PE=2 SV=1 && PF04906:Tweety	-
127507921	389.582	347.27	293.812	196.736	157.184	275.013	343.555	209.644	0.710941	0.00850893	0.149813	LOC127507921	NC_067222.1	31980848	32039640	-	14484	protein_coding	trinucleotide repeat containing adaptor 6C1%2C transcript variant X8 && sp|Q9HCJ0|TNR6C_HUMAN Trinucleotide repeat-containing gene 6C protein OS=Homo sapiens OX=9606 GN=TNRC6C PE=1 SV=3 && PF16608:TNRC6-PABC binding domain|PF12938:M domain of GW182|PF00627:UBA/TS-N domain	-
127504744	100.511	241.848	88.4198	66.2915	55.4101	72.8833	143.593	64.8616	1.14278	0.00850929	0.149813	LOC127504744	NC_067241.1	10672883	10730502	+	5269	protein_coding	inactive dipeptidyl peptidase 10%2C transcript variant X6 && sp|Q8N608|DPP10_HUMAN Inactive dipeptidyl peptidase 10 OS=Homo sapiens OX=9606 GN=DPP10 PE=1 SV=2 && PF00930:Dipeptidyl peptidase IV (DPP IV) N-terminal region|PF00326:Prolyl oligopeptidase family	-
127509747	186.069	335.901	239.47	125.098	170.754	142.851	253.813	146.234	0.794302	0.00856199	0.150514	LOC127509747	NC_067222.1	42324765	42395822	+	2832	protein_coding	BAR/IMD domain containing adaptor protein 2 like 1b && sp|Q9DBJ3|BI2L1_MOUSE Brain-specific angiogenesis inhibitor 1-associated protein 2-like protein 1 OS=Mus musculus OX=10090 GN=Baiap2l1 PE=1 SV=1 && PF08397:IRSp53/MIM homology domain|PF14604:Variant SH3 domain	-
127498550	503.384	353.471	326.048	705.683	491.906	611.248	394.301	602.946	-0.611854	0.00857078	0.150514	LOC127498550	NC_067236.1	28007221	28067952	-	7647	protein_coding	sterile alpha motif domain containing 4A && sp|Q9UPU9|SMAG1_HUMAN Protein Smaug homolog 1 OS=Homo sapiens OX=9606 GN=SAMD4A PE=1 SV=3 && PF00536:SAM domain (Sterile alpha motif)	-
127524176	388.752	302.827	299.338	492.909	537.139	438.272	330.306	489.44	-0.565751	0.0085771	0.150514	LOC127524176	NC_067231.1	14119787	14130078	-	2793	protein_coding	G1 to S phase transition 1 && sp|Q8R050|ERF3A_MOUSE Eukaryotic peptide chain release factor GTP-binding subunit ERF3A OS=Mus musculus OX=10090 GN=Gspt1 PE=1 SV=2 && PF00009:Elongation factor Tu GTP binding domain|PF03143:Elongation factor Tu C-terminal domain	-
127512243	1383.06	982.897	854.725	1524.7	1269.91	1951.33	1073.56	1581.98	-0.559168	0.00858935	0.150514	LOC127512243	NC_067224.1	28105365	28132088	+	4169	protein_coding	lysyl oxidase-like 2b%2C transcript variant X1 && sp|A1L1V4|LOL2B_DANRE Lysyl oxidase homolog 2B OS=Danio rerio OX=7955 GN=loxl2b PE=2 SV=1 && PF01186:Lysyl oxidase|PF00530:Scavenger receptor cysteine-rich domain	-
127519759	236.74	156.065	217.365	122.96	79.1573	135.077	203.39	112.398	0.854884	0.0085922	0.150514	LOC127519759	NC_067220.1	42489505	42499253	+	2241	protein_coding	phosphatidylinositol 4-kinase type 2 alpha%2C transcript variant X2 && sp|Q6PE18|P4K2A_DANRE Phosphatidylinositol 4-kinase type 2-alpha OS=Danio rerio OX=7955 GN=pi4k2a PE=2 SV=1 && PF00454:Phosphatidylinositol 3- and 4-kinase	-
127499068	88.8813	70.2807	144.603	55.5993	48.6252	22.3509	101.255	42.1918	1.26726	0.00864416	0.151273	LOC127499068	NC_067221.1	35004298	35031304	+	4239	protein_coding	kelch-like family member 24a%2C transcript variant X2 && sp|Q8BRG6|KLH24_MOUSE Kelch-like protein 24 OS=Mus musculus OX=10090 GN=Klhl24 PE=2 SV=2 && PF00651:BTB/POZ domain|PF01344:Kelch motif|PF07707:BTB And C-terminal Kelch	ZBTB
127522318	14.952	3.10062	13.8156	27.7996	70.1107	30.1251	10.6227	42.6785	-1.99276	0.00867453	0.151652	LOC127522318	NC_067230.1	6022497	6030435	+	3279	lncRNA	uncharacterized LOC127522318 && - && -	-
127521124	146.197	169.501	133.551	79.1221	72.3724	94.2624	149.75	81.9189	0.868004	0.00873516	0.152408	LOC127521124	NC_067229.1	19879521	19928910	-	8175	protein_coding	kinesin light chain 4%2C transcript variant X1 && sp|Q9NSK0|KLC4_HUMAN Kinesin light chain 4 OS=Homo sapiens OX=9606 GN=KLC4 PE=1 SV=3 && PF13424:Tetratricopeptide repeat	-
127502592	2952.19	4010.14	4612.57	5113	5519.52	5097.95	3858.3	5243.49	-0.442692	0.00873522	0.152408	LOC127502592	NC_067239.1	19807557	19811259	-	1553	protein_coding	ribonucleoside-diphosphate reductase subunit M2 && sp|P79733|RIR2_DANRE Ribonucleoside-diphosphate reductase subunit M2 OS=Danio rerio OX=7955 GN=rrm2 PE=1 SV=1 && PF00268:Ribonucleotide reductase, small chain	-
novel.787	1.66133	0	1.84208	10.6922	26.0088	7.77422	1.1678	14.8251	-3.62947	0.00877057	0.152872	-	NC_067239.1	6182388	6182873	-	486	-	- && - && -	-
127502135	54.824	50.6435	69.078	99.4372	176.408	90.3753	58.1818	122.073	-1.0667	0.00879904	0.153216	LOC127502135	NC_067239.1	14981454	14987998	+	1706	protein_coding	trans-L-3-hydroxyproline dehydratase%2C transcript variant X1 && sp|Q66II5|T3HPD_XENTR Trans-L-3-hydroxyproline dehydratase OS=Xenopus tropicalis OX=8364 GN=l3hypdh PE=2 SV=1 && PF05544:Proline racemase	-
127517987	40.7026	15.5031	32.2364	54.5301	87.073	86.4882	29.4807	76.0304	-1.35999	0.00884142	0.153779	LOC127517987	NC_067227.1	18824848	18834346	-	5557	protein_coding	leiomodin-1%2C transcript variant X2 && sp|Q8BVA4|LMOD1_MOUSE Leiomodin-1 OS=Mus musculus OX=10090 GN=Lmod1 PE=1 SV=1 && PF03250:Tropomodulin	-
127501944	269.136	232.547	296.575	195.667	132.306	160.343	266.086	162.772	0.709031	0.00884902	0.153779	LOC127501944	NC_067239.1	32225751	32230972	-	1923	protein_coding	alpha-1%2C6-mannosyl-glycoprotein 2-beta-N-acetylglucosaminyltransferase%2C transcript variant X1 && sp|Q10469|MGAT2_HUMAN Alpha-1,6-mannosyl-glycoprotein 2-beta-N-acetylglucosaminyltransferase OS=Homo sapiens OX=9606 GN=MGAT2 PE=1 SV=1 && PF05060:N-acetylglucosaminyltransferase II (MGAT2)	-
127506695	523.32	679.036	562.755	860.72	1014.34	680.244	588.37	851.769	-0.533884	0.00888007	0.154165	LOC127506695	NC_067243.1	12455629	12459068	+	1880	protein_coding	TP53 induced glycolysis regulatory phosphatase a && sp|Q29RA5|TIGRA_DANRE Probable fructose-2,6-bisphosphatase TIGAR A OS=Danio rerio OX=7955 GN=tigara PE=2 SV=1 && PF00300:Histidine phosphatase superfamily (branch 1)	-
127494936	6532.36	8450.22	9026.19	5920.25	6217.24	6147.46	8002.92	6094.99	0.392821	0.0089031	0.154277	LOC127494936	NC_067234.1	22924640	22931293	+	2448	protein_coding	heat shock protein family A (Hsp70) member 8b && sp|P19120|HSP7C_BOVIN Heat shock cognate 71 kDa protein OS=Bos taurus OX=9913 GN=HSPA8 PE=1 SV=2 && PF00012:Hsp70 protein	-
127505337	42.364	56.8447	97.6302	112.268	149.268	144.795	65.613	135.444	-1.04674	0.00890416	0.154277	LOC127505337	NC_067241.1	26276576	26278588	+	1694	protein_coding	protein phosphatase 1%2C regulatory subunit 3Da && sp|O95685|PPR3D_HUMAN Protein phosphatase 1 regulatory subunit 3D OS=Homo sapiens OX=9606 GN=PPP1R3D PE=1 SV=1 && PF03370:Carbohydrate/starch-binding module (family 21)	-
127501673	0.830666	24.805	2.76312	0	0	0	9.46625	0	5.60218	0.00891409	0.154296	LOC127501673	NC_067238.1	8056999	8077662	+	4448	protein_coding	1-acylglycerol-3-phosphate O-acyltransferase ABHD5%2C transcript variant X2 && sp|Q5EE05|ABHD5_PIG 1-acylglycerol-3-phosphate O-acyltransferase ABHD5 OS=Sus scrofa OX=9823 GN=ABHD5 PE=2 SV=1 && PF00561:alpha/beta hydrolase fold	-
127523803	13161.9	11718.3	11669.6	9475.4	9441.2	10131.8	12183.3	9682.78	0.331419	0.00896515	0.155026	LOC127523803	NC_067231.1	30162363	30169997	+	2663	protein_coding	stearoyl-CoA desaturase (delta-9-desaturase) && sp|Q92038|ACOD_CYPCA Acyl-CoA desaturase OS=Cyprinus carpio OX=7962 PE=2 SV=2 && PF00487:Fatty acid desaturase	-
127524839	742.616	533.307	442.099	751.66	860.553	929.991	572.674	847.401	-0.564618	0.00898371	0.155131	LOC127524839	NC_067232.1	11467038	11484494	+	5285	protein_coding	cyclin and CBS domain divalent metal cation transport mediator 2a%2C transcript variant X1 && sp|Q3TWN3|CNNM2_MOUSE Metal transporter CNNM2 OS=Mus musculus OX=10090 GN=Cnnm2 PE=1 SV=3 && PF01595:Cyclin M transmembrane N-terminal domain	-
127519398	606.386	1236.11	1114.46	1354.7	1169.27	2247.72	985.653	1590.56	-0.691336	0.00898899	0.155131	LOC127519398	NC_067228.1	35481526	35487483	-	1776	protein_coding	basic leucine zipper and W2 domains 1b%2C transcript variant X1 && sp|Q803N9|BZW1B_DANRE Basic leucine zipper and W2 domain-containing protein 1-B OS=Danio rerio OX=7955 GN=bzw1b PE=2 SV=2 && PF02020:eIF4-gamma/eIF5/eIF2-epsilon	-
127507582	242.555	353.471	341.706	466.179	474.944	460.623	312.577	467.248	-0.581404	0.0090067	0.155283	LOC127507582	NC_067243.1	13657272	13671511	-	1932	protein_coding	DnaJ (Hsp40) homolog%2C subfamily C%2C member 24 && sp|Q0VBY7|DJC24_BOVIN DnaJ homolog subfamily C member 24 OS=Bos taurus OX=9913 GN=DNAJC24 PE=2 SV=3 && PF00226:DnaJ domain|PF05207:CSL zinc finger	-
127498328	971.879	662.499	696.306	610.523	419.533	538.365	776.895	522.807	0.571757	0.00901779	0.155321	LOC127498328	NC_067236.1	1961572	2022164	-	7212	protein_coding	syntaxin binding protein 5b (tomosyn)%2C transcript variant X1 && sp|Q5T5C0|STXB5_HUMAN Syntaxin-binding protein 5 OS=Homo sapiens OX=9606 GN=STXBP5 PE=1 SV=1 && -	-
127497501	2.492	29.9727	0	0	0	0	10.8216	0	5.79635	0.00908434	0.156313	LOC127497501	NC_067235.1	35070402	35090617	+	7227	protein_coding	potassium/sodium hyperpolarization-activated cyclic nucleotide-gated channel 3 && sp|Q9TV66|HCN4_RABIT Potassium/sodium hyperpolarization-activated cyclic nucleotide-gated channel 4 OS=Oryctolagus cuniculus OX=9986 GN=HCN4 PE=2 SV=1 && PF00520:Ion transport protein|PF08412:Ion transport protein N-terminal|PF00027:Cyclic nucleotide-binding domain	-
127496291	255.845	288.358	279.075	191.39	117.605	189.497	274.426	166.164	0.721815	0.009154	0.15735	si_dkeyp-68b7.5	NC_067221.1	42255203	42268683	-	5546	protein_coding	zinc finger protein with KRAB and SCAN domains 1%2C transcript variant X1 && - && PF16064:Domain of unknown function (DUF4806)	zf-C2H2
127494172	2015.2	1670.2	1805.24	2555.43	2336.27	2272.99	1830.21	2388.23	-0.383568	0.00916259	0.15735	LOC127494172	NC_067233.1	2893185	2918920	-	4374	protein_coding	nuclear receptor subfamily 3%2C group C%2C member 1 (glucocorticoid receptor) && sp|P49843|GCR_ONCMY Glucocorticoid receptor OS=Oncorhynchus mykiss OX=8022 GN=nr3c1 PE=1 SV=1 && PF00104:Ligand-binding domain of nuclear hormone receptor|PF00105:Zinc finger, C4 type (two domains)|PF02155:Glucocorticoid receptor	ESR-like
127525637	562.361	1184.44	782.884	557.062	517.915	554.885	843.227	543.287	0.633081	0.00920352	0.157897	LOC127525637	NC_067233.1	15253699	15257486	+	3008	protein_coding	RAB33B%2C member RAS oncogene family a && sp|O35963|RB33B_MOUSE Ras-related protein Rab-33B OS=Mus musculus OX=10090 GN=Rab33b PE=1 SV=1 && PF00071:Ras family	-
127508265	2307.59	1988.53	1843.92	1607.03	1380.73	1632.59	2046.68	1540.12	0.41023	0.00923673	0.158312	LOC127508265	NC_067222.1	33260411	33275631	-	6837	protein_coding	retinoblastoma binding protein 6%2C transcript variant X1 && sp|P97868|RBBP6_MOUSE E3 ubiquitin-protein ligase RBBP6 OS=Mus musculus OX=10090 GN=Rbbp6 PE=1 SV=5 && PF04564:U-box domain|PF13696:Zinc knuckle|PF08783:DWNN domain	-
127494603	1362.29	1082.12	1421.16	875.689	936.317	1023.28	1288.52	945.096	0.447391	0.0092709	0.158741	LOC127494603	NC_067233.1	1326375	1331137	-	1415	protein_coding	intelectin 3 && sp|P0DMV4|ITLN_ONCMY Intelectin OS=Oncorhynchus mykiss OX=8022 GN=itln PE=1 SV=1 && -	-
127500068	9.13733	7.23478	14.7366	0	0	0.971778	10.3696	0.323926	4.77835	0.00928187	0.158774	LOC127500068	NC_067237.1	7368270	7377063	+	2381	protein_coding	uncharacterized LOC127500068%2C transcript variant X3 && - && PF07686:Immunoglobulin V-set domain	-
127509791	318.145	194.306	171.313	94.0911	151.53	131.19	227.921	125.604	0.861484	0.00931909	0.1591	LOC127509791	NC_067222.1	22716331	22863298	-	8653	protein_coding	tetratricopeptide repeat%2C ankyrin repeat and coiled-coil containing 2a%2C transcript variant X2 && sp|Q9HCD6|TANC2_HUMAN Protein TANC2 OS=Homo sapiens OX=9606 GN=TANC2 PE=1 SV=3 && PF12796:Ankyrin repeats (3 copies)	-
127520831	39.0413	19.6373	20.2629	85.5374	44.1019	79.6858	26.3138	69.775	-1.40214	0.00931915	0.1591	LOC127520831	NC_067229.1	42519617	42585129	-	6693	protein_coding	nuclear receptor interacting protein 1b%2C transcript variant X5 && sp|Q8CBD1|NRIP1_MOUSE Nuclear receptor-interacting protein 1 OS=Mus musculus OX=10090 GN=Nrip1 PE=1 SV=1 && -	-
127525130	622.169	670.768	653.938	402.026	476.074	507.268	648.958	461.789	0.49036	0.00934532	0.159391	LOC127525130	NC_067232.1	32406104	32415468	-	1973	protein_coding	p53 apoptosis effector related to pmp22 && sp|Q96FX8|PERP_HUMAN p53 apoptosis effector related to PMP-22 OS=Homo sapiens OX=9606 GN=PERP PE=1 SV=1 && PF00822:PMP-22/EMP/MP20/Claudin family	-
127521662	63.9613	84.7503	81.9726	8.55374	46.3635	27.2098	76.8947	27.3757	1.49225	0.00938741	0.159952	LOC127521662	NC_067229.1	15409491	15455271	+	6598	protein_coding	aryl hydrocarbon receptor 1b && sp|Q95LD9|AHR_DELLE Aryl hydrocarbon receptor OS=Delphinapterus leucas OX=9749 GN=AHR PE=2 SV=1 && PF08447:PAS fold|PF00989:PAS fold	bHLH
127504759	14821.6	11522.9	13429.7	11491.9	10084.6	8470.98	13258.1	10015.9	0.40468	0.00940431	0.160084	LOC127504759	NC_067241.1	27460466	27477141	+	1980	protein_coding	glucose-6-phosphate dehydrogenase%2C transcript variant X3 && sp|P54996|G6PD_TAKRU Glucose-6-phosphate 1-dehydrogenase OS=Takifugu rubripes OX=31033 GN=g6pd PE=3 SV=1 && PF00479:Glucose-6-phosphate dehydrogenase, NAD binding domain|PF02781:Glucose-6-phosphate dehydrogenase, C-terminal domain	-
127523614	1325.74	1365.31	1371.43	1002.93	1109.33	979.552	1354.16	1030.6	0.394112	0.00943299	0.16016	LOC127523614	NC_067231.1	14218038	14226887	+	4176	protein_coding	CDC42 effector protein (Rho GTPase binding) 1a%2C transcript variant X2 && sp|A1A5P0|BORG5_RAT Cdc42 effector protein 1 OS=Rattus norvegicus OX=10116 GN=Cdc42ep1 PE=1 SV=1 && PF00786:P21-Rho-binding domain|PF14957:Cdc42 effector	-
127495175	4284.58	8749.95	8572.12	5090.54	4964.29	4634.41	7202.22	4896.41	0.55661	0.00943427	0.16016	LOC127495175	NC_067234.1	36392965	36405655	-	2714	protein_coding	nucleolar protein dao-5-like%2C transcript variant X1 && - && -	-
127519130	4.984	34.1068	4.6052	0	0	1.94356	14.5653	0.647852	4.42166	0.00944529	0.16016	LOC127519130	NC_067228.1	31645951	31716166	-	9976	protein_coding	serine/threonine-protein kinase MARK1-like%2C transcript variant X10 && sp|Q9YHZ5|PIM2_DANRE Serine/threonine-protein kinase pim-2 OS=Danio rerio OX=7955 GN=pim2 PE=2 SV=2 && -	-
127520262	235.079	205.675	177.761	133.652	125.521	109.811	206.171	122.995	0.746525	0.00945232	0.16016	LOC127520262	NC_067229.1	35355258	35361573	-	2822	protein_coding	sphingomyelin phosphodiesterase 1 && sp|P17405|ASM_HUMAN Sphingomyelin phosphodiesterase OS=Homo sapiens OX=9606 GN=SMPD1 PE=1 SV=5 && PF00149:Calcineurin-like phosphoesterase	-
127513922	2855.83	4303.66	4404.41	2853.74	2959.35	2608.25	3854.63	2807.11	0.45738	0.00945463	0.16016	LOC127513922	NC_067225.1	11557643	11559046	-	1255	protein_coding	TRAF-interacting protein with FHA domain-containing protein A-like && - && -	-
127519946	557.377	478.529	379.468	304.727	352.815	283.759	471.792	313.767	0.589559	0.00946486	0.160178	LOC127519946	NC_067229.1	24827724	24930222	-	7200	protein_coding	pleckstrin and Sec7 domain containing 3%2C like%2C transcript variant X1 && sp|Q2PFD7|PSD3_MOUSE PH and SEC7 domain-containing protein 3 OS=Mus musculus OX=10090 GN=Psd3 PE=1 SV=2 && PF15410:Pleckstrin homology domain|PF01369:Sec7 domain	-
novel.108	1051.62	1099.69	1520.64	1704.33	1850.02	1532.49	1223.98	1695.61	-0.470068	0.00947634	0.160217	-	NC_067222.1	47898700	47974236	+	3491	-	- && - && -	-
127518499	982.678	576.715	697.227	1099.16	1126.29	1040.77	752.207	1088.74	-0.532236	0.00951475	0.160526	LOC127518499	NC_067228.1	6582744	6639299	-	4548	protein_coding	NCK-associated protein 1%2C transcript variant X1 && sp|B0S6R1|NCKP1_DANRE Nck-associated protein 1 OS=Danio rerio OX=7955 GN=nckap1 PE=3 SV=1 && PF09735:Membrane-associated apoptosis protein	-
127496911	0.830666	27.9056	0.92104	0	0	0	9.88576	0	5.66482	0.00951879	0.160526	LOC127496911	NC_067221.1	10894169	10922852	-	5474	protein_coding	myomesin 1a (skelemin)%2C transcript variant X1 && sp|P52179|MYOM1_HUMAN Myomesin-1 OS=Homo sapiens OX=9606 GN=MYOM1 PE=1 SV=2 && PF07679:Immunoglobulin I-set domain|PF00041:Fibronectin type III domain	-
127520848	6374.53	6035.87	5521.63	4035.22	4065.29	5440.01	5977.35	4513.51	0.40512	0.00952221	0.160526	LOC127520848	NC_067229.1	2616448	2621180	-	1745	protein_coding	calreticulin 3a && sp|Q4VIT5|CALR_CHLAE Calreticulin OS=Chlorocebus aethiops OX=9534 GN=CALR PE=2 SV=1 && PF00262:Calreticulin family	-
127514425	1463.63	1385.98	1388.93	2022.96	1919	1631.61	1412.85	1857.86	-0.394709	0.00956061	0.160898	LOC127514425	NC_067225.1	18340291	18351938	-	3736	protein_coding	translocase of outer mitochondrial membrane 70 homolog A (S. cerevisiae) && sp|O94826|TOM70_HUMAN Mitochondrial import receptor subunit TOM70 OS=Homo sapiens OX=9606 GN=TOMM70 PE=1 SV=1 && PF00515:Tetratricopeptide repeat	-
127499204	0	40.3081	2.76312	0	0	0.971778	14.3571	0.323926	5.24204	0.00956639	0.160898	LOC127499204	NC_067236.1	4794421	4935469	-	14159	protein_coding	discs%2C large (Drosophila) homolog-associated protein 2a%2C transcript variant X5 && sp|P97837|DLGP2_RAT Disks large-associated protein 2 OS=Rattus norvegicus OX=10116 GN=Dlgap2 PE=1 SV=3 && PF03359:Guanylate-kinase-associated protein (GKAP) protein	-
127506624	291.564	404.114	334.337	172.144	240.864	239.057	343.339	217.355	0.658395	0.00957191	0.160898	LOC127506624	NC_067243.1	15286433	15289801	+	2423	protein_coding	DnaJ heat shock protein family (Hsp40) member B9a%2C transcript variant X2 && sp|G3H0N9|DNJB9_CRIGR DnaJ homolog subfamily B member 9 OS=Cricetulus griseus OX=10029 GN=DNAJB9 PE=1 SV=1 && PF00226:DnaJ domain	-
127521516	5.81466	23.7714	9.2104	0	1.13082	0.971778	12.9322	0.700865	4.20029	0.00960205	0.16125	LOC127521516	NC_067220.1	16709300	16709514	+	215	snoRNA	small nucleolar RNA U3 && - && -	-
127521226	228.433	328.666	249.602	372.088	425.188	423.695	268.9	406.99	-0.599725	0.00965163	0.161927	LOC127521226	NC_067229.1	35670080	35679912	-	2503	protein_coding	transmembrane protein 135 && sp|Q3ZBE6|TM135_BOVIN Transmembrane protein 135 OS=Bos taurus OX=9913 GN=TMEM135 PE=2 SV=1 && PF15982:N-terminal cysteine-rich region of Transmembrane protein 135|PF02466:Tim17/Tim22/Tim23/Pmp24 family	-
127517209	400.381	359.672	329.732	194.597	269.135	248.775	363.262	237.502	0.613585	0.0096684	0.162052	LOC127517209	NC_067227.1	16682887	16701586	+	8656	protein_coding	zinc finger protein 335-like%2C transcript variant X3 && sp|A2A5K6|ZN335_MOUSE Zinc finger protein 335 OS=Mus musculus OX=10090 GN=Znf335 PE=1 SV=1 && PF13909:C2H2-type zinc-finger domain	zf-C2H2
127514380	1199.48	1857.27	1794.19	1160.1	1168.14	1146.7	1616.98	1158.31	0.480822	0.00969937	0.162416	LOC127514380	NC_067225.1	7435689	7447053	+	1445	protein_coding	ubiquitin-conjugating enzyme E2G 2 (UBC7 homolog%2C yeast) && sp|P60604|UB2G2_HUMAN Ubiquitin-conjugating enzyme E2 G2 OS=Homo sapiens OX=9606 GN=UBE2G2 PE=1 SV=1 && PF00179:Ubiquitin-conjugating enzyme	-
127496123	4.15333	26.872	0	0	0	0	10.3418	0	5.73132	0.00971873	0.162584	LOC127496123	NC_067234.1	25641984	25676394	-	5565	protein_coding	ankyrin repeat domain 13B%2C transcript variant X4 && sp|Q86YJ7|AN13B_HUMAN Ankyrin repeat domain-containing protein 13B OS=Homo sapiens OX=9606 GN=ANKRD13B PE=1 SV=4 && PF11904:GPCR-chaperone|PF12796:Ankyrin repeats (3 copies)	-
127503231	88.8813	125.058	61.7097	31.0073	26.0088	57.3349	91.8831	38.117	1.26319	0.00975644	0.162957	LOC127503231	NC_067240.1	13157045	13169567	+	3863	protein_coding	LIF receptor subunit alpha b%2C transcript variant X1 && sp|O70535|LIFR_RAT Leukemia inhibitory factor receptor OS=Rattus norvegicus OX=10116 GN=Lifr PE=2 SV=1 && PF17971:Leukemia inhibitory factor receptor D2 domain	-
127500723	2303.44	2941.46	2947.33	3719.81	3937.51	3197.15	2730.74	3618.15	-0.406062	0.00975971	0.162957	LOC127500723	NC_067238.1	12948824	12959845	-	3664	protein_coding	S100 calcium binding protein U && - && -	-
127495257	667.856	690.405	818.804	535.678	533.746	501.437	725.688	523.62	0.470979	0.00979144	0.163244	LOC127495257	NC_067234.1	24581806	24660152	+	2239	protein_coding	nucleoredoxin && sp|Q503L9|NXN_DANRE Nucleoredoxin OS=Danio rerio OX=7955 GN=nxn PE=2 SV=1 && PF13905:Thioredoxin-like	-
127505893	1219.42	1653.66	1698.4	1168.65	1074.28	1107.83	1523.83	1116.92	0.447737	0.0097956	0.163244	si_dkey-197c15.6	NC_067242.1	24310699	24317884	+	3002	protein_coding	putative nuclease HARBI1 && - && PF13359:DDE superfamily endonuclease	-
127499634	719.357	500.233	451.31	827.574	730.508	887.233	556.967	815.105	-0.54867	0.00980919	0.163315	LOC127499634	NC_067237.1	21199744	21300907	-	5471	protein_coding	BCAR1 scaffold protein%2C Cas family member%2C transcript variant X2 && sp|Q61140|BCAR1_MOUSE Breast cancer anti-estrogen resistance protein 1 OS=Mus musculus OX=10090 GN=Bcar1 PE=1 SV=2 && PF12026:Crk-Associated Substrate C-terminal domain|PF00018:SH3 domain|PF08824:Serine rich protein interaction domain	-
127498211	215.973	239.781	338.022	470.455	342.638	428.554	264.592	413.882	-0.646066	0.00987821	0.164308	LOC127498211	NC_067236.1	3849749	3856797	-	1331	protein_coding	jumonji domain containing 7 && sp|P0C872|JMJD7_MOUSE Bifunctional peptidase and (3S)-lysyl hydroxylase Jmjd7 OS=Mus musculus OX=10090 GN=Jmjd7 PE=1 SV=1 && PF13621:Cupin-like domain	-
127507140	4.984	20.6708	0.92104	0	0	0	8.85861	0	5.5078	0.00991121	1	LOC127507140	NC_067243.1	1990267	2011051	+	3108	protein_coding	stonustoxin subunit beta-like%2C transcript variant X1 && sp|A0A2P1BRQ0|CTXA_SCOPL Cytolytic toxin-alpha OS=Scorpaena plumieri OX=274700 PE=1 SV=1 && PF18078:Thioredoxin-like SNTX domain|PF00622:SPRY domain|PF13765:SPRY-associated domain	-
127504645	622.169	568.447	582.097	404.164	375.432	473.256	590.904	417.617	0.500219	0.00992805	0.164979	LOC127504645	NC_067241.1	27936600	27950228	+	1967	protein_coding	ER degradation enhancer%2C mannosidase alpha-like 2 && sp|Q8BJT9|EDEM2_MOUSE ER degradation-enhancing alpha-mannosidase-like protein 2 OS=Mus musculus OX=10090 GN=Edem2 PE=1 SV=1 && PF01532:Glycosyl hydrolase family 47	-
127522711	53.1626	64.0795	58.9466	10.6922	23.7472	29.1533	58.7296	21.1976	1.46679	0.00999103	0.165687	si_ch211-262i1.5	NC_067230.1	1434218	1443421	-	7355	protein_coding	uncharacterized si_ch211-262i1.5 && - && -	THAP
127501351	58.1466	58.9118	117.893	26.7304	21.4855	43.73	78.3172	30.6487	1.34914	0.00999163	0.165687	si_ch211-171h4.5	NC_067238.1	11139703	11149931	+	2763	protein_coding	sialoadhesin%2C transcript variant X1 && - && PF13895:Immunoglobulin domain	-
127507535	145.367	114.723	99.4723	57.7377	33.9245	78.714	119.854	56.7921	1.07429	0.00999908	0.165687	LOC127507535	NC_067243.1	13430461	13437418	-	2486	protein_coding	t-complex 11%2C testis-specific-like 1%2C transcript variant X2 && sp|Q8BTG3|T11L1_MOUSE T-complex protein 11-like protein 1 OS=Mus musculus OX=10090 GN=Tcp11l1 PE=1 SV=1 && PF05794:T-complex protein 11	-
127523704	9.13733	12.4025	2.76312	0	0	0	8.10098	0	5.38193	0.0100021	1	LOC127523704	NC_067231.1	3506841	3528606	+	6004	protein_coding	integrin alpha-X-like%2C transcript variant X1 && sp|P20702|ITAX_HUMAN Integrin alpha-X OS=Homo sapiens OX=9606 GN=ITGAX PE=1 SV=3 && PF08441:Integrin alpha|PF01839:FG-GAP repeat|PF00092:von Willebrand factor type A domain	-
127513928	2245.29	2229.35	2519.97	1707.54	1862.46	1856.1	2331.53	1808.7	0.366337	0.0100095	0.165703	LOC127513928	NC_067225.1	6396165	6406434	+	3237	protein_coding	SEC23 homolog B%2C coat complex II component && sp|Q5ZK03|SC23A_CHICK Protein transport protein Sec23A OS=Gallus gallus OX=9031 GN=SEC23A PE=2 SV=1 && PF00626:Gelsolin repeat|PF04811:Sec23/Sec24 trunk domain|PF08033:Sec23/Sec24 beta-sandwich domain|PF04810:Sec23/Sec24 zinc finger|PF04815:Sec23/Sec24 helical domain	-
127502977	927.854	706.942	839.067	987.957	1222.41	1193.34	824.621	1134.57	-0.459659	0.0100585	0.166357	LOC127502977	NC_067221.1	31230017	31232244	+	2228	protein_coding	forkhead box C1a && sp|Q9DE25|FXC1A_DANRE Forkhead box C1-A OS=Danio rerio OX=7955 GN=foxc1a PE=2 SV=1 && PF00250:Forkhead domain	Fork head
127511054	308.177	298.693	450.389	202.082	222.771	246.831	352.42	223.895	0.654174	0.0101034	0.16694	zmp_0000001020	NC_067223.1	28189880	28226707	-	5363	protein_coding	NACHT%2C LRR and PYD domains-containing protein 12 && sp|Q91453|STXB_SYNHO Stonustoxin subunit beta OS=Synanceia horrida OX=13279 PE=1 SV=3 && PF17779:NOD2 winged helix domain|PF13765:SPRY-associated domain|PF05729:NACHT domain|PF14484:Fish-specific NACHT associated domain|PF17776:NLRC4 helical domain HD2|PF13516:Leucine Rich repeat	-
127514747	14.1213	55.8112	39.6047	13.8998	7.91573	2.91533	36.5124	8.24363	2.15019	0.010125	0.16714	LOC127514747	NC_067225.1	7998319	8007871	-	3090	protein_coding	cytochrome P450 27C1 && sp|A8WGA0|C27C1_DANRE Cytochrome P450 27C1 OS=Danio rerio OX=7955 GN=cyp27c1 PE=1 SV=2 && PF00067:Cytochrome P450	-
127509537	89.7119	216.01	167.629	104.783	40.7094	73.8551	157.784	73.1159	1.10645	0.0101622	0.167595	si_ch211-198m17.1	NC_067222.1	34510957	34531908	-	5311	protein_coding	mucin-2%2C transcript variant X1 && sp|Q6R8J2|HEG_DANRE Protein HEG OS=Danio rerio OX=7955 GN=heg PE=1 SV=1 && PF01390:SEA domain	-
127517966	315.653	472.328	356.442	532.47	590.287	553.913	381.474	558.89	-0.552457	0.0101789	0.16767	LOC127517966	NC_067227.1	22640104	22643764	-	2152	protein_coding	prostaglandin E synthase 2-like && sp|Q7ZUC7|PGES2_DANRE Prostaglandin E synthase 2 OS=Danio rerio OX=7955 GN=ptges2 PE=2 SV=1 && PF13417:Glutathione S-transferase, N-terminal domain|PF13410:Glutathione S-transferase, C-terminal domain	-
127514949	2098.26	1245.42	1326.3	2430.33	2177.96	2049.48	1556.66	2219.25	-0.510991	0.010186	0.16767	LOC127514949	NC_067225.1	23167765	23209604	+	4800	protein_coding	cytoplasmic FMR1 interacting protein 1%2C transcript variant X1 && sp|Q90YM8|CYFP1_DANRE Cytoplasmic FMR1-interacting protein 1 homolog OS=Danio rerio OX=7955 GN=cyfip1 PE=2 SV=1 && PF07159:Protein of unknown function (DUF1394)|PF05994:Cytoplasmic Fragile-X interacting family	-
127516687	9.13733	5.1677	16.5787	0	0	0.971778	10.2946	0.323926	4.76854	0.0101972	0.167697	LOC127516687	NC_067226.1	25103969	25112783	-	2309	protein_coding	ovo-like zinc finger 1a && sp|A2VDT4|OVOL1_BOVIN Putative transcription factor Ovo-like 1 OS=Bos taurus OX=9913 GN=OVOL1 PE=2 SV=1 && -	zf-C2H2
127508360	658.718	926.052	983.671	585.931	651.351	560.716	856.147	599.333	0.514228	0.0102078	0.167713	LOC127508360	NC_067222.1	43487341	43495893	-	1543	protein_coding	small integral membrane protein 5 && - && -	-
127497517	1169.58	1054.21	1143.01	1420.99	1440.66	1531.52	1122.27	1464.39	-0.383716	0.0102351	0.168004	LOC127497517	NC_067235.1	35011716	35016811	-	1907	protein_coding	solute carrier family 39 member 3%2C transcript variant X2 && sp|Q3SYU3|S39A1_BOVIN Zinc transporter ZIP1 OS=Bos taurus OX=9913 GN=SLC39A1 PE=2 SV=1 && PF02535:ZIP Zinc transporter	-
127495766	12.46	0	16.5787	0	0	0	9.67957	0	5.64276	0.0103074	0.168888	LOC127495766	NC_067234.1	34018919	34027979	+	1851	protein_coding	gastrula zinc finger protein XlCGF7.1-like && - && PF00096:Zinc finger, C2H2 type|PF13465:Zinc-finger double domain	zf-C2H2
127500703	3146.56	2737.85	2407.6	3711.25	3571.12	3494.51	2764	3592.3	-0.377976	0.010325	0.168888	LOC127500703	NC_067221.1	36959311	37030874	+	6504	protein_coding	muscleblind-like splicing regulator 1%2C transcript variant X4 && sp|Q9NR56|MBNL1_HUMAN Muscleblind-like protein 1 OS=Homo sapiens OX=9606 GN=MBNL1 PE=1 SV=2 && -	-
127499142	185.239	183.97	227.497	343.219	273.658	306.11	198.902	307.662	-0.629406	0.0103261	0.168888	LOC127499142	NC_067236.1	12565706	12580713	-	4585	protein_coding	molybdenum cofactor synthesis 1%2C transcript variant X1 && sp|Q1JQD7|MOCS1_BOVIN Molybdenum cofactor biosynthesis protein 1 OS=Bos taurus OX=9913 GN=MOCS1 PE=2 SV=2 && PF04055:Radical SAM superfamily|PF01967:MoaC family|PF06463:Molybdenum Cofactor Synthesis C|PF13353:4Fe-4S single cluster domain	-
127512586	3294.42	1862.44	1976.55	1717.16	1254.08	1850.26	2377.8	1607.17	0.565212	0.0103277	0.168888	LOC127512586	NC_067224.1	3356959	3385991	-	3283	protein_coding	glucosidase II alpha subunit a%2C transcript variant X1 && sp|Q4R4N7|GANAB_MACFA Neutral alpha-glucosidase AB OS=Macaca fascicularis OX=9541 GN=GANAB PE=2 SV=1 && PF01055:Glycosyl hydrolases family 31|PF13802:Galactose mutarotase-like	-
127512121	855.586	886.778	868.541	1039.28	1241.64	1189.46	870.301	1156.79	-0.410611	0.0104155	0.170165	LOC127512121	NC_067224.1	41384130	41416672	-	3666	protein_coding	60 kDa lysophospholipase-like && sp|Q9U518|ASPG_DIRIM L-asparaginase OS=Dirofilaria immitis OX=6287 PE=1 SV=1 && PF17763:Glutaminase/Asparaginase C-terminal domain|PF00710:Asparaginase, N-terminal|PF12796:Ankyrin repeats (3 copies)	-
127522103	3658.25	3088.22	2893.91	4517.44	4181.77	3841.44	3213.46	4180.21	-0.379232	0.0104653	0.170652	LOC127522103	NC_067230.1	21958917	21978538	-	6501	protein_coding	constitutive coactivator of PPAR-gamma-like protein 1%2C transcript variant X1 && sp|Q6A0A9|F120A_MOUSE Constitutive coactivator of PPAR-gamma-like protein 1 OS=Mus musculus OX=10090 GN=FAM120A PE=1 SV=2 && -	-
127515614	121.277	199.473	132.63	86.6066	67.8491	87.46	151.127	80.6385	0.903082	0.0104803	0.170652	LOC127515614	NC_067226.1	32376224	32382774	+	2615	protein_coding	solute carrier family 39 member 1 && sp|P59889|S39A1_DANRE Zinc transporter ZIP1 OS=Danio rerio OX=7955 GN=slc39a1 PE=2 SV=1 && PF02535:ZIP Zinc transporter	-
127502616	20.7667	42.3751	9.2104	5.34608	0	4.85889	24.1174	3.40166	2.80884	0.0104903	0.170652	LOC127502616	NC_067239.1	9904620	9969322	-	5737	protein_coding	cholesterol 24-hydroxylase-like && sp|Q6DHL7|C85CB_DANRE Coiled-coil domain-containing protein 85C-B OS=Danio rerio OX=7955 GN=ccdc85cb PE=2 SV=1 && PF00067:Cytochrome P450|PF10226:CCDC85 family	-
127506343	208.497	206.708	249.602	319.696	411.618	295.42	221.602	342.245	-0.626099	0.0104937	0.170652	LOC127506343	NC_067242.1	22822798	22831507	-	2292	protein_coding	leucine zipper transcription factor-like 1%2C transcript variant X1 && sp|Q562C6|LZTL1_RAT Leucine zipper transcription factor-like protein 1 OS=Rattus norvegicus OX=10116 GN=Lztfl1 PE=2 SV=1 && PF15294:Leucine zipper	-
127494944	119.616	99.2199	108.683	52.3916	71.2415	34.984	109.173	52.8724	1.05065	0.0104942	0.170652	LOC127494944	NC_067234.1	25023269	25079739	-	3549	protein_coding	glycerophosphodiester phosphodiesterase domain containing 5b%2C transcript variant X3 && sp|Q3KTM2|GDPD5_CHICK Glycerophosphodiester phosphodiesterase domain-containing protein 5 OS=Gallus gallus OX=9031 GN=GDPD5 PE=1 SV=1 && PF03009:Glycerophosphoryl diester phosphodiesterase family	-
127518300	4883.49	2936.29	3281.67	5542.82	4424.89	5579.95	3700.48	5182.55	-0.485749	0.0105048	0.170667	LOC127518300	NC_067228.1	23556760	23573991	-	5862	protein_coding	tubulin tyrosine ligase-like family%2C member 4%2C transcript variant X3 && sp|Q14679|TTLL4_HUMAN Tubulin polyglutamylase TTLL4 OS=Homo sapiens OX=9606 GN=TTLL4 PE=1 SV=2 && -	-
127496278	4.15333	16.5366	3.68416	0	0	0	8.12471	0	5.3832	0.0105055	1	LOC127496278	NC_067234.1	11879844	11912174	+	3033	protein_coding	SH3 domain binding glutamate-rich protein%2C transcript variant X1 && sp|Q9WUZ7|SH3BG_MOUSE SH3 domain-binding glutamic acid-rich protein OS=Mus musculus OX=10090 GN=Sh3bgr PE=1 SV=1 && PF04908:SH3-binding, glutamic acid-rich protein	-
novel.141	2.492	16.5366	5.52624	0	0	0	8.18496	0	5.39347	0.0105241	1	-	NC_067222.1	2989755	2990715	-	961	-	- && - && -	-
127508670	2833.4	3461.33	4531.52	2183.34	3084.87	2448.88	3608.75	2572.36	0.488448	0.0105507	0.171252	LOC127508670	NC_067222.1	28961200	28963467	-	1343	protein_coding	actinoporin-like protein%2C transcript variant X2 && sp|Q86FQ0|ACTP1_SAGRO DELTA-sagatoxin-Srs1a OS=Sagartia rosea OX=396345 PE=1 SV=1 && PF06369:Sea anemone cytotoxic protein	-
127518438	325.621	474.395	361.048	215.982	245.388	289.59	387.021	250.32	0.626757	0.0105723	0.171443	LOC127518438	NC_067228.1	21270031	21280894	-	7474	protein_coding	protein arginine methyltransferase 2%2C transcript variant X3 && sp|P55345|ANM2_HUMAN Protein arginine N-methyltransferase 2 OS=Homo sapiens OX=9606 GN=PRMT2 PE=1 SV=1 && -	-
127504593	2398.13	2772.99	2786.15	3795.72	3766.75	2923.11	2652.42	3495.19	-0.398041	0.0105874	0.17153	LOC127504593	NC_067241.1	11698666	11701658	+	1717	protein_coding	tubulin alpha-1A chain%2C transcript variant X1 && sp|P68362|TBA1A_CRIGR Tubulin alpha-1A chain OS=Cricetulus griseus OX=10029 GN=TUBA1A PE=2 SV=1 && PF03953:Tubulin C-terminal domain|PF00091:Tubulin/FtsZ family, GTPase domain	-
127501570	67.284	170.534	132.63	41.6995	85.9422	28.1815	123.483	51.9411	1.25179	0.010619	0.171882	LOC127501570	NC_067238.1	1456268	1478268	+	4006	protein_coding	grainyhead-like transcription factor 2b && sp|Q6ISB3|GRHL2_HUMAN Grainyhead-like protein 2 homolog OS=Homo sapiens OX=9606 GN=GRHL2 PE=1 SV=1 && PF04516:CP2 transcription factor	CP2
[truncated: 1,218 more rows]
