# Supplementary material for: Preliminary study of BF/C2 on immune mechanism of grass carp against GCRV infection
Source: BMC Genomics. 2024 Jul 24;25:715. doi: 10.1186/s12864-024-10609-3 (PMC11271160; doi:10.1186/s12864-024-10609-3)
Supplement: Supplementary file 4 — Supplementary Material 4. [file 12864_2024_10609_MOESM4_ESM.xlsx]

## Sheet: B9vsPBS9_deg_all
gene_id	B91	B92	B93	PBS91	PBS92	PBS93	B9	PBS9	log2FoldChange	pvalue	padj	gene_name	gene_chr	gene_start	gene_end	gene_strand	gene_length	gene_biotype	gene_description	Family
127509220	14969.9	12897.5	17932.1	42871.4	35472.2	42483.2	15266.5	40275.6	-1.39953	1.66611e-28	2.01849e-24	LOC127509220	NC_067222.1	29526613	29527995	+	933	protein_coding	ferritin%2C heavy polypeptide-like 27 && sp|P49947|FRIM_SALSA Ferritin, middle subunit OS=Salmo salar OX=8030 PE=2 SV=1 && PF00210:Ferritin-like domain	-
127502012	2546.4	2439.15	2653.1	6532.39	5687.75	5283.97	2546.22	5834.7	-1.19625	1.66707e-27	1.00983e-23	LOC127502012	NC_067239.1	19070573	19072628	+	1548	protein_coding	ChaC%2C cation transport regulator homolog 1 (E. coli) && sp|Q5SPB6|CHAC1_DANRE Glutathione-specific gamma-glutamylcyclotransferase 1 OS=Danio rerio OX=7955 GN=chac1 PE=3 SV=1 && PF04752:ChaC-like protein	-
127505768	1121.11	1033.64	1126.54	1972.47	2411.42	1990.69	1093.76	2124.86	-0.957966	6.15304e-15	2.4848e-11	LOC127505768	NC_067242.1	11419413	11431821	-	3148	protein_coding	asparagine synthetase [glutamine-hydrolyzing]-like && sp|Q5ZJU3|ASNS_CHICK Asparagine synthetase [glutamine-hydrolyzing] OS=Gallus gallus OX=9031 GN=ASNS PE=2 SV=3 && PF13537:Glutamine amidotransferase domain|PF00733:Asparagine synthase	-
127511046	307.417	436.295	321.733	1014.41	812.388	805.15	355.148	877.317	-1.30398	3.56386e-14	1.0794e-10	LOC127511046	NC_067223.1	713099	760745	+	6201	protein_coding	sodium- and chloride-dependent GABA transporter 2-like%2C transcript variant X1 && sp|P31649|S6A13_MOUSE Sodium- and chloride-dependent GABA transporter 2 OS=Mus musculus OX=10090 GN=Slc6a13 PE=1 SV=1 && PF00209:Sodium:neurotransmitter symporter family	-
127497185	614.835	680.307	379.014	208.617	181.217	109.493	558.052	166.442	1.74621	2.59277e-12	6.28228e-09	LOC127497185	NC_067235.1	22171364	22210221	+	8441	protein_coding	thyroglobulin%2C transcript variant X1 && sp|P01266|THYG_HUMAN Thyroglobulin OS=Homo sapiens OX=9606 GN=TG PE=1 SV=5 && PF00135:Carboxylesterase family|PF00086:Thyroglobulin type-1 repeat|PF07699:Putative ephrin-receptor like	-
127525136	2555	2510.4	3207.78	5432.95	4555.14	4974.37	2757.73	4987.49	-0.854693	3.52094e-12	7.10937e-09	LOC127525136	NC_067232.1	19534392	19537044	+	1655	protein_coding	dickkopf WNT signaling pathway inhibitor 1a && sp|O94907|DKK1_HUMAN Dickkopf-related protein 1 OS=Homo sapiens OX=9606 GN=DKK1 PE=1 SV=1 && PF04706:Dickkopf N-terminal cysteine-rich region	-
127499443	15.0484	6.83235	10.5017	83.0515	89.5789	96.2781	10.7941	89.6362	-3.06324	1.15991e-11	1	LOC127499443	NC_067237.1	24052585	24053458	-	665	protein_coding	metallothionein 2 && - && -	-
127521597	5311.01	5678.66	3406.36	2306.66	2450.55	2149.27	4798.68	2302.16	1.05962	1.32406e-11	2.29157e-08	LOC127521597	NC_067229.1	38329055	38341894	+	4046	protein_coding	hypoxia up-regulated 1 && sp|Q7ZUW2|HYOU1_DANRE Hypoxia up-regulated protein 1 OS=Danio rerio OX=7955 GN=hyou1 PE=2 SV=1 && PF00012:Hsp70 protein	-
127502859	10854.2	11196.3	8768.89	6195.24	6308.62	6029.65	10273.1	6177.84	0.733671	3.75085e-11	5.34194e-08	LOC127502859	NC_067239.1	20729545	20737517	+	2421	protein_coding	protein disulfide isomerase family A%2C member 6 && sp|Q922R8|PDIA6_MOUSE Protein disulfide-isomerase A6 OS=Mus musculus OX=10090 GN=Pdia6 PE=1 SV=3 && PF00085:Thioredoxin	-
127510641	250.448	388.468	353.238	779.102	778.41	671.115	330.718	742.876	-1.16576	4.34184e-11	5.34194e-08	LOC127510641	NC_067220.1	8161987	8174706	-	5401	protein_coding	ATP-binding cassette%2C sub-family B (MDR/TAP)%2C member 6a && sp|Q08D64|ABCB6_XENTR ATP-binding cassette sub-family B member 6 OS=Xenopus tropicalis OX=8364 GN=abcb6 PE=2 SV=1 && PF00664:ABC transporter transmembrane region|PF00005:ABC transporter|PF16185:Mitochondrial ABC-transporter N-terminal five TM region	-
127513484	1071.66	1235.68	1074.99	1757.92	2092.23	2208.73	1127.44	2019.63	-0.840955	4.40936e-11	5.34194e-08	LOC127513484	NC_067224.1	7622556	7685824	+	6431	protein_coding	melanoma cell adhesion molecule a%2C transcript variant X1 && sp|Q9EPF2|MUC18_RAT Cell surface glycoprotein MUC18 OS=Rattus norvegicus OX=10116 GN=Mcam PE=1 SV=2 && PF13927:Immunoglobulin domain|PF08205:CD80-like C2-set immunoglobulin domain|PF07686:Immunoglobulin V-set domain	-
127502418	1099.61	914.559	657.786	302.545	407.739	424.756	890.651	378.347	1.23445	1.9201e-10	2.11473e-07	LOC127502418	NC_067221.1	11484822	11495070	+	1336	protein_coding	canopy FGF signaling regulator 1 && sp|Q2L6L1|CNPY1_DANRE Protein canopy-1 OS=Danio rerio OX=7955 GN=cnpy1 PE=1 SV=1 && PF11938:TLR4 regulator and MIR-interacting MSAP	-
127506032	759.944	648.098	542.268	254.098	342.871	286.947	650.103	294.639	1.14158	2.39064e-10	2.41355e-07	LOC127506032	NC_067242.1	13632890	13672561	-	6044	protein_coding	mitogen-activated protein kinase kinase kinase 15%2C transcript variant X3 && sp|A2AQW0|M3K15_MOUSE Mitogen-activated protein kinase kinase kinase 15 OS=Mus musculus OX=10090 GN=Map3k15 PE=1 SV=1 && PF13281:Domain of unknown function (DUF4071)|PF00069:Protein kinase domain	-
127510502	9769.63	9903.98	5711.95	4363.17	4313.17	3545.3	8461.86	4073.88	1.05456	2.74975e-10	2.56256e-07	LOC127510502	NC_067223.1	10750787	10758352	-	2819	protein_coding	heat shock protein 90%2C beta (grp94)%2C member 1 && sp|Q66HD0|ENPL_RAT Endoplasmin OS=Rattus norvegicus OX=10116 GN=Hsp90b1 PE=1 SV=2 && -	-
127503181	887.855	1008.26	1218.19	1749.02	1959.41	1897.25	1038.1	1868.56	-0.847327	3.27677e-10	2.83558e-07	si_ch211-247j9.1	NC_067240.1	19263333	19287727	+	6933	protein_coding	rho GTPase-activating protein 24%2C transcript variant X2 && sp|Q8N264|RHG24_HUMAN Rho GTPase-activating protein 24 OS=Homo sapiens OX=9606 GN=ARHGAP24 PE=1 SV=2 && -	-
127520167	74.1671	86.8685	75.421	300.567	201.81	206.715	78.8189	236.364	-1.58384	7.17162e-10	5.46691e-07	LOC127520167	NC_067229.1	36451608	36464459	+	3797	protein_coding	coagulation factor IXb%2C transcript variant X1 && sp|P00740|FA9_HUMAN Coagulation factor IX OS=Homo sapiens OX=9606 GN=F9 PE=1 SV=2 && PF00594:Vitamin K-dependent carboxylation/gamma-carboxyglutamic (GLA) domain|PF00089:Trypsin|PF14670:Coagulation Factor Xa inhibitory site	-
127525643	1994.99	1858.4	1640.17	938.284	992.576	1187.43	1831.19	1039.43	0.816456	7.22002e-10	5.46691e-07	LOC127525643	NC_067233.1	15279340	15282603	-	1002	lncRNA	uncharacterized LOC127525643 && - && -	-
127494786	1764.96	1558.75	1070.21	644.638	645.586	807.981	1464.64	699.402	1.06564	8.13129e-10	5.65667e-07	LOC127494786	NC_067233.1	11728116	11732111	-	1722	protein_coding	SIL1 nucleotide exchange factor && sp|Q6P6S4|SIL1_RAT Nucleotide exchange factor SIL1 OS=Rattus norvegicus OX=10116 GN=Sil1 PE=2 SV=1 && PF08609:Nucleotide exchange factor Fes1	-
127500896	929.776	954.577	775.213	497.32	492.169	457.793	886.522	482.427	0.877765	8.40446e-10	5.65667e-07	LOC127500896	NC_067238.1	952117	982393	-	2215	protein_coding	endonuclease/exonuclease/phosphatase family domain containing 1 && sp|Q6TEQ0|EEPD1_DANRE Endonuclease/exonuclease/phosphatase family domain-containing protein 1 OS=Danio rerio OX=7955 GN=eepd1 PE=2 SV=1 && PF12836:Helix-hairpin-helix motif	-
127522254	5358.3	4765.08	6035.59	2990.84	2909.77	3645.35	5386.32	3181.99	0.759262	1.04494e-09	6.66285e-07	LOC127522254	NC_067230.1	26529133	26530381	-	652	protein_coding	glutathione peroxidase 1a && sp|P00435|GPX1_BOVIN Glutathione peroxidase 1 OS=Bos taurus OX=9913 GN=GPX1 PE=1 SV=3 && PF00255:Glutathione peroxidase	-
127520968	4308.14	3603.58	3736.68	2019.93	2223	2641.99	3882.8	2294.97	0.758345	1.41801e-09	8.58958e-07	LOC127520968	NC_067229.1	18338297	18340643	+	1165	protein_coding	mesencephalic astrocyte-derived neurotrophic factor && sp|P55145|MANF_HUMAN Mesencephalic astrocyte-derived neurotrophic factor OS=Homo sapiens OX=9606 GN=MANF PE=1 SV=3 && PF10208:Degradation arginine-rich protein for mis-folding	-
127503267	1611.25	1389.9	1030.12	503.252	690.89	727.749	1343.76	640.631	1.06822	1.83113e-09	1.05639e-06	LOC127503267	NC_067240.1	14163915	14172928	-	3371	protein_coding	angiopoietin-like 5%2C transcript variant X1 && sp|Q86XS5|ANGL5_HUMAN Angiopoietin-related protein 5 OS=Homo sapiens OX=9606 GN=ANGPTL5 PE=1 SV=3 && PF00147:Fibrinogen beta and gamma chains, C-terminal globular domain	-
127508471	2802.23	2516.26	2714.2	4706.25	3931.18	4004.98	2677.56	4214.14	-0.65441	3.3965e-09	1.8011e-06	LOC127508471	NC_067222.1	21734381	21737319	-	2034	protein_coding	activating transcription factor 4b && sp|Q6NW59|ATF4_DANRE Cyclic AMP-dependent transcription factor ATF-4 OS=Danio rerio OX=7955 GN=atf4 PE=2 SV=1 && PF00170:bZIP transcription factor	TF_bZIP
127510049	1060.91	1059.99	687.381	402.404	415.976	514.427	936.095	444.269	1.07437	3.41933e-09	1.8011e-06	LOC127510049	NC_067222.1	7399268	7411775	-	2623	protein_coding	cytoglobin 1 && sp|Q8UUR3|CYGB1_DANRE Cytoglobin-1 OS=Danio rerio OX=7955 GN=cygb1 PE=2 SV=2 && PF00042:Globin	-
127524056	93.515	117.126	157.525	290.68	288.3	402.103	122.722	327.028	-1.41201	5.28986e-09	2.67028e-06	LOC127524056	NC_067231.1	30135801	30137531	+	1423	protein_coding	DNA-damage-inducible transcript 4 && sp|Q7T346|DDIT4_DANRE DNA damage-inducible transcript 4 protein OS=Danio rerio OX=7955 GN=ddit4 PE=2 SV=1 && PF07809:RTP801 C-terminal region	-
127514171	562.165	664.69	591.912	1273.46	1043.03	948.623	606.256	1088.37	-0.843729	1.31181e-08	6.35702e-06	LOC127514171	NC_067225.1	28650530	28667920	-	4171	protein_coding	solute carrier family 2 member 1b && sp|P17809|GTR1_MOUSE Solute carrier family 2, facilitated glucose transporter member 1 OS=Mus musculus OX=10090 GN=Slc2a1 PE=1 SV=4 && PF00083:Sugar (and other) transporter	-
127507527	907.203	1146.86	1073.08	1750.01	1783.34	1607.47	1042.38	1713.61	-0.716515	1.38931e-08	6.47365e-06	LOC127507527	NC_067243.1	16828891	16840780	+	3555	protein_coding	matrix metallopeptidase 15a && sp|P51511|MMP15_HUMAN Matrix metalloproteinase-15 OS=Homo sapiens OX=9606 GN=MMP15 PE=1 SV=1 && PF00413:Matrixin|PF01471:Putative peptidoglycan binding domain|PF00045:Hemopexin|PF11857:Domain of unknown function (DUF3377)	-
127514144	5201.37	4141.38	3656.49	2575.58	2539.1	2717.5	4333.08	2610.73	0.730683	1.65764e-08	7.43787e-06	LOC127514144	NC_067225.1	24057554	24062527	-	2578	protein_coding	keratin 4 && sp|P18520|ION3_CARAU Intermediate filament protein ON3 OS=Carassius auratus OX=7957 PE=2 SV=1 && PF16208:Keratin type II head|PF00038:Intermediate filament protein	-
127509436	121.462	133.719	197.622	382.63	391.264	309.6	150.934	361.165	-1.25621	2.20038e-08	9.52057e-06	LOC127509436	NC_067222.1	32731766	32740739	-	4909	protein_coding	solute carrier family 16 member 6b && sp|O15403|MOT7_HUMAN Monocarboxylate transporter 7 OS=Homo sapiens OX=9606 GN=SLC16A6 PE=1 SV=2 && PF07690:Major Facilitator Superfamily	-
127521140	765.319	815.002	1180.96	1840.97	1679.35	1571.6	920.427	1697.31	-0.882184	2.74693e-08	1.14755e-05	LOC127521140	NC_067220.1	6444727	6509047	-	4786	protein_coding	RUNX family transcription factor 1%2C transcript variant X1 && sp|Q01196|RUNX1_HUMAN Runt-related transcription factor 1 OS=Homo sapiens OX=9606 GN=RUNX1 PE=1 SV=3 && PF08504:Runx inhibition domain|PF00853:Runt domain	Runt
127513355	9060.21	9257.84	9939.34	15758	13611.9	12850.3	9419.13	14073.4	-0.579263	3.74165e-08	1.511e-05	LOC127513355	NC_067224.1	18692725	18696818	-	1600	protein_coding	cathepsin La && sp|P25975|CATL1_BOVIN Procathepsin L OS=Bos taurus OX=9913 GN=CTSL PE=1 SV=3 && PF08246:Cathepsin propeptide inhibitor domain (I29)|PF00112:Papain family cysteine protease	-
127499457	6903.99	6323.83	8029	11796.3	11236.5	9915.7	7085.61	10982.8	-0.632224	4.08216e-08	1.59533e-05	LOC127499457	NC_067237.1	13747689	13763532	-	2921	protein_coding	pyruvate kinase PKM%2C transcript variant X3 && sp|P00548|KPYM_CHICK Pyruvate kinase PKM OS=Gallus gallus OX=9031 GN=PKM PE=2 SV=2 && PF00224:Pyruvate kinase, barrel domain|PF02887:Pyruvate kinase, alpha/beta domain	-
127519158	1063.06	1030.71	1119.86	1906.23	1560.94	1639.56	1071.21	1702.24	-0.668171	5.01334e-08	1.89802e-05	LOC127519158	NC_067228.1	12587710	12657667	-	2545	protein_coding	transmembrane protein with EGF-like and two follistatin-like domains 2a%2C transcript variant X2 && sp|Q9UIK5|TEFF2_HUMAN Tomoregulin-2 OS=Homo sapiens OX=9606 GN=TMEFF2 PE=1 SV=1 && -	-
127516056	623.434	860.877	1173.32	1748.04	1864.68	1550.83	885.877	1721.18	-0.957298	1.06403e-07	3.90629e-05	LOC127516056	NC_067226.1	8760552	8814076	-	6487	protein_coding	uveal autoantigen with coiled-coil domains and ankyrin repeats b%2C transcript variant X3 && sp|Q9GL21|UACA_CANLF Uveal autoantigen with coiled-coil domains and ankyrin repeats OS=Canis lupus familiaris OX=9615 GN=UACA PE=2 SV=2 && PF12796:Ankyrin repeats (3 copies)	-
127502875	4005.02	4023.28	4505.21	6241.71	5761.88	6039.09	4177.84	6014.23	-0.525552	1.22787e-07	4.37521e-05	LOC127502875	NC_067239.1	22713298	22720427	+	2414	protein_coding	paired related homeobox 1b%2C transcript variant X3 && sp|P63013|PRRX1_MOUSE Paired mesoderm homeobox protein 1 OS=Mus musculus OX=10090 GN=Prrx1 PE=1 SV=1 && -	Homeobox
127498021	1020.07	1358.66	1282.16	2076.29	2165.34	1781.15	1220.3	2007.59	-0.717583	1.38537e-07	4.79536e-05	LOC127498021	NC_067236.1	24870360	24889301	-	5604	protein_coding	gremlin 2%2C DAN family BMP antagonist a && sp|Q9H772|GREM2_HUMAN Gremlin-2 OS=Homo sapiens OX=9606 GN=GREM2 PE=2 SV=1 && PF03045:DAN domain	-
127514244	1579.01	1081.46	1027.25	668.367	634.26	723.03	1229.24	675.219	0.863503	1.79208e-07	6.03086e-05	LOC127514244	NC_067225.1	6983110	6993771	-	2463	protein_coding	tetratricopeptide repeat domain 26 && sp|Q5PR66|IFT56_DANRE Intraflagellar transport protein 56 OS=Danio rerio OX=7955 GN=ttc26 PE=2 SV=2 && -	-
127519108	14856	14686.6	20333.1	29434.8	24514.8	26008.3	16625.2	26652.6	-0.68087	1.84801e-07	6.05099e-05	LOC127519108	NC_067228.1	24988133	24999649	-	1986	protein_coding	four and a half LIM domains 2a%2C transcript variant X1 && sp|Q14192|FHL2_HUMAN Four and a half LIM domains protein 2 OS=Homo sapiens OX=9606 GN=FHL2 PE=1 SV=3 && PF00412:LIM domain	-
127511914	4716.6	4831.45	4276.09	2465.84	2122.09	3453.74	4608.04	2680.56	0.781362	2.15568e-07	6.75824e-05	LOC127511914	NC_067220.1	15252757	15253780	+	633	protein_coding	chemokine (C-X-C motif) ligand 8a && sp|P97885|CXCL5_RAT C-X-C motif chemokine 5 OS=Rattus norvegicus OX=10116 GN=Cxcl5 PE=2 SV=1 && PF00048:Small cytokines (intecrine/chemokine), interleukin-8 like	-
127510386	529.919	414.821	541.313	949.16	817.536	808.925	495.351	858.54	-0.793685	2.17558e-07	6.75824e-05	LOC127510386	NC_067223.1	8174649	8250149	+	5733	lncRNA	uncharacterized LOC127510386%2C transcript variant X2 && - && -	-
127494116	1142.6	810.122	893.596	540.823	543.651	556.903	948.774	547.126	0.793484	2.33037e-07	6.96474e-05	LOC127494116	NC_067233.1	15549276	15558014	-	1272	protein_coding	quinoid dihydropteridine reductase a && sp|P11348|DHPR_RAT Dihydropteridine reductase OS=Rattus norvegicus OX=10116 GN=Qdpr PE=1 SV=1 && PF00106:short chain dehydrogenase	-
127514514	448.227	349.426	381.879	741.531	632.201	689.993	393.177	687.908	-0.808145	2.35703e-07	6.96474e-05	LOC127514514	NC_067225.1	29925236	29931701	-	2922	protein_coding	oxidative stress induced growth inhibitor 1%2C transcript variant X1 && sp|Q9Y236|OSGI2_HUMAN Oxidative stress-induced growth inhibitor 2 OS=Homo sapiens OX=9606 GN=OSGIN2 PE=2 SV=1 && -	-
127500266	497.672	410.917	301.684	160.171	193.573	203.883	403.424	185.876	1.11672	2.52437e-07	7.18689e-05	LOC127500266	NC_067237.1	18143191	18153237	-	2240	protein_coding	nucleobindin 2b && sp|Q9JI85|NUCB2_RAT Nucleobindin-2 OS=Rattus norvegicus OX=10116 GN=Nucb2 PE=1 SV=1 && PF13499:EF-hand domain pair	-
127495274	165.532	136.647	149.887	367.799	342.871	258.63	150.689	323.1	-1.10076	2.55086e-07	7.18689e-05	LOC127495274	NC_067221.1	33512892	33574328	-	8337	protein_coding	adenylate cyclase 8 (brain)%2C transcript variant X5 && sp|P97490|ADCY8_MOUSE Adenylate cyclase type 8 OS=Mus musculus OX=10090 GN=Adcy8 PE=1 SV=2 && PF16214:Adenylyl cyclase N-terminal extracellular and transmembrane region|PF00211:Adenylate and Guanylate cyclase catalytic domain|PF06327:Domain of Unknown Function (DUF1053)	-
127513329	2154.07	1626.1	1765.23	3139.15	2884.03	2698.62	1848.47	2907.27	-0.653675	2.62283e-07	7.22173e-05	LOC127513329	NC_067224.1	3138817	3144821	+	2058	protein_coding	methionine adenosyltransferase II%2C alpha b && sp|P31153|METK2_HUMAN S-adenosylmethionine synthase isoform type-2 OS=Homo sapiens OX=9606 GN=MAT2A PE=1 SV=1 && PF00438:S-adenosylmethionine synthetase, N-terminal domain|PF02772:S-adenosylmethionine synthetase, central domain|PF02773:S-adenosylmethionine synthetase, C-terminal domain	-
127496666	2539.95	2008.71	2137.57	3704.69	3277.35	3241.36	2228.74	3407.8	-0.612905	3.14702e-07	8.47248e-05	LOC127496666	NC_067221.1	42603036	42609259	-	1811	protein_coding	purine nucleoside phosphorylase 5b && sp|P55859|PNPH_BOVIN Purine nucleoside phosphorylase OS=Bos taurus OX=9913 GN=PNP PE=1 SV=3 && PF01048:Phosphorylase superfamily	-
127508219	166.607	198.138	238.674	384.607	375.82	442.691	201.14	401.039	-0.994133	3.2358e-07	8.52211e-05	LOC127508219	NC_067222.1	18274869	18286246	-	1862	protein_coding	matrix Gla protein && sp|Q800Y2|MGP_ARGRE Matrix Gla protein OS=Argyrosomus regius OX=172269 GN=mgp PE=1 SV=1 && -	-
127510907	45.1452	35.1378	33.4144	3.95483	2.05929	0	37.8991	2.00471	4.25512	4.3021e-07	1	LOC127510907	NC_067223.1	5051212	5097540	-	7166	protein_coding	uncharacterized LOC127510907%2C transcript variant X3 && sp|A7LCJ3|SN_PIG Sialoadhesin OS=Sus scrofa OX=9823 GN=SIGLEC1 PE=1 SV=1 && -	-
127510959	862.058	892.11	820.084	1314.98	1399.28	1223.3	858.084	1312.52	-0.61302	4.3492e-07	0.000112108	LOC127510959	NC_067223.1	4640647	4810069	-	11466	protein_coding	neuron navigator 3%2C transcript variant X1 && sp|Q5TZ18|NAV3_DANRE Neuron navigator 3 OS=Danio rerio OX=7955 GN=nav3 PE=3 SV=1 && PF00307:Calponin homology (CH) domain	-
127498391	10712.3	11579.9	9171.77	7140.45	7225	7303.92	10488	7223.13	0.538011	4.53771e-07	0.00011453	LOC127498391	NC_067221.1	40925620	40934650	-	2567	protein_coding	calreticulin 3b && sp|P15253|CALR_RABIT Calreticulin OS=Oryctolagus cuniculus OX=9986 GN=CALR PE=1 SV=1 && PF00262:Calreticulin family	-
127494502	931.926	1100.01	657.786	441.952	445.835	539.913	896.574	475.9	0.913191	5.99528e-07	0.00014823	LOC127494502	NC_067233.1	18605132	18622941	+	2831	protein_coding	carboxypeptidase X (M14 family)%2C member 1b && sp|Q9Z100|CPXM1_MOUSE Probable carboxypeptidase X1 OS=Mus musculus OX=10090 GN=Cpxm1 PE=2 SV=2 && PF13620:Carboxypeptidase regulatory-like domain|PF00246:Zinc carboxypeptidase|PF00754:F5/8 type C domain	-
127497438	1441.42	1604.63	1305.07	820.628	912.264	1011.86	1450.37	914.919	0.664471	6.29357e-07	0.000152493	LOC127497438	NC_067235.1	24716563	24722658	+	3885	protein_coding	pyruvate dehydrogenase phosphatase catalytic subunit 1%2C transcript variant X2 && sp|Q5RA52|PDP1_PONAB [Pyruvate dehydrogenase [acetyl-transferring]]-phosphatase 1, mitochondrial OS=Pongo abelii OX=9601 GN=PDP1 PE=2 SV=1 && PF00481:Protein phosphatase 2C	-
127519066	558.94	627.601	505.034	288.703	327.426	348.3	563.858	321.476	0.810333	8.31209e-07	0.000197453	LOC127519066	NC_067228.1	32089342	32127707	-	4009	protein_coding	integrin%2C alpha 6a%2C transcript variant X2 && sp|P26007|ITA6_CHICK Integrin alpha-6 OS=Gallus gallus OX=9031 GN=ITGA6 PE=2 SV=1 && PF08441:Integrin alpha|PF01839:FG-GAP repeat	-
127521789	481.549	768.152	751.346	1401	1224.25	1029.8	667.016	1218.35	-0.86807	1.04071e-06	0.000242466	LOC127521789	NC_067229.1	32645712	32675048	-	3054	protein_coding	lysyl oxidase-like 2a && sp|F1QQC3|LOL2A_DANRE Lysyl oxidase homolog 2A OS=Danio rerio OX=7955 GN=loxl2a PE=2 SV=1 && PF01186:Lysyl oxidase|PF00530:Scavenger receptor cysteine-rich domain	-
127496391	8580.81	7066.61	5056.07	4254.41	4215.36	4024.8	6901.16	4164.86	0.728459	1.27494e-06	0.000291432	LOC127496391	NC_067221.1	42221240	42229157	-	5032	protein_coding	inositol-3-phosphate synthase 1-A-like && sp|Q7ZXY0|INO1A_XENLA Inositol-3-phosphate synthase 1-A OS=Xenopus laevis OX=8355 GN=isyna1-a PE=2 SV=1 && -	-
127502784	1446.8	1824.24	1019.62	848.311	808.27	741.908	1430.22	799.496	0.839057	1.83265e-06	0.000411158	LOC127502784	NC_067239.1	12154821	12215225	+	7738	protein_coding	laminin%2C alpha 4 && sp|Q16363|LAMA4_HUMAN Laminin subunit alpha-4 OS=Homo sapiens OX=9606 GN=LAMA4 PE=1 SV=4 && PF06008:Laminin Domain I|PF06009:Laminin Domain II|PF02210:Laminin G domain|PF00053:Laminin EGF domain	-
127518371	18471.9	17500.6	23487.4	27964.6	28350.2	32648.7	19820	29654.5	-0.581281	1.86915e-06	0.000411722	LOC127518371	NC_067228.1	11675584	11681698	-	1475	protein_coding	Rho family GTPase 3b && sp|P61587|RND3_HUMAN Rho-related GTP-binding protein RhoE OS=Homo sapiens OX=9606 GN=RND3 PE=1 SV=1 && PF00071:Ras family	-
127499430	140.81	145.432	246.312	422.178	356.256	354.908	177.518	377.781	-1.08762	2.34936e-06	0.000508258	LOC127499430	NC_067237.1	22898365	22927928	-	2629	protein_coding	SMAD family member 6b && sp|O35182|SMAD6_MOUSE Mothers against decapentaplegic homolog 6 OS=Mus musculus OX=10090 GN=Smad6 PE=1 SV=1 && -	MH1
127502534	6011.83	5933.41	4557.72	3510.9	3757.17	3840.74	5500.99	3702.94	0.570901	2.40998e-06	0.000509661	LOC127502534	NC_067239.1	29045836	29062177	+	3888	protein_coding	lipin 1b && sp|Q14693|LPIN1_HUMAN Phosphatidate phosphatase LPIN1 OS=Homo sapiens OX=9606 GN=LPIN1 PE=1 SV=2 && PF08235:LNS2 (Lipin/Ned1/Smp2)|PF04571:lipin, N-terminal conserved region|PF16876:Lipin/Ned1/Smp2 multi-domain protein middle domain	-
127503979	1220	1086.34	1624.89	2735.75	2127.24	1873.65	1310.41	2245.55	-0.776768	2.43998e-06	0.000509661	LOC127503979	NC_067240.1	2823410	2839899	-	2128	protein_coding	SMAD family member 7 && sp|O15105|SMAD7_HUMAN Mothers against decapentaplegic homolog 7 OS=Homo sapiens OX=9606 GN=SMAD7 PE=1 SV=1 && PF03165:MH1 domain|PF03166:MH2 domain	MH1
127496100	8.59908	9.76051	25.7768	23.729	136.943	136.866	14.7121	99.1792	-2.74635	2.6129e-06	1	LOC127496100	NC_067234.1	1447859	1462710	-	1899	protein_coding	carbonic anhydrase-related protein-like && sp|P35219|CAH8_HUMAN Carbonic anhydrase-related protein OS=Homo sapiens OX=9606 GN=CA8 PE=1 SV=3 && PF00194:Eukaryotic-type carbonic anhydrase	-
127498723	375.135	373.827	370.422	592.236	576.6	631.471	373.128	600.102	-0.685805	2.71081e-06	0.000556634	LOC127498723	NC_067236.1	3409550	3417173	-	1955	protein_coding	egl-9 family hypoxia-inducible factor 3 && sp|Q91UZ4|EGLN3_MOUSE Prolyl hydroxylase EGLN3 OS=Mus musculus OX=10090 GN=Egln3 PE=1 SV=1 && PF13640:2OG-Fe(II) oxygenase superfamily	-
127512770	3335.37	3064.8	3997.31	4668.68	5217.2	5550.15	3465.83	5145.34	-0.570003	2.81253e-06	0.000559411	LOC127512770	NC_067224.1	33688067	33697861	-	1828	protein_coding	mevalonate kinase%2C transcript variant X1 && sp|Q5E9T8|KIME_BOVIN Mevalonate kinase OS=Bos taurus OX=9913 GN=MVK PE=2 SV=1 && PF00288:GHMP kinases N terminal domain	-
127511500	110.713	156.168	231.037	359.89	395.383	336.973	165.973	364.082	-1.13037	2.84323e-06	0.000559411	LOC127511500	NC_067223.1	16695787	16703224	+	1238	protein_coding	protein FAM180A && sp|Q8BR21|F180A_MOUSE Protein FAM180A OS=Mus musculus OX=10090 GN=Fam180a PE=2 SV=1 && PF15173:FAM180 family	-
127501241	839.486	898.943	919.373	1297.18	1345.74	1254.45	885.934	1299.13	-0.551839	2.86285e-06	0.000559411	LOC127501241	NC_067238.1	9979081	10025250	+	4622	protein_coding	nuclear factor of activated T cells 1%2C transcript variant X2 && sp|O95644|NFAC1_HUMAN Nuclear factor of activated T-cells, cytoplasmic 1 OS=Homo sapiens OX=9606 GN=NFATC1 PE=1 SV=3 && PF00554:Rel homology DNA-binding domain|PF16179:Rel homology dimerisation domain	RHD
127496759	968.472	921.392	969.017	1268.51	1456.94	1876.48	952.96	1533.98	-0.687076	3.087e-06	0.000593636	LOC127496759	NC_067235.1	16401904	16404575	-	1171	protein_coding	C-type lectin domain containing 1 && sp|P20693|FCER2_MOUSE Low affinity immunoglobulin epsilon Fc receptor OS=Mus musculus OX=10090 GN=Fcer2 PE=1 SV=1 && PF00059:Lectin C-type domain	-
127503163	20543.2	18250.2	21408.1	31082	28315.2	25543	20067.2	28313.4	-0.496641	3.49407e-06	0.000661417	LOC127503163	NC_067240.1	20852443	20863799	+	2166	protein_coding	aldolase C%2C fructose-bisphosphate%2C b && sp|P53448|ALDOC_CARAU Fructose-bisphosphate aldolase C OS=Carassius auratus OX=7957 GN=aldoc PE=2 SV=2 && PF00274:Fructose-bisphosphate aldolase class-I	-
127522813	13349	12767.7	16947.8	20930	19506.6	22803.8	14354.8	21080.1	-0.554326	3.95576e-06	0.000737293	LOC127522813	NC_067230.1	6794652	6795740	-	984	protein_coding	inhibitor of DNA binding 1%2C HLH protein && sp|P41134|ID1_HUMAN DNA-binding protein inhibitor ID-1 OS=Homo sapiens OX=9606 GN=ID1 PE=1 SV=3 && PF00010:Helix-loop-helix DNA-binding domain	bHLH
127494833	4570.41	5650.36	4088.96	3197.48	3351.49	3060.13	4769.91	3203.03	0.574584	4.3498e-06	0.000787085	LOC127494833	NC_067233.1	14998848	15010648	-	4050	protein_coding	glucosidase II alpha subunit b && sp|Q14697|GANAB_HUMAN Neutral alpha-glucosidase AB OS=Homo sapiens OX=9606 GN=GANAB PE=1 SV=3 && PF01055:Glycosyl hydrolases family 31|PF13802:Galactose mutarotase-like	-
127494206	3244	2995.5	2903.23	4828.85	4087.68	4065.39	3047.58	4327.31	-0.505933	4.35284e-06	0.000787085	LOC127494206	NC_067233.1	1145245	1162443	-	2794	protein_coding	sequestosome 1%2C transcript variant X3 && sp|O08623|SQSTM_RAT Sequestosome-1 OS=Rattus norvegicus OX=10116 GN=Sqstm1 PE=1 SV=1 && PF16577:UBA domain|PF00569:Zinc finger, ZZ type|PF00564:PB1 domain	-
127508836	1871.38	1838.88	2316.09	2992.82	2772.83	3057.3	2008.78	2940.98	-0.549813	4.6646e-06	0.000831053	LOC127508836	NC_067220.1	39194251	39196522	-	1346	protein_coding	muscle segment homeobox 1b && sp|Q03356|MSXB_DANRE Homeobox protein MSH-B OS=Danio rerio OX=7955 GN=msxb PE=2 SV=3 && PF00046:Homeodomain	Homeobox
novel.830	423.505	405.061	495.487	259.041	247.114	263.349	441.351	256.502	0.783083	4.90668e-06	0.000861514	-	NC_067240.1	14087600	14089297	-	1563	-	- && - && PF00644:Poly(ADP-ribose) polymerase catalytic domain	-
127505178	421.355	522.187	600.504	916.532	770.173	864.615	514.682	850.44	-0.723598	5.21065e-06	0.000896249	LOC127505178	NC_067241.1	30202564	30229095	+	1736	protein_coding	serine and arginine rich splicing factor 6a%2C transcript variant X1 && sp|Q13247|SRSF6_HUMAN Serine/arginine-rich splicing factor 6 OS=Homo sapiens OX=9606 GN=SRSF6 PE=1 SV=2 && PF00076:RNA recognition motif. (a.k.a. RRM, RBD, or RNP domain)	-
127504609	942.675	956.53	1104.58	1588.85	1463.12	1391.31	1001.26	1481.1	-0.564438	5.29117e-06	0.000896249	LOC127504609	NC_067241.1	28225974	28230116	-	2102	protein_coding	snail family zinc finger 1b && sp|Q02085|SNAI1_MOUSE Zinc finger protein SNAI1 OS=Mus musculus OX=10090 GN=Snai1 PE=1 SV=1 && PF00096:Zinc finger, C2H2 type	zf-C2H2
127513671	766.393	694.948	442.979	233.335	303.745	401.159	634.774	312.746	1.0201	5.32645e-06	0.000896249	LOC127513671	NC_067224.1	28348057	28362760	+	3882	protein_coding	ADAM metallopeptidase domain 28 && sp|Q9UKQ2|ADA28_HUMAN Disintegrin and metalloproteinase domain-containing protein 28 OS=Homo sapiens OX=9606 GN=ADAM28 PE=1 SV=3 && PF01562:Reprolysin family propeptide|PF01421:Reprolysin (M12B) family zinc metalloprotease|PF08516:ADAM cysteine-rich|PF00200:Disintegrin	-
127524867	794.34	827.691	731.297	1369.36	1187.18	1052.45	784.443	1203	-0.61686	7.06004e-06	0.00114769	LOC127524867	NC_067232.1	31301141	31322383	-	3059	protein_coding	glutamate-cysteine ligase%2C catalytic subunit && sp|P48506|GSH1_HUMAN Glutamate--cysteine ligase catalytic subunit OS=Homo sapiens OX=9606 GN=GCLC PE=1 SV=2 && PF03074:Glutamate-cysteine ligase	-
127518872	4670.38	4824.62	3627.85	2893.95	2888.15	3164.91	4374.28	2982.33	0.552439	7.0846e-06	0.00114769	LOC127518872	NC_067228.1	18543909	18549428	+	2295	protein_coding	DnaJ heat shock protein family (Hsp40) member B11 && sp|Q99KV1|DJB11_MOUSE DnaJ homolog subfamily B member 11 OS=Mus musculus OX=10090 GN=Dnajb11 PE=1 SV=1 && -	-
127497003	2298.11	2090.7	2000.09	1497.89	1370.45	1590.48	2129.63	1486.27	0.518476	7.10498e-06	0.00114769	LOC127497003	NC_067235.1	24286422	24290780	-	1278	protein_coding	GLI pathogenesis-related 2%2C like && sp|Q9H4G4|GAPR1_HUMAN Golgi-associated plant pathogenesis-related protein 1 OS=Homo sapiens OX=9606 GN=GLIPR2 PE=1 SV=3 && PF00188:Cysteine-rich secretory protein family	-
127505798	10637.1	8716.13	5575.43	2696.21	3326.78	3890.77	8309.54	3304.58	1.33025	7.44122e-06	0.00118619	LOC127505798	NC_067242.1	18381953	18385682	-	2357	protein_coding	protein disulfide isomerase family A%2C member 4 && sp|P13667|PDIA4_HUMAN Protein disulfide-isomerase A4 OS=Homo sapiens OX=9606 GN=PDIA4 PE=1 SV=2 && PF00085:Thioredoxin|PF13848:Thioredoxin-like domain	-
127514273	78.4666	106.39	126.975	259.041	196.662	224.649	103.944	226.784	-1.12301	7.98688e-06	0.00125664	LOC127514273	NC_067225.1	20900217	21071353	+	8588	protein_coding	phosphoinositide-3-kinase%2C regulatory subunit 3b (gamma)%2C transcript variant X1 && sp|P23727|P85A_BOVIN Phosphatidylinositol 3-kinase regulatory subunit alpha OS=Bos taurus OX=9913 GN=PIK3R1 PE=1 SV=1 && PF00017:SH2 domain|PF16454:Phosphatidylinositol 3-kinase regulatory subunit P85 inter-SH2 domain|PF00620:RhoGAP domain	-
127519065	1446.8	1519.71	1625.85	1926.99	2332.14	2537.21	1530.78	2265.45	-0.565421	8.12011e-06	0.00126122	LOC127519065	NC_067228.1	27940307	27951708	-	2977	protein_coding	laccase (multicopper oxidoreductase) domain containing 1%2C transcript variant X1 && sp|Q8BZT9|LACC1_MOUSE Purine nucleoside phosphorylase LACC1 OS=Mus musculus OX=10090 GN=Lacc1 PE=1 SV=1 && PF02578:Multi-copper polyphenol oxidoreductase laccase	-
127517703	177.356	119.078	96.4243	39.5483	36.0375	58.522	130.953	44.7026	1.54627	8.84138e-06	0.00135586	LOC127517703	NC_067227.1	22685150	22688979	-	1896	protein_coding	derlin 3 && sp|Q8BNI4|DERL2_MOUSE Derlin-2 OS=Mus musculus OX=10090 GN=Derl2 PE=1 SV=2 && PF04511:Der1-like family	-
127521423	426.73	348.45	307.412	188.843	204.899	200.108	360.864	197.95	0.865329	9.28367e-06	0.0014059	LOC127521423	NC_067229.1	19865458	19876533	-	2120	protein_coding	heme-binding protein soul4%2C transcript variant X1 && - && PF04832:SOUL heme-binding protein	-
127513267	1099.61	982.883	1160.91	1708.49	1535.2	1481.93	1081.13	1575.2	-0.542952	1.00823e-05	0.00150799	LOC127513267	NC_067224.1	32958997	32972117	+	6670	protein_coding	ectodermal-neural cortex 1 && sp|O35709|ENC1_MOUSE Ectoderm-neural cortex protein 1 OS=Mus musculus OX=10090 GN=Enc1 PE=2 SV=2 && PF01344:Kelch motif|PF07707:BTB And C-terminal Kelch|PF00651:BTB/POZ domain	ZBTB
127505875	1038.34	920.416	874.502	611.021	651.764	622.976	944.419	628.587	0.586962	1.02134e-05	0.00150897	zgc_112332	NC_067242.1	17800150	17811861	+	3207	protein_coding	uncharacterized protein LOC553712 homolog%2C transcript variant X2 && sp|Q8BYK4|RDH12_MOUSE Retinol dehydrogenase 12 OS=Mus musculus OX=10090 GN=Rdh12 PE=2 SV=1 && PF00106:short chain dehydrogenase	-
127515273	52767.2	58845.1	71295.8	81886.8	85735.3	95120.9	60969.4	87581	-0.522523	1.05648e-05	0.00154208	LOC127515273	NC_067226.1	3636324	3639688	-	1918	protein_coding	serpin peptidase inhibitor%2C clade E (nexin%2C plasminogen activator inhibitor type 1)%2C member 1 && sp|P20961|PAI1_RAT Plasminogen activator inhibitor 1 OS=Rattus norvegicus OX=10116 GN=Serpine1 PE=2 SV=1 && PF00079:Serpin (serine protease inhibitor)	-
127501990	3166.61	3163.38	2541.4	1721.34	2069.58	2188.91	2957.13	1993.28	0.568865	1.22003e-05	0.00175747	LOC127501990	NC_067239.1	25487047	25492844	-	1846	protein_coding	clusterin && sp|P14018|CLUS_COTJA Clusterin OS=Coturnix japonica OX=93934 GN=CLU PE=2 SV=2 && PF01093:Clusterin	-
127521114	733.072	856.972	792.398	1079.67	1157.32	1391.31	794.147	1209.43	-0.606778	1.23306e-05	0.00175747	LOC127521114	NC_067229.1	14924443	14926392	+	1309	protein_coding	S100 calcium binding protein%2C beta (neural) && sp|P04271|S100B_HUMAN Protein S100-B OS=Homo sapiens OX=9606 GN=S100B PE=1 SV=2 && PF01023:S-100/ICaBP type calcium binding domain	-
127498497	433.179	465.576	485.94	693.084	695.009	721.142	461.565	703.078	-0.606712	1.2956e-05	0.00182514	LOC127498497	NC_067236.1	5156733	5163366	-	2722	protein_coding	selenoprotein N && sp|Q3Y4E2|SELN_DANRE Selenoprotein N OS=Danio rerio OX=7955 GN=selenon PE=1 SV=3 && -	-
127513463	2733.43	2439.15	2123.24	1474.16	1453.86	1895.36	2431.94	1607.79	0.596552	1.5272e-05	0.00212667	LOC127513463	NC_067224.1	37125454	37128569	+	1280	protein_coding	stromal cell-derived factor 2-like 1 && sp|Q9ESP1|SDF2L_MOUSE Stromal cell-derived factor 2-like protein 1 OS=Mus musculus OX=10090 GN=Sdf2l1 PE=1 SV=2 && PF02815:MIR domain	-
127524177	2116.45	2279.08	2314.18	3066.97	2895.36	3160.19	2236.57	3040.84	-0.44309	1.60023e-05	0.00220304	si_ch1073-184j22.1	NC_067221.1	24653227	24660727	+	1790	protein_coding	erythroferrone && sp|Q6PGN1|ERFE_MOUSE Erythroferrone OS=Mus musculus OX=10090 GN=Erfe PE=1 SV=1 && -	-
127508039	825.512	762.295	604.323	406.359	350.079	522.922	730.71	426.453	0.775617	1.72705e-05	0.00235093	LOC127508039	NC_067222.1	25860694	25870363	+	2092	protein_coding	outer dynein arm docking complex subunit 4 && sp|Q7ZU45|ODAD4_DANRE Outer dynein arm-docking complex subunit 4 OS=Danio rerio OX=7955 GN=odad4 PE=2 SV=2 && PF13424:Tetratricopeptide repeat	-
127500583	223.576	254.749	206.214	468.648	404.65	338.861	228.18	404.053	-0.824039	1.75554e-05	0.00236096	LOC127500583	NC_067238.1	22876006	22888702	-	4913	protein_coding	protein phosphatase 1%2C regulatory subunit 10 && sp|Q6GLQ4|PP1RA_XENLA Serine/threonine-protein phosphatase 1 regulatory subunit 10 OS=Xenopus laevis OX=8355 GN=ppp1r10 PE=2 SV=1 && PF08711:TFIIS helical bundle-like domain	-
127495325	1381.23	1454.32	1388.13	1030.23	955.509	1020.36	1407.89	1002.03	0.490525	1.7734e-05	0.00236096	LOC127495325	NC_067234.1	25402827	25429894	+	3676	protein_coding	EMAP like 2%2C transcript variant X1 && sp|O00423|EMAL1_HUMAN Echinoderm microtubule-associated protein-like 1 OS=Homo sapiens OX=9606 GN=EML1 PE=1 SV=3 && PF03451:HELP motif	-
127496667	199.929	147.384	146.069	57.3451	86.49	68.9049	164.46	70.9133	1.21345	1.98803e-05	0.00261794	LOC127496667	NC_067235.1	11601823	11622591	-	4057	lncRNA	uncharacterized LOC127496667%2C transcript variant X1 && - && PF00020:TNFR/NGFR cysteine-rich region	-
127498713	2300.26	2144.38	1559.02	1454.39	1204.68	1179.88	2001.22	1279.65	0.644868	2.03162e-05	0.00264657	LOC127498713	NC_067236.1	30978018	30991178	+	1881	protein_coding	glutaminyl-peptide cyclotransferase && sp|Q90YA8|QPCT_GLOBL Glutaminyl-peptide cyclotransferase OS=Gloydius blomhoffii OX=242054 GN=QPCT PE=2 SV=1 && PF04389:Peptidase family M28	-
127517924	5171.27	6007.59	4546.26	3529.69	3863.22	3755.79	5241.71	3716.23	0.496197	2.40083e-05	0.00309426	LOC127517924	NC_067227.1	25381476	25387588	+	2627	protein_coding	calreticulin-like && sp|P15253|CALR_RABIT Calreticulin OS=Oryctolagus cuniculus OX=9986 GN=CALR PE=1 SV=1 && PF00262:Calreticulin family	-
127523353	144.035	174.713	183.302	268.929	329.486	312.432	167.35	303.615	-0.857817	2.53801e-05	0.00323662	LOC127523353	NC_067231.1	21971494	21978512	-	3035	protein_coding	solute carrier family 16 member 3b%2C transcript variant X1 && sp|P57788|MOT4_CHICK Monocarboxylate transporter 4 OS=Gallus gallus OX=9031 GN=SLC16A3 PE=2 SV=1 && PF07690:Major Facilitator Superfamily	-
127521618	238.625	166.905	168.027	306.499	343.901	417.205	191.185	355.868	-0.898751	2.61682e-05	0.00330237	LOC127521618	NC_067229.1	25164047	25178437	+	2276	protein_coding	carbonic anhydrase IX && sp|Q8VHB5|CAH9_MOUSE Carbonic anhydrase 9 OS=Mus musculus OX=10090 GN=Ca9 PE=2 SV=2 && PF00194:Eukaryotic-type carbonic anhydrase	-
127505140	974.921	1061.94	928.92	1560.18	1277.79	1452.67	988.595	1430.21	-0.532924	2.69222e-05	0.0033625	LOC127505140	NC_067241.1	17852454	17859601	-	3539	lncRNA	uncharacterized LOC127505140 && - && -	-
127503848	474.025	436.295	218.625	197.742	156.506	179.342	376.315	177.863	1.07993	2.74423e-05	0.00339249	LOC127503848	NC_067240.1	18428060	18437021	-	1717	protein_coding	tumor necrosis factor (ligand) superfamily%2C member 10 like 3 && sp|P50592|TNF10_MOUSE Tumor necrosis factor ligand superfamily member 10 OS=Mus musculus OX=10090 GN=Tnfsf10 PE=2 SV=1 && PF00229:TNF(Tumour Necrosis Factor) family	-
127507024	828.737	757.415	794.307	1425.72	1036.85	1130.8	793.486	1197.79	-0.594351	3.53501e-05	0.00432592	LOC127507024	NC_067243.1	7980552	7987449	+	1695	protein_coding	snurportin 1 && sp|Q80W37|SPN1_MOUSE Snurportin-1 OS=Mus musculus OX=10090 GN=Snupn PE=2 SV=1 && PF11538:Snurportin1	-
127507047	10594.1	9406.2	9995.67	8015.45	6673.12	7583.32	9998.65	7423.96	0.429465	3.99829e-05	0.00480611	LOC127507047	NC_067243.1	8274471	8276280	-	1022	protein_coding	peptidylprolyl isomerase B (cyclophilin B) && sp|P80311|PPIB_BOVIN Peptidyl-prolyl cis-trans isomerase B OS=Bos taurus OX=9913 GN=PPIB PE=1 SV=4 && PF00160:Cyclophilin type peptidyl-prolyl cis-trans isomerase/CLD	-
127512502	3681.48	3258.06	2999.66	2241.4	1923.37	2646.7	3313.07	2270.49	0.544784	4.00674e-05	0.00480611	LOC127512502	NC_067224.1	27058994	27062624	-	1406	protein_coding	annexin A1a && sp|A5A6M2|ANXA1_PANTR Annexin A1 OS=Pan troglodytes OX=9598 GN=ANXA1 PE=2 SV=1 && PF00191:Annexin	-
127514477	949.124	1209.33	711.249	698.028	484.962	423.813	956.566	535.601	0.836789	4.45238e-05	0.00528829	LOC127514477	NC_067225.1	24540348	24598962	-	10893	protein_coding	collagen%2C type VII%2C alpha 1 && sp|Q63870|CO7A1_MOUSE Collagen alpha-1(VII) chain OS=Mus musculus OX=10090 GN=Col7a1 PE=1 SV=3 && PF00014:Kunitz/Bovine pancreatic trypsin inhibitor domain	-
127523924	2693.66	3002.33	2798.22	3656.24	4102.1	3644.41	2831.4	3800.92	-0.424651	4.98909e-05	0.00586823	LOC127523924	NC_067221.1	35962070	36057369	+	4963	protein_coding	glypican 1b && sp|F1QCC6|GPC1_DANRE Glypican-1 OS=Danio rerio OX=7955 GN=gpc1 PE=2 SV=1 && PF01153:Glypican	-
127504742	202.078	203.019	246.312	409.325	349.049	344.525	217.136	367.633	-0.758805	5.03841e-05	0.00586926	LOC127504742	NC_067241.1	10489485	10546364	-	5605	protein_coding	integrin%2C alpha 5 (fibronectin receptor%2C alpha polypeptide) && sp|Q06274|ITA5_XENLA Integrin alpha-5 OS=Xenopus laevis OX=8355 GN=itga5 PE=2 SV=1 && -	-
127507092	483.698	587.582	723.66	959.047	966.835	874.054	598.314	933.312	-0.640311	5.20819e-05	0.00600926	LOC127507092	NC_067221.1	40220186	40238952	+	2777	protein_coding	acyl-CoA synthetase short chain family member 2 like && sp|Q9NR19|ACSA_HUMAN Acetyl-coenzyme A synthetase, cytoplasmic OS=Homo sapiens OX=9606 GN=ACSS2 PE=1 SV=1 && PF13193:AMP-binding enzyme C-terminal domain|PF16177:Acetyl-coenzyme A synthetase N-terminus|PF00501:AMP-binding enzyme	-
127518468	0	1.9521	4.77348	27.6838	24.7114	30.2049	2.24186	27.5334	-3.58605	5.27527e-05	1	LOC127518468	NC_067228.1	4468194	4484947	+	2487	protein_coding	nitric oxide synthase trafficking && sp|Q8IVI9|NOSTN_HUMAN Nostrin OS=Homo sapiens OX=9606 GN=NOSTRIN PE=1 SV=2 && PF00611:Fes/CIP4, and EFC/F-BAR homology domain|PF00018:SH3 domain	-
127515858	530.993	632.481	576.637	791.955	997.724	834.411	580.037	874.697	-0.591925	5.34495e-05	0.00610888	LOC127515858	NC_067226.1	39774434	39805643	-	4512	protein_coding	equilibrative nucleoside transporter 2%2C transcript variant X2 && sp|O54699|S29A2_RAT Equilibrative nucleoside transporter 2 OS=Rattus norvegicus OX=10116 GN=Slc29a2 PE=2 SV=1 && PF01733:Nucleoside transporter	-
127510966	120.387	112.246	53.463	26.6951	21.6225	39.6439	95.3653	29.3205	1.69689	5.46444e-05	0.00618708	LOC127510966	NC_067223.1	4266161	5002497	+	1150	protein_coding	fish-egg lectin-like%2C transcript variant X1 && sp|P68512|FEL_CYPCA Fish-egg lectin OS=Cyprinus carpio OX=7962 PE=1 SV=1 && PF06462:Propeller	-
127525454	210.678	277.198	312.186	500.286	436.569	417.205	266.687	451.353	-0.757371	6.12576e-05	0.00687163	LOC127525454	NC_067232.1	15784273	15831168	-	2330	protein_coding	SLX4 interacting protein%2C transcript variant X2 && sp|Q7T2B3|SLX4I_DANRE Protein SLX4IP OS=Danio rerio OX=7955 GN=slx4ip PE=2 SV=1 && PF15744:Uncharacterized protein family UPF0492	-
127499064	13.9735	50.7546	9.54696	0.988708	1.02964	0.943903	24.7584	0.987418	4.65049	6.79067e-05	1	LOC127499064	NC_067236.1	18655027	18666760	-	2426	protein_coding	acid phosphatase type 7%2C transcript variant X1 && sp|A5D6U8|ACP7_DANRE Acid phosphatase type 7 OS=Danio rerio OX=7955 GN=acp7 PE=2 SV=1 && PF14008:Iron/zinc purple acid phosphatase-like protein C|PF00149:Calcineurin-like phosphoesterase|PF16656:Purple acid Phosphatase, N-terminal domain	-
127503515	518.095	656.882	613.87	1011.45	877.256	804.206	596.282	897.637	-0.589344	8.08945e-05	0.00898729	LOC127503515	NC_067240.1	18339209	18356082	+	4652	protein_coding	solute carrier family 7 member 3a%2C transcript variant X1 && sp|Q8WY07|CTR3_HUMAN Cationic amino acid transporter 3 OS=Homo sapiens OX=9606 GN=SLC7A3 PE=1 SV=1 && -	-
127502367	661.055	588.558	527.947	332.206	373.76	426.644	592.52	377.537	0.649265	8.16014e-05	0.00898729	LOC127502367	NC_067239.1	18067197	18145692	-	1759	protein_coding	GDP-mannose 4%2C6-dehydratase%2C transcript variant X1 && sp|Q8K3X3|GMDS_CRIGR GDP-mannose 4,6 dehydratase OS=Cricetulus griseus OX=10029 GN=GMDS PE=2 SV=1 && PF16363:GDP-mannose 4,6 dehydratase	-
127504795	11440	11521.3	14039.8	18353.4	15332.4	16711.8	12333.7	16799.2	-0.445756	8.41734e-05	0.00918704	LOC127504795	NC_067241.1	15087465	15094021	+	1306	protein_coding	myosin%2C light chain 9a%2C regulatory%2C transcript variant X1 && sp|P24844|MYL9_HUMAN Myosin regulatory light polypeptide 9 OS=Homo sapiens OX=9606 GN=MYL9 PE=1 SV=4 && PF13405:EF-hand domain	-
127520112	3908.28	3404.46	4753.43	6157.67	5381.94	5501.07	4022.06	5680.23	-0.497951	8.78238e-05	0.00949987	LOC127520112	NC_067220.1	8628805	8639713	-	1574	protein_coding	tubulin%2C alpha 8 like 2 && sp|Q28IX8|TBA_XENTR Tubulin alpha chain OS=Xenopus tropicalis OX=8364 GN=tuba PE=2 SV=1 && PF00091:Tubulin/FtsZ family, GTPase domain|PF03953:Tubulin C-terminal domain	-
127519976	234.325	251.821	264.451	148.306	148.269	129.315	250.199	141.963	0.818636	8.98833e-05	0.0096366	LOC127519976	NC_067229.1	15523223	15552417	+	6337	protein_coding	glutaminase a%2C transcript variant X5 && sp|O94925|GLSK_HUMAN Glutaminase kidney isoform, mitochondrial OS=Homo sapiens OX=9606 GN=GLS PE=1 SV=1 && PF12796:Ankyrin repeats (3 copies)|PF17959:EF-hand domain|PF04960:Glutaminase	-
127501151	180.581	89.7967	44.8707	23.729	36.0375	30.2049	105.083	29.9905	1.80703	9.12782e-05	0.00970031	LOC127501151	NC_067238.1	20830060	20854978	+	2702	protein_coding	myosin regulatory light chain interacting protein a && sp|Q6TEM9|MYLIA_DANRE E3 ubiquitin-protein ligase MYLIP-A OS=Danio rerio OX=7955 GN=mylipa PE=1 SV=2 && PF00373:FERM central domain|PF13920:Zinc finger, C3HC4 type (RING finger)|PF09379:FERM N-terminal domain	-
127510020	151.559	79.0601	21.0033	0	6.17786	2.83171	83.8741	3.00319	4.80887	9.8527e-05	1	LOC127510020	NC_067222.1	8541977	8547976	+	5326	protein_coding	GTPase IMAP family member 4-like%2C transcript variant X2 && sp|Q99JY3|GIMA4_MOUSE GTPase IMAP family member 4 OS=Mus musculus OX=10090 GN=Gimap4 PE=1 SV=2 && PF04548:AIG1 family	-
127516938	18674	17618.7	17949.2	21426.3	23612.8	27466.6	18080.6	24168.6	-0.418714	0.000101082	0.0106487	LOC127516938	NC_067220.1	19482794	19488164	-	1691	protein_coding	methylsterol monooxygenase 1 && sp|Q7ZW77|MSMO1_DANRE Methylsterol monooxygenase 1 OS=Danio rerio OX=7955 GN=msmo1 PE=2 SV=1 && PF04116:Fatty acid hydroxylase superfamily	-
127494692	665.354	582.702	761.848	919.498	984.339	1040.18	669.968	981.339	-0.550572	0.00010218	0.0106716	si_ch211-39i2.2	NC_067233.1	19931265	19933790	-	1440	protein_coding	DNA damage-inducible transcript 4-like protein-like && sp|Q20A00|DDT4L_ONCMY DNA damage-inducible transcript 4-like protein OS=Oncorhynchus mykiss OX=8022 GN=ddit4l PE=2 SV=1 && PF07809:RTP801 C-terminal region	-
127518264	575.064	410.917	391.426	285.737	260.5	279.395	459.136	275.211	0.737034	0.000103435	0.0107103	LOC127518264	NC_067228.1	26498558	26507777	-	1470	protein_coding	RAB20%2C member RAS oncogene family && sp|Q9NX57|RAB20_HUMAN Ras-related protein Rab-20 OS=Homo sapiens OX=9606 GN=RAB20 PE=1 SV=1 && PF00071:Ras family	-
127496630	366.536	390.42	376.15	568.507	535.414	579.557	377.702	561.159	-0.571128	0.000113329	0.0116354	LOC127496630	NC_067235.1	25204864	25230044	+	3950	protein_coding	BCL3 transcription coactivator%2C transcript variant X1 && sp|Q9Z2F6|BCL3_MOUSE B-cell lymphoma 3 protein homolog OS=Mus musculus OX=10090 GN=Bcl3 PE=1 SV=2 && PF12796:Ankyrin repeats (3 copies)	-
127524453	1187.75	1164.43	1177.14	1661.03	1524.9	1559.33	1176.44	1581.75	-0.427169	0.000114799	0.0116873	LOC127524453	NC_067232.1	14205428	14212674	+	2113	protein_coding	arginase 2 && sp|Q91553|ARGN1_XENLA Arginase, non-hepatic 1 OS=Xenopus laevis OX=8355 GN=arg2-a PE=2 SV=1 && PF00491:Arginase family	-
127497289	113.938	99.5572	137.476	43.5031	55.6007	52.8586	116.99	50.6541	1.20828	0.000121798	0.0122966	LOC127497289	NC_067235.1	778353	818950	+	5926	protein_coding	zinc finger protein 236-like%2C transcript variant X1 && sp|Q9UL36|ZN236_HUMAN Zinc finger protein 236 OS=Homo sapiens OX=9606 GN=ZNF236 PE=1 SV=2 && PF16622:zinc-finger C2H2-type|PF00096:Zinc finger, C2H2 type	zf-C2H2
127498920	1118.96	1203.47	1303.16	1668.94	1658.75	1595.2	1208.53	1640.96	-0.440868	0.000124923	0.0125078	LOC127498920	NC_067221.1	6463123	6465317	-	1207	protein_coding	growth arrest and DNA-damage-inducible%2C beta b && sp|O75293|GA45B_HUMAN Growth arrest and DNA damage-inducible protein GADD45 beta OS=Homo sapiens OX=9606 GN=GADD45B PE=1 SV=1 && PF01248:Ribosomal protein L7Ae/L30e/S12e/Gadd45 family	-
127504759	13611.3	11637.5	12381.5	9336.37	10316	8990.68	12543.4	9547.68	0.393701	0.000127682	0.0126792	LOC127504759	NC_067241.1	27460466	27477141	+	1980	protein_coding	glucose-6-phosphate dehydrogenase%2C transcript variant X3 && sp|P54996|G6PD_TAKRU Glucose-6-phosphate 1-dehydrogenase OS=Takifugu rubripes OX=31033 GN=g6pd PE=3 SV=1 && PF00479:Glucose-6-phosphate dehydrogenase, NAD binding domain|PF02781:Glucose-6-phosphate dehydrogenase, C-terminal domain	-
127506379	2240.06	2186.35	1675.49	1415.83	1491.95	1407.36	2033.97	1438.38	0.499652	0.000130852	0.0128884	LOC127506379	NC_067242.1	19956180	19967710	-	2321	protein_coding	translocation associated membrane protein 1 && sp|Q6DED0|TR1L1_XENLA Translocating chain-associated membrane protein 1-like 1 OS=Xenopus laevis OX=8355 GN=tram1l1 PE=2 SV=1 && PF03798:TLC domain|PF08390:TRAM1-like protein	-
127501922	3343.97	3136.05	3899.93	4990.01	4545.87	4459	3459.98	4664.96	-0.430998	0.000133254	0.0130191	LOC127501922	NC_067239.1	32193197	32202181	-	2713	protein_coding	heat shock protein 90%2C alpha (cytosolic)%2C class A member 1%2C tandem duplicate 2%2C transcript variant X1 && sp|Q76LV2|HS90A_BOVIN Heat shock protein HSP 90-alpha OS=Bos taurus OX=9913 GN=HSP90AA1 PE=1 SV=3 && PF00183:Hsp90 protein|PF02518:Histidine kinase-, DNA gyrase B-, and HSP90-like ATPase	-
127517032	1073.81	1335.24	979.518	1539.42	1719.5	1590.48	1129.52	1616.47	-0.516993	0.000144356	0.0139909	LOC127517032	NC_067227.1	14296408	14338034	+	6731	protein_coding	solute carrier family 23 member 2%2C transcript variant X1 && sp|B0JZG0|S23A2_XENTR Solute carrier family 23 member 2 OS=Xenopus tropicalis OX=8364 GN=slc23a2 PE=2 SV=1 && -	-
127510572	22.5726	49.7786	46.7801	3.95483	12.3557	4.71952	39.7104	7.01002	2.51261	0.000149377	1	LOC127510572	NC_067220.1	40621016	40657931	-	8618	protein_coding	ATP-binding cassette%2C sub-family A (ABC1)%2C member 1A%2C transcript variant X1 && sp|O95477|ABCA1_HUMAN Phospholipid-transporting ATPase ABCA1 OS=Homo sapiens OX=9606 GN=ABCA1 PE=1 SV=3 && PF00005:ABC transporter|PF12698:ABC-2 family transporter protein	-
127523989	397.708	424.582	368.513	240.256	285.211	199.164	396.934	241.544	0.717676	0.000149455	0.0143702	LOC127523989	NC_067231.1	13316529	13378888	+	4820	protein_coding	FAM20C golgi associated secretory pathway kinase b%2C transcript variant X1 && sp|Q5MJS3|FA20C_MOUSE Extracellular serine/threonine protein kinase FAM20C OS=Mus musculus OX=10090 GN=Fam20c PE=1 SV=1 && PF06702:Golgi casein kinase, C-terminal, Fam20	-
127512956	3881.41	3887.61	3091.31	2013.01	2384.65	3002.56	3620.11	2466.74	0.553199	0.000153263	0.0146203	LOC127512956	NC_067224.1	27761196	27766841	+	1818	protein_coding	transcobalamin II && sp|Q9XSC9|TCO2_BOVIN Transcobalamin-2 OS=Bos taurus OX=9913 GN=TCN2 PE=1 SV=1 && PF01122:Eukaryotic cobalamin-binding protein|PF14478:Domain of unknown function (DUF4430)	-
127517016	6034.41	7314.52	7053.3	8944.84	9498.46	8505.51	6800.74	8982.94	-0.40136	0.000155007	0.0146711	LOC127517016	NC_067227.1	30024624	30045377	-	6067	protein_coding	transcription factor binding to IGHM enhancer 3a%2C transcript variant X1 && sp|O75030|MITF_HUMAN Microphthalmia-associated transcription factor OS=Homo sapiens OX=9606 GN=MITF PE=1 SV=2 && PF11851:Domain of unknown function (DUF3371)|PF15951:MITF/TFEB/TFEC/TFE3 N-terminus|PF00010:Helix-loop-helix DNA-binding domain	bHLH
127523464	2108.93	1897.44	2415.38	3218.24	2820.19	2776.96	2140.58	2938.47	-0.456959	0.000170738	0.0160348	LOC127523464	NC_067231.1	19581057	19584822	+	2438	protein_coding	serine and arginine rich splicing factor 2a%2C transcript variant X1 && sp|P30352|SRSF2_CHICK Serine/arginine-rich splicing factor 2 OS=Gallus gallus OX=9031 GN=SRSF2 PE=2 SV=1 && PF00076:RNA recognition motif. (a.k.a. RRM, RBD, or RNP domain)	-
127503190	555.716	460.696	458.254	336.161	325.367	298.273	491.555	319.934	0.619128	0.00017794	0.0165826	LOC127503190	NC_067240.1	19141093	19147161	-	1810	protein_coding	methionine adenosyltransferase II%2C beta%2C transcript variant X1 && sp|Q5BJJ6|MAT2B_DANRE Methionine adenosyltransferase 2 subunit beta OS=Danio rerio OX=7955 GN=mat2b PE=2 SV=1 && PF04321:RmlD substrate binding domain	-
127496343	38.6959	28.3055	14.3204	1.97742	1.02964	5.66342	27.1073	2.89016	3.21047	0.000199544	1	LOC127496343	NC_067221.1	42018514	42026110	-	2280	protein_coding	inositol-3-phosphate synthase 1-A-like && sp|Q7ZXY0|INO1A_XENLA Inositol-3-phosphate synthase 1-A OS=Xenopus laevis OX=8355 GN=isyna1-a PE=2 SV=1 && PF07994:Myo-inositol-1-phosphate synthase|PF01658:Myo-inositol-1-phosphate synthase	-
127519937	822.287	729.11	626.281	378.675	420.094	572.949	725.893	457.24	0.665681	0.000201589	0.0186431	LOC127519937	NC_067220.1	21885342	21895433	-	1350	protein_coding	transmembrane protein 154%2C transcript variant X2 && - && PF15102:TMEM154 protein family	-
127514776	598.711	544.636	428.659	305.511	294.478	381.337	524.002	327.109	0.678415	0.000205753	0.0188841	LOC127514776	NC_067225.1	25681075	25682944	+	911	protein_coding	glutathione peroxidase 1b && sp|Q4AEH7|GPX2_SAPAP Glutathione peroxidase 2 OS=Sapajus apella OX=9515 GN=GPX2 PE=2 SV=2 && PF00255:Glutathione peroxidase	-
127523917	1089.93	1262.03	1722.27	1904.25	1920.28	2262.54	1358.08	2029.02	-0.578814	0.000214374	0.0195274	LOC127523917	NC_067221.1	16788059	16790875	+	1435	protein_coding	coagulation factor IIIb && sp|P20352|TF_MOUSE Tissue factor OS=Mus musculus OX=10090 GN=F3 PE=1 SV=2 && PF09294:Interferon-alpha/beta receptor, fibronectin type III|PF01108:Tissue factor	-
127503273	446.078	399.205	223.399	176.979	212.106	185.005	356.227	191.363	0.895752	0.000234715	0.0211685	LOC127503273	NC_067240.1	14173052	14180414	+	3134	protein_coding	cilia and flagella associated protein 300%2C transcript variant X1 && sp|Q5I0R4|CF300_XENTR Cilia- and flagella-associated protein 300 OS=Xenopus tropicalis OX=8364 GN=cfap300 PE=2 SV=1 && PF14926:Domain of unknown function (DUF4498)	-
127517743	2795.78	3340.05	3315.66	5159.08	4233.89	3770.89	3150.49	4387.95	-0.477773	0.000235885	0.0211685	si_ch211-156j16.1	NC_067227.1	18010043	18019432	+	2006	protein_coding	uncharacterized protein LOC564557 homolog && - && -	-
127518675	1379.08	1526.54	1309.84	941.25	956.538	1136.46	1405.15	1011.42	0.474059	0.000238193	0.0212185	LOC127518675	NC_067228.1	20561712	20568437	+	1985	protein_coding	DnaJ (Hsp40) homolog%2C subfamily C%2C member 3a && sp|Q13217|DNJC3_HUMAN DnaJ homolog subfamily C member 3 OS=Homo sapiens OX=9606 GN=DNAJC3 PE=1 SV=1 && PF14559:Tetratricopeptide repeat|PF00226:DnaJ domain	-
127519735	394.483	405.061	472.575	574.439	612.638	709.815	424.04	632.297	-0.57612	0.000243482	0.0214378	LOC127519735	NC_067229.1	10407286	10408597	+	843	protein_coding	CDC28 protein kinase regulatory subunit 2 && sp|P56390|CKS2_MOUSE Cyclin-dependent kinases regulatory subunit 2 OS=Mus musculus OX=10090 GN=Cks2 PE=1 SV=1 && -	-
127503527	2069.15	1768.6	1663.08	1352.55	1290.14	1395.09	1833.61	1345.93	0.445612	0.000244194	0.0214378	LOC127503527	NC_067240.1	5779765	5796294	-	1828	protein_coding	NIMA-related kinase 6%2C transcript variant X2 && sp|Q9ES70|NEK6_MOUSE Serine/threonine-protein kinase Nek6 OS=Mus musculus OX=10090 GN=Nek6 PE=1 SV=1 && PF00069:Protein kinase domain	-
127512442	5617.35	5513.71	5437	4272.21	4174.17	4583.59	5522.69	4343.32	0.346473	0.000247954	0.0215861	LOC127512442	NC_067224.1	26307551	26317393	+	2928	protein_coding	ATPase H+ transporting V1 subunit Aa%2C transcript variant X2 && sp|P31404|VATA_BOVIN V-type proton ATPase catalytic subunit A OS=Bos taurus OX=9913 GN=ATP6V1A PE=1 SV=2 && PF16886:ATPsynthase alpha/beta subunit N-term extension|PF00006:ATP synthase alpha/beta family, nucleotide-binding domain|PF02874:ATP synthase alpha/beta family, beta-barrel domain	-
127503858	210.678	48.8025	105.017	46.4693	36.0375	35.8683	121.499	39.4584	1.62034	0.000249447	0.0215861	LOC127503858	NC_067240.1	7276625	7289188	-	2375	protein_coding	dnaJ homolog subfamily C member 21%2C transcript variant X1 && sp|Q6PGY5|DJC21_DANRE DnaJ homolog subfamily C member 21 OS=Danio rerio OX=7955 GN=dnajc21 PE=2 SV=1 && PF00226:DnaJ domain|PF12171:Zinc-finger double-stranded RNA-binding	-
127520419	781.442	928.224	958.515	1350.57	1235.57	1149.67	889.394	1245.27	-0.484898	0.000252463	0.0216921	LOC127520419	NC_067229.1	30450805	30461058	+	3009	protein_coding	methionine adenosyltransferase II%2C alpha a && sp|P31153|METK2_HUMAN S-adenosylmethionine synthase isoform type-2 OS=Homo sapiens OX=9606 GN=MAT2A PE=1 SV=1 && PF02772:S-adenosylmethionine synthetase, central domain|PF02773:S-adenosylmethionine synthetase, C-terminal domain|PF00438:S-adenosylmethionine synthetase, N-terminal domain	-
127519268	1321.03	1444.55	1075.94	938.284	892.7	889.157	1280.51	906.714	0.497825	0.000268741	0.0229282	LOC127519268	NC_067228.1	7858559	7921961	-	2631	protein_coding	GULP PTB domain containing engulfment adaptor 1a%2C transcript variant X8 && sp|Q32PV0|GULP1_DANRE PTB domain-containing engulfment adapter protein 1 OS=Danio rerio OX=7955 GN=gulp1 PE=2 SV=1 && PF00640:Phosphotyrosine interaction domain (PTB/PID)	-
127517001	1149.05	1009.24	1127.5	846.334	772.232	774.001	1095.26	797.522	0.457517	0.000282774	0.0238881	LOC127517001	NC_067227.1	16438213	16453952	+	2565	protein_coding	mitogen-activated protein kinase 14a%2C transcript variant X2 && sp|Q90336|MK14A_CYPCA Mitogen-activated protein kinase 14A OS=Cyprinus carpio OX=7962 GN=mapk14a PE=1 SV=1 && PF00069:Protein kinase domain	-
127512329	616.984	615.888	641.556	395.483	423.183	474.783	624.809	431.15	0.534947	0.000283936	0.0238881	LOC127512329	NC_067224.1	22758504	22769368	+	2056	protein_coding	mitochondrial calcium uptake 2 && sp|Q8IYU8|MICU2_HUMAN Calcium uptake protein 2, mitochondrial OS=Homo sapiens OX=9606 GN=MICU2 PE=1 SV=2 && PF13833:EF-hand domain pair	-
127498424	2106.78	2312.26	2344.73	2668.52	3055.98	3311.21	2254.59	3011.91	-0.417713	0.000294616	0.0246157	LOC127498424	NC_067236.1	24440776	24457179	+	2867	protein_coding	prolyl 4-hydroxylase%2C alpha polypeptide I b%2C transcript variant X3 && sp|Q1RMU3|P4HA1_BOVIN Prolyl 4-hydroxylase subunit alpha-1 OS=Bos taurus OX=9913 GN=P4HA1 PE=1 SV=1 && PF08336:Prolyl 4-Hydroxylase alpha-subunit, N-terminal region|PF13640:2OG-Fe(II) oxygenase superfamily	-
127521567	476.174	469.48	591.912	756.362	803.121	688.106	512.522	749.196	-0.546892	0.000299986	0.0248926	LOC127521567	NC_067229.1	35715059	35731357	+	7217	protein_coding	BTB and CNC homology 1%2C basic leucine zipper transcription factor 1 b%2C transcript variant X2 && sp|O14867|BACH1_HUMAN Transcription regulator protein BACH1 OS=Homo sapiens OX=9606 GN=BACH1 PE=1 SV=2 && PF00651:BTB/POZ domain|PF03131:bZIP Maf transcription factor	ZBTB
127524603	361.162	366.995	308.367	225.425	232.699	186.893	345.508	215.006	0.684739	0.000306239	0.0251798	LOC127524603	NC_067232.1	4105921	4377287	+	13352	protein_coding	cadherin-related 23 && sp|Q99PF4|CAD23_MOUSE Cadherin-23 OS=Mus musculus OX=10090 GN=Cdh23 PE=1 SV=2 && PF00028:Cadherin domain	-
127522961	1183.45	1167.36	1610.57	2308.63	1930.58	1627.29	1320.46	1955.5	-0.566096	0.000307603	0.0251798	LOC127522961	NC_067230.1	16939199	16946041	-	1862	protein_coding	serine and arginine rich splicing factor 6b && sp|Q13247|SRSF6_HUMAN Serine/arginine-rich splicing factor 6 OS=Homo sapiens OX=9606 GN=SRSF6 PE=1 SV=2 && PF00076:RNA recognition motif. (a.k.a. RRM, RBD, or RNP domain)	-
127509790	27.947	21.4731	23.8674	99.8595	60.7489	53.8025	24.4292	71.4703	-1.55041	0.000309665	1	LOC127509790	NC_067222.1	6228879	6236510	-	2518	protein_coding	solute carrier family 25 member 38a && sp|Q08CI8|S238A_DANRE Mitochondrial glycine transporter A OS=Danio rerio OX=7955 GN=slc25a38a PE=2 SV=2 && PF00153:Mitochondrial carrier protein	-
127524507	25896.1	20551.7	19827.1	17778	15874	15889.7	22091.7	16513.9	0.419781	0.000315311	0.0256376	LOC127524507	NC_067232.1	29851465	29864248	-	2467	protein_coding	DEAD (Asp-Glu-Ala-Asp) box helicase 21 && sp|Q9NR30|DDX21_HUMAN Nucleolar RNA helicase 2 OS=Homo sapiens OX=9606 GN=DDX21 PE=1 SV=5 && PF00270:DEAD/DEAH box helicase|PF00271:Helicase conserved C-terminal domain|PF08152:GUCT (NUC152) domain	-
127522105	234.325	219.611	192.849	126.555	120.468	124.595	215.595	123.873	0.79861	0.000324468	0.0262062	LOC127522105	NC_067230.1	22872783	23009047	-	6764	protein_coding	Rho guanine nucleotide exchange factor (GEF) 10-like a%2C transcript variant X1 && sp|Q9HCE6|ARGAL_HUMAN Rho guanine nucleotide exchange factor 10-like protein OS=Homo sapiens OX=9606 GN=ARHGEF10L PE=1 SV=4 && PF00621:RhoGEF domain	-
127522429	902.904	1034.61	710.294	476.557	631.171	625.808	882.604	577.845	0.610913	0.000331157	0.0265693	LOC127522429	NC_067230.1	25817296	25866626	+	5936	protein_coding	solute carrier family 38 member 3a%2C transcript variant X1 && sp|Q99624|S38A3_HUMAN Sodium-coupled neutral amino acid transporter 3 OS=Homo sapiens OX=9606 GN=SLC38A3 PE=1 SV=1 && PF01490:Transmembrane amino acid transporter protein	-
127512372	4436.05	4742.63	5085.67	5692.98	6292.15	6410.05	4754.78	6131.73	-0.366815	0.000338148	0.0269517	LOC127512372	NC_067224.1	7357846	7406233	-	4096	protein_coding	RAS p21 protein activator 4 && sp|O43374|RASL2_HUMAN Ras GTPase-activating protein 4 OS=Homo sapiens OX=9606 GN=RASA4 PE=2 SV=2 && PF00779:BTK motif|PF00616:GTPase-activator protein for Ras-like GTPase|PF00168:C2 domain|PF00169:PH domain	-
127498555	203.153	293.791	304.548	378.675	469.517	457.793	267.164	435.328	-0.702667	0.000342838	0.0270338	LOC127498555	NC_067236.1	28068527	28075131	+	2568	protein_coding	endoplasmic reticulum oxidoreductase 1 alpha && sp|Q7T3D1|ERO1A_DANRE ERO1-like protein alpha OS=Danio rerio OX=7955 GN=ero1a PE=2 SV=1 && PF04137:Endoplasmic Reticulum Oxidoreductin 1 (ERO1)	-
127502178	788.966	641.265	804.809	1122.18	1021.41	999.594	745.013	1047.73	-0.49208	0.00034364	0.0270338	LOC127502178	NC_067239.1	3706236	3716344	-	2134	protein_coding	sirtuin 5 && sp|Q6DHI5|SIR5_DANRE NAD-dependent protein deacylase sirtuin-5, mitochondrial OS=Danio rerio OX=7955 GN=sirt5 PE=1 SV=1 && PF02146:Sir2 family	-
127505073	14515.3	10809.8	11506	18773.6	15995.5	15440.4	12277	16736.5	-0.447101	0.00035193	0.0275073	LOC127505073	NC_067241.1	6565731	6576125	-	1954	protein_coding	enolase 1a%2C (alpha)%2C transcript variant X2 && sp|I0J1J1|ENOA_THUAL Alpha-enolase OS=Thunnus albacares OX=8236 GN=ENO1 PE=1 SV=1 && PF03952:Enolase, N-terminal domain|PF00113:Enolase, C-terminal TIM barrel domain	-
127518923	121.462	138.599	95.4696	49.4354	49.4229	64.1854	118.51	54.3479	1.12294	0.000360949	0.0280314	LOC127518923	NC_067228.1	20455062	20463493	-	2648	protein_coding	PHD finger protein 11%2C transcript variant X1 && sp|Q9UIL8|PHF11_HUMAN PHD finger protein 11 OS=Homo sapiens OX=9606 GN=PHF11 PE=1 SV=3 && PF13771:PHD-like zinc-binding domain	-
127516985	3238.63	4065.25	2364.78	2009.05	2405.25	2086.03	3222.89	2166.78	0.572828	0.000366634	0.0282916	LOC127516985	NC_067227.1	31932891	31961580	+	6993	protein_coding	solute carrier family 6 member 6a && sp|Q00589|SC6A6_CANLF Sodium- and chloride-dependent taurine transporter OS=Canis lupus familiaris OX=9615 GN=SLC6A6 PE=1 SV=2 && PF00209:Sodium:neurotransmitter symporter family	-
127500818	11958.1	12174.3	15869	22854	17808.7	15928.4	13333.8	18863.7	-0.500482	0.00041339	0.0316976	LOC127500818	NC_067238.1	22533668	22536400	+	1590	protein_coding	MARCKS-like 1b && sp|Q6NWH2|MRPB_DANRE MARCKS-related protein 1-B OS=Danio rerio OX=7955 GN=marcksl1b PE=2 SV=1 && PF02063:MARCKS family	-
127502385	389.109	325.025	317.914	197.742	220.344	233.144	344.016	217.076	0.663218	0.000420005	0.0320023	LOC127502385	NC_067239.1	28422815	28429773	+	2929	protein_coding	GDNF-inducible zinc finger protein 1 && sp|Q4VBD9|GZF1_MOUSE GDNF-inducible zinc finger protein 1 OS=Mus musculus OX=10090 GN=Gzf1 PE=1 SV=2 && PF00651:BTB/POZ domain	zf-C2H2
127510190	3872.81	3829.05	3869.38	4821.93	5083.35	4660.99	3857.08	4855.42	-0.332037	0.000436956	0.0330857	LOC127510190	NC_067222.1	32112428	32205708	-	4196	protein_coding	septin 9a%2C transcript variant X1 && sp|Q80UG5|SEPT9_MOUSE Septin-9 OS=Mus musculus OX=10090 GN=Septin9 PE=1 SV=1 && -	-
novel.97	136.51	117.126	150.842	246.188	191.514	273.732	134.826	237.145	-0.815352	0.000448848	0.0336297	-	NC_067222.1	24720998	24722140	+	818	-	- && sp|O60356|NUPR1_HUMAN Nuclear protein 1 OS=Homo sapiens OX=9606 GN=NUPR1 PE=1 SV=1 && -	-
127504652	535.293	519.259	498.352	345.059	319.189	391.72	517.634	351.989	0.555527	0.000449692	0.0336297	LOC127504652	NC_067241.1	13664782	13705227	+	8090	protein_coding	microtubule associated monooxygenase%2C calponin and LIM domain containing 1%2C transcript variant X3 && sp|E7F9T0|MICA1_DANRE [F-actin]-monooxygenase mical1 OS=Danio rerio OX=7955 GN=mical1 PE=3 SV=1 && PF12130:Bivalent Mical/EHBP Rab binding domain|PF00412:LIM domain|PF00307:Calponin homology (CH) domain	-
127516826	1100.68	1080.49	885.958	695.062	709.424	789.103	1022.38	731.196	0.48301	0.000473318	0.0350459	LOC127516826	NC_067226.1	12643389	12672358	+	2610	protein_coding	lymphocyte specific protein 1 b%2C transcript variant X1 && sp|P19973|LSP1_MOUSE Lymphocyte-specific protein 1 OS=Mus musculus OX=10090 GN=Lsp1 PE=1 SV=2 && PF02029:Caldesmon	-
127502716	438.553	339.666	309.322	210.595	210.047	250.134	362.514	223.592	0.695453	0.000475036	0.0350459	LOC127502716	NC_067221.1	27202258	27223433	+	3259	protein_coding	mycbp associated protein%2C transcript variant X3 && sp|Q5SUV2|MYBPP_MOUSE MYCBP-associated protein OS=Mus musculus OX=10090 GN=Mycbpap PE=1 SV=1 && PF14646:MYCBP-associated protein family	-
127524708	2410.97	2086.8	3336.66	4502.58	3620.22	3392.39	2611.48	3838.4	-0.555482	0.000477307	0.0350459	LOC127524708	NC_067232.1	16595938	16600189	-	1498	protein_coding	serine and arginine rich splicing factor 5a && sp|Q13243|SRSF5_HUMAN Serine/arginine-rich splicing factor 5 OS=Homo sapiens OX=9606 GN=SRSF5 PE=1 SV=1 && PF00076:RNA recognition motif. (a.k.a. RRM, RBD, or RNP domain)	-
127509358	2719.46	2570.92	2363.83	1770.78	2058.26	2001.08	2551.4	1943.37	0.392593	0.00051294	0.0374353	LOC127509358	NC_067222.1	35624638	35632269	+	3143	protein_coding	fascin actin-bundling protein 1a && sp|Q16658|FSCN1_HUMAN Fascin OS=Homo sapiens OX=9606 GN=FSCN1 PE=1 SV=3 && PF06268:Fascin domain	-
127507849	644.931	1002.4	885.004	1307.07	1477.54	1044.9	844.113	1276.5	-0.595782	0.000516211	0.0374485	LOC127507849	NC_067243.1	7877340	7941488	+	11423	protein_coding	chondroitin sulfate proteoglycan 4%2C transcript variant X1 && sp|Q8VHY0|CSPG4_MOUSE Chondroitin sulfate proteoglycan 4 OS=Mus musculus OX=10090 GN=Cspg4 PE=1 SV=3 && PF16184:Cadherin-like|PF02210:Laminin G domain	-
127522859	711.574	824.763	801.945	1206.22	1198.5	911.811	779.427	1105.51	-0.503536	0.000539147	0.038809	LOC127522859	NC_067230.1	17324119	17355677	-	4173	protein_coding	filamin A interacting protein 1-like%2C transcript variant X1 && sp|A3KNA5|FIL1L_DANRE Filamin A-interacting protein 1-like OS=Danio rerio OX=7955 GN=filip1l PE=2 SV=1 && PF09727:Cortactin-binding protein-2	-
127520506	177.356	153.24	112.654	70.1983	65.8971	84.9513	147.75	73.6822	1.00121	0.000541372	0.038809	LOC127520506	NC_067229.1	18908168	18918880	+	1234	protein_coding	nicolin 1 && sp|Q9CQM0|NICN1_MOUSE Nicolin-1 OS=Mus musculus OX=10090 GN=Nicn1 PE=1 SV=1 && -	-
127514234	69.8676	56.6109	80.1945	23.729	29.8596	24.5415	68.891	26.0434	1.40475	0.00054701	1	LOC127514234	NC_067225.1	24950139	24959685	-	2551	protein_coding	saxiphilin && sp|P02789|TRFE_CHICK Ovotransferrin OS=Gallus gallus OX=9031 PE=1 SV=2 && PF00405:Transferrin	-
127520848	6390.19	6304.31	4613.09	4793.26	3914.7	3668.95	5769.2	4125.64	0.48369	0.000559838	0.0398967	LOC127520848	NC_067229.1	2616448	2621180	-	1745	protein_coding	calreticulin 3a && sp|Q4VIT5|CALR_CHLAE Calreticulin OS=Chlorocebus aethiops OX=9534 GN=CALR PE=2 SV=1 && PF00262:Calreticulin family	-
127508227	0	2.92815	0.954696	57.3451	18.5336	0.943903	1.29428	25.6075	-4.2832	0.000560255	1	LOC127508227	NC_067222.1	15991435	15993129	-	502	lncRNA	uncharacterized LOC127508227 && - && -	-
127502020	238.625	203.995	206.214	131.498	126.646	125.539	216.278	127.894	0.757231	0.00056725	0.0401885	LOC127502020	NC_067239.1	5943295	5974461	-	8427	protein_coding	enoyl CoA hydratase domain containing 2%2C transcript variant X3 && - && -	-
127521298	182.731	160.072	168.027	275.85	276.974	263.349	170.276	272.057	-0.676616	0.000572602	0.0403318	LOC127521298	NC_067229.1	30195283	30211364	+	2418	protein_coding	phospholipid phosphatase 1a%2C transcript variant X1 && sp|P60588|PLPP1_PIG Phospholipid phosphatase 1 OS=Sus scrofa OX=9823 GN=PLPP1 PE=1 SV=2 && PF01569:PAP2 superfamily	-
127499623	429.954	411.893	448.707	295.624	303.745	276.564	430.185	291.977	0.559497	0.000587299	0.0411279	LOC127499623	NC_067237.1	4756402	4771731	-	3671	protein_coding	ilvB (bacterial acetolactate synthase)-like%2C transcript variant X2 && sp|Q6NV04|HACL2_DANRE 2-hydroxyacyl-CoA lyase 2 OS=Danio rerio OX=7955 GN=ilvbl PE=2 SV=1 && PF02775:Thiamine pyrophosphate enzyme, C-terminal TPP binding domain|PF00205:Thiamine pyrophosphate enzyme, central domain|PF02776:Thiamine pyrophosphate enzyme, N-terminal TPP binding domain	-
127494357	238.625	222.54	173.755	100.848	130.765	126.483	211.64	119.365	0.825401	0.000594605	0.0414002	LOC127494357	NC_067233.1	4710130	4750793	+	6013	protein_coding	ArfGAP with RhoGAP domain%2C ankyrin repeat and PH domain 3%2C transcript variant X1 && sp|Q8WWN8|ARAP3_HUMAN Arf-GAP with Rho-GAP domain, ANK repeat and PH domain-containing protein 3 OS=Homo sapiens OX=9606 GN=ARAP3 PE=1 SV=1 && PF00169:PH domain|PF00620:RhoGAP domain|PF00788:Ras association (RalGDS/AF-6) domain|PF00536:SAM domain (Sterile alpha motif)|PF01412:Putative GTPase activating protein…	-
127519994	1138.3	1101.96	1142.77	1415.83	1414.73	1682.04	1127.68	1504.2	-0.4159	0.000602137	0.0416851	LOC127519994	NC_067220.1	12780172	12782403	+	898	protein_coding	lecithin retinol acyltransferase-like && sp|Q9BGL2|LRAT_BOVIN Lecithin retinol acyltransferase OS=Bos taurus OX=9913 GN=LRAT PE=1 SV=1 && PF04970:Lecithin retinol acyltransferase	-
127510975	494.447	561.229	644.42	795.91	872.108	751.347	566.699	806.455	-0.507951	0.000611053	0.0420619	LOC127510975	NC_067223.1	8619769	8693669	+	1986	protein_coding	coiled-coil-helix-coiled-coil-helix domain containing 3a%2C transcript variant X1 && sp|Q9CRB9|MIC19_MOUSE MICOS complex subunit Mic19 OS=Mus musculus OX=10090 GN=Chchd3 PE=1 SV=1 && PF05300:Protein of unknown function (DUF737)	-
127497857	544.967	507.546	472.575	320.341	364.494	363.403	508.363	349.413	0.54046	0.000627776	0.042969	zmp_0000000521	NC_067221.1	39998843	40011661	-	3747	protein_coding	spindlin-W%2C transcript variant X1 && sp|Q9Y657|SPIN1_HUMAN Spindlin-1 OS=Homo sapiens OX=9606 GN=SPIN1 PE=1 SV=3 && PF02513:Spin/Ssty Family	-
127496936	975.996	734.966	851.589	600.146	547.77	648.462	854.184	598.792	0.51164	0.000639401	0.0435188	LOC127496936	NC_067235.1	17431089	17437324	-	2162	protein_coding	CTP synthase 1b%2C transcript variant X1 && sp|Q6PEI7|PYRG1_DANRE CTP synthase 1 OS=Danio rerio OX=7955 GN=ctps1 PE=1 SV=1 && PF06418:CTP synthase N-terminus|PF00117:Glutamine amidotransferase class-I	-
127500342	96.7397	108.342	90.6962	272.883	163.713	143.473	98.5925	193.357	-0.971468	0.000650373	0.0440183	LOC127500342	NC_067237.1	35952561	35955151	-	1063	protein_coding	cytochrome b-245 light chain%2C transcript variant X2 && sp|Q9N2H0|CY24A_TURTR Cytochrome b-245 light chain OS=Tursiops truncatus OX=9739 GN=CYBA PE=2 SV=3 && PF05038:Cytochrome Cytochrome b558 alpha-subunit	-
127524017	3815.84	3436.67	5004.52	5357.81	5387.09	6088.18	4085.68	5611.03	-0.457623	0.000660359	0.0443787	LOC127524017	NC_067231.1	16349577	16353949	+	1626	protein_coding	BMP and activin membrane-bound inhibitor (Xenopus laevis) homolog a && sp|Q13145|BAMBI_HUMAN BMP and activin membrane-bound inhibitor homolog OS=Homo sapiens OX=9606 GN=BAMBI PE=1 SV=1 && -	-
127519076	1167.33	998.5	833.45	722.745	717.661	677.723	999.758	706.043	0.501303	0.000663025	0.0443787	LOC127519076	NC_067228.1	18273899	18305993	-	3205	protein_coding	VANGL planar cell polarity protein 1%2C transcript variant X4 && sp|Q80Z96|VANG1_MOUSE Vang-like protein 1 OS=Mus musculus OX=10090 GN=Vangl1 PE=1 SV=2 && PF06638:Strabismus protein	-
127517732	785.741	933.104	1018.66	1197.33	1329.27	1225.19	912.502	1250.59	-0.453953	0.000676848	0.0450551	LOC127517732	NC_067227.1	18045023	18060143	+	4436	protein_coding	ribosomal modification protein rimK-like family member A && sp|Q66HZ2|RIMKB_DANRE Beta-citrylglutamate synthase B OS=Danio rerio OX=7955 GN=rimklb PE=2 SV=1 && PF08443:RimK-like ATP-grasp domain	-
127504002	403.082	781.816	434.387	321.33	341.841	287.891	539.762	317.021	0.76855	0.000694879	0.0460025	LOC127504002	NC_067240.1	7016833	7031097	+	2096	protein_coding	lectin%2C mannose-binding%2C 1%2C transcript variant X1 && sp|Q9TU32|LMAN1_CHLAE Protein ERGIC-53 OS=Chlorocebus aethiops OX=9534 GN=LMAN1 PE=1 SV=1 && PF03388:Legume-like lectin family	-
127494380	92.4402	101.509	102.153	174.013	162.684	185.949	98.7006	174.215	-0.81937	0.00069964	0.046066	LOC127494380	NC_067233.1	19574430	19578872	-	1139	protein_coding	eukaryotic translation initiation factor 4E binding protein 3%2C like && sp|Q98TT6|4EB3L_DANRE Eukaryotic translation initiation factor 4E-binding protein 3-like OS=Danio rerio OX=7955 GN=eif4ebp3l PE=1 SV=1 && PF05456:Eukaryotic translation initiation factor 4E binding protein (EIF4EBP)	-
127505409	335.364	316.24	273.043	170.058	232.699	158.576	308.216	187.111	0.720782	0.000704424	0.0461302	LOC127505409	NC_067241.1	1701648	1782435	-	7891	protein_coding	FERM domain containing 4Bb%2C transcript variant X1 && sp|Q920B0|FRM4B_MOUSE FERM domain-containing protein 4B OS=Mus musculus OX=10090 GN=Frmd4b PE=1 SV=2 && -	-
127517009	659.98	648.098	758.984	973.877	989.487	871.223	689.02	944.862	-0.455009	0.000717261	0.0467184	LOC127517009	NC_067227.1	24223879	24229487	+	2056	protein_coding	coproporphyrinogen oxidase && sp|P36551|HEM6_HUMAN Oxygen-dependent coproporphyrinogen-III oxidase, mitochondrial OS=Homo sapiens OX=9606 GN=CPOX PE=1 SV=3 && PF01218:Coproporphyrinogen III oxidase	-
127518641	133.286	134.695	43.916	40.537	47.3636	16.9903	103.966	34.9636	1.57405	0.000721202	0.0467239	LOC127518641	NC_067228.1	12952478	12989012	+	12967	protein_coding	solute carrier family 39 member 10%2C transcript variant X1 && sp|Q6PEH9|S39AA_DANRE Zinc transporter ZIP10 OS=Danio rerio OX=7955 GN=slc39a10 PE=2 SV=1 && PF02535:ZIP Zinc transporter	-
127517415	1102.83	1137.1	742.754	610.033	718.691	686.218	994.228	671.647	0.565548	0.000730752	0.0470908	LOC127517415	NC_067227.1	27455363	27469996	+	4170	protein_coding	solute carrier family 2 member 6%2C transcript variant X1 && sp|Q3UDF0|GTR6_MOUSE Solute carrier family 2, facilitated glucose transporter member 6 OS=Mus musculus OX=10090 GN=Slc2a6 PE=1 SV=1 && PF00083:Sugar (and other) transporter	-
127522827	508.421	630.529	344.645	318.364	330.515	242.583	494.532	297.154	0.735178	0.000749935	0.0480712	LOC127522827	NC_067230.1	26053046	26072391	+	5858	protein_coding	macrophage stimulating 1 receptor b%2C transcript variant X1 && sp|Q04912|RON_HUMAN Macrophage-stimulating protein receptor OS=Homo sapiens OX=9606 GN=MST1R PE=1 SV=3 && PF01833:IPT/TIG domain|PF07714:Protein tyrosine kinase|PF01403:Sema domain	-
127509748	1178.07	1223.97	1294.57	1597.75	1683.47	1531.01	1232.2	1604.08	-0.380142	0.000767505	0.0489385	LOC127509748	NC_067222.1	42397038	42404298	-	1782	protein_coding	brain protein I3 && sp|Q99N46|BRI3_CAVPO Brain protein I3 OS=Cavia porcellus OX=10141 GN=I3 PE=2 SV=1 && PF10164:Uncharacterized conserved protein (DUF2367)	-
127507057	24178.5	23145.1	20196.6	18841.8	17184.7	17274.4	22506.7	17767	0.34113	0.000784393	0.0497535	LOC127507057	NC_067243.1	16922339	16929068	+	2064	protein_coding	protein disulfide isomerase family A%2C member 3 && sp|P38657|PDIA3_BOVIN Protein disulfide-isomerase A3 OS=Bos taurus OX=9913 GN=PDIA3 PE=2 SV=1 && PF00085:Thioredoxin|PF13848:Thioredoxin-like domain	-
127520656	52.6694	63.4433	126.975	192.798	149.298	173.678	81.0291	171.925	-1.08198	0.000797963	0.0503506	LOC127520656	NC_067229.1	45344851	45351060	-	3064	protein_coding	arrestin domain containing 3b && sp|Q6TXF1|ARRD3_RAT Arrestin domain-containing protein 3 OS=Rattus norvegicus OX=10116 GN=Arrdc3 PE=2 SV=1 && PF02752:Arrestin (or S-antigen), C-terminal domain|PF00339:Arrestin (or S-antigen), N-terminal domain	-
127513198	5923.69	5629.86	4891.86	3623.61	4089.74	4694.98	5481.81	4136.11	0.40622	0.000807759	0.0507046	LOC127513198	NC_067224.1	39038706	39043539	-	2273	protein_coding	UDP-glucuronosyltransferase 2C1-like%2C transcript variant X1 && sp|P0DTE4|UD2A1_HUMAN UDP-glucuronosyltransferase 2A1 OS=Homo sapiens OX=9606 GN=UGT2A1 PE=1 SV=1 && PF00201:UDP-glucoronosyl and UDP-glucosyl transferase	-
127519274	876.032	988.739	1079.76	1107.35	1447.68	1652.77	981.511	1402.6	-0.514804	0.000851406	0.053169	LOC127519274	NC_067228.1	7962990	7998466	+	1570	protein_coding	tissue factor pathway inhibitor a%2C transcript variant X1 && sp|P10646|TFPI1_HUMAN Tissue factor pathway inhibitor OS=Homo sapiens OX=9606 GN=TFPI PE=1 SV=1 && PF00014:Kunitz/Bovine pancreatic trypsin inhibitor domain	-
127509256	1078.11	1019	1147.55	1470.21	1516.66	1305.42	1081.55	1430.76	-0.403412	0.000874452	0.0540832	LOC127509256	NC_067222.1	36986393	37018649	+	7212	protein_coding	integrator complex subunit 1%2C transcript variant X1 && sp|Q6P4S8|INT1_MOUSE Integrator complex subunit 1 OS=Mus musculus OX=10090 GN=Ints1 PE=1 SV=2 && PF12432:Protein of unknown function (DUF3677)	-
127514575	724.473	722.277	449.662	339.127	478.784	372.842	632.137	396.918	0.67131	0.000878726	0.0540832	LOC127514575	NC_067225.1	1822118	1840248	-	6630	protein_coding	MICAL-like 1a%2C transcript variant X1 && sp|E1BBG2|MILK1_BOVIN MICAL-like protein 1 OS=Bos taurus OX=9913 GN=MICALL1 PE=1 SV=2 && PF00412:LIM domain|PF12130:Bivalent Mical/EHBP Rab binding domain|PF00307:Calponin homology (CH) domain	-
127494589	2492.66	2254.68	2769.57	3223.19	3046.71	3544.36	2505.64	3271.42	-0.384785	0.000881365	0.0540832	LOC127494589	NC_067233.1	1450518	1455875	-	1441	protein_coding	PRELI domain containing 1a%2C transcript variant X1 && sp|Q90673|PRLD1_CHICK PRELI domain-containing protein 1, mitochondrial OS=Gallus gallus OX=9031 GN=PRELID1 PE=2 SV=1 && PF04707:PRELI-like family	-
127514626	45226.9	38400.8	50597	65124.2	56848.6	54121.5	44741.5	58698.1	-0.391696	0.000889487	0.0540832	LOC127514626	NC_067225.1	6504516	6509276	-	1665	protein_coding	tubulin%2C alpha 8 like 4 && sp|P30436|TBA_ONCKE Tubulin alpha chain OS=Oncorhynchus keta OX=8018 PE=2 SV=2 && PF03953:Tubulin C-terminal domain|PF00091:Tubulin/FtsZ family, GTPase domain	-
127506702	32.2466	34.1618	54.4177	96.8934	97.8161	82.1196	40.2753	92.2763	-1.19239	0.000893003	0.0540832	LOC127506702	NC_067243.1	21489082	21492415	-	3283	lncRNA	uncharacterized LOC127506702%2C transcript variant X1 && - && -	-
127516077	375.135	496.81	365.649	301.556	238.877	256.742	412.531	265.725	0.63469	0.000895984	0.0540832	LOC127516077	NC_067226.1	6047575	6105150	+	9985	protein_coding	talin 2a%2C transcript variant X2 && sp|Q9Y4G6|TLN2_HUMAN Talin-2 OS=Homo sapiens OX=9606 GN=TLN2 PE=1 SV=4 && PF09141:Talin, middle domain|PF00373:FERM central domain|PF01608:I/LWEQ domain|PF16511:N-terminal or F0 domain of Talin-head FERM|PF08913:Vinculin Binding Site|PF09379:FERM N-terminal domain	-
127518792	2516.31	2230.28	1828.24	1318.94	1725.68	1674.48	2191.61	1573.03	0.478194	0.000907506	0.0540832	LOC127518792	NC_067228.1	30866662	30973709	-	11842	protein_coding	formin-like 2a%2C transcript variant X5 && sp|Q96PY5|FMNL2_HUMAN Formin-like protein 2 OS=Homo sapiens OX=9606 GN=FMNL2 PE=1 SV=3 && PF02181:Formin Homology 2 Domain|PF06371:Diaphanous GTPase-binding Domain|PF06367:Diaphanous FH3 Domain	-
127510580	179.506	179.593	174.709	87.995	75.1639	126.483	177.936	96.5473	0.879826	0.000913031	0.0540832	LOC127510580	NC_067220.1	30888725	30892857	-	1880	protein_coding	secretory calcium-binding phosphoprotein 1 && - && -	-
127523580	1250.09	1122.46	934.648	757.35	901.967	636.191	1102.4	765.169	0.526905	0.000916914	0.0540832	LOC127523580	NC_067231.1	12183302	12311974	+	5833	protein_coding	supervillin d%2C transcript variant X1 && sp|O46385|SVIL_BOVIN Supervillin OS=Bos taurus OX=9913 GN=SVIL PE=1 SV=2 && -	-
127512758	694.376	709.589	792.398	918.51	953.449	1158.17	732.121	1010.04	-0.464252	0.000920889	0.0540832	LOC127512758	NC_067224.1	14159137	14173204	+	3281	protein_coding	long-chain-fatty-acid--CoA ligase ACSBG2-like && sp|Q7ZYC4|ACBG2_XENLA Long-chain-fatty-acid--CoA ligase ACSBG2 OS=Xenopus laevis OX=8355 GN=acsbg2 PE=2 SV=1 && PF00501:AMP-binding enzyme	-
127506735	1719.82	1555.82	1651.62	2127.7	1971.77	2255.93	1642.42	2118.46	-0.367491	0.000921053	0.0540832	LOC127506735	NC_067243.1	13945774	13950455	-	1597	protein_coding	cytokine induced apoptosis inhibitor 1%2C transcript variant X2 && sp|Q6AZB3|CPIN1_DANRE Anamorsin OS=Danio rerio OX=7955 GN=ciapin1 PE=2 SV=1 && PF05093:Cytokine-induced anti-apoptosis inhibitor 1, Fe-S biogenesis	-
127500230	1555.36	1738.35	1670.72	1356.51	1268.52	1173.27	1654.81	1266.1	0.386585	0.00092368	0.0540832	LOC127500230	NC_067237.1	19902510	19944641	+	9470	protein_coding	chromodomain helicase DNA binding protein 2%2C transcript variant X5 && sp|O14647|CHD2_HUMAN Chromodomain-helicase-DNA-binding protein 2 OS=Homo sapiens OX=9606 GN=CHD2 PE=1 SV=2 && PF00271:Helicase conserved C-terminal domain|PF13907:Domain of unknown function (DUF4208)|PF18375:CDH1/2 SANT-Helical linker 1|PF00385:Chromo (CHRromatin Organisation MOdifier) domain|PF00176:SNF2 family N-terminal do…	-
127501361	3433.18	3247.32	3680.35	4222.77	4389.37	4393.87	3453.62	4335.34	-0.327997	0.00092408	0.0540832	LOC127501361	NC_067238.1	24300460	24306972	-	2810	protein_coding	antizyme inhibitor 1b && sp|O14977|AZIN1_HUMAN Antizyme inhibitor 1 OS=Homo sapiens OX=9606 GN=AZIN1 PE=1 SV=2 && PF00278:Pyridoxal-dependent decarboxylase, C-terminal sheet domain|PF02784:Pyridoxal-dependent decarboxylase, pyridoxal binding domain	-
127504160	1946.62	1959.91	2296.04	3095.64	2496.88	2625	2067.52	2739.17	-0.405692	0.000934458	0.054298	LOC127504160	NC_067240.1	28940209	28953385	+	1719	protein_coding	voltage-dependent anion channel 1 && sp|Q60932|VDAC1_MOUSE Voltage-dependent anion-selective channel protein 1 OS=Mus musculus OX=10090 GN=Vdac1 PE=1 SV=3 && PF01459:Eukaryotic porin	-
127515594	1465.07	1516.78	1228.69	733.621	1066.71	1114.75	1403.52	971.694	0.530271	0.000936714	0.054298	LOC127515594	NC_067220.1	33259501	33264330	+	2183	protein_coding	low density lipoprotein receptor-related protein associated protein 1 && sp|P30533|AMRP_HUMAN Alpha-2-macroglobulin receptor-associated protein OS=Homo sapiens OX=9606 GN=LRPAP1 PE=1 SV=1 && PF06401:Alpha-2-macroglobulin RAP, C-terminal domain|PF06400:Alpha-2-macroglobulin RAP, N-terminal domain	-
127512586	2450.74	2711.47	2318.96	1835.04	2135.48	1655.61	2493.72	1875.38	0.411373	0.000960779	0.0554278	LOC127512586	NC_067224.1	3356959	3385991	-	3283	protein_coding	glucosidase II alpha subunit a%2C transcript variant X1 && sp|Q4R4N7|GANAB_MACFA Neutral alpha-glucosidase AB OS=Macaca fascicularis OX=9541 GN=GANAB PE=2 SV=1 && PF01055:Glycosyl hydrolases family 31|PF13802:Galactose mutarotase-like	-
127503556	18.2731	22.4492	17.1845	45.4806	70.0157	50.9708	19.3023	55.489	-1.52211	0.000969057	1	LOC127503556	NC_067240.1	23745225	23748930	-	1652	protein_coding	P2Y purinoceptor 14-like && sp|Q9ESG6|P2Y14_MOUSE P2Y purinoceptor 14 OS=Mus musculus OX=10090 GN=P2ry14 PE=2 SV=1 && PF00001:7 transmembrane receptor (rhodopsin family)	-
127515196	641.707	597.343	753.255	1051	837.1	903.315	664.102	930.471	-0.486367	0.000976476	0.0560664	si_dkey-6n21.13	NC_067226.1	3462428	3470553	+	3905	protein_coding	P2Y purinoceptor 3%2C transcript variant X3 && sp|Q9JJS7|P2RY4_MOUSE P2Y purinoceptor 4 OS=Mus musculus OX=10090 GN=P2ry4 PE=2 SV=1 && PF10148:Schwannomin-interacting protein 1	-
127512291	2269.08	2380.59	2279.81	2881.09	2714.14	3446.19	2309.83	3013.81	-0.383943	0.000995893	0.0569115	LOC127512291	NC_067224.1	44496932	44500792	-	816	protein_coding	cystatin 14b%2C tandem duplicate 1 && sp|J7FQE8|CYTB_OPLFA Cystatin-B OS=Oplegnathus fasciatus OX=163134 PE=2 SV=1 && PF00031:Cystatin domain	-
127520922	30488.1	30497.7	33465.9	37396.9	40373.3	38498	31483.9	38756.1	-0.299794	0.00101514	0.057739	LOC127520922	NC_067229.1	25337691	25347123	-	3510	protein_coding	3-hydroxy-3-methylglutaryl-CoA synthase 1 (soluble)%2C transcript variant X2 && sp|P23228|HMCS1_CHICK Hydroxymethylglutaryl-CoA synthase, cytoplasmic OS=Gallus gallus OX=9031 GN=HMGCS1 PE=1 SV=1 && PF08540:Hydroxymethylglutaryl-coenzyme A synthase C terminal|PF01154:Hydroxymethylglutaryl-coenzyme A synthase N terminal	-
127494358	513.795	489.001	425.795	312.432	322.278	350.188	476.197	328.299	0.535726	0.00102793	0.0581932	LOC127494358	NC_067233.1	22827885	22853660	-	4028	protein_coding	acyl-CoA synthetase long chain family member 1b%2C transcript variant X1 && sp|Q9JID6|ACSL1_CAVPO Long-chain-fatty-acid--CoA ligase 1 OS=Cavia porcellus OX=10141 GN=ACSL1 PE=2 SV=1 && PF00501:AMP-binding enzyme	-
127497235	730.922	609.056	605.278	468.648	456.132	464.4	648.418	463.06	0.485009	0.0010391	0.0583993	LOC127497235	NC_067235.1	17646788	17670299	+	5945	protein_coding	thyroid hormone receptor associated protein 3a%2C transcript variant X1 && sp|Q9Y2W1|TR150_HUMAN Thyroid hormone receptor-associated protein 3 OS=Homo sapiens OX=9606 GN=THRAP3 PE=1 SV=2 && PF15440:THRAP3/BCLAF1 family	-
127494713	1121.11	987.763	1071.17	1438.57	1362.22	1347.89	1060.01	1382.89	-0.383837	0.00104121	0.0583993	LOC127494713	NC_067233.1	29520203	29531035	+	1791	protein_coding	nucleoporin 62 like && sp|P17955|NUP62_RAT Nuclear pore glycoprotein p62 OS=Rattus norvegicus OX=10116 GN=Nup62 PE=1 SV=1 && PF05064:Nsp1-like C-terminal region	-
127522348	807.239	868.685	826.767	507.207	714.572	535.193	834.23	585.658	0.511082	0.00105119	0.0586184	LOC127522348	NC_067230.1	18815148	18906104	+	9034	protein_coding	spectrin beta chain%2C non-erythrocytic 1%2C transcript variant X4 && sp|Q01082|SPTB2_HUMAN Spectrin beta chain, non-erythrocytic 1 OS=Homo sapiens OX=9606 GN=SPTBN1 PE=1 SV=2 && PF15410:Pleckstrin homology domain|PF00307:Calponin homology (CH) domain|PF00435:Spectrin repeat	-
127494317	188.105	153.24	131.748	67.2321	99.8754	84.0074	157.698	83.705	0.913238	0.00105479	0.0586184	LOC127494317	NC_067233.1	8435207	8463649	+	6683	protein_coding	cytoplasmic FMR1 interacting protein 2%2C transcript variant X1 && sp|Q5R414|CYFP2_PONAB Cytoplasmic FMR1-interacting protein 2 OS=Pongo abelii OX=9601 GN=CYFIP2 PE=2 SV=1 && PF07159:Protein of unknown function (DUF1394)|PF05994:Cytoplasmic Fragile-X interacting family	-
127521463	2847.37	3188.76	3167.68	3833.22	4175.2	3672.73	3067.94	3893.72	-0.34364	0.0010643	0.0588769	LOC127521463	NC_067229.1	43381021	43448116	+	4827	protein_coding	CXADR-like membrane protein && sp|Q9H6B4|CLMP_HUMAN CXADR-like membrane protein OS=Homo sapiens OX=9606 GN=CLMP PE=1 SV=1 && PF13927:Immunoglobulin domain|PF07686:Immunoglobulin V-set domain	-
127516944	1091.01	1359.64	1193.37	1699.59	1570.21	1552.72	1214.67	1607.51	-0.403896	0.00107728	0.0593236	LOC127516944	NC_067227.1	4635834	4657926	+	3099	protein_coding	procollagen-lysine%2C 2-oxoglutarate 5-dioxygenase 1a && sp|P24802|PLOD1_CHICK Procollagen-lysine,2-oxoglutarate 5-dioxygenase 1 OS=Gallus gallus OX=9031 GN=PLOD1 PE=1 SV=1 && -	-
127507633	407.382	396.277	368.513	290.68	240.936	260.517	390.724	264.045	0.564808	0.00111087	0.0608968	LOC127507633	NC_067243.1	15971357	15981043	+	2290	protein_coding	abhydrolase domain containing 2%2C acylglycerol lipase b%2C transcript variant X1 && sp|Q05AK6|ABH2B_DANRE Monoacylglycerol lipase ABHD2 OS=Danio rerio OX=7955 GN=abhd2b PE=2 SV=1 && PF00561:alpha/beta hydrolase fold	-
127500689	6510.58	7091.98	7328.25	9695.27	9410.94	7778.71	6976.94	8961.64	-0.36106	0.00112184	0.0612214	LOC127500689	NC_067238.1	18925643	18933840	-	2593	protein_coding	lanosterol 14-alpha demethylase && sp|Q1JPY5|CYP51_DANRE Lanosterol 14-alpha demethylase OS=Danio rerio OX=7955 GN=cyp51 PE=1 SV=1 && PF00067:Cytochrome P450	-
127508225	0	0	0	8.89837	12.3557	5.66342	0	8.9725	-5.60598	0.0011572	1	LOC127508225	NC_067222.1	16828965	16855287	+	1943	lncRNA	uncharacterized LOC127508225 && - && -	-
127512170	442.853	395.3	312.186	228.392	259.47	260.517	383.446	249.46	0.619248	0.00117366	0.0636991	LOC127512170	NC_067224.1	34047902	34053665	+	2729	protein_coding	polymerase (DNA directed) iota%2C transcript variant X3 && sp|Q9UNA4|POLI_HUMAN DNA polymerase iota OS=Homo sapiens OX=9606 GN=POLI PE=1 SV=3 && PF00817:impB/mucB/samB family|PF11799:impB/mucB/samB family C-terminal domain	-
127524721	337.514	359.187	473.529	414.269	809.299	696.601	390.077	640.056	-0.713669	0.00117776	0.0636991	LOC127524721	NC_067232.1	1335749	1382197	+	4573	protein_coding	calpastatin-like%2C transcript variant X2 && - && PF00748:Calpain inhibitor	-
127494759	299.893	325.025	407.655	515.117	496.288	498.381	344.191	503.262	-0.547001	0.0011844	0.0637736	LOC127494759	NC_067233.1	24895972	24898443	-	982	protein_coding	eukaryotic translation initiation factor 1A domain containing && sp|Q7SY07|EIF1A_DANRE Probable RNA-binding protein EIF1AD OS=Danio rerio OX=7955 GN=eif1ad PE=2 SV=1 && PF01176:Translation initiation factor 1A / IF-1	-
127511488	179.506	171.785	63.01	57.3451	54.5711	67.961	138.1	59.9591	1.20142	0.00124893	0.0669505	LOC127511488	NC_067223.1	5829590	5838702	-	1592	protein_coding	paired box 4%2C transcript variant X1 && sp|O43316|PAX4_HUMAN Paired box protein Pax-4 OS=Homo sapiens OX=9606 GN=PAX4 PE=1 SV=1 && PF00292:'Paired box' domain|PF00046:Homeodomain	PAX
127507796	115.013	134.695	85.9227	37.5709	61.7786	58.522	111.877	52.6238	1.0879	0.00126645	0.0675907	LOC127507796	NC_067243.1	10780117	10791887	+	2841	protein_coding	major histocompatibility complex class I-related gene protein-like%2C transcript variant X1 && sp|Q29983|MICA_HUMAN MHC class I polypeptide-related sequence A OS=Homo sapiens OX=9606 GN=MICA PE=1 SV=1 && PF07654:Immunoglobulin C1-set domain	-
127516428	1401.65	1493.36	1606.75	1767.81	2088.12	1998.24	1500.59	1951.39	-0.378675	0.00128391	0.0682217	LOC127516428	NC_067226.1	46220914	46223063	-	1543	protein_coding	adrenomedullin a && - && PF00214:Calcitonin / CGRP / IAPP family	-
127525312	19.3479	7.8084	33.4144	0	2.05929	3.77561	20.1902	1.94497	3.3668	0.00128938	1	si_dkey-228d14.5	NC_067232.1	22756477	22763425	-	1539	protein_coding	uncharacterized protein LOC796266 homolog && - && PF10277:Frag1/DRAM/Sfk1 family	-
127520280	2.14977	3.9042	1.90939	28.6725	12.3557	19.822	2.65446	20.2834	-2.93174	0.0012929	1	LOC127520280	NC_067229.1	831697	836163	-	2126	protein_coding	potassium channel tetramerization domain containing 20 && sp|Q7Z5Y7|KCD20_HUMAN BTB/POZ domain-containing protein KCTD20 OS=Homo sapiens OX=9606 GN=KCTD20 PE=1 SV=1 && PF16017:BTB/POZ domain	-
127502050	707.275	849.164	731.297	569.496	595.134	467.232	762.579	543.954	0.488177	0.00130919	0.0692613	LOC127502050	NC_067239.1	18289736	18301775	+	4456	protein_coding	SEL1L adaptor subunit of ERAD E3 ubiquitin ligase && sp|Q9UBV2|SE1L1_HUMAN Protein sel-1 homolog 1 OS=Homo sapiens OX=9606 GN=SEL1L PE=1 SV=3 && PF08238:Sel1 repeat|PF00040:Fibronectin type II domain	-
127508040	6408.47	6236.96	6108.15	4949.47	5345.91	4927.18	6251.19	5074.18	0.300971	0.00131763	0.0694049	LOC127508040	NC_067222.1	25871666	25877416	+	2933	protein_coding	2'%2C3'-cyclic nucleotide 3' phosphodiesterase && sp|P09543|CN37_HUMAN 2',3'-cyclic-nucleotide 3'-phosphodiesterase OS=Homo sapiens OX=9606 GN=CNP PE=1 SV=2 && PF05881:2',3'-cyclic nucleotide 3'-phosphodiesterase (CNP or CNPase)	-
127512325	695.451	585.63	549.905	420.201	470.547	396.439	610.329	429.062	0.508143	0.00132746	0.0696197	LOC127512325	NC_067224.1	31758172	31771891	-	5419	protein_coding	leucine rich repeat and sterile alpha motif containing 1%2C transcript variant X1 && sp|Q80ZI6|LRSM1_MOUSE E3 ubiquitin-protein ligase LRSAM1 OS=Mus musculus OX=10090 GN=Lrsam1 PE=1 SV=1 && PF13920:Zinc finger, C3HC4 type (RING finger)|PF00536:SAM domain (Sterile alpha motif)|PF13855:Leucine rich repeat	-
127499803	606.235	669.571	623.417	795.91	915.353	841.018	633.074	850.76	-0.425992	0.00140954	0.073606	LOC127499803	NC_067237.1	14332153	14338402	+	2717	protein_coding	solute carrier family 30 member 4 && sp|O14863|ZNT4_HUMAN Zinc transporter 4 OS=Homo sapiens OX=9606 GN=SLC30A4 PE=1 SV=2 && PF01545:Cation efflux family	-
127499604	595.487	586.606	585.229	409.325	463.339	407.766	589.107	426.81	0.465265	0.001449	0.0752875	LOC127499604	NC_067221.1	5720068	5763257	-	8472	protein_coding	telomerase-associated protein 1%2C transcript variant X1 && sp|P97499|TEP1_MOUSE Telomerase protein component 1 OS=Mus musculus OX=10090 GN=Tep1 PE=1 SV=1 && PF13271:Domain of unknown function (DUF4062)|PF05731:TROVE domain|PF00400:WD domain, G-beta repeat|PF05729:NACHT domain	-
127496088	420.28	366.995	277.817	246.188	241.966	165.183	355.031	217.779	0.705123	0.00145417	0.0752875	zgc_154093	NC_067234.1	27462154	27465846	-	2009	protein_coding	uncharacterized protein LOC777623 homolog && sp|Q9CQC5|BORG2_MOUSE Cdc42 effector protein 3 OS=Mus musculus OX=10090 GN=Cdc42ep3 PE=1 SV=1 && PF00786:P21-Rho-binding domain|PF14957:Cdc42 effector	-
127522082	140.81	105.413	155.616	130.509	255.351	453.074	133.946	279.645	-1.06269	0.00149011	0.07645	LOC127522082	NC_067221.1	15668715	15684195	+	2402	protein_coding	septin-2%2C transcript variant X1 && sp|A1L0Y5|SEP2B_XENTR Septin-2B OS=Xenopus tropicalis OX=8364 GN=sept2-B PE=2 SV=1 && PF00735:Septin	-
127506349	5319.61	5256.03	4783.98	3566.27	3239.26	4671.38	5119.87	3825.63	0.420209	0.00149108	0.07645	si_dkey-12l12.1	NC_067242.1	22409575	22412805	+	916	protein_coding	uncharacterized si_dkey-12l12.1 && - && -	-
127504928	84017.4	80053.7	93294.8	107485	101823	107769	85788.6	105693	-0.301015	0.00149556	0.07645	LOC127504928	NC_067241.1	25440181	25444082	+	1779	protein_coding	keratin 18a%2C tandem duplicate 1 && sp|Q7ZTS4|K1C18_DANRE Keratin, type I cytoskeletal 18 OS=Danio rerio OX=7955 GN=krt18 PE=1 SV=2 && PF00038:Intermediate filament protein	-
127497443	2019.71	2122.91	1962.86	1320.91	1724.65	1598.03	2035.16	1547.86	0.39495	0.00150872	0.0767991	LOC127497443	NC_067235.1	25654887	25658606	+	2664	protein_coding	hyaluronan synthase 1 && sp|Q92839|HYAS1_HUMAN Hyaluronan synthase 1 OS=Homo sapiens OX=9606 GN=HAS1 PE=1 SV=2 && PF13641:Glycosyltransferase like family 2	-
127521370	5.37443	7.8084	12.4111	0	0	0	8.5313	0	5.55666	0.00151027	1	LOC127521370	NC_067229.1	158291	169908	+	5610	protein_coding	myosin heavy chain%2C fast skeletal muscle-like && sp|Q90339|MYSS_CYPCA Myosin heavy chain, fast skeletal muscle OS=Cyprinus carpio OX=7962 PE=2 SV=2 && PF01576:Myosin tail|PF00063:Myosin head (motor domain)	-
127507630	1379.08	1349.88	1306.02	1140.97	1013.17	783.44	1344.99	979.192	0.458197	0.00152124	0.077112	LOC127507630	NC_067243.1	5163996	5175114	+	2365	protein_coding	coronin%2C actin binding protein%2C 2Bb && sp|Q8BH44|COR2B_MOUSE Coronin-2B OS=Mus musculus OX=10090 GN=Coro2b PE=1 SV=2 && PF08953:Domain of unknown function (DUF1899)|PF16300:Type of WD40 repeat	-
127508383	640.632	774.008	700.747	486.444	570.422	462.513	705.129	506.46	0.478327	0.0015518	0.0783338	LOC127508383	NC_067222.1	30126889	30139515	+	4580	protein_coding	NBR1 autophagy cargo receptor b%2C transcript variant X1 && sp|P97432|NBR1_MOUSE Next to BRCA1 gene 1 protein OS=Mus musculus OX=10090 GN=Nbr1 PE=1 SV=1 && PF16158:Ig-like domain from next to BRCA1 gene|PF00564:PB1 domain	-
127517082	248.299	330.881	179.483	156.216	150.328	133.09	252.888	146.545	0.787329	0.00156069	0.0784552	LOC127517082	NC_067227.1	3218119	3321476	-	6345	protein_coding	bone morphogenetic protein 1a && sp|P13497|BMP1_HUMAN Bone morphogenetic protein 1 OS=Homo sapiens OX=9606 GN=BMP1 PE=1 SV=2 && PF00431:CUB domain|PF14670:Coagulation Factor Xa inhibitory site|PF01400:Astacin (Peptidase family M12A)	-
127525010	3766.4	4427.37	4423.11	4934.64	5766	5350.04	4205.62	5350.23	-0.347098	0.00158075	0.0789041	LOC127525010	NC_067232.1	22977140	23053165	-	6019	protein_coding	leucine zipper%2C putative tumor suppressor 2a%2C transcript variant X2 && sp|Q6DIS8|LZTS2_XENTR Leucine zipper putative tumor suppressor 2 homolog OS=Xenopus tropicalis OX=8364 GN=lzts2 PE=2 SV=1 && PF06818:Fez1	-
127496683	744.896	611.008	708.385	928.397	898.878	936.352	688.096	921.209	-0.421392	0.00158359	0.0789041	LOC127496683	NC_067235.1	25313607	25331183	+	1889	protein_coding	dystrobrevin binding protein 1a%2C transcript variant X1 && sp|Q7ZWE6|DTB1A_DANRE Dysbindin-A OS=Danio rerio OX=7955 GN=dtnbp1a PE=2 SV=1 && PF04440:Dysbindin (Dystrobrevin binding protein 1)	-
127508670	5374.43	4643.07	4083.24	3063.02	3289.71	4129.58	4700.25	3494.1	0.427573	0.00158915	0.0789041	LOC127508670	NC_067222.1	28961200	28963467	-	1343	protein_coding	actinoporin-like protein%2C transcript variant X2 && sp|Q86FQ0|ACTP1_SAGRO DELTA-sagatoxin-Srs1a OS=Sagartia rosea OX=396345 PE=1 SV=1 && PF06369:Sea anemone cytotoxic protein	-
127504445	621.284	765.224	821.994	998.595	1037.88	965.613	736.167	1000.7	-0.44198	0.00161162	0.0792911	LOC127504445	NC_067241.1	9732411	9780826	+	4491	protein_coding	DNA (cytosine-5-)-methyltransferase 3 beta%2C duplicate b.1%2C transcript variant X3 && sp|Q9UBC3|DNM3B_HUMAN DNA (cytosine-5)-methyltransferase 3B OS=Homo sapiens OX=9606 GN=DNMT3B PE=1 SV=1 && PF17980:Cysteine rich ADD domain in DNMT3|PF00145:C-5 cytosine-specific DNA methylase|PF00855:PWWP domain	-
127512052	255.823	402.133	340.827	447.885	551.889	510.652	332.927	503.475	-0.595308	0.00162062	0.0792911	LOC127512052	NC_067224.1	28491183	28553088	+	10926	protein_coding	tachykinin receptor 1a%2C transcript variant X1 && sp|Q5DUB1|NK1R_MERUN Substance-P receptor OS=Meriones unguiculatus OX=10047 GN=TACR1 PE=2 SV=1 && -	-
127508025	1789.68	1713.94	1597.21	1258.63	1346.77	1379.99	1700.28	1328.46	0.355767	0.00162095	0.0792911	LOC127508025	NC_067222.1	29861141	29865300	-	2510	protein_coding	reticulocalbin 3%2C EF-hand calcium binding domain%2C transcript variant X1 && sp|Q15293|RCN1_HUMAN Reticulocalbin-1 OS=Homo sapiens OX=9606 GN=RCN1 PE=1 SV=1 && PF13499:EF-hand domain pair	-
127508824	496.597	487.049	527.947	279.804	375.82	383.225	503.864	346.283	0.541111	0.00162313	0.0792911	LOC127508824	NC_067222.1	47441552	47470711	+	2134	protein_coding	protein Z%2C vitamin K-dependent plasma glycoprotein a%2C transcript variant X1 && sp|O19045|FA10_RABIT Coagulation factor X OS=Oryctolagus cuniculus OX=9986 GN=F10 PE=2 SV=1 && PF00089:Trypsin|PF00594:Vitamin K-dependent carboxylation/gamma-carboxyglutamic (GLA) domain|PF00008:EGF-like domain	-
127505115	15072	14433.8	16177.3	20589.8	17480.2	18763.9	15227.7	18944.6	-0.315088	0.00166805	0.0811584	zgc_153867	NC_067241.1	19125431	19134339	+	1367	protein_coding	uncharacterized protein LOC337226 homolog%2C transcript variant X2 && sp|P60661|MYL6_BOVIN Myosin light polypeptide 6 OS=Bos taurus OX=9913 GN=MYL6 PE=2 SV=2 && PF13405:EF-hand domain	-
127502125	1276.96	1174.19	1138	854.244	838.129	1012.81	1196.38	901.727	0.407294	0.00169476	0.0820713	LOC127502125	NC_067239.1	22425007	22434172	-	2353	protein_coding	phosducin b%2C transcript variant X2 && sp|O77560|PHOS_CANLF Phosducin OS=Canis lupus familiaris OX=9615 GN=PDC PE=2 SV=2 && PF02114:Phosducin	-
127521507	50.5196	76.1319	68.7381	121.611	150.328	107.605	65.1299	126.515	-0.954625	0.00170526	0.0820713	LOC127521507	NC_067229.1	6738401	6749243	+	3741	protein_coding	ectodermal-neural cortex 3 && sp|O35709|ENC1_MOUSE Ectoderm-neural cortex protein 1 OS=Mus musculus OX=10090 GN=Enc1 PE=2 SV=2 && PF00651:BTB/POZ domain|PF01344:Kelch motif|PF07707:BTB And C-terminal Kelch	ZBTB
127501081	963.097	1226.9	1338.48	1686.74	1660.81	1444.17	1176.16	1597.24	-0.440779	0.00170714	0.0820713	LOC127501081	NC_067238.1	6720227	6760478	-	3773	protein_coding	prolyl 3-hydroxylase family member 4 (inactive)%2C transcript variant X4 && sp|Q8K2B0|SC65_MOUSE Endoplasmic reticulum protein SC65 OS=Mus musculus OX=10090 GN=P3h4 PE=1 SV=1 && -	-
127510389	2536.73	3298.07	3282.25	3890.57	4298.76	3733.14	3039.02	3974.15	-0.386719	0.00176296	0.0841712	LOC127510389	NC_067223.1	9434156	9468045	+	3362	protein_coding	transmembrane O-mannosyltransferase targeting cadherins 2a%2C transcript variant X1 && sp|Q8N394|TMTC2_HUMAN Protein O-mannosyl-transferase TMTC2 OS=Homo sapiens OX=9606 GN=TMTC2 PE=1 SV=1 && PF08409:Domain of unknown function (DUF1736)|PF13432:Tetratricopeptide repeat|PF13424:Tetratricopeptide repeat	-
127519724	668.579	712.517	484.986	387.573	454.073	437.971	622.027	426.539	0.543936	0.00177024	0.0841712	LOC127519724	NC_067229.1	17818095	17844422	-	5496	protein_coding	solute carrier family 6 member 6b && sp|Q00589|SC6A6_CANLF Sodium- and chloride-dependent taurine transporter OS=Canis lupus familiaris OX=9615 GN=SLC6A6 PE=1 SV=2 && PF00209:Sodium:neurotransmitter symporter family	-
127520133	295.594	322.097	231.991	178.956	177.099	186.893	283.227	180.983	0.645445	0.00177166	0.0841712	si_ch211-176g13.8	NC_067229.1	41792457	41808011	+	3420	protein_coding	F-BAR and double SH3 domains protein 2 && sp|O94868|FCSD2_HUMAN F-BAR and double SH3 domains protein 2 OS=Homo sapiens OX=9606 GN=FCHSD2 PE=1 SV=3 && PF00611:Fes/CIP4, and EFC/F-BAR homology domain|PF14604:Variant SH3 domain|PF00018:SH3 domain	-
127515738	104.264	122.006	76.3757	204.663	226.521	130.259	100.882	187.148	-0.891161	0.00181349	0.0858218	LOC127515738	NC_067226.1	9034003	9041233	-	2312	protein_coding	SMAD family member 6a && sp|Q9W734|SMAD6_CHICK Mothers against decapentaplegic homolog 6 OS=Gallus gallus OX=9031 GN=SMAD6 PE=2 SV=1 && PF03166:MH2 domain|PF03165:MH1 domain	MH1
127518340	3584.74	4490.81	5188.77	5768.12	5322.22	6777.23	4421.44	5955.86	-0.429677	0.00183369	0.0864404	LOC127518340	NC_067228.1	11153080	11158296	-	1422	protein_coding	ubiquitin carboxyl-terminal esterase L3 (ubiquitin thiolesterase)%2C transcript variant X1 && sp|Q9JKB1|UCHL3_MOUSE Ubiquitin carboxyl-terminal hydrolase isozyme L3 OS=Mus musculus OX=10090 GN=Uchl3 PE=1 SV=2 && PF01088:Ubiquitin carboxyl-terminal hydrolase, family 1	-
127522139	547.117	494.858	490.714	351.98	336.693	400.215	510.896	362.963	0.492245	0.00184235	0.0865118	LOC127522139	NC_067230.1	20084628	20135239	-	5942	protein_coding	pleckstrin homology domain containing%2C family G (with RhoGef domain) member 5a%2C transcript variant X5 && sp|Q6RFZ7|PKHG5_RAT Pleckstrin homology domain-containing family G member 5 OS=Rattus norvegicus OX=10116 GN=Plekhg5 PE=1 SV=1 && PF00621:RhoGEF domain	-
127496865	471.875	522.187	417.202	577.405	1049.21	591.827	470.421	739.48	-0.652101	0.00185065	0.0865661	LOC127496865	NC_067221.1	15291765	15305390	-	2216	protein_coding	ras-related protein Rab-2A && sp|Q90965|RAB2A_CHICK Ras-related protein Rab-2A OS=Gallus gallus OX=9031 GN=RAB2A PE=2 SV=1 && PF00071:Ras family	-
127499966	682.552	722.277	879.275	993.651	950.36	1201.59	761.368	1048.53	-0.461479	0.00187305	0.0871585	c18h15orf48	NC_067237.1	14341190	14342413	-	638	protein_coding	chromosome 18 C15orf48 homolog%2C transcript variant X1 && sp|Q9C002|NMES1_HUMAN Normal mucosa of esophagus-specific gene 1 protein OS=Homo sapiens OX=9606 GN=NMES1 PE=1 SV=1 && -	-
127504351	1139.38	1141.98	946.104	675.287	894.76	788.159	1075.82	786.069	0.45268	0.0018777	0.0871585	LOC127504351	NC_067240.1	20873232	20879730	+	2463	protein_coding	phosphatidylinositol glycan anchor biosynthesis%2C class S && sp|Q96S52|PIGS_HUMAN GPI transamidase component PIG-S OS=Homo sapiens OX=9606 GN=PIGS PE=1 SV=3 && PF10510:Phosphatidylinositol-glycan biosynthesis class S protein	-
127510815	7407.04	8699.54	5981.17	6246.66	5369.59	4707.25	7362.58	5441.16	0.43631	0.00191931	0.0887499	LOC127510815	NC_067223.1	8112878	8130770	+	2546	protein_coding	decorin%2C transcript variant X2 && sp|Q29393|PGS2_CANLF Decorin OS=Canis lupus familiaris OX=9615 GN=DCN PE=2 SV=2 && PF13855:Leucine rich repeat|PF01462:Leucine rich repeat N-terminal domain	-
127520164	16.1233	13.6647	7.63757	39.5483	40.1561	41.5317	12.4752	40.412	-1.70167	0.00192007	1	si_ch73-52f15.5	NC_067229.1	36413666	36418353	+	2752	protein_coding	uncharacterized protein LOC100150557 homolog && - && PF07545:Vestigial/Tondu family	-
127499686	265.497	320.145	201.441	148.306	156.506	176.51	262.361	160.441	0.708777	0.00193908	0.0893232	LOC127499686	NC_067237.1	14871786	14878686	-	3095	protein_coding	protein FAM219B-like && sp|Q5XKK7|F219B_HUMAN Protein FAM219B OS=Homo sapiens OX=9606 GN=FAM219B PE=1 SV=1 && PF15260:Protein family FAM219A	-
127515884	62.3434	80.0361	66.8287	37.5709	23.6818	27.3732	69.7361	29.542	1.23915	0.00197775	1	LOC127515884	NC_067226.1	26826226	27044065	-	11089	protein_coding	neuron navigator 2a%2C transcript variant X8 && sp|Q8IVL1|NAV2_HUMAN Neuron navigator 2 OS=Homo sapiens OX=9606 GN=NAV2 PE=1 SV=3 && PF00307:Calponin homology (CH) domain|PF13173:AAA domain	-
127522630	359.012	266.462	195.713	181.922	163.713	137.81	273.729	161.148	0.763313	0.00197917	0.0908243	LOC127522630	NC_067230.1	24115576	24134438	+	4005	protein_coding	protein FAM126B%2C transcript variant X1 && sp|Q8C729|F126B_MOUSE Protein FAM126B OS=Mus musculus OX=10090 GN=Fam126b PE=1 SV=1 && PF09790:Hyccin	-
127498843	66.6429	51.7307	46.7801	9.88708	31.9189	12.2707	55.0512	18.0256	1.61524	0.00201274	1	LOC127498843	NC_067236.1	4505147	4538109	+	4700	protein_coding	consortin%2C connexin sorting protein a%2C transcript variant X2 && sp|Q6PJW8|CNST_HUMAN Consortin OS=Homo sapiens OX=9606 GN=CNST PE=1 SV=3 && PF15281:Consortin C-terminus	-
127518324	279.47	189.354	196.667	132.487	145.18	120.82	221.831	132.829	0.739032	0.00203007	0.0928087	c9h2orf69	NC_067228.1	12551037	12555186	-	3237	protein_coding	chromosome 9 C2orf69 homolog && sp|A0JMH2|CB069_DANRE UPF0565 protein C2orf69 homolog OS=Danio rerio OX=7955 GN=zgc:153521 PE=2 SV=1 && PF10561:Uncharacterised protein family UPF0565	-
127518374	230.026	183.498	148.933	127.543	102.964	89.6708	187.485	106.726	0.811937	0.00206965	0.0942625	LOC127518374	NC_067228.1	605406	666178	+	8291	protein_coding	FERM and PDZ domain containing 4%2C transcript variant X2 && sp|Q14CM0|FRPD4_HUMAN FERM and PDZ domain-containing protein 4 OS=Homo sapiens OX=9606 GN=FRMPD4 PE=1 SV=1 && -	-
127515736	308.492	448.983	262.542	203.674	221.373	213.322	340.006	212.79	0.676402	0.00213499	0.096874	LOC127515736	NC_067220.1	40749330	40761942	+	3451	protein_coding	solute carrier family 44 member 1a && sp|Q6IR74|CTL1_XENLA Choline transporter-like protein 1 OS=Xenopus laevis OX=8355 GN=slc44a1 PE=2 SV=2 && PF04515:Plasma-membrane choline transporter	-
127503188	2022.93	2334.71	2347.6	2576.57	2921.1	3082.79	2235.08	2860.15	-0.355579	0.00214804	0.0971028	LOC127503188	NC_067240.1	19287732	19311619	-	4536	protein_coding	mitogen-activated protein kinase 9 && sp|P45984|MK09_HUMAN Mitogen-activated protein kinase 9 OS=Homo sapiens OX=9606 GN=MAPK9 PE=1 SV=2 && PF00069:Protein kinase domain	-
127500634	0	0.976051	0	1.97742	12.3557	21.7098	0.32535	12.0143	-5.06818	0.00216306	1	LOC127500634	NC_067238.1	25072308	25280875	+	9323	protein_coding	gamma-aminobutyric acid (GABA) B receptor%2C 2 && sp|O75899|GABR2_HUMAN Gamma-aminobutyric acid type B receptor subunit 2 OS=Homo sapiens OX=9606 GN=GABBR2 PE=1 SV=1 && PF18455:Gamma-aminobutyric acid type B receptor subunit 2 coiled-coil domain|PF01094:Receptor family ligand binding region|PF00003:7 transmembrane sweet-taste receptor of 3 GCPR	-
127505340	5558.23	5261.89	6302.91	7490.45	7087.03	6797.05	5707.68	7124.84	-0.319888	0.00217129	0.0975241	LOC127505340	NC_067241.1	8037130	8047270	+	2742	protein_coding	transketolase b && sp|Q9D4D4|TKTL2_MOUSE Transketolase-like protein 2 OS=Mus musculus OX=10090 GN=Tktl2 PE=1 SV=1 && PF02780:Transketolase, C-terminal domain|PF00456:Transketolase, thiamine diphosphate binding domain|PF02779:Transketolase, pyrimidine binding domain	-
127501033	312.792	460.696	380.924	235.312	275.944	253.91	384.804	255.056	0.59441	0.00217346	0.0975241	LOC127501033	NC_067221.1	8577203	8684571	+	7929	protein_coding	bone morphogenetic protein/retinoic acid inducible neural-specific 2 && sp|Q76B58|BRNP3_HUMAN BMP/retinoic acid-inducible neural-specific protein 3 OS=Homo sapiens OX=9606 GN=BRINP3 PE=1 SV=1 && -	-
127497690	202.078	245.965	264.451	455.794	329.486	317.152	237.498	367.477	-0.628542	0.00218795	0.0976592	LOC127497690	NC_067221.1	38137474	38144045	+	3060	protein_coding	cytochrome c oxidase assembly factor 1 homolog%2C transcript variant X1 && sp|Q9GZY4|COA1_HUMAN Cytochrome c oxidase assembly factor 1 homolog OS=Homo sapiens OX=9606 GN=COA1 PE=1 SV=1 && PF08695:Cytochrome oxidase complex assembly protein 1	-
127508594	10339.3	8860.59	11597.7	14869.2	12636.8	12250	10265.9	13252	-0.368341	0.0021926	0.0976592	LOC127508594	NC_067222.1	35039975	35044825	+	1839	protein_coding	aldolase a%2C fructose-bisphosphate%2C a%2C transcript variant X1 && sp|B5DGM7|ALDOA_SALSA Fructose-bisphosphate aldolase A OS=Salmo salar OX=8030 PE=1 SV=1 && PF00274:Fructose-bisphosphate aldolase class-I	-
127514027	3755.65	3068.7	3364.35	2623.04	2528.8	2861.91	3396.23	2671.25	0.34615	0.00220958	0.0980552	LOC127514027	NC_067225.1	24793141	24798234	+	1807	protein_coding	enolase 1b%2C (alpha) && sp|Q9PVK2|ENOA_ALLMI Alpha-enolase OS=Alligator mississippiensis OX=8496 PE=2 SV=3 && PF03952:Enolase, N-terminal domain|PF00113:Enolase, C-terminal TIM barrel domain	-
127503611	2582.95	2714.4	2515.62	3458.5	3584.19	2894.01	2604.32	3312.23	-0.346751	0.00223882	0.0983603	LOC127503611	NC_067240.1	3325593	3355686	+	3718	protein_coding	leucine rich repeat containing 8 VRAC subunit Aa && sp|Q8IWT6|LRC8A_HUMAN Volume-regulated anion channel subunit LRRC8A OS=Homo sapiens OX=9606 GN=LRRC8A PE=1 SV=1 && PF13855:Leucine rich repeat|PF12534:Pannexin-like TM region of LRRC8	-
127513147	261.197	266.462	265.406	389.551	378.909	363.403	264.355	377.287	-0.51296	0.00224259	0.0983603	LOC127513147	NC_067224.1	1965957	1970070	+	1511	protein_coding	transmembrane protein 250 && sp|H0YL14|TM250_HUMAN Transmembrane protein 250 OS=Homo sapiens OX=9606 GN=TMEM250 PE=1 SV=2 && PF17685:Family of unknown function (DUF5533)	-
127522445	550.341	569.037	618.643	768.226	728.987	823.084	579.341	773.432	-0.416721	0.00224323	0.0983603	LOC127522445	NC_067230.1	8548739	8695795	+	8268	protein_coding	forkhead box P4%2C transcript variant X3 && sp|Q8IVH2|FOXP4_HUMAN Forkhead box protein P4 OS=Homo sapiens OX=9606 GN=FOXP4 PE=1 SV=1 && PF16159:FOXP coiled-coil domain|PF00250:Forkhead domain	Fork head
127510748	830.887	680.307	762.802	1056.93	977.131	972.22	757.999	1002.09	-0.403202	0.0022558	0.0983603	LOC127510748	NC_067223.1	1136822	1144574	-	3320	protein_coding	DEP domain containing 4%2C transcript variant X1 && sp|Q6AZT6|DEPD7_XENLA DEP domain-containing protein 7 OS=Xenopus laevis OX=8355 GN=depdc7 PE=2 SV=1 && PF00610:Domain found in Dishevelled, Egl-10, and Pleckstrin (DEP)	-
127518429	1016.84	1095.13	1251.61	1500.86	1453.86	1409.25	1121.19	1454.65	-0.375144	0.00225705	0.0983603	LOC127518429	NC_067228.1	15270483	15273043	-	1335	protein_coding	nucleolar protein interacting with the FHA domain of MKI67 && sp|Q8JIY8|MK67I_DANRE MKI67 FHA domain-interacting nucleolar phosphoprotein OS=Danio rerio OX=7955 GN=nifk PE=2 SV=2 && PF00076:RNA recognition motif. (a.k.a. RRM, RBD, or RNP domain)|PF12196:FHA Ki67 binding domain of hNIFK	-
127516390	413.831	375.779	338.917	248.166	292.419	219.929	376.176	253.505	0.569671	0.0022826	0.0988397	LOC127516390	NC_067226.1	21709920	21730927	-	2858	protein_coding	acyl-CoA oxidase 3%2C pristanoyl && sp|O15254|ACOX3_HUMAN Peroxisomal acyl-coenzyme A oxidase 3 OS=Homo sapiens OX=9606 GN=ACOX3 PE=1 SV=2 && PF00441:Acyl-CoA dehydrogenase, C-terminal domain|PF02770:Acyl-CoA dehydrogenase, middle domain|PF01756:Acyl-CoA oxidase	-
127494386	1409.17	1273.75	1229.65	864.131	1034.79	1069.44	1304.19	989.455	0.398101	0.00229123	0.0988397	LOC127494386	NC_067233.1	2997412	3016784	+	2871	protein_coding	kinesin family member 3A && sp|Q9Y496|KIF3A_HUMAN Kinesin-like protein KIF3A OS=Homo sapiens OX=9606 GN=KIF3A PE=1 SV=4 && PF00225:Kinesin motor domain	-
127516254	568.614	553.421	615.779	355.935	406.709	474.783	579.271	412.476	0.48962	0.00229253	0.0988397	LOC127516254	NC_067220.1	12982552	12989484	-	2208	protein_coding	canopy FGF signaling regulator 3 && sp|A3KNS2|CNPY3_DANRE Protein canopy homolog 3 OS=Danio rerio OX=7955 GN=cnpy3 PE=2 SV=1 && PF11938:TLR4 regulator and MIR-interacting MSAP	-
127512337	12.8986	15.6168	26.7315	4.94354	1.02964	0	18.4156	1.99106	3.21732	0.00232489	1	LOC127512337	NC_067224.1	25739657	25784250	-	5465	protein_coding	glutamate receptor%2C ionotropic%2C AMPA 3a%2C transcript variant X2 && sp|P42263|GRIA3_HUMAN Glutamate receptor 3 OS=Homo sapiens OX=9606 GN=GRIA3 PE=1 SV=2 && PF01094:Receptor family ligand binding region|PF00060:Ligand-gated ion channel|PF10613:Ligated ion channel L-glutamate- and glycine-binding site	-
127499923	62.3434	67.3475	84.968	35.5935	23.6818	33.9805	71.5529	31.0853	1.2021	0.00233169	1	LOC127499923	NC_067237.1	6200722	6530674	+	4949	protein_coding	contactin 5%2C transcript variant X1 && sp|Q7ZW34|CNTN5_DANRE Contactin-5 OS=Danio rerio OX=7955 GN=cntn5 PE=2 SV=1 && PF13927:Immunoglobulin domain|PF00041:Fibronectin type III domain|PF07679:Immunoglobulin I-set domain	-
127525235	980.296	948.721	1055.89	1204.25	1220.13	1548	994.97	1324.12	-0.412513	0.00233377	0.100261	LOC127525235	NC_067232.1	12683452	12685531	+	995	protein_coding	uncharacterized LOC127525235 && - && -	-
127494325	349.338	312.336	257.768	209.606	180.188	211.434	306.481	200.409	0.611367	0.002358	0.100944	LOC127494325	NC_067233.1	4505303	4518780	+	2542	protein_coding	coiled-coil domain containing 69%2C transcript variant X1 && sp|A7MC22|CCD69_DANRE Coiled-coil domain-containing protein 69 OS=Danio rerio OX=7955 GN=ccdc69 PE=2 SV=2 && -	-
127505559	1491.94	1216.16	1281.2	1706.51	1679.35	1740.56	1329.77	1708.81	-0.362304	0.00237733	0.101413	LOC127505559	NC_067241.1	16384534	16400081	+	2966	protein_coding	F-box and leucine-rich repeat protein 5 && sp|Q2YDQ5|FBXL5_DANRE F-box/LRR-repeat protein 5 OS=Danio rerio OX=7955 GN=fbxl5 PE=2 SV=2 && PF12937:F-box-like|PF01814:Hemerythrin HHE cation binding domain	-
127525441	935.15	894.062	996.703	1193.37	1209.83	1216.69	941.972	1206.63	-0.35714	0.00242969	0.103283	LOC127525441	NC_067232.1	20271062	20284359	+	2370	protein_coding	CDC42 effector protein (Rho GTPase binding) 3%2C transcript variant X2 && sp|Q9CQC5|BORG2_MOUSE Cdc42 effector protein 3 OS=Mus musculus OX=10090 GN=Cdc42ep3 PE=1 SV=1 && PF14957:Cdc42 effector|PF00786:P21-Rho-binding domain	-
127502515	3149.41	3020.88	2484.12	2159.34	2454.67	2053.93	2884.8	2222.65	0.376162	0.00244141	0.103419	LOC127502515	NC_067239.1	25248395	25279515	+	5817	protein_coding	intraflagellar transport 172 && sp|Q5RHH4|IF172_DANRE Intraflagellar transport protein 172 homolog OS=Danio rerio OX=7955 GN=ift172 PE=2 SV=1 && -	-
127524860	21475.1	18742.1	21982.8	28285.9	24130.7	25074.8	20733.4	25830.5	-0.31713	0.00246372	0.104	LOC127524860	NC_067232.1	13123275	13126147	-	1255	protein_coding	phosphoglycerate mutase 1a && sp|P18669|PGAM1_HUMAN Phosphoglycerate mutase 1 OS=Homo sapiens OX=9606 GN=PGAM1 PE=1 SV=2 && PF00300:Histidine phosphatase superfamily (branch 1)	-
127502025	1073.81	1189.81	1312.71	1706.51	1475.48	1480.04	1192.11	1554.01	-0.382063	0.0024852	0.104542	LOC127502025	NC_067239.1	19389475	19397112	-	1929	protein_coding	myc associated factor X%2C transcript variant X1 && sp|P52161|MAX_DANRE Protein max OS=Danio rerio OX=7955 GN=max PE=2 SV=1 && PF00010:Helix-loop-helix DNA-binding domain	bHLH
127513442	466.5	444.103	510.763	359.89	309.923	344.525	473.789	338.112	0.486602	0.00252052	0.105661	LOC127513442	NC_067224.1	5778854	5781036	-	792	protein_coding	selenoprotein W%2C 1%2C transcript variant X1 && sp|Q568W0|SELW_DANRE Selenoprotein W OS=Danio rerio OX=7955 GN=selenow PE=3 SV=3 && -	-
127517433	4.29954	12.6887	18.1392	39.5483	40.1561	41.5317	11.7091	40.412	-1.77653	0.0025228	1	si_dkey-9i23.16	NC_067220.1	33504690	33507212	-	1297	protein_coding	uncharacterized protein LOC571915 homolog && - && PF04103:CD20-like family	-
127494330	62.3434	59.5391	43.916	9.88708	29.8596	18.8781	55.2662	19.5416	1.50184	0.00253841	1	LOC127494330	NC_067233.1	24264357	24456720	-	7800	protein_coding	SPARC (osteonectin)%2C cwcv and kazal like domains proteoglycan 1 && sp|Q08629|TICN1_HUMAN Testican-1 OS=Homo sapiens OX=9606 GN=SPOCK1 PE=1 SV=1 && PF07648:Kazal-type serine protease inhibitor domain|PF10591:Secreted protein acidic and rich in cysteine Ca binding region|PF00086:Thyroglobulin type-1 repeat	-
127525088	40.8457	59.5391	34.3691	65.2547	194.603	72.6806	44.9179	110.846	-1.30132	0.00256255	0.107053	LOC127525088	NC_067232.1	1602615	1615187	+	2384	protein_coding	dnaJ homolog subfamily C member 21%2C transcript variant X1 && sp|Q6PGY5|DJC21_DANRE DnaJ homolog subfamily C member 21 OS=Danio rerio OX=7955 GN=dnajc21 PE=2 SV=1 && PF00226:DnaJ domain|PF12171:Zinc-finger double-stranded RNA-binding	-
127518538	262.272	270.366	146.069	120.622	139.002	132.146	226.236	130.59	0.791901	0.0026072	0.108544	LOC127518538	NC_067228.1	10846376	10871074	-	5497	protein_coding	AF4/FMR2 family%2C member 3%2C transcript variant X4 && sp|P51826|AFF3_HUMAN AF4/FMR2 family member 3 OS=Homo sapiens OX=9606 GN=AFF3 PE=1 SV=3 && PF05110:AF-4 proto-oncoprotein	AF-4
127518126	3662.14	3701.18	3958.17	3111.46	3078.63	3071.46	3773.83	3087.19	0.289816	0.00263951	0.109512	LOC127518126	NC_067227.1	30671871	30682567	+	2604	protein_coding	protein phosphatase targeting COQ7 a && sp|Q5U3N5|PPTC7_DANRE Protein phosphatase PTC7 homolog OS=Danio rerio OX=7955 GN=pptc7 PE=2 SV=1 && PF07228:Stage II sporulation protein E (SpoIIE)	-
127524597	1050.16	910.655	1144.68	1483.06	1274.7	1322.41	1035.17	1360.06	-0.39381	0.0026592	0.109953	LOC127524597	NC_067232.1	14224474	14231326	+	1534	protein_coding	retinol dehydrogenase 12 && sp|Q8TC12|RDH11_HUMAN Retinol dehydrogenase 11 OS=Homo sapiens OX=9606 GN=RDH11 PE=1 SV=2 && PF00106:short chain dehydrogenase	-
127503186	1111.43	876.493	725.569	439.975	602.341	759.842	904.498	600.719	0.589576	0.00274951	0.113145	LOC127503186	NC_067240.1	18750842	18762734	+	1846	protein_coding	argininosuccinate lyase && sp|P51464|ARLY_LITCT Argininosuccinate lyase OS=Lithobates catesbeianus OX=8400 GN=ASL PE=3 SV=1 && PF14698:Argininosuccinate lyase C-terminal|PF00206:Lyase	-
127517581	644.931	652.002	588.093	436.02	484.962	477.615	628.342	466.199	0.430432	0.00276073	0.113145	si_ch211-158d24.4	NC_067227.1	12503602	12507104	-	1744	protein_coding	uncharacterized protein LOC560966 homolog && - && PF00229:TNF(Tumour Necrosis Factor) family	-
127495265	2307.78	2582.63	2786.76	3415.99	3244.4	3021.43	2559.06	3227.28	-0.334413	0.00276477	0.113145	LOC127495265	NC_067221.1	33476557	33497372	+	2489	protein_coding	brain abundant%2C membrane attached signal protein 1 && - && PF05466:Brain acid soluble protein 1 (BASP1 protein)	-
127494835	1949.84	1845.71	1844.47	1405.94	1470.33	1604.64	1880.01	1493.64	0.331649	0.00277487	0.113145	LOC127494835	NC_067233.1	14974229	14983422	-	2619	protein_coding	EH-domain containing 1a && sp|Q5E9R3|EHD1_BOVIN EH domain-containing protein 1 OS=Bos taurus OX=9913 GN=EHD1 PE=1 SV=1 && PF12763:Cytoskeletal-regulatory complex EF hand|PF18150:Domain of unknown function (DUF5600)|PF16880:N-terminal EH-domain containing protein|PF00350:Dynamin family	-
127520183	1318.88	1336.21	1264.02	976.843	973.013	1109.09	1306.37	1019.65	0.357172	0.0027831	0.113145	LOC127520183	NC_067229.1	36376173	36387417	+	1731	protein_coding	four and a half LIM domains 1b%2C transcript variant X3 && sp|Q9WUH4|FHL1_RAT Four and a half LIM domains protein 1 OS=Rattus norvegicus OX=10116 GN=Fhl1 PE=2 SV=1 && PF00412:LIM domain	-
127497754	10070.6	10490.6	12131.3	12009.8	14227.6	15465.9	10897.5	13901.1	-0.351171	0.00281046	0.113828	LOC127497754	NC_067235.1	14491720	14496872	-	2816	protein_coding	farnesyl diphosphate synthase (farnesyl pyrophosphate synthetase%2C dimethylallyltranstransferase%2C geranyltranstransferase)%2C transcript variant X1 && sp|P08836|FPPS_CHICK Farnesyl pyrophosphate synthase OS=Gallus gallus OX=9031 GN=FDPS PE=1 SV=2 && PF00348:Polyprenyl synthetase	-
127522702	710.499	735.942	590.957	465.681	527.177	501.213	679.133	498.024	0.447276	0.00282689	0.113828	LOC127522702	NC_067230.1	1415488	1434308	-	5960	protein_coding	polypyrimidine tract binding protein 1b%2C transcript variant X1 && sp|Q29099|PTBP1_PIG Polypyrimidine tract-binding protein 1 OS=Sus scrofa OX=9823 GN=PTBP1 PE=2 SV=1 && PF11835:RRM-like domain|PF13893:RNA recognition motif. (a.k.a. RRM, RBD, or RNP domain)	-
127502477	785.741	764.248	711.249	628.818	557.037	475.727	753.746	553.861	0.444689	0.00282808	0.113828	LOC127502477	NC_067239.1	17564001	17577845	-	4382	protein_coding	mitotic deacetylase associated SANT domain protein a%2C transcript variant X2 && sp|Q6PJG2|MDEAS_HUMAN Mitotic deacetylase-associated SANT domain protein OS=Homo sapiens OX=9606 GN=MIDEAS PE=1 SV=2 && PF01448:ELM2 domain	-
127500288	1667.15	1665.14	1577.16	1199.3	1083.18	1458.33	1636.48	1246.94	0.391745	0.00285652	0.114568	LOC127500288	NC_067237.1	32844574	32846290	+	871	protein_coding	stress-associated endoplasmic reticulum protein 1 && sp|Q3ZBR1|SERP1_BOVIN Stress-associated endoplasmic reticulum protein 1 OS=Bos taurus OX=9913 GN=SERP1 PE=3 SV=1 && -	-
127503459	552.491	452.887	420.066	290.68	343.901	356.795	475.148	330.459	0.52292	0.00286539	0.114568	LOC127503459	NC_067240.1	28189502	28246733	+	4286	protein_coding	serine/threonine kinase 10%2C transcript variant X1 && sp|Q7SY52|STK10_DANRE Serine/threonine-protein kinase 10 OS=Danio rerio OX=7955 GN=stk10 PE=2 SV=1 && PF00069:Protein kinase domain|PF12474:Polo kinase kinase	-
127497951	565.39	647.122	465.892	435.031	376.849	369.066	559.468	393.649	0.507012	0.0028824	0.114869	LOC127497951	NC_067235.1	19246031	19252245	-	2691	protein_coding	growth differentiation factor 6a && sp|P85857|GDF6A_DANRE Growth/differentiation factor 6-A OS=Danio rerio OX=7955 GN=gdf6a PE=1 SV=1 && PF00019:Transforming growth factor beta like domain|PF00688:TGF-beta propeptide	-
127522205	1087.78	1095.13	725.569	621.897	647.645	774.001	969.494	681.181	0.508507	0.00289764	0.115098	LOC127522205	NC_067230.1	23492521	23516162	+	9001	protein_coding	UDP-glucuronosyltransferase-like%2C transcript variant X6 && sp|P22309|UD11_HUMAN UDP-glucuronosyltransferase 1A1 OS=Homo sapiens OX=9606 GN=UGT1A1 PE=1 SV=1 && PF00201:UDP-glucoronosyl and UDP-glucosyl transferase	-
127522835	0	0	7.63757	31.6387	14.415	20.7659	2.54586	22.2732	-3.10236	0.00291807	1	LOC127522835	NC_067230.1	28076924	28172757	+	5309	protein_coding	eph receptor A8%2C transcript variant X2 && sp|P29322|EPHA8_HUMAN Ephrin type-A receptor 8 OS=Homo sapiens OX=9606 GN=EPHA8 PE=1 SV=2 && PF00041:Fibronectin type III domain|PF00536:SAM domain (Sterile alpha motif)|PF01404:Ephrin receptor ligand binding domain|PF14575:Ephrin type-A receptor 2 transmembrane domain|PF07714:Protein tyrosine kinase	-
127512288	3513.8	3155.57	3718.54	3969.66	4150.49	5603.95	3462.64	4574.7	-0.401916	0.0029565	0.116764	LOC127512288	NC_067224.1	44501448	44514143	+	854	protein_coding	thiosulfate_glutathione sulfurtransferase && sp|Q10215|RDL_SCHPO Putative thiosulfate sulfurtransferase, mitochondrial OS=Schizosaccharomyces pombe (strain 972 / ATCC 24843) OX=284812 GN=SPAC4H3.07c PE=3 SV=2 && PF00581:Rhodanese-like domain	-
127494957	1678.97	1896.47	2116.56	2477.7	2215.79	2643.87	1897.33	2445.79	-0.366144	0.00295886	0.116764	LOC127494957	NC_067234.1	30436498	30458688	+	3096	protein_coding	proprotein convertase subtilisin/kexin type 7%2C transcript variant X1 && sp|Q62849|PCSK7_RAT Proprotein convertase subtilisin/kexin type 7 OS=Rattus norvegicus OX=10116 GN=Pcsk7 PE=1 SV=1 && PF01483:Proprotein convertase P-domain|PF00082:Subtilase family|PF16470:Peptidase S8 pro-domain	-
127500086	40.8457	40.9941	20.0486	51.4128	93.6975	97.222	33.9628	80.7775	-1.2531	0.00299018	1	LOC127500086	NC_067237.1	16934264	16952380	+	4197	protein_coding	galaxin-like%2C transcript variant X5 && - && -	-
127504458	1203.87	1525.57	920.327	884.894	969.924	601.266	1216.59	818.695	0.571807	0.00299522	0.117815	LOC127504458	NC_067241.1	5800664	6062635	-	10649	protein_coding	agrin%2C transcript variant X10 && sp|P31696|AGRIN_CHICK Agrin OS=Gallus gallus OX=9031 GN=AGRN PE=1 SV=3 && PF00053:Laminin EGF domain|PF07648:Kazal-type serine protease inhibitor domain|PF00054:Laminin G domain|PF01390:SEA domain|PF00008:EGF-like domain	-
127496733	5525.99	7624.91	7307.25	8938.91	8920.83	8453.6	6819.38	8771.11	-0.362975	0.00303691	0.119069	LOC127496733	NC_067235.1	10635334	10668871	-	2557	protein_coding	syndecan-2-A-like%2C transcript variant X2 && sp|P34741|SDC2_HUMAN Syndecan-2 OS=Homo sapiens OX=9606 GN=SDC2 PE=1 SV=2 && PF01034:Syndecan domain	-
127501920	1615.55	1492.38	1975.27	2601.29	2260.07	1930.28	1694.4	2263.88	-0.417766	0.00314124	0.122569	LOC127501920	NC_067239.1	32535372	32545608	-	2845	protein_coding	PRP39 pre-mRNA processing factor 39 homolog (yeast) && sp|Q1JPZ7|PRP39_DANRE Pre-mRNA-processing factor 39 OS=Danio rerio OX=7955 GN=prpf39 PE=2 SV=2 && -	-
127522831	499.822	619.792	410.519	295.624	333.604	403.047	510.044	344.092	0.567288	0.00314642	0.122569	si_dkey-238i5.2	NC_067230.1	23946021	23966477	+	5562	protein_coding	uncharacterized si_dkey-238i5.2%2C transcript variant X3 && - && -	-
127520557	414.906	353.33	400.018	285.737	286.241	245.415	389.418	272.464	0.515429	0.00316694	0.122973	LOC127520557	NC_067229.1	23238653	23272264	+	7954	protein_coding	transcription activation suppressor a%2C transcript variant X3 && sp|Q9UK61|TASOR_HUMAN Protein TASOR OS=Homo sapiens OX=9606 GN=TASOR PE=1 SV=3 && PF12509:Protein of unknown function (DUF3715)	-
127512938	368.686	333.809	321.733	201.696	226.521	267.125	341.409	231.781	0.557619	0.00319348	0.123607	LOC127512938	NC_067224.1	32010013	32016357	-	3332	protein_coding	kynurenine aminotransferase 1%2C transcript variant X1 && sp|Q16773|KAT1_HUMAN Kynurenine--oxoglutarate transaminase 1 OS=Homo sapiens OX=9606 GN=KYAT1 PE=1 SV=1 && PF00155:Aminotransferase class I and II	-
127501999	398.783	327.953	461.118	540.823	618.815	522.922	395.951	560.854	-0.501836	0.00320671	0.123724	LOC127501999	NC_067239.1	19073486	19112086	-	6032	protein_coding	INO80 complex ATPase subunit%2C transcript variant X1 && sp|Q6ZPV2|INO80_MOUSE Chromatin-remodeling ATPase INO80 OS=Mus musculus OX=10090 GN=Ino80 PE=1 SV=2 && PF00271:Helicase conserved C-terminal domain|PF00176:SNF2 family N-terminal domain|PF13892:DNA-binding domain	-
127515179	5200.3	5710.87	4683.74	4035.91	4498.51	3897.38	5198.3	4143.93	0.327099	0.00322365	0.123983	LOC127515179	NC_067226.1	11533220	11585081	-	5351	protein_coding	adenylate cyclase 7%2C transcript variant X2 && sp|Q08462|ADCY2_HUMAN Adenylate cyclase type 2 OS=Homo sapiens OX=9606 GN=ADCY2 PE=1 SV=5 && PF16214:Adenylyl cyclase N-terminal extracellular and transmembrane region|PF00211:Adenylate and Guanylate cyclase catalytic domain|PF06327:Domain of Unknown Function (DUF1053)	-
127511031	415.981	352.354	357.056	252.121	283.152	250.134	375.13	261.802	0.518652	0.00326433	0.12515	LOC127511031	NC_067223.1	10992054	11000168	+	2418	protein_coding	cyclin C && sp|P55168|CCNC_CHICK Cyclin-C OS=Gallus gallus OX=9031 GN=CCNC PE=3 SV=1 && PF16899:Cyclin C-terminal domain|PF00134:Cyclin, N-terminal domain	-
127505079	698.676	791.577	746.573	994.64	1027.58	894.82	745.608	972.348	-0.382488	0.00327835	0.125291	LOC127505079	NC_067241.1	6202067	6218338	-	3008	protein_coding	pleckstrin homology domain containing%2C family N member 1 && sp|Q8C886|PKHN1_MOUSE Probable pleckstrin homology domain-containing family N member 1 OS=Mus musculus OX=10090 GN=Plekhn1 PE=1 SV=2 && -	-
127523891	525.619	499.738	321.733	282.77	318.16	293.554	449.03	298.161	0.590045	0.00331735	0.125759	LOC127523891	NC_067231.1	16588491	16665509	+	7837	protein_coding	supervillin a%2C transcript variant X9 && sp|O46385|SVIL_BOVIN Supervillin OS=Bos taurus OX=9913 GN=SVIL PE=1 SV=2 && PF00626:Gelsolin repeat	-
127517052	1499.47	1299.12	1279.29	995.629	912.264	1182.71	1359.29	1030.2	0.399232	0.00331865	0.125759	LOC127517052	NC_067227.1	23777058	23784019	-	1940	protein_coding	SEC22 homolog B%2C vesicle trafficking protein b && sp|Q7SXP0|S22BB_DANRE Vesicle-trafficking protein SEC22b-B OS=Danio rerio OX=7955 GN=sec22bb PE=2 SV=1 && PF13774:Regulated-SNARE-like domain|PF00957:Synaptobrevin	-
127524394	3.22466	7.8084	6.68287	15.8193	79.2825	6.60732	5.90531	33.9031	-2.51212	0.00332029	1	LOC127524394	NC_067221.1	15932313	15942114	+	3016	protein_coding	major facilitator superfamily domain-containing protein 12-like && sp|Q6NUT3|MFS12_HUMAN Major facilitator superfamily domain-containing protein 12 OS=Homo sapiens OX=9606 GN=MFSD12 PE=1 SV=2 && PF13347:MFS/sugar transport protein	-
127512171	657.83	676.403	785.715	964.979	954.479	869.335	706.649	929.598	-0.394977	0.00332174	0.125759	LOC127512171	NC_067224.1	34063221	34102514	+	4842	protein_coding	acetoacetyl-CoA synthetase && sp|A3QK15|AACS_DANRE Acetoacetyl-CoA synthetase OS=Danio rerio OX=7955 GN=aacs PE=2 SV=1 && PF16177:Acetyl-coenzyme A synthetase N-terminus|PF00501:AMP-binding enzyme	-
127510117	39.7708	23.4252	11.4564	3.95483	8.23714	0.943903	24.8841	4.37863	2.51625	0.00332896	1	LOC127510117	NC_067222.1	40044016	40052637	+	2983	protein_coding	shiftless antiviral inhibitor of ribosomal frameshifting && sp|A7YY07|SHFL_DANRE Shiftless antiviral inhibitor of ribosomal frameshifting protein homolog OS=Danio rerio OX=7955 GN=shfl PE=2 SV=1 && PF15135:Uncharacterised protein UPF0515	-
127514837	179.506	140.551	118.382	88.9837	67.9564	88.7269	146.147	81.889	0.833065	0.00333734	0.125956	LOC127514837	NC_067225.1	26196400	26219264	+	4515	protein_coding	melanocyte inducing transcription factor a%2C transcript variant X6 && sp|O75030|MITF_HUMAN Microphthalmia-associated transcription factor OS=Homo sapiens OX=9606 GN=MITF PE=1 SV=2 && PF00010:Helix-loop-helix DNA-binding domain|PF11851:Domain of unknown function (DUF3371)	bHLH
127506504	2845.22	2526.99	2897.5	2118.8	1828.65	2448.49	2756.57	2131.98	0.370409	0.00340608	0.128151	LOC127506504	NC_067242.1	16452752	16457029	-	811	protein_coding	family with sequence similarity 162 member A && sp|A3KP48|F162B_DANRE Protein FAM162B OS=Danio rerio OX=7955 GN=fam162b PE=2 SV=1 && PF06388:Protein of unknown function (DUF1075)	-
127516058	75.242	40.0181	26.7315	11.8645	9.26679	22.6537	47.3305	14.595	1.68917	0.00341094	1	LOC127516058	NC_067226.1	9705115	9717994	-	2597	protein_coding	hydroxysteroid (11-beta) dehydrogenase 2 && sp|P50233|DHI2_RAT Corticosteroid 11-beta-dehydrogenase isozyme 2 OS=Rattus norvegicus OX=10116 GN=Hsd11b2 PE=1 SV=1 && PF00106:short chain dehydrogenase	-
127517058	805.089	570.014	523.174	344.07	439.658	496.493	632.759	426.74	0.567175	0.00341856	0.128223	LOC127517058	NC_067220.1	26144864	26155324	+	3041	protein_coding	cysteinyl-tRNA synthetase 2%2C mitochondrial && sp|Q6DJ95|SYCM_XENTR Probable cysteine--tRNA ligase, mitochondrial OS=Xenopus tropicalis OX=8364 GN=cars2 PE=2 SV=1 && PF01406:tRNA synthetases class I (C) catalytic domain	-
127515143	562.165	517.307	463.982	373.732	361.405	387.944	514.485	374.36	0.457878	0.00343835	0.128567	si_ch211-107o10.3	NC_067226.1	6270570	6275402	+	1765	protein_coding	uncharacterized protein LOC407663 homolog%2C transcript variant X1 && sp|Q9QYF1|RDH11_MOUSE Retinol dehydrogenase 11 OS=Mus musculus OX=10090 GN=Rdh11 PE=1 SV=2 && PF00106:short chain dehydrogenase	-
127496639	5818.36	5008.12	7082.89	7976.9	7075.71	8126.06	5969.79	7726.22	-0.37207	0.00345736	0.12888	LOC127496639	NC_067235.1	15247803	15259805	-	1370	protein_coding	triosephosphate isomerase 1b && sp|Q90XG0|TPISB_DANRE Triosephosphate isomerase B OS=Danio rerio OX=7955 GN=tpi1b PE=2 SV=1 && PF00121:Triosephosphate isomerase	-
127514359	485.848	635.409	694.064	770.203	793.855	962.781	605.107	842.28	-0.476451	0.00348103	0.129364	LOC127514359	NC_067220.1	23967123	24020711	-	1688	protein_coding	SGT1 homolog%2C MIS12 kinetochore complex assembly cochaperone && sp|Q2KIK0|SGT1_BOVIN Protein SGT1 homolog OS=Bos taurus OX=9913 GN=SUGT1 PE=2 SV=1 && PF04969:CS domain|PF05002:SGS domain	-
127519127	487.998	481.193	574.727	695.062	609.549	825.915	514.639	710.175	-0.464723	0.00357934	0.132465	LOC127519127	NC_067228.1	27807175	27808766	+	643	lncRNA	uncharacterized LOC127519127 && - && -	-
127516737	1488.72	1533.38	1377.63	992.663	1018.32	1323.35	1466.57	1111.44	0.399567	0.0035992	0.132465	LOC127516737	NC_067226.1	30461390	30465991	+	1593	protein_coding	selenoprotein S && sp|Q0VFV6|SELS_DANRE Selenoprotein S OS=Danio rerio OX=7955 GN=vimp PE=2 SV=2 && PF06936:Selenoprotein S (SelS)	-
127517048	210.678	242.061	249.176	335.172	306.834	380.393	233.971	340.8	-0.542239	0.00360665	0.132465	LOC127517048	NC_067227.1	26321554	26332464	-	3169	protein_coding	sterol O-acyltransferase 1%2C transcript variant X1 && sp|P35610|SOAT1_HUMAN Sterol O-acyltransferase 1 OS=Homo sapiens OX=9606 GN=SOAT1 PE=1 SV=3 && PF03062:MBOAT, membrane-bound O-acyltransferase family	-
127501962	209.603	189.354	226.263	273.872	376.849	290.722	208.407	313.815	-0.589802	0.00360821	0.132465	LOC127501962	NC_067239.1	32637083	32643447	+	4888	protein_coding	CLOCK-interacting pacemaker b%2C transcript variant X1 && sp|Q8R0W1|CIPC_MOUSE CLOCK-interacting pacemaker OS=Mus musculus OX=10090 GN=Cipc PE=1 SV=4 && PF15800:Clock interacting protein circadian	-
127506525	1108.21	1126.36	919.373	748.452	902.997	704.152	1051.31	785.2	0.421247	0.00364968	0.13295	LOC127506525	NC_067243.1	2732197	2757124	-	6689	protein_coding	zinc finger C3H1 domain-containing protein%2C transcript variant X1 && sp|O60293|ZC3H1_HUMAN Zinc finger C3H1 domain-containing protein OS=Homo sapiens OX=9606 GN=ZFC3H1 PE=1 SV=3 && PF10650:Putative zinc-finger domain	-
127495257	756.719	700.804	614.824	540.823	501.436	504.044	690.783	515.435	0.421889	0.00366185	0.13295	LOC127495257	NC_067234.1	24581806	24660152	+	2239	protein_coding	nucleoredoxin && sp|Q503L9|NXN_DANRE Nucleoredoxin OS=Danio rerio OX=7955 GN=nxn PE=2 SV=1 && PF13905:Thioredoxin-like	-
127513416	1154.43	1417.23	1612.48	1671.91	1951.17	1899.13	1394.71	1840.74	-0.399787	0.00366203	0.13295	LOC127513416	NC_067224.1	10353641	10381028	-	3777	protein_coding	Tnf receptor-associated factor 2b%2C transcript variant X2 && sp|Q12933|TRAF2_HUMAN TNF receptor-associated factor 2 OS=Homo sapiens OX=9606 GN=TRAF2 PE=1 SV=2 && PF16673:TNF receptor-associated factor BIRC3 binding domain|PF02176:TRAF-type zinc finger	-
127518423	6552.5	6145.21	7188.86	8108.39	7863.38	8278.03	6628.86	8083.27	-0.286166	0.00366533	0.13295	LOC127518423	NC_067228.1	10144859	10151739	-	2692	protein_coding	lanosterol synthase (2%2C3-oxidosqualene-lanosterol cyclase)%2C transcript variant X1 && sp|P48449|LSS_HUMAN Lanosterol synthase OS=Homo sapiens OX=9606 GN=LSS PE=1 SV=1 && PF13243:Squalene-hopene cyclase C-terminal domain|PF13249:Squalene-hopene cyclase N-terminal domain	-
127502982	766.393	845.26	797.171	1385.18	1173.79	825.915	802.942	1128.3	-0.490368	0.00371994	0.134529	LOC127502982	NC_067239.1	150956	317442	-	5638	protein_coding	protein tyrosine phosphatase receptor type K%2C transcript variant X1 && sp|P35822|PTPRK_MOUSE Receptor-type tyrosine-protein phosphatase kappa OS=Mus musculus OX=10090 GN=Ptprk PE=1 SV=1 && PF00102:Protein-tyrosine phosphatase|PF00041:Fibronectin type III domain|PF00629:MAM domain, meprin/A5/mu	-
127516983	4396.28	5362.42	5053.21	5834.37	6868.75	5899.4	4937.3	6200.84	-0.328565	0.00374419	0.135003	zgc_171572	NC_067227.1	9736479	9769012	+	8398	protein_coding	protein bicaudal D homolog 2%2C transcript variant X1 && sp|Q921C5|BICD2_MOUSE Protein bicaudal D homolog 2 OS=Mus musculus OX=10090 GN=Bicd2 PE=1 SV=1 && PF09730:Microtubule-associated protein Bicaudal-D	-
127496776	160.158	118.102	196.667	81.074	80.3121	106.661	158.309	89.3491	0.824301	0.00376122	0.135214	LOC127496776	NC_067221.1	42231046	42234425	-	3118	lncRNA	uncharacterized LOC127496776 && - && -	-
127501570	89.2155	48.8025	48.6895	7.90966	15.4446	38.7	62.2358	20.6848	1.58236	0.0037707	1	LOC127501570	NC_067238.1	1456268	1478268	+	4006	protein_coding	grainyhead-like transcription factor 2b && sp|Q6ISB3|GRHL2_HUMAN Grainyhead-like protein 2 homolog OS=Homo sapiens OX=9606 GN=GRHL2 PE=1 SV=1 && PF04516:CP2 transcription factor	CP2
novel.371	228.951	326.001	134.612	123.588	105.024	151.025	229.855	126.546	0.859867	0.00378238	0.135572	-	NC_067228.1	17664375	17684379	+	3317	-	- && - && -	-
127506692	901.829	1305.96	926.055	555.654	825.774	801.374	1044.61	727.6	0.521995	0.00384661	0.137468	LOC127506692	NC_067243.1	18943651	18968710	+	8843	protein_coding	Kruppel-like factor 13 && sp|Q9Y2Y9|KLF13_HUMAN Krueppel-like factor 13 OS=Homo sapiens OX=9606 GN=KLF13 PE=1 SV=1 && -	zf-C2H2
127516250	563.24	543.66	571.863	380.653	442.746	422.869	559.588	415.423	0.429908	0.0038727	0.137763	c7h4orf48	NC_067226.1	2208477	2211245	-	1402	protein_coding	chromosome 7 C4orf48 homolog && sp|B5X8I6|CD048_SALSA Neuropeptide-like protein C4orf48 homolog OS=Salmo salar OX=8030 PE=3 SV=1 && -	-
127515351	454.677	432.39	401.927	523.026	549.829	736.245	429.665	603.033	-0.489933	0.00387761	0.137763	LOC127515351	NC_067226.1	32508754	32515058	+	1783	protein_coding	SPG21 abhydrolase domain containing%2C maspardin%2C transcript variant X1 && sp|Q6PC62|SPG21_DANRE Maspardin OS=Danio rerio OX=7955 GN=spg21 PE=2 SV=1 && PF00561:alpha/beta hydrolase fold	-
127498062	1804.73	1875.97	2408.7	2364	2652.36	2980.85	2029.8	2665.74	-0.393007	0.0038935	0.137923	LOC127498062	NC_067236.1	33586588	33591508	+	1559	protein_coding	ergosterol biosynthesis 28 homolog && sp|Q9UKR5|ERG28_HUMAN Ergosterol biosynthetic protein 28 homolog OS=Homo sapiens OX=9606 GN=ERG28 PE=1 SV=1 && PF03694:Erg28 like protein	-
5857707	34789.7	37904.9	31938.4	48982.6	39116.1	42468.1	34877.7	43522.3	-0.319455	0.00390715	0.138003	ATP6	NC_010288.1	8131	8814	+	684	protein_coding	- && sp|O78684|ATP6_CARAU ATP synthase subunit a OS=Carassius auratus OX=7957 GN=mt-atp6 PE=3 SV=1 && PF00119:ATP synthase A chain	-
127516847	238.625	226.444	228.172	133.476	160.624	160.464	231.08	151.521	0.60862	0.0039409	0.138791	LOC127516847	NC_067226.1	5930814	5980079	-	4733	protein_coding	RAR-related orphan receptor A%2C paralog b%2C transcript variant X1 && sp|F1QJF4|RORAB_DANRE Nuclear receptor ROR-alpha B OS=Danio rerio OX=7955 GN=rorab PE=2 SV=1 && PF00104:Ligand-binding domain of nuclear hormone receptor|PF00105:Zinc finger, C4 type (two domains)	THR-like
127498420	610.535	472.408	408.61	262.996	372.731	367.178	497.185	334.302	0.571731	0.00396237	0.1388	LOC127498420	NC_067236.1	24055734	24080562	+	4619	protein_coding	SH3 and PX domains 2Ab%2C transcript variant X1 && sp|O89032|SPD2A_MOUSE SH3 and PX domain-containing protein 2A OS=Mus musculus OX=10090 GN=Sh3pxd2a PE=1 SV=2 && PF00018:SH3 domain	-
127500685	589.037	582.702	551.815	829.526	728.987	710.759	574.518	756.424	-0.396986	0.00396407	0.1388	LOC127500685	NC_067238.1	18940481	18952067	+	3462	protein_coding	telomerase reverse transcriptase && sp|Q4KTA7|TERT_TAKRU Telomerase reverse transcriptase OS=Takifugu rubripes OX=31033 GN=tert PE=1 SV=1 && PF00078:Reverse transcriptase (RNA-dependent DNA polymerase)|PF12009:Telomerase ribonucleoprotein complex - RNA binding domain	-
127505189	3265.5	3417.15	3614.48	4168.39	3962.07	4496.76	3432.38	4209.07	-0.294267	0.00398294	0.139059	LOC127505189	NC_067241.1	30180589	30189695	+	1399	protein_coding	ADP-ribosylation factor-like 6 interacting protein 5b && sp|Q8R5J9|PRAF3_MOUSE PRA1 family protein 3 OS=Mus musculus OX=10090 GN=Arl6ip5 PE=1 SV=2 && PF03208:PRA1 family protein	-
127509537	110.713	79.0601	118.382	33.6161	54.5711	64.1854	102.719	50.7909	1.01492	0.00401143	0.139651	si_ch211-198m17.1	NC_067222.1	34510957	34531908	-	5311	protein_coding	mucin-2%2C transcript variant X1 && sp|Q6R8J2|HEG_DANRE Protein HEG OS=Danio rerio OX=7955 GN=heg PE=1 SV=1 && PF01390:SEA domain	-
127523422	67.7178	71.2517	54.4177	29.6612	18.5336	34.9244	64.4624	27.7064	1.21457	0.00403552	1	LOC127523422	NC_067231.1	4089626	4102348	-	2605	protein_coding	interferon regulatory factor 3 && sp|Q64287|IRF4_MOUSE Interferon regulatory factor 4 OS=Mus musculus OX=10090 GN=Irf4 PE=1 SV=1 && PF10401:Interferon-regulatory factor 3|PF00605:Interferon regulatory factor transcription factor	IRF
127511428	39.7708	42.9462	41.0519	79.0966	112.231	65.1293	41.2563	85.4857	-1.04921	0.0040422	0.140266	LOC127511428	NC_067223.1	9504785	9516177	+	4935	protein_coding	scavenger receptor cysteine-rich type 1 protein M130-like && sp|P30205|WC11_BOVIN Antigen WC1.1 OS=Bos taurus OX=9913 PE=2 SV=1 && PF00530:Scavenger receptor cysteine-rich domain	-
127522176	3247.23	3571.37	3620.21	4440.29	4443.94	3952.12	3479.6	4278.78	-0.298073	0.00405227	0.140266	LOC127522176	NC_067230.1	2580824	2607266	-	4639	protein_coding	aminopeptidase puromycin sensitive && sp|Q11011|PSA_MOUSE Puromycin-sensitive aminopeptidase OS=Mus musculus OX=10090 GN=Npepps PE=1 SV=2 && PF11838:ERAP1-like C-terminal domain|PF01433:Peptidase family M1 domain|PF17900:Peptidase M1 N-terminal domain	-
127518541	2197.07	2191.23	1491.24	1130.09	1575.35	1531.96	1959.85	1412.47	0.472322	0.00410609	0.141724	LOC127518541	NC_067228.1	18239997	18248033	+	5049	protein_coding	solute carrier family 5 member 3b && sp|P31637|SC5A3_CANLF Sodium/myo-inositol cotransporter OS=Canis lupus familiaris OX=9615 GN=SLC5A3 PE=2 SV=1 && PF00474:Sodium:solute symporter family	-
127510513	185.955	151.288	247.266	260.03	284.181	387.944	194.836	310.719	-0.673308	0.00412294	0.141902	LOC127510513	NC_067223.1	10711504	10723762	+	3597	protein_coding	adrenomedullin 2a && sp|P61312|ADM2_RAT Protein ADM2 OS=Rattus norvegicus OX=10116 GN=Adm2 PE=1 SV=1 && PF00214:Calcitonin / CGRP / IAPP family	-
127525324	167.682	167.881	223.399	104.803	134.883	99.1098	186.321	112.932	0.724353	0.00414227	0.142163	LOC127525324	NC_067232.1	11506306	11513959	-	1783	protein_coding	polycomb group ring finger 6 && sp|Q9BYE7|PCGF6_HUMAN Polycomb group RING finger protein 6 OS=Homo sapiens OX=9606 GN=PCGF6 PE=1 SV=2 && PF13923:Zinc finger, C3HC4 type (RING finger)	-
127516219	199.929	205.947	151.797	320.341	268.737	257.686	185.891	282.255	-0.60333	0.00415422	0.142171	LOC127516219	NC_067226.1	31383748	31403011	-	2783	protein_coding	myocyte enhancer factor 2ab%2C transcript variant X2 && sp|A2VDZ3|MEF2A_BOVIN Myocyte-specific enhancer factor 2A OS=Bos taurus OX=9913 GN=MEF2A PE=2 SV=1 && PF12347:Holliday junction regulator protein family C-terminal repeat|PF00319:SRF-type transcription factor (DNA-binding and dimerisation domain)	SRF
127494372	144.035	174.713	79.2398	73.1644	64.8675	68.9049	132.663	68.9789	0.942499	0.00418856	0.142557	LOC127494372	NC_067233.1	8298769	8374955	+	5990	protein_coding	glutamate receptor%2C ionotropic%2C AMPA 1a%2C transcript variant X5 && sp|P42261|GRIA1_HUMAN Glutamate receptor 1 OS=Homo sapiens OX=9606 GN=GRIA1 PE=1 SV=2 && PF01094:Receptor family ligand binding region|PF10613:Ligated ion channel L-glutamate- and glycine-binding site|PF00060:Ligand-gated ion channel	-
127510790	4892.88	4248.75	3944.81	3386.32	3482.25	3647.24	4362.14	3505.27	0.3153	0.00418904	0.142557	LOC127510790	NC_067223.1	8374068	8382726	-	3081	protein_coding	COPI coat complex subunit gamma 2 && sp|Q9PUE4|COPG2_DANRE Coatomer subunit gamma-2 OS=Danio rerio OX=7955 GN=copg2 PE=2 SV=2 && PF01602:Adaptin N terminal region|PF16381:Coatomer subunit gamma-1 C-terminal appendage platform|PF08752:Coatomer gamma subunit appendage platform subdomain	-
127524998	6373	5159.4	4185.39	4103.14	4018.7	3891.71	5239.26	4004.52	0.38757	0.00423033	0.143559	LOC127524998	NC_067232.1	29514667	29529602	-	4117	protein_coding	reticulon 4b%2C transcript variant X1 && sp|Q9NQC3|RTN4_HUMAN Reticulon-4 OS=Homo sapiens OX=9606 GN=RTN4 PE=1 SV=2 && PF02453:Reticulon	-
127501311	50.5196	105.413	63.01	12.8532	49.4229	17.9342	72.981	26.7367	1.45422	0.00425142	1	LOC127501311	NC_067238.1	10068994	10088931	-	8710	protein_coding	epiplakin 1 && sp|P58107|EPIPL_HUMAN Epiplakin OS=Homo sapiens OX=9606 GN=EPPK1 PE=1 SV=3 && PF00681:Plectin repeat	-
127506180	442.853	523.163	402.882	677.265	664.12	546.52	456.299	629.302	-0.463416	0.0042944	0.145326	LOC127506180	NC_067242.1	3829315	3840401	-	3668	protein_coding	inhibin subunit beta Aa && sp|P27092|INHBA_CHICK Inhibin beta A chain OS=Gallus gallus OX=9031 GN=INHBA PE=1 SV=2 && PF00019:Transforming growth factor beta like domain	-
127522689	275.171	377.732	244.402	179.945	219.314	182.173	299.102	193.811	0.626735	0.00432035	0.145441	LOC127522689	NC_067230.1	26367235	26509347	-	9869	protein_coding	inositol 1%2C4%2C5-trisphosphate receptor%2C type 1b%2C transcript variant X1 && sp|P11881|ITPR1_MOUSE Inositol 1,4,5-trisphosphate receptor type 1 OS=Mus musculus OX=10090 GN=Itpr1 PE=1 SV=2 && PF00520:Ion transport protein|PF08454:RyR and IP3R Homology associated|PF01365:RIH domain|PF08709:Inositol 1,4,5-trisphosphate/ryanodine receptor|PF02815:MIR domain	-
127524798	513.795	412.869	352.283	238.279	342.871	278.451	426.316	286.534	0.572796	0.00433266	0.145441	LOC127524798	NC_067232.1	27992623	28058455	+	4142	protein_coding	acyl-CoA oxidase-like%2C transcript variant X3 && sp|Q9NUZ1|ACOXL_HUMAN Acyl-coenzyme A oxidase-like protein OS=Homo sapiens OX=9606 GN=ACOXL PE=2 SV=3 && PF01756:Acyl-CoA oxidase|PF00441:Acyl-CoA dehydrogenase, C-terminal domain|PF02770:Acyl-CoA dehydrogenase, middle domain	-
127524481	1198.5	1276.67	1058.76	870.063	978.161	893.876	1177.98	914.033	0.366026	0.0043338	0.145441	LOC127524481	NC_067232.1	34566805	34580671	-	2345	protein_coding	adipocyte plasma membrane associated protein && sp|Q803F5|APMAP_DANRE Adipocyte plasma membrane-associated protein OS=Danio rerio OX=7955 GN=apmap PE=2 SV=1 && PF03088:Strictosidine synthase	-
127502167	525.619	491.929	336.053	278.816	353.168	278.451	451.201	303.478	0.571921	0.0044483	0.14887	si_ch211-191a24.3	NC_067239.1	3477257	3532962	+	5150	protein_coding	tensin-3%2C transcript variant X1 && sp|Q68CZ2|TENS3_HUMAN Tensin-3 OS=Homo sapiens OX=9606 GN=TNS3 PE=1 SV=2 && PF08416:Phosphotyrosine-binding domain|PF10409:C2 domain of PTEN tumour-suppressor protein|PF00017:SH2 domain	-
127500318	68.7927	86.8685	130.793	168.08	165.773	165.183	95.4849	166.345	-0.797821	0.00449462	0.150006	LOC127500318	NC_067237.1	35378668	35547196	-	9067	protein_coding	differentially expressed in FDCP 8 homolog%2C transcript variant X1 && sp|P0CT41|TF212_SCHPO Transposon Tf2-12 polyprotein OS=Schizosaccharomyces pombe (strain 972 / ATCC 24843) OX=284812 GN=Tf2-12 PE=3 SV=1 && PF17917:RNase H-like domain found in reverse transcriptase|PF00078:Reverse transcriptase (RNA-dependent DNA polymerase)	-
127497234	12836.3	13460.7	19004.2	20056.9	17585.3	22268.6	15100.4	19970.3	-0.403239	0.00452116	0.15022	LOC127497234	NC_067235.1	32743545	32758803	-	3172	protein_coding	dehydrodolichyl diphosphate synthase%2C transcript variant X3 && sp|Q86SQ9|DHDDS_HUMAN Dehydrodolichyl diphosphate synthase complex subunit DHDDS OS=Homo sapiens OX=9606 GN=DHDDS PE=1 SV=3 && PF01255:Putative undecaprenyl diphosphate synthase	-
127495340	171.982	155.192	69.6928	80.0853	48.3932	66.0732	132.289	64.8506	1.02605	0.00452583	0.15022	LOC127495340	NC_067221.1	33778316	33786363	-	4511	protein_coding	tripartite motif-containing protein 16-like%2C transcript variant X1 && sp|Q8R2Q0|TRI29_MOUSE Tripartite motif-containing protein 29 OS=Mus musculus OX=10090 GN=Trim29 PE=1 SV=1 && PF13765:SPRY-associated domain|PF00622:SPRY domain|PF00643:B-box zinc finger|PF15227:zinc finger of C3HC4-type, RING	-
127505599	2875.32	2889.11	2930.92	3365.56	3541.97	3600.99	2898.45	3502.84	-0.273236	0.00456593	0.151137	LOC127505599	NC_067221.1	14353926	14359866	-	2461	protein_coding	angiopoietin-like 4 && sp|Q9Z1P8|ANGL4_MOUSE Angiopoietin-related protein 4 OS=Mus musculus OX=10090 GN=Angptl4 PE=1 SV=1 && PF00147:Fibrinogen beta and gamma chains, C-terminal globular domain	-
127516934	10.7489	22.4492	8.59227	1.97742	2.05929	0	13.9301	1.34557	3.39047	0.00459949	1	LOC127516934	NC_067227.1	16861675	16889159	-	3052	protein_coding	adenosylhomocysteinase-like 1%2C transcript variant X1 && sp|O43865|SAHH2_HUMAN S-adenosylhomocysteine hydrolase-like protein 1 OS=Homo sapiens OX=9606 GN=AHCYL1 PE=1 SV=2 && PF05221:S-adenosyl-L-homocysteine hydrolase|PF00670:S-adenosyl-L-homocysteine hydrolase, NAD binding domain	-
127522270	10.7489	7.8084	7.63757	33.6161	52.5118	13.2146	8.73161	33.1142	-1.92429	0.00462882	1	si_ch211-236d3.4	NC_067230.1	13808021	13843713	-	2285	protein_coding	protein FAM107B%2C transcript variant X1 && sp|O95990|F107A_HUMAN Actin-associated protein FAM107A OS=Homo sapiens OX=9606 GN=FAM107A PE=1 SV=1 && PF06625:Protein of unknown function (DUF1151)	-
127505600	12550.4	14719.8	18098.2	17323.2	19371.7	22537.6	15122.8	19744.1	-0.384664	0.00463224	0.152914	LOC127505600	NC_067221.1	14346786	14351619	+	2371	protein_coding	calponin 2 && sp|Q3SYU6|CNN2_BOVIN Calponin-2 OS=Bos taurus OX=9913 GN=CNN2 PE=2 SV=3 && PF00307:Calponin homology (CH) domain|PF00402:Calponin family repeat	-
novel.412	62.3434	51.7307	58.2365	32.6274	16.4743	22.6537	57.4368	23.9184	1.26202	0.00465516	1	-	NC_067229.1	3312783	3313836	+	893	-	- && - && -	-
127524544	543.892	505.594	637.737	862.153	771.203	658.845	562.408	764.067	-0.44155	0.00469786	0.154659	LOC127524544	NC_067232.1	26863265	26866352	+	2526	protein_coding	interferon regulatory factor 2 binding protein 2a && sp|Q6NZT6|I2B2A_DANRE Interferon regulatory factor 2-binding protein 2-A OS=Danio rerio OX=7955 GN=irf2bp2a PE=2 SV=1 && PF11261:Interferon regulatory factor 2-binding protein zinc finger	-
127517272	96.7397	60.5151	77.3304	133.476	146.209	129.315	78.1951	136.333	-0.804011	0.00478918	0.157238	LOC127517272	NC_067227.1	8703666	8710660	+	1887	protein_coding	renin binding protein && sp|P51606|RENBP_HUMAN N-acylglucosamine 2-epimerase OS=Homo sapiens OX=9606 GN=RENBP PE=1 SV=2 && PF07221:N-acylglucosamine 2-epimerase (GlcNAc 2-epimerase)	-
127502389	716.949	753.511	547.041	482.489	519.97	472.896	672.5	491.785	0.451306	0.00481176	0.157552	LOC127502389	NC_067239.1	12451478	12476454	-	3941	protein_coding	dermatan sulfate epimerase%2C transcript variant X1 && sp|Q9UL01|DSE_HUMAN Dermatan-sulfate epimerase OS=Homo sapiens OX=9606 GN=DSE PE=1 SV=1 && -	-
127524676	191.33	201.066	208.124	278.816	262.559	341.693	200.173	294.356	-0.556578	0.00484714	0.158166	LOC127524676	NC_067232.1	9606339	9609785	+	1176	protein_coding	glutathione S-transferase omega 2 && sp|P78417|GSTO1_HUMAN Glutathione S-transferase omega-1 OS=Homo sapiens OX=9606 GN=GSTO1 PE=1 SV=2 && PF13417:Glutathione S-transferase, N-terminal domain|PF00043:Glutathione S-transferase, C-terminal domain	-
127524978	1701.54	1707.11	2298.91	2447.05	2481.44	2443.77	1902.52	2457.42	-0.368918	0.00486392	0.158166	LOC127524978	NC_067232.1	12244055	12253412	-	2350	protein_coding	hypoxia inducible factor 1 subunit alpha inhibitor%2C transcript variant X1 && sp|P59723|HIF1N_DANRE Hypoxia-inducible factor 1-alpha inhibitor OS=Danio rerio OX=7955 GN=hif1an PE=2 SV=2 && PF13621:Cupin-like domain	-
127521525	365.461	432.39	453.481	680.231	568.363	495.549	417.111	581.381	-0.478056	0.00486965	0.158166	LOC127521525	NC_067229.1	40763856	40773548	-	4006	protein_coding	SMAD family member 9%2C transcript variant X1 && sp|O15198|SMAD9_HUMAN Mothers against decapentaplegic homolog 9 OS=Homo sapiens OX=9606 GN=SMAD9 PE=1 SV=1 && PF03165:MH1 domain|PF03166:MH2 domain	MH1
127523351	5112.16	5413.18	3970.58	3595.93	4229.77	3366.9	4831.97	3730.87	0.373125	0.0049596	0.16061	LOC127523351	NC_067231.1	21995575	22021906	+	9321	protein_coding	fatty acid synthase && sp|P12276|FAS_CHICK Fatty acid synthase OS=Gallus gallus OX=9031 GN=FASN PE=1 SV=5 && PF08659:KR domain|PF13602:Zinc-binding dehydrogenase|PF16197:Ketoacyl-synthetase C-terminal extension|PF02801:Beta-ketoacyl synthase, C-terminal domain|PF14765:Polyketide synthase dehydratase|PF00550:Phosphopantetheine attachment site|PF00975:Thioesterase domain|PF00698:Acyl transferase do…	-
127499861	253.673	268.414	193.803	117.656	155.476	177.454	238.63	150.195	0.666894	0.00497141	0.16061	LOC127499861	NC_067237.1	22658950	22677294	-	3513	protein_coding	uveal autoantigen with coiled-coil domains and ankyrin repeats a%2C transcript variant X1 && sp|Q8CGB3|UACA_MOUSE Uveal autoantigen with coiled-coil domains and ankyrin repeats OS=Mus musculus OX=10090 GN=Uaca PE=1 SV=2 && PF12796:Ankyrin repeats (3 copies)	-
127520579	1244.72	1226.9	1147.55	757.35	950.36	1044.9	1206.39	917.537	0.394561	0.00499986	0.161099	LOC127520579	NC_067229.1	22735298	22790980	-	4201	protein_coding	WW domain containing transcription regulator 1%2C transcript variant X1 && sp|Q9GZV5|WWTR1_HUMAN WW domain-containing transcription regulator protein 1 OS=Homo sapiens OX=9606 GN=WWTR1 PE=1 SV=1 && PF00397:WW domain	-
127502109	133.286	165.929	122.201	89.9724	74.1343	83.0635	140.472	82.3901	0.769429	0.00504933	0.162262	LOC127502109	NC_067239.1	30848710	30858798	-	1941	protein_coding	solute carrier family 35 member B2 && sp|Q8TB61|S35B2_HUMAN Adenosine 3'-phospho 5'-phosphosulfate transporter 1 OS=Homo sapiens OX=9606 GN=SLC35B2 PE=1 SV=1 && PF08449:UAA transporter family	-
127509058	1137.23	1022.9	1249.7	1528.54	1384.87	1419.63	1136.61	1444.35	-0.34563	0.00508282	0.162593	LOC127509058	NC_067222.1	24315757	24328043	+	7073	protein_coding	upstream binding transcription factor%2C transcript variant X4 && sp|P25977|UBF1_RAT Nucleolar transcription factor 1 OS=Rattus norvegicus OX=10116 GN=Ubtf PE=1 SV=1 && -	HMG
127497187	108.563	140.551	74.4663	41.5257	58.6896	64.1854	107.86	54.8003	0.976053	0.0050865	0.162593	LOC127497187	NC_067235.1	22198634	22203823	-	2623	protein_coding	src-like-adapter && sp|P59622|SLAP1_RAT Src-like-adapter OS=Rattus norvegicus OX=10116 GN=Sla PE=1 SV=1 && PF00017:SH2 domain	-
127516538	687.927	759.367	654.922	1026.28	952.42	796.654	700.739	925.118	-0.400477	0.00511098	0.162648	LOC127516538	NC_067226.1	27045282	27057444	+	3716	protein_coding	E2F transcription factor 8 && sp|F1QZ88|E2F8_DANRE Transcription factor E2F8 OS=Danio rerio OX=7955 GN=e2f8 PE=3 SV=1 && PF02319:E2F/DP family winged-helix DNA-binding domain	E2F
127509109	3410.61	3584.06	3335.71	2790.13	2734.73	2987.45	3443.46	2837.44	0.279184	0.00512604	0.162648	LOC127509109	NC_067222.1	39018249	39027868	+	2106	protein_coding	protein kinase C substrate 80K-H%2C transcript variant X2 && sp|O08795|GLU2B_MOUSE Glucosidase 2 subunit beta OS=Mus musculus OX=10090 GN=Prkcsh PE=1 SV=1 && PF13015:Glucosidase II beta subunit-like protein|PF12999:Glucosidase II beta subunit-like	-
127494576	7156.59	6455.6	6875.72	9180.15	8173.31	7688.09	6829.3	8347.18	-0.289573	0.00512848	0.162648	LOC127494576	NC_067233.1	28543895	28552799	+	1549	protein_coding	NAD(P) dependent steroid dehydrogenase-like%2C transcript variant X1 && sp|Q9R1J0|NSDHL_MOUSE Sterol-4-alpha-carboxylate 3-dehydrogenase, decarboxylating OS=Mus musculus OX=10090 GN=Nsdhl PE=1 SV=1 && PF01073:3-beta hydroxysteroid dehydrogenase/isomerase family	-
127506509	42.9954	40.9941	91.6509	15.8193	26.7707	25.4854	58.5468	22.6918	1.36958	0.00513477	1	LOC127506509	NC_067242.1	16470191	16471265	-	812	protein_coding	cystatin-B-like && sp|J7FQE8|CYTB_OPLFA Cystatin-B OS=Oplegnathus fasciatus OX=163134 PE=2 SV=1 && PF00031:Cystatin domain	-
127494465	1476.89	1534.35	2054.51	2159.34	2041.78	2456.98	1688.58	2219.37	-0.394121	0.00516878	0.163498	LOC127494465	NC_067233.1	31435159	31441382	-	4149	protein_coding	atonal bHLH transcription factor 8 && sp|D2CLZ9|ATOH8_DANRE Protein atonal homolog 8 OS=Danio rerio OX=7955 GN=atoh8 PE=2 SV=1 && PF00010:Helix-loop-helix DNA-binding domain	bHLH
127497152	3.22466	1.9521	3.81879	68.2208	3.08893	3.77561	2.99851	25.0285	-3.0614	0.00518447	1	LOC127497152	NC_067221.1	182496	207740	+	2053	protein_coding	cytokine receptor-like factor 1%2C transcript variant X2 && sp|Q9JM58|CRLF1_MOUSE Cytokine receptor-like factor 1 OS=Mus musculus OX=10090 GN=Crlf1 PE=1 SV=1 && PF00041:Fibronectin type III domain|PF06328:Ig-like C2-type domain|PF09067:Erythropoietin receptor, ligand binding	-
127525414	226.801	150.312	139.386	94.916	116.35	92.5025	172.166	101.256	0.764742	0.00525343	0.165743	LOC127525414	NC_067232.1	13922536	13944893	-	4191	protein_coding	WD repeat domain 35%2C transcript variant X1 && sp|A6N6J5|WDR35_RAT WD repeat-containing protein 35 OS=Rattus norvegicus OX=10116 GN=Wdr35 PE=1 SV=1 && PF12894:Anaphase-promoting complex subunit 4 WD40 domain	-
127509404	338.589	298.671	256.813	199.719	205.929	206.715	298.025	204.121	0.545003	0.00527384	0.165955	LOC127509404	NC_067222.1	27566905	27571365	+	1707	protein_coding	ALG1 chitobiosyldiphosphodolichol beta-mannosyltransferase%2C transcript variant X1 && sp|Q9BT22|ALG1_HUMAN Chitobiosyldiphosphodolichol beta-mannosyltransferase OS=Homo sapiens OX=9606 GN=ALG1 PE=1 SV=2 && PF00534:Glycosyl transferases group 1	-
127521123	72.0173	40.9941	48.6895	18.7854	27.8004	18.8781	53.9003	21.8213	1.3046	0.0053256	1	LOC127521123	NC_067229.1	40524255	40663845	+	11145	protein_coding	neurobeachin a%2C transcript variant X1 && sp|Q8NFP9|NBEA_HUMAN Neurobeachin OS=Homo sapiens OX=9606 GN=NBEA PE=1 SV=3 && PF13385:Concanavalin A-like lectin/glucanases superfamily|PF02138:Beige/BEACH domain|PF06469:Domain of Unknown Function (DUF1088)|PF15787:Domain of unknown function (DUF4704)|PF14844:PH domain associated with Beige/BEACH	-
5857715	19123.3	23720	21470.2	28855.4	24255.3	26387.8	21437.8	26499.5	-0.305787	0.00538983	0.169165	ND1	NC_010288.1	2869	3843	+	975	protein_coding	- && sp|O78679|NU1M_CARAU NADH-ubiquinone oxidoreductase chain 1 OS=Carassius auratus OX=7957 GN=MT-ND1 PE=3 SV=1 && -	-
127509789	43804.8	54478.3	61822.3	78755.5	75911.5	55963.1	53368.5	70210	-0.395671	0.00545818	0.170868	LOC127509789	NC_067222.1	6237637	6289025	-	7465	protein_coding	myosin-9-like && sp|P35579|MYH9_HUMAN Myosin-9 OS=Homo sapiens OX=9606 GN=MYH9 PE=1 SV=4 && PF01576:Myosin tail|PF02736:Myosin N-terminal SH3-like domain|PF00063:Myosin head (motor domain)	-
novel.855	0	0.976051	0.954696	20.7629	16.4743	0.943903	0.643582	12.727	-4.27176	0.00547486	1	-	NC_067241.1	2069100	2070130	-	915	-	- && - && -	-
127517936	590.112	600.271	655.876	726.7	781.499	933.52	615.42	813.907	-0.40334	0.00548785	0.171354	LOC127517936	NC_067227.1	18987508	18988965	+	1346	protein_coding	sulfiredoxin 1 homolog (S. cerevisiae) && sp|Q9VX10|SRX_DROME Putative sulfiredoxin OS=Drosophila melanogaster OX=7227 GN=CG6762 PE=2 SV=1 && PF02195:ParB-like nuclease domain	-
127514360	1082.41	933.104	842.042	701.983	786.647	689.049	952.519	725.893	0.391684	0.00552856	0.172067	LOC127514360	NC_067225.1	8629100	8646862	-	3468	protein_coding	WAS/WASL interacting protein family%2C member 1b%2C transcript variant X1 && sp|Q6IN36|WIPF1_RAT WAS/WASL-interacting protein family member 1 OS=Rattus norvegicus OX=10116 GN=Wipf1 PE=1 SV=2 && PF02205:WH2 motif	-
127506540	560.015	485.097	564.226	438.986	364.494	383.225	536.446	395.568	0.439226	0.00553908	0.172067	LOC127506540	NC_067243.1	6213447	6216380	+	1178	protein_coding	ferritin%2C heavy polypeptide 1b && sp|P49946|FRIH_SALSA Ferritin, heavy subunit OS=Salmo salar OX=8030 PE=2 SV=1 && PF00210:Ferritin-like domain	-
127496732	596.561	650.05	645.375	415.257	482.903	520.091	630.662	472.75	0.415842	0.00559545	0.173373	LOC127496732	NC_067235.1	10585434	10633027	-	1927	protein_coding	carboxypeptidase Q-like && sp|Q5RDN7|CBPQ_PONAB Carboxypeptidase Q OS=Pongo abelii OX=9601 GN=CPQ PE=2 SV=1 && PF04389:Peptidase family M28	-
127498016	25.7973	40.9941	76.3757	114.69	87.5196	101.942	47.7224	101.384	-1.08233	0.00561288	0.173469	LOC127498016	NC_067236.1	24815571	24870234	+	8506	protein_coding	formin 2a%2C transcript variant X1 && sp|Q9NZ56|FMN2_HUMAN Formin-2 OS=Homo sapiens OX=9606 GN=FMN2 PE=1 SV=4 && PF02181:Formin Homology 2 Domain	-
127505976	24.7224	31.2336	19.0939	1.97742	8.23714	7.55123	25.0166	5.92193	2.07909	0.00562749	1	LOC127505976	NC_067242.1	16218397	16227888	-	4792	protein_coding	protein shisa-2 && sp|A6QPA0|SHSA2_BOVIN Protein shisa-2 homolog OS=Bos taurus OX=9913 GN=SHISA2 PE=2 SV=1 && PF13908:Wnt and FGF inhibitory regulator	-
127525556	53.7443	43.9223	44.8707	96.8934	68.9861	110.437	47.5124	92.1054	-0.957769	0.00564259	0.173944	LOC127525556	NC_067232.1	15831401	15837932	+	3089	protein_coding	MKKS centrosomal shuttling protein%2C transcript variant X1 && sp|Q9JI70|MKKS_MOUSE McKusick-Kaufman/Bardet-Biedl syndromes putative chaperonin OS=Mus musculus OX=10090 GN=Mkks PE=2 SV=2 && PF00118:TCP-1/cpn60 chaperonin family	-
127505438	1295.24	985.811	1110.31	814.695	812.388	956.174	1130.45	861.086	0.391957	0.00570121	0.174893	LOC127505438	NC_067241.1	12173471	12193248	+	3131	protein_coding	LIM domain and actin binding 1a%2C transcript variant X1 && sp|F1LR10|LIMA1_RAT LIM domain and actin-binding protein 1 OS=Rattus norvegicus OX=10116 GN=Lima1 PE=1 SV=2 && PF00412:LIM domain	-
127525147	179.506	197.162	199.532	262.996	272.855	298.273	192.067	278.042	-0.533308	0.00570225	0.174893	LOC127525147	NC_067232.1	14266230	14271645	-	1948	protein_coding	pleckstrin 2 && sp|Q9WV52|PLEK2_MOUSE Pleckstrin-2 OS=Mus musculus OX=10090 GN=Plek2 PE=1 SV=1 && PF00169:PH domain|PF00610:Domain found in Dishevelled, Egl-10, and Pleckstrin (DEP)	-
127513345	170.907	142.503	101.198	73.1644	68.9861	91.5586	138.203	77.903	0.824227	0.00572156	0.175042	LOC127513345	NC_067224.1	14581230	14591004	+	3478	protein_coding	endoplasmic reticulum aminopeptidase 2 && sp|Q5RFP3|ERAP2_PONAB Endoplasmic reticulum aminopeptidase 2 OS=Pongo abelii OX=9601 GN=ERAP2 PE=2 SV=1 && PF17900:Peptidase M1 N-terminal domain|PF01433:Peptidase family M1 domain|PF11838:ERAP1-like C-terminal domain	-
127515546	245.074	183.498	166.117	98.8708	117.379	147.249	198.23	121.166	0.707889	0.00590335	0.180149	LOC127515546	NC_067226.1	9225098	9228385	+	2468	protein_coding	CLN6 transmembrane ER protein a && sp|Q5JZQ8|CLN6_CANLF Ceroid-lipofuscinosis neuronal protein 6 homolog OS=Canis lupus familiaris OX=9615 GN=CLN6 PE=2 SV=1 && PF15156:Ceroid-lipofuscinosis neuronal protein 6	-
127525249	2208.89	2062.39	1998.18	2746.63	2600.88	2371.09	2089.82	2572.86	-0.300084	0.00595103	0.181148	LOC127525249	NC_067232.1	35582616	35599409	+	4004	protein_coding	nucleolar and coiled-body phosphoprotein 1%2C transcript variant X1 && sp|Q14978|NOLC1_HUMAN Nucleolar and coiled-body phosphoprotein 1 OS=Homo sapiens OX=9606 GN=NOLC1 PE=1 SV=2 && PF05022:SRP40, C-terminal domain	-
127514242	37816.6	40661.3	46677	47701.2	48913.2	59724.5	41718.3	52113	-0.320957	0.00598934	0.181857	LOC127514242	NC_067225.1	2807783	2814112	+	1909	protein_coding	myosin%2C light chain 9b%2C regulatory && sp|P24844|MYL9_HUMAN Myosin regulatory light polypeptide 9 OS=Homo sapiens OX=9606 GN=MYL9 PE=1 SV=4 && PF13499:EF-hand domain pair|PF13405:EF-hand domain	-
127520286	2168.04	1720.78	1590.52	1515.69	1239.69	1442.28	1826.45	1399.22	0.383872	0.00604982	0.183064	LOC127520286	NC_067229.1	749713	751582	-	1677	protein_coding	B-cell translocation gene 2 && sp|P78543|BTG2_HUMAN Protein BTG2 OS=Homo sapiens OX=9606 GN=BTG2 PE=1 SV=1 && PF07742:BTG family	-
127513513	63.4182	90.7727	115.518	42.5144	29.8596	57.5781	89.9031	43.3174	1.05257	0.00606866	0.183064	LOC127513513	NC_067224.1	14738192	14743077	+	1289	protein_coding	cyclin-dependent kinase 7 && sp|P51953|CDK7_CARAU Cyclin-dependent kinase 7 OS=Carassius auratus OX=7957 GN=cdk7 PE=2 SV=1 && PF00069:Protein kinase domain	-
127523739	3899.68	3565.51	3338.57	2821.77	3182.63	2760.92	3601.26	2921.77	0.301622	0.00607443	0.183064	LOC127523739	NC_067231.1	15670786	15699373	-	3480	protein_coding	N-ethylmaleimide-sensitive factor b%2C transcript variant X1 && sp|Q5R410|NSF_PONAB Vesicle-fusing ATPase OS=Pongo abelii OX=9601 GN=NSF PE=2 SV=1 && PF00004:ATPase family associated with various cellular activities (AAA)|PF02933:Cell division protein 48 (CDC48), domain 2|PF02359:Cell division protein 48 (CDC48), N-terminal domain|PF17862:AAA+ lid domain	-
127520405	5.37443	6.83235	14.3204	0	1.02964	0	8.84241	0.343214	4.647	0.00608076	1	LOC127520405	NC_067229.1	8621884	8631401	-	2086	protein_coding	lysophosphatidic acid receptor 3 && sp|Q9UBY5|LPAR3_HUMAN Lysophosphatidic acid receptor 3 OS=Homo sapiens OX=9606 GN=LPAR3 PE=1 SV=1 && PF00001:7 transmembrane receptor (rhodopsin family)	-
127497932	415.981	472.408	317.914	263.985	266.678	305.825	402.101	278.829	0.527426	0.00609887	0.183344	LOC127497932	NC_067235.1	26687802	26695740	-	3098	protein_coding	solute carrier family 50 member 1%2C transcript variant X1 && sp|Q5EB14|SWET1_DANRE Sugar transporter SWEET1 OS=Danio rerio OX=7955 GN=slc50a1 PE=2 SV=2 && PF03083:Sugar efflux transporter for intercellular exchange	-
127507156	482.624	521.211	473.529	621.897	648.675	655.069	492.455	641.88	-0.382263	0.00618669	0.185082	LOC127507156	NC_067243.1	15924960	15929291	-	2046	protein_coding	hyaluronan and proteoglycan link protein 3%2C transcript variant X2 && sp|Q96S86|HPLN3_HUMAN Hyaluronan and proteoglycan link protein 3 OS=Homo sapiens OX=9606 GN=HAPLN3 PE=2 SV=1 && PF07686:Immunoglobulin V-set domain|PF00193:Extracellular link domain	-
127519088	2441.07	1973.57	1846.38	1657.07	1555.79	1700.91	2087.01	1637.93	0.349091	0.00618722	0.185082	zgc_162780	NC_067228.1	21009358	21014133	-	1342	protein_coding	uncharacterized protein LOC555377 homolog && sp|Q55423|Y829_SYNY3 Uncharacterized methyltransferase sll0829 OS=Synechocystis sp. (strain PCC 6803 / Kazusa) OX=1111708 GN=sll0829 PE=3 SV=1 && PF08241:Methyltransferase domain	-
127512151	175.206	240.108	224.354	170.058	121.498	104.773	213.223	132.11	0.692031	0.00621956	0.185591	LOC127512151	NC_067224.1	40584493	40597803	+	4244	protein_coding	TNF receptor-associated factor 2 && sp|Q12933|TRAF2_HUMAN TNF receptor-associated factor 2 OS=Homo sapiens OX=9606 GN=TRAF2 PE=1 SV=2 && PF16673:TNF receptor-associated factor BIRC3 binding domain|PF02176:TRAF-type zinc finger	-
127495034	4950.92	4637.22	3849.34	3296.35	3219.69	4038.02	4479.16	3518.02	0.348222	0.006244	0.185636	LOC127495034	NC_067234.1	25257086	25264496	-	1377	protein_coding	calpain%2C small subunit 1 b && sp|P13135|CPNS1_BOVIN Calpain small subunit 1 OS=Bos taurus OX=9913 GN=CAPNS1 PE=2 SV=1 && PF13833:EF-hand domain pair	-
127498036	0	0	0	7.90966	4.11857	7.55123	0	6.52649	-5.1492	0.00624728	1	LOC127498036	NC_067236.1	33708751	33748899	-	7931	protein_coding	otoferlin && sp|Q5SPC5|OTOF_DANRE Otoferlin OS=Danio rerio OX=7955 GN=otof PE=3 SV=1 && PF08151:FerI (NUC094) domain|PF00168:C2 domain|PF16165:Ferlin C-terminus|PF08150:FerB (NUC096) domain	-
127510517	133.286	84.9164	58.2365	46.4693	50.4525	35.8683	92.1462	44.2634	1.05652	0.0062595	0.185636	LOC127510517	NC_067223.1	16745440	16752182	-	6024	lncRNA	uncharacterized LOC127510517 && - && -	-
127502758	548.192	798.409	656.831	1016.39	1005.96	745.684	667.811	922.679	-0.46549	0.00627177	0.185636	LOC127502758	NC_067239.1	27097862	27133234	+	9912	protein_coding	insulin-like growth factor 2 receptor && sp|P11717|MPRI_HUMAN Cation-independent mannose-6-phosphate receptor OS=Homo sapiens OX=9606 GN=IGF2R PE=1 SV=3 && PF00878:Cation-independent mannose-6-phosphate receptor repeat|PF00040:Fibronectin type II domain	-
127500112	912.578	942.865	1107.45	1159.75	1241.75	1418.69	987.63	1273.4	-0.366444	0.00628237	0.185636	LOC127500112	NC_067237.1	11109087	11118739	+	2631	protein_coding	centromere protein N && sp|Q1T765|CENPN_CHICK Centromere protein N OS=Gallus gallus OX=9031 GN=CENPN PE=1 SV=1 && PF05238:Kinetochore protein CHL4 like	-
127524537	165.532	206.923	199.532	99.8595	99.8754	151.968	190.662	117.234	0.70077	0.00631181	0.186053	LOC127524537	NC_067232.1	8237015	8251635	-	3884	protein_coding	RUN and FYVE domain containing 2%2C transcript variant X2 && sp|Q8R4C2|RUFY2_MOUSE RUN and FYVE domain-containing protein 2 OS=Mus musculus OX=10090 GN=Rufy2 PE=1 SV=2 && PF01363:FYVE zinc finger|PF02759:RUN domain	-
127510830	13.9735	8.78446	17.1845	1.97742	1.02964	1.88781	13.3142	1.63162	3.02307	0.00643537	1	LOC127510830	NC_067223.1	555400	577519	+	2816	protein_coding	solute carrier organic anion transporter family%2C member 1D1 && sp|Q9NYB5|SO1C1_HUMAN Solute carrier organic anion transporter family member 1C1 OS=Homo sapiens OX=9606 GN=SLCO1C1 PE=2 SV=1 && PF03137:Organic Anion Transporter Polypeptide (OATP) family|PF07648:Kazal-type serine protease inhibitor domain	-
127500020	235.4	376.756	380.924	414.269	501.436	539.913	331.026	485.206	-0.550247	0.00656054	0.192707	LOC127500020	NC_067237.1	27542669	27773182	+	9185	protein_coding	tetraspanin 9a%2C transcript variant X1 && sp|Q6GMK6|TSN9_DANRE Tetraspanin-9 OS=Danio rerio OX=7955 GN=tspan9 PE=2 SV=1 && -	-
127525563	2014.34	1760.8	1529.42	1352.55	1504.31	1284.65	1768.18	1380.5	0.356896	0.00656939	0.192707	LOC127525563	NC_067232.1	16026130	16066890	-	5979	protein_coding	mitogen-activated protein kinase kinase kinase 4%2C transcript variant X1 && sp|Q9Y6R4|M3K4_HUMAN Mitogen-activated protein kinase kinase kinase 4 OS=Homo sapiens OX=9606 GN=MAP3K4 PE=1 SV=2 && PF00069:Protein kinase domain	-
127520470	791.116	792.553	689.291	451.84	517.91	685.274	757.653	551.675	0.456957	0.00661225	0.19297	LOC127520470	NC_067229.1	3011328	3014743	+	1205	protein_coding	myeloid-derived growth factor && sp|Q9CPT4|MYDGF_MOUSE Myeloid-derived growth factor OS=Mus musculus OX=10090 GN=Mydgf PE=1 SV=1 && PF10572:Uncharacterised protein family UPF0556	-
127497720	1108.21	1144.91	1061.62	855.232	846.366	935.408	1104.91	879.002	0.329722	0.00662968	0.19297	LOC127497720	NC_067235.1	14320664	14326240	+	2012	protein_coding	cellular retinoic acid binding protein 2%2C a && sp|P29373|RABP2_HUMAN Cellular retinoic acid-binding protein 2 OS=Homo sapiens OX=9606 GN=CRABP2 PE=1 SV=2 && PF00061:Lipocalin / cytosolic fatty-acid binding protein family	-
127505946	1208.17	1141.98	1123.68	1372.33	1396.2	1558.38	1157.94	1442.3	-0.317183	0.00663493	0.19297	LOC127505946	NC_067242.1	14604959	14629055	+	3776	protein_coding	MAP7 domain containing 2b%2C transcript variant X2 && sp|Q96T17|MA7D2_HUMAN MAP7 domain-containing protein 2 OS=Homo sapiens OX=9606 GN=MAP7D2 PE=1 SV=2 && PF05672:MAP7 (E-MAP-115) family	-
127522822	1083.48	1015.09	885.958	859.187	725.898	706.984	994.845	764.023	0.38053	0.00664641	0.19297	LOC127522822	NC_067230.1	2911154	2941823	-	3721	protein_coding	LIM domain and actin binding 1b%2C transcript variant X3 && sp|B0KYV5|LIMA1_PIG LIM domain and actin-binding protein 1 OS=Sus scrofa OX=9823 GN=LIMA1 PE=2 SV=1 && PF00412:LIM domain	-
127495278	8509.87	9444.27	7994.63	6212.05	7558.61	7288.82	8649.59	7019.83	0.301206	0.00665797	0.19297	LOC127495278	NC_067234.1	22629201	22647539	+	4684	protein_coding	protein phosphatase 1%2C regulatory (inhibitor) subunit 14Ab && sp|O18734|PP14A_PIG Protein phosphatase 1 regulatory subunit 14A OS=Sus scrofa OX=9823 GN=CPI17 PE=1 SV=1 && PF05361:PKC-activated protein phosphatase-1 inhibitor	-
127523382	1000.72	1071.7	1226.78	1531.51	1365.31	1306.36	1099.74	1401.06	-0.348891	0.00667528	0.193009	LOC127523382	NC_067231.1	12772395	12780442	+	1892	protein_coding	actin alpha 2%2C smooth muscle%2C transcript variant X1 && sp|P62739|ACTA_BOVIN Actin, aortic smooth muscle OS=Bos taurus OX=9913 GN=ACTA2 PE=1 SV=1 && PF00022:Actin	-
127502612	2.14977	0	0	20.7629	7.2075	6.60732	0.71659	11.5259	-4.07391	0.0066797	1	LOC127502612	NC_067239.1	5394852	5397533	+	1779	protein_coding	uncharacterized PE-PGRS family protein PE_PGRS54-like && - && -	-
127499050	195.629	167.881	143.204	103.814	66.9268	125.539	168.905	98.7601	0.771215	0.00669776	0.193198	LOC127499050	NC_067236.1	8836602	8838854	+	699	lncRNA	uncharacterized LOC127499050%2C transcript variant X2 && - && -	-
127522951	1950.92	1531.42	1640.17	2574.6	2164.31	1903.85	1707.5	2214.25	-0.37515	0.00671695	0.193292	LOC127522951	NC_067230.1	16767997	16774335	+	2317	protein_coding	aminolevulinate%2C delta-%2C synthase 1 && sp|P43091|HEM1_OPSTA 5-aminolevulinate synthase, nonspecific, mitochondrial OS=Opsanus tau OX=8068 GN=alas1 PE=2 SV=1 && PF00155:Aminotransferase class I and II|PF09029:5-aminolevulinate synthase presequence	-
127513997	0	0	0	12.8532	7.2075	0.943903	0	7.00154	-5.24801	0.00672768	1	LOC127513997	NC_067225.1	20213095	20264916	+	2724	lncRNA	uncharacterized LOC127513997%2C transcript variant X2 && - && -	-
127520169	8.59908	9.76051	21.958	20.7629	38.0968	69.8488	13.4392	42.9028	-1.67029	0.0067361	1	LOC127520169	NC_067229.1	36435695	36451428	-	3463	protein_coding	fibroblast growth factor 13b && sp|P70377|FGF13_MOUSE Fibroblast growth factor 13 OS=Mus musculus OX=10090 GN=Fgf13 PE=1 SV=2 && PF00167:Fibroblast growth factor	-
127510973	729.847	927.248	625.326	526.981	636.319	487.998	760.807	550.433	0.467431	0.00676274	0.193359	LOC127510973	NC_067223.1	3479432	3547281	-	5530	protein_coding	sema domain%2C immunoglobulin domain (Ig)%2C short basic domain%2C secreted%2C (semaphorin) 3C && sp|Q62181|SEM3C_MOUSE Semaphorin-3C OS=Mus musculus OX=10090 GN=Sema3c PE=1 SV=2 && PF01403:Sema domain	-
127509395	160.158	109.318	155.616	62.2886	96.7864	85.8952	141.697	81.6567	0.795028	0.00678037	0.193359	LOC127509395	NC_067222.1	32444218	32452082	-	3387	lncRNA	uncharacterized LOC127509395%2C transcript variant X1 && - && -	-
127506415	283.77	433.366	369.467	506.218	498.347	514.427	362.201	506.331	-0.482109	0.00678111	0.193359	LOC127506415	NC_067242.1	953125	1020749	-	8243	protein_coding	transforming growth factor%2C beta receptor 1 b && sp|Q5CD18|TGFR1_PIG TGF-beta receptor type-1 OS=Sus scrofa OX=9823 GN=TGFBR1 PE=2 SV=1 && -	-
127522128	4740.25	4245.82	4411.65	3313.16	3418.41	4101.26	4465.91	3610.94	0.306383	0.00678312	0.193359	LOC127522128	NC_067230.1	19716745	19723122	+	1709	protein_coding	ADP-ribosylation factor 4-like && sp|Q3SZF2|ARF4_BOVIN ADP-ribosylation factor 4 OS=Bos taurus OX=9913 GN=ARF4 PE=2 SV=3 && PF00025:ADP-ribosylation factor family	-
127509455	530.993	491.929	534.63	333.195	427.302	392.664	519.184	384.387	0.433844	0.00681681	0.193863	LOC127509455	NC_067222.1	453294	482188	-	7255	protein_coding	cytochrome P450 2K1-like%2C transcript variant X2 && sp|Q92090|CP2K1_ONCMY Cytochrome P450 2K1 OS=Oncorhynchus mykiss OX=8022 GN=cyp2k1 PE=2 SV=1 && PF07686:Immunoglobulin V-set domain	-
127500545	131.136	153.24	112.654	212.572	177.099	226.537	132.343	205.403	-0.634998	0.00686824	0.194868	LOC127500545	NC_067238.1	29076251	29094914	+	11185	protein_coding	argonaute RISC catalytic component 2 && sp|Q8CJG0|AGO2_MOUSE Protein argonaute-2 OS=Mus musculus OX=10090 GN=Ago2 PE=1 SV=3 && PF02170:PAZ domain|PF08699:Argonaute linker 1 domain|PF16488:Argonaute linker 2 domain|PF16486:N-terminal domain of argonaute|PF16487:Mid domain of argonaute|PF02171:Piwi domain	-
127512827	68.7927	13.6647	23.8674	5.93225	14.415	7.55123	35.4416	9.29949	1.93001	0.00688842	1	LOC127512827	NC_067224.1	35136220	35236974	+	3256	protein_coding	polypeptide N-acetylgalactosaminyltransferase 9 && sp|Q9HCQ5|GALT9_HUMAN Polypeptide N-acetylgalactosaminyltransferase 9 OS=Homo sapiens OX=9606 GN=GALNT9 PE=1 SV=3 && PF00652:Ricin-type beta-trefoil lectin domain|PF00535:Glycosyl transferase family 2	-
127499241	0	0	0	2.96612	6.17786	10.3829	0	6.50897	-5.14558	0.00690166	1	LOC127499241	NC_067236.1	4142662	4142743	-	82	snoRNA	small nucleolar RNA SNORD53/SNORD92 && - && -	-
127521166	3850.24	4151.14	4609.27	4292.97	5430.34	6886.72	4203.55	5536.67	-0.3974	0.00692213	0.195938	LOC127521166	NC_067229.1	1549653	1568880	-	3189	protein_coding	peroxidasin homolog%2C transcript variant X1 && - && PF07686:Immunoglobulin V-set domain	-
127515729	443.928	560.253	566.135	694.073	658.971	727.749	523.439	693.598	-0.405336	0.00698874	0.197363	LOC127515729	NC_067226.1	14404503	14416554	+	3697	protein_coding	glutamic pyruvate transaminase (alanine aminotransferase) 2 && sp|Q8TD30|ALAT2_HUMAN Alanine aminotransferase 2 OS=Homo sapiens OX=9606 GN=GPT2 PE=1 SV=1 && PF00155:Aminotransferase class I and II	-
127514528	6.44931	8.78446	2.86409	19.7742	25.7411	26.4293	6.03262	23.9815	-1.99435	0.00702017	1	LOC127514528	NC_067220.1	8214747	8381419	+	5851	protein_coding	par-3 family cell polarity regulator beta a%2C transcript variant X1 && sp|Q8TEW8|PAR3L_HUMAN Partitioning defective 3 homolog B OS=Homo sapiens OX=9606 GN=PARD3B PE=1 SV=2 && PF00595:PDZ domain|PF12053:N-terminal of Par3 and HAL proteins	-
127516039	1526.34	1526.54	1152.32	1008.48	1233.51	933.52	1401.73	1058.5	0.405251	0.00704311	0.198436	LOC127516039	NC_067226.1	5721877	5777455	-	15487	protein_coding	HECT and RLD domain containing E3 ubiquitin protein ligase family member 1%2C transcript variant X1 && sp|Q15751|HERC1_HUMAN Probable E3 ubiquitin-protein ligase HERC1 OS=Homo sapiens OX=9606 GN=HERC1 PE=1 SV=2 && PF00632:HECT-domain (ubiquitin-transferase)|PF00415:Regulator of chromosome condensation (RCC1) repeat|PF00622:SPRY domain	-
127518522	500.897	531.948	512.672	622.886	786.647	635.247	515.172	681.593	-0.403294	0.00707982	0.198897	LOC127518522	NC_067228.1	1792748	1807298	-	3624	protein_coding	lymphocyte cytosolic protein 1 (L-plastin)%2C transcript variant X1 && sp|Q6P698|PLSL_DANRE Plastin-2 OS=Danio rerio OX=7955 GN=lcp1 PE=2 SV=1 && PF00307:Calponin homology (CH) domain|PF13499:EF-hand domain pair	-
novel.347	169.832	131.767	166.117	109.747	75.1639	98.1659	155.905	94.3588	0.723035	0.0070984	0.198897	-	NC_067227.1	12432149	12435069	-	2921	-	- && - && -	-
127500454	2314.23	2220.52	2754.3	2932.51	3037.45	3037.48	2429.68	3002.48	-0.305227	0.00712135	0.198897	LOC127500454	NC_067238.1	15627407	15647691	+	1805	protein_coding	four and a half LIM domains 3b%2C transcript variant X1 && sp|Q3ZBI6|FHL3_BOVIN Four and a half LIM domains protein 3 OS=Bos taurus OX=9913 GN=FHL3 PE=2 SV=1 && PF00412:LIM domain	-
127520584	259.047	167.881	84.0133	99.8595	89.5789	78.344	170.314	89.2608	0.930333	0.00712517	0.198897	LOC127520584	NC_067229.1	22559994	22565514	-	1622	protein_coding	4-hydroxy-2-oxoglutarate aldolase 1 && sp|Q6NY77|HOGA1_DANRE 4-hydroxy-2-oxoglutarate aldolase, mitochondrial OS=Danio rerio OX=7955 GN=zgc:77082 PE=2 SV=1 && PF00701:Dihydrodipicolinate synthetase family	-
127506983	1230.74	1240.56	1361.4	1033.2	1014.2	1038.29	1277.57	1028.56	0.312916	0.00716042	0.199105	LOC127506983	NC_067243.1	23339227	23361719	-	2860	protein_coding	ras association domain-containing protein 8 && sp|Q8CJ96|RASF8_MOUSE Ras association domain-containing protein 8 OS=Mus musculus OX=10090 GN=Rassf8 PE=2 SV=1 && PF00788:Ras association (RalGDS/AF-6) domain	-
127498970	16435	18244.3	27071.4	28145.5	26321.8	26926.7	20583.6	27131.4	-0.39843	0.00716549	0.199105	LOC127498970	NC_067221.1	40712681	40730966	-	2545	protein_coding	tropomyosin 4b%2C transcript variant X1 && - && PF00261:Tropomyosin	-
127525158	1.07489	0	0	6.92096	1.02964	20.7659	0.358295	9.57216	-4.74239	0.00719618	1	LOC127525158	NC_067232.1	15594652	15613466	-	2850	protein_coding	uncharacterized LOC127525158 && - && PF07647:SAM domain (Sterile alpha motif)	-
127523513	17.1982	11.7126	21.0033	5.93225	0	0	16.638	1.97742	3.07403	0.00721046	1	LOC127523513	NC_067231.1	25641530	25794758	+	3872	protein_coding	cadherin-12 && sp|P55289|CAD12_HUMAN Cadherin-12 OS=Homo sapiens OX=9606 GN=CDH12 PE=2 SV=2 && PF01049:Cadherin cytoplasmic region|PF00028:Cadherin domain	-
novel.809	18.2731	7.8084	12.4111	0	1.02964	2.83171	12.8308	1.28712	3.29904	0.00721533	1	-	NC_067239.1	27057198	27064641	-	751	-	- && - && -	-
127499408	4235.05	3429.84	2806.81	2694.23	2622.5	2793.95	3490.57	2703.56	0.368307	0.00721831	0.199286	LOC127499408	NC_067237.1	23435146	23461110	+	3018	protein_coding	lon peptidase 2%2C peroxisomal && sp|Q5PQY6|LONP2_DANRE Lon protease homolog 2, peroxisomal OS=Danio rerio OX=7955 GN=lonp2 PE=2 SV=1 && PF05362:Lon protease (S16) C-terminal proteolytic domain|PF00004:ATPase family associated with various cellular activities (AAA)|PF02190:ATP-dependent protease La (LON) substrate-binding domain	-
127505453	115.013	111.27	185.211	78.1079	78.2529	80.2318	137.165	78.8642	0.799703	0.00721849	0.199286	LOC127505453	NC_067241.1	15549646	15557068	-	3958	protein_coding	E2F transcription factor 1 && sp|Q90977|E2F1_CHICK Transcription factor E2F1 OS=Gallus gallus OX=9031 GN=E2F1 PE=2 SV=1 && PF02319:E2F/DP family winged-helix DNA-binding domain|PF16421:E2F transcription factor CC-MB domain	E2F
127507502	318.166	288.911	331.28	447.885	392.294	436.083	312.786	425.421	-0.444	0.00722133	0.199286	c24h11orf96	NC_067243.1	16954558	16955925	-	1368	protein_coding	chromosome 24 C11orf96 homolog && sp|Q7Z7L8|CK096_HUMAN Uncharacterized protein C11orf96 OS=Homo sapiens OX=9606 GN=C11orf96 PE=1 SV=3 && PF15766:Domain of unknown function (DUF4695)	-
127506410	160.158	159.096	127.929	250.143	185.336	247.303	149.061	227.594	-0.612088	0.00729885	0.200146	LOC127506410	NC_067242.1	1117851	1197997	-	4497	protein_coding	collagen%2C type XV%2C alpha 1a%2C transcript variant X3 && sp|P39059|COFA1_HUMAN Collagen alpha-1(XV) chain OS=Homo sapiens OX=9606 GN=COL15A1 PE=1 SV=2 && PF01391:Collagen triple helix repeat (20 copies)|PF06482:Collagenase NC10 and Endostatin	-
127494960	17853.8	16493.3	26240.8	28243.4	24736.1	26461.4	20196	26480.3	-0.390828	0.00730601	0.200146	LOC127494960	NC_067234.1	30459155	30469589	-	1214	protein_coding	transgelin%2C transcript variant X5 && sp|Q9UI15|TAGL3_HUMAN Transgelin-3 OS=Homo sapiens OX=9606 GN=TAGLN3 PE=1 SV=2 && PF00307:Calponin homology (CH) domain|PF00402:Calponin family repeat	-
127503427	62.3434	85.8924	65.8741	103.814	131.794	134.978	71.37	123.529	-0.790457	0.00730632	0.200146	si_ch211-241b2.5	NC_067240.1	2112944	2128719	-	2585	protein_coding	programmed cell death 1 ligand 1%2C transcript variant X3 && sp|Q9NZQ7|PD1L1_HUMAN Programmed cell death 1 ligand 1 OS=Homo sapiens OX=9606 GN=CD274 PE=1 SV=1 && PF05729:NACHT domain|PF07686:Immunoglobulin V-set domain	-
127501607	199.929	177.641	101.198	85.0289	94.7271	96.2781	159.589	92.0114	0.792781	0.00732994	0.200146	LOC127501607	NC_067238.1	15998800	16031520	-	3115	protein_coding	neural precursor cell expressed%2C developmentally down-regulated 9%2C transcript variant X1 && sp|Q14511|CASL_HUMAN Enhancer of filamentation 1 OS=Homo sapiens OX=9606 GN=NEDD9 PE=1 SV=1 && PF08824:Serine rich protein interaction domain|PF12026:Crk-Associated Substrate C-terminal domain|PF00018:SH3 domain	-
127507581	1721.97	1621.22	1770.96	1932.92	2018.1	2503.23	1704.72	2151.42	-0.335957	0.00734093	0.200146	LOC127507581	NC_067243.1	15991174	15994094	-	1770	protein_coding	interferon stimulated exonuclease gene%2C transcript variant X1 && sp|Q8WTP8|AEN_HUMAN Apoptosis-enhancing nuclease OS=Homo sapiens OX=9606 GN=AEN PE=1 SV=2 && PF00929:Exonuclease	-
127522450	2233.61	2030.19	2135.66	1529.53	1694.79	1909.52	2133.15	1711.28	0.317652	0.00735164	0.200146	LOC127522450	NC_067230.1	16021036	16033609	-	2661	protein_coding	ADP-ribosylation factor GTPase activating protein 1%2C transcript variant X1 && sp|Q8N6T3|ARFG1_HUMAN ADP-ribosylation factor GTPase-activating protein 1 OS=Homo sapiens OX=9606 GN=ARFGAP1 PE=1 SV=2 && PF01412:Putative GTPase activating protein for Arf	-
127524846	29.0219	8.78446	1.90939	0	2.05929	0.943903	13.2386	1.00106	3.7316	0.00737998	1	LOC127524846	NC_067232.1	36103076	36170955	-	4930	protein_coding	ribosomal protein S6 kinase%2C polypeptide 2 && sp|Q9WUT3|KS6A2_MOUSE Ribosomal protein S6 kinase alpha-2 OS=Mus musculus OX=10090 GN=Rps6ka2 PE=1 SV=1 && PF00433:Protein kinase C terminal domain|PF00069:Protein kinase domain	-
127508549	345.038	359.187	376.15	219.493	248.144	298.273	360.125	255.304	0.495914	0.0073993	0.200569	LOC127508549	NC_067222.1	26937526	26939832	+	1154	protein_coding	enoyl-CoA delta isomerase 1 && sp|P42125|ECI1_MOUSE Enoyl-CoA delta isomerase 1, mitochondrial OS=Mus musculus OX=10090 GN=Eci1 PE=1 SV=2 && PF00378:Enoyl-CoA hydratase/isomerase	-
127524968	0	0	0	5.93225	6.17786	6.60732	0	6.23914	-5.08338	0.00741997	1	LOC127524968	NC_067232.1	24955065	24960111	-	2728	protein_coding	neuronal PAS domain protein 4 like%2C transcript variant X2 && sp|P0DOC7|NPS4L_DANRE Neuronal PAS domain-containing protein 4-like OS=Danio rerio OX=7955 GN=npas4l PE=2 SV=1 && PF14598:PAS domain	-
127497431	683.627	823.787	802.9	1032.21	960.657	958.062	770.105	983.643	-0.352482	0.00743279	0.200569	LOC127497431	NC_067235.1	16345055	16352257	-	3105	protein_coding	guanine nucleotide binding protein-like 1 && sp|P36915|GNL1_HUMAN Guanine nucleotide-binding protein-like 1 OS=Homo sapiens OX=9606 GN=GNL1 PE=1 SV=2 && PF01926:50S ribosome-binding GTPase	-
127512790	801.865	846.236	779.987	971.9	987.428	1110.03	809.362	1023.12	-0.338326	0.00743917	0.200569	LOC127512790	NC_067224.1	22806139	22813370	+	1348	protein_coding	calpain%2C small subunit 1 a && sp|P13135|CPNS1_BOVIN Calpain small subunit 1 OS=Bos taurus OX=9913 GN=CAPNS1 PE=2 SV=1 && PF13833:EF-hand domain pair	-
127498176	1199.57	1290.34	1069.26	883.905	1006.99	912.755	1186.39	934.55	0.344305	0.00745733	0.200569	LOC127498176	NC_067236.1	11751866	11827357	-	5581	protein_coding	QKI%2C KH domain containing%2C RNA binding a%2C transcript variant X1 && sp|Q6P0D0|QKIA_DANRE Protein quaking-A OS=Danio rerio OX=7955 GN=qkia PE=2 SV=2 && PF16551:Putative nuclear localisation signal of quaking|PF00013:KH domain|PF16544:Homodimerisation region of STAR domain protein	-
127524899	3364.39	3345.9	3984.9	4690.43	4635.45	3937.96	3565.07	4421.28	-0.310347	0.00746474	0.200569	LOC127524899	NC_067232.1	8293548	8308756	-	4177	protein_coding	hexokinase 1 && sp|P19367|HXK1_HUMAN Hexokinase-1 OS=Homo sapiens OX=9606 GN=HK1 PE=1 SV=3 && PF03727:Hexokinase|PF00349:Hexokinase	-
127506169	437.478	451.911	443.934	606.078	632.201	521.979	444.441	586.752	-0.400239	0.00746651	0.200569	LOC127506169	NC_067242.1	14054992	14068181	-	3386	protein_coding	cellular inhibitor of PP2A%2C transcript variant X1 && sp|Q5XK92|CIP2A_XENLA Protein CIP2A homolog OS=Xenopus laevis OX=8355 PE=2 SV=1 && -	-
127502014	0	0.976051	0	1.97742	14.415	10.3829	0.32535	8.92512	-4.63719	0.00748032	1	LOC127502014	NC_067239.1	19065168	19070447	-	5171	lncRNA	uncharacterized LOC127502014 && - && -	-
127508238	0	0	0	7.90966	7.2075	3.77561	0	6.29759	-5.09562	0.00748354	1	LOC127508238	NC_067222.1	18184107	18185407	+	500	lncRNA	uncharacterized LOC127508238 && - && -	-
127509203	171.982	201.066	145.114	263.985	237.848	264.293	172.721	255.375	-0.564697	0.00751134	0.20098	LOC127509203	NC_067222.1	38922543	38943378	+	4091	protein_coding	ribonucleoprotein%2C PTB-binding 1 && sp|Q5XI28|RAVR1_RAT Ribonucleoprotein PTB-binding 1 OS=Rattus norvegicus OX=10116 GN=Raver1 PE=1 SV=1 && PF00076:RNA recognition motif. (a.k.a. RRM, RBD, or RNP domain)	-
127498749	319.241	315.264	358.011	443.93	470.547	423.813	330.839	446.096	-0.430566	0.00751498	0.20098	LOC127498749	NC_067236.1	9109883	9116871	-	1163	protein_coding	ubiquitin-conjugating enzyme E2D 1a && sp|Q9Y2X8|UB2D4_HUMAN Ubiquitin-conjugating enzyme E2 D4 OS=Homo sapiens OX=9606 GN=UBE2D4 PE=1 SV=1 && PF00179:Ubiquitin-conjugating enzyme	-
127513529	8.59908	7.8084	6.68287	26.6951	23.6818	28.3171	7.69679	26.2313	-1.77194	0.00753531	1	LOC127513529	NC_067224.1	45239274	45255279	-	2346	protein_coding	cytosolic phospholipase A2 gamma-like && sp|Q64GA5|PA24C_MOUSE Cytosolic phospholipase A2 gamma OS=Mus musculus OX=10090 GN=Pla2g4c PE=1 SV=1 && PF01735:Lysophospholipase catalytic domain	-
127519040	198.854	194.234	130.793	97.8821	130.765	86.8391	174.627	105.162	0.732113	0.00758715	0.202463	LOC127519040	NC_067228.1	556876	586396	-	4557	protein_coding	rho GTPase-activating protein 6 && sp|O43182|RHG06_HUMAN Rho GTPase-activating protein 6 OS=Homo sapiens OX=9606 GN=ARHGAP6 PE=1 SV=3 && PF00620:RhoGAP domain	-
127494215	433.179	280.127	276.862	173.024	196.662	269.012	330.056	212.899	0.63045	0.00765329	0.203458	LOC127494215	NC_067233.1	1843036	1843965	+	570	protein_coding	trypsin inhibitor ClTI-1-like && sp|P85000|ISK1L_CHICK Trypsin inhibitor ClTI-1 OS=Gallus gallus OX=9031 PE=1 SV=1 && -	-
127518341	30.0968	45.8744	60.1459	131.498	70.0157	78.344	45.3723	93.2859	-1.03631	0.00765801	0.203458	LOC127518341	NC_067228.1	11163931	11167348	+	1775	protein_coding	uncharacterized protein C2orf80-like%2C transcript variant X2 && sp|Q0P641|CB080_HUMAN Uncharacterized protein C2orf80 OS=Homo sapiens OX=9606 GN=C2orf80 PE=2 SV=2 && PF17718:Family of unknown function (DUF5563)	-
127504593	3424.59	2698.78	3574.38	4887.18	3736.57	3853.96	3232.58	4159.24	-0.363679	0.00769389	0.203964	LOC127504593	NC_067241.1	11698666	11701658	+	1717	protein_coding	tubulin alpha-1A chain%2C transcript variant X1 && sp|P68362|TBA1A_CRIGR Tubulin alpha-1A chain OS=Cricetulus griseus OX=10029 GN=TUBA1A PE=2 SV=1 && PF03953:Tubulin C-terminal domain|PF00091:Tubulin/FtsZ family, GTPase domain	-
127518930	253.673	308.432	278.771	410.314	401.561	351.132	280.292	387.669	-0.46687	0.00771115	0.203975	c9h2orf49	NC_067228.1	24976440	24983157	+	1818	protein_coding	chromosome 9 C2orf49 homolog && sp|Q32LR5|ASHWN_DANRE Ashwin OS=Danio rerio OX=7955 GN=im:6907446 PE=2 SV=2 && PF15323:Developmental protein	-
127502451	151.559	182.521	157.525	92.9385	84.4307	125.539	163.868	100.969	0.697388	0.00780586	0.206031	LOC127502451	NC_067239.1	24909627	24935428	+	5004	protein_coding	EH-domain containing 3 && sp|Q9NZN3|EHD3_HUMAN EH domain-containing protein 3 OS=Homo sapiens OX=9606 GN=EHD3 PE=1 SV=2 && PF12763:Cytoskeletal-regulatory complex EF hand|PF16880:N-terminal EH-domain containing protein|PF00350:Dynamin family|PF18150:Domain of unknown function (DUF5600)	-
127516010	253.673	249.869	242.493	143.363	190.484	174.622	248.678	169.49	0.553247	0.00792762	0.208076	LOC127516010	NC_067226.1	29366539	29380372	+	4477	protein_coding	kinesin light chain 2 && sp|Q9H0B6|KLC2_HUMAN Kinesin light chain 2 OS=Homo sapiens OX=9606 GN=KLC2 PE=1 SV=1 && PF13424:Tetratricopeptide repeat	-
127506244	17201.4	15380.6	17927.3	23589.6	20785.4	18043.7	16836.4	20806.2	-0.305416	0.00793271	0.208076	LOC127506244	NC_067242.1	2969258	3001933	-	2986	protein_coding	phosphofructokinase%2C platelet a && sp|Q01813|PFKAP_HUMAN ATP-dependent 6-phosphofructokinase, platelet type OS=Homo sapiens OX=9606 GN=PFKP PE=1 SV=2 && PF00365:Phosphofructokinase	-
127514381	128.986	137.623	165.162	71.187	75.1639	109.493	143.924	85.2812	0.754164	0.00793487	0.208076	LOC127514381	NC_067225.1	7430764	7435182	-	1976	protein_coding	centrosomal protein 20 && sp|Q5ZJ24|CEP20_CHICK Centrosomal protein 20 OS=Gallus gallus OX=9031 GN=CEP20 PE=2 SV=1 && PF09398:FOP N terminal dimerisation domain	-
127504542	1100.68	1032.66	1666.9	1926.99	1437.38	1861.38	1266.75	1741.92	-0.459334	0.0080459	0.210017	LOC127504542	NC_067241.1	9546278	9548297	+	898	protein_coding	pancreatic progenitor cell differentiation and proliferation factor b && sp|Q6PBI2|PDPFB_DANRE Pancreatic progenitor cell differentiation and proliferation factor B OS=Danio rerio OX=7955 GN=ppdpfb PE=3 SV=1 && PF15060:Differentiation and proliferation regulator	-
127508946	193.479	111.27	196.667	99.8595	75.1639	116.1	167.139	97.0412	0.78245	0.00806045	0.210017	LOC127508946	NC_067220.1	4707141	4713185	+	2674	protein_coding	uncharacterized LOC127508946%2C transcript variant X1 && - && PF03747:ADP-ribosylglycohydrolase	-
127494563	121.462	101.509	57.2818	35.5935	40.1561	61.3537	93.4177	45.7011	1.02769	0.0080609	0.210017	LOC127494563	NC_067233.1	16697698	16708158	-	2711	protein_coding	septin 8b%2C transcript variant X2 && sp|A4FUM1|SEP8B_DANRE Septin-8-B OS=Danio rerio OX=7955 GN=sept8b PE=2 SV=1 && PF00735:Septin	-
127500522	1213.55	972.146	833.45	730.655	818.566	726.806	1006.38	758.676	0.40713	0.0080975	0.210518	LOC127500522	NC_067238.1	21072156	21080703	+	1745	protein_coding	transmembrane protein 268%2C transcript variant X6 && - && PF14800:Domain of unknown function (DUF4481)	-
127514251	1526.34	1838.88	1517.97	1980.38	2196.23	1926.51	1627.73	2034.37	-0.321469	0.00814406	0.211099	LOC127514251	NC_067225.1	6746078	6785600	+	5582	protein_coding	ATP-binding cassette%2C sub-family C (CFTR/MRP)%2C member 4 && sp|O15439|MRP4_HUMAN ATP-binding cassette sub-family C member 4 OS=Homo sapiens OX=9606 GN=ABCC4 PE=1 SV=3 && PF00005:ABC transporter|PF00664:ABC transporter transmembrane region	-
127510564	1592.98	1541.18	1709.86	1145.91	1188.21	1480.98	1614.68	1271.7	0.344237	0.00816107	0.211099	LOC127510564	NC_067223.1	29985071	30000685	+	1457	protein_coding	cysteine-rich with EGF-like domains 2 && sp|Q7SXF6|CREL2_DANRE Cysteine-rich with EGF-like domain protein 2 OS=Danio rerio OX=7955 GN=creld2 PE=2 SV=2 && -	-
novel.718	22.5726	4.88025	0.954696	0	0	0.943903	9.46918	0.314634	4.73747	0.00817466	1	-	NC_067237.1	7360142	7360833	+	692	-	- && - && -	-
novel.324	72.0173	109.318	103.107	45.4806	50.4525	57.5781	94.8141	51.1704	0.89078	0.00817778	0.211099	-	NC_067227.1	655152	665255	+	5488	-	- && sp|P35072|TCB1_CAEBR Transposable element Tcb1 transposase OS=Caenorhabditis briggsae OX=6238 PE=3 SV=1 && -	-
127518558	2604.45	3826.12	2693.2	6681.69	5531.24	3674.62	3041.25	5295.85	-0.800146	0.00818958	0.211099	LOC127518558	NC_067228.1	24235909	24267155	-	8423	protein_coding	fibronectin 1a && sp|P07589|FINC_BOVIN Fibronectin OS=Bos taurus OX=9913 GN=FN1 PE=1 SV=4 && PF00040:Fibronectin type II domain|PF00041:Fibronectin type III domain|PF00039:Fibronectin type I domain	-
127495112	73.0922	66.3714	54.4177	29.6612	27.8004	35.8683	64.6271	31.11	1.0522	0.00822094	1	LOC127495112	NC_067234.1	31399887	31419099	-	4651	protein_coding	SH2B adapter protein 2%2C transcript variant X1 && sp|Q9JID9|SH2B2_MOUSE SH2B adapter protein 2 OS=Mus musculus OX=10090 GN=Sh2b2 PE=1 SV=2 && PF08916:Phenylalanine zipper|PF00169:PH domain|PF00017:SH2 domain	-
127512310	159.083	186.426	190.939	248.166	253.292	273.732	178.816	258.397	-0.530239	0.00823706	0.211512	LOC127512310	NC_067224.1	19684456	19690624	-	2414	protein_coding	Era-like 12S mitochondrial rRNA chaperone 1 && sp|B0S6U7|ERAL1_DANRE GTPase Era, mitochondrial OS=Danio rerio OX=7955 GN=eral1 PE=2 SV=1 && PF01926:50S ribosome-binding GTPase|PF07650:KH domain	-
127498073	2273.38	1968.69	1991.5	1816.26	1574.32	1648.06	2077.86	1679.55	0.306732	0.00824051	0.211512	LOC127498073	NC_067236.1	7083328	7100948	-	2655	protein_coding	pleckstrin homology domain containing%2C family A (phosphoinositide binding specific) member 1a%2C transcript variant X1 && sp|Q8BUL6|PKHA1_MOUSE Pleckstrin homology domain-containing family A member 1 OS=Mus musculus OX=10090 GN=Plekha1 PE=1 SV=1 && PF00169:PH domain	-
127512318	2374.42	2090.7	1964.77	1695.63	1844.09	1654.66	2143.3	1731.46	0.307685	0.0082904	0.212343	LOC127512318	NC_067224.1	5893924	5912446	-	3824	protein_coding	heterogeneous nuclear ribonucleoprotein U-like 1 like%2C transcript variant X1 && sp|Q9BUJ2|HNRL1_HUMAN Heterogeneous nuclear ribonucleoprotein U-like protein 1 OS=Homo sapiens OX=9606 GN=HNRNPUL1 PE=1 SV=2 && PF00622:SPRY domain|PF02037:SAP domain|PF13671:AAA domain	-
127497628	9886.8	11096.7	10814.8	11908	13522.3	12603.9	10599.4	12678.1	-0.258286	0.00836971	0.213922	LOC127497628	NC_067235.1	28480598	28488765	+	2931	protein_coding	squalene epoxidase a && sp|Q14534|ERG1_HUMAN Squalene monooxygenase OS=Homo sapiens OX=9606 GN=SQLE PE=1 SV=3 && PF08491:Squalene epoxidase	-
127514031	5544.26	5216.01	6369.73	4598.48	4037.23	5132.95	5710	4589.55	0.315078	0.00842014	0.214416	LOC127514031	NC_067225.1	24889809	24890904	-	1096	protein_coding	histone H1.10 && sp|Q92522|H1X_HUMAN Histone H1.10 OS=Homo sapiens OX=9606 GN=H1-10 PE=1 SV=1 && PF00538:linker histone H1 and H5 family	-
127503962	2472.24	2459.65	2871.73	3502	3200.13	2927.99	2601.2	3210.04	-0.303215	0.00842967	0.214416	LOC127503962	NC_067240.1	27647332	27667739	+	3627	protein_coding	heat shock protein 4a && sp|Q61316|HSP74_MOUSE Heat shock 70 kDa protein 4 OS=Mus musculus OX=10090 GN=Hspa4 PE=1 SV=1 && PF00012:Hsp70 protein	-
127507006	1404.88	1454.32	1854.02	1968.52	1794.67	2338.05	1571.07	2033.74	-0.372279	0.00844213	0.214416	LOC127507006	NC_067243.1	18870476	18871788	-	618	protein_coding	ribosomal protein S27 like && sp|Q3T0B7|RS27L_BOVIN 40S ribosomal protein S27-like OS=Bos taurus OX=9913 GN=RPS27L PE=3 SV=3 && -	-
127500809	366.536	369.923	358.011	434.043	507.614	518.203	364.823	486.62	-0.415725	0.00846306	0.214498	LOC127500809	NC_067238.1	22567235	22586156	-	5427	protein_coding	karyopherin alpha 6 (importin alpha 7) && sp|Q0V7M0|IMA7_BOVIN Importin subunit alpha-7 OS=Bos taurus OX=9913 GN=KPNA6 PE=2 SV=1 && PF00514:Armadillo/beta-catenin-like repeat|PF16186:Atypical Arm repeat|PF01749:Importin beta binding domain	-
127505172	26.8721	12.6887	16.2298	4.94354	0	4.71952	18.5969	3.22102	2.51564	0.00848015	1	LOC127505172	NC_067241.1	30445757	30458439	+	1852	protein_coding	E3 ubiquitin-protein ligase TRIM35-like && sp|Q02084|A33_PLEWA Zinc-binding protein A33 OS=Pleurodeles waltl OX=8319 PE=1 SV=2 && PF00622:SPRY domain|PF00643:B-box zinc finger|PF13765:SPRY-associated domain|PF13920:Zinc finger, C3HC4 type (RING finger)	-
127520489	266.572	294.767	292.137	348.025	458.191	377.561	284.492	394.593	-0.471032	0.00848716	0.21466	LOC127520489	NC_067229.1	48581263	48593522	-	3097	protein_coding	DEP domain containing 1B && sp|Q4R623|DEP1B_MACFA DEP domain-containing protein 1B OS=Macaca fascicularis OX=9541 GN=DEPDC1B PE=2 SV=1 && PF00620:RhoGAP domain|PF00610:Domain found in Dishevelled, Egl-10, and Pleckstrin (DEP)	-
127519337	1796.13	1536.3	1482.64	1340.69	1277.79	1245.01	1605.03	1287.83	0.317315	0.00855079	0.215428	LOC127519337	NC_067228.1	26508665	26522262	+	3692	protein_coding	NAD(P)HX dehydratase%2C transcript variant X1 && sp|F1Q575|NNRD_DANRE ATP-dependent (S)-NAD(P)H-hydrate dehydratase OS=Danio rerio OX=7955 GN=naxd PE=3 SV=1 && PF13837:Myb/SANT-like DNA-binding domain|PF01256:Carbohydrate kinase	-
127501672	1125.41	990.691	781.896	655.513	642.497	845.737	965.998	714.583	0.433978	0.0085531	0.215428	LOC127501672	NC_067238.1	1846446	1855811	+	1376	protein_coding	collagen triple helix repeat containing 1a && sp|Q9D1D6|CTHR1_MOUSE Collagen triple helix repeat-containing protein 1 OS=Mus musculus OX=10090 GN=Cthrc1 PE=2 SV=2 && PF01391:Collagen triple helix repeat (20 copies)	-
127494622	1815.48	1941.36	2297	2549.88	2571.02	2388.08	2017.95	2502.99	-0.3104	0.00866703	0.217596	LOC127494622	NC_067233.1	8805460	8828652	+	3731	protein_coding	septin 6%2C transcript variant X6 && sp|Q14141|SEPT6_HUMAN Septin-6 OS=Homo sapiens OX=9606 GN=SEPTIN6 PE=1 SV=4 && PF00735:Septin	-
127499292	24.7224	34.1618	29.5956	94.916	63.8379	39.6439	29.4932	66.1326	-1.16235	0.0086817	1	si_ch1073-459b3.2	NC_067237.1	14445034	14450977	+	3738	protein_coding	growth arrest-specific protein 1 && sp|P54826|GAS1_HUMAN Growth arrest-specific protein 1 OS=Homo sapiens OX=9606 GN=GAS1 PE=2 SV=2 && -	-
127523673	632.033	651.026	581.41	424.156	439.658	541.801	621.49	468.538	0.406868	0.00869231	0.217596	LOC127523673	NC_067231.1	14256150	14260083	-	2644	protein_coding	solute carrier family 16 member 8 && sp|Q90632|MOT3_CHICK Monocarboxylate transporter 3 OS=Gallus gallus OX=9031 GN=SLC16A3 PE=2 SV=2 && PF07690:Major Facilitator Superfamily	-
127507044	716.949	689.092	604.323	475.568	584.837	454.018	670.121	504.808	0.408905	0.00869308	0.217596	LOC127507044	NC_067243.1	8286115	8305334	+	5786	protein_coding	NUAK family%2C SNF1-like kinase%2C 1b && sp|O60285|NUAK1_HUMAN NUAK family SNF1-like kinase 1 OS=Homo sapiens OX=9606 GN=NUAK1 PE=1 SV=1 && PF00069:Protein kinase domain	-
127514656	25.7973	17.5689	29.5956	59.3225	43.245	62.2976	24.3206	54.955	-1.17719	0.00874113	1	LOC127514656	NC_067225.1	7295478	7298528	+	2126	protein_coding	uncharacterized LOC127514656 && - && -	-
127512386	2970.98	3271.72	2736.16	3459.49	3585.22	3919.09	2992.95	3654.6	-0.288223	0.00874571	0.218302	LOC127512386	NC_067224.1	14229397	14243109	-	5095	protein_coding	scavenger receptor class B%2C member 2a%2C transcript variant X1 && sp|O35114|SCRB2_MOUSE Lysosome membrane protein 2 OS=Mus musculus OX=10090 GN=Scarb2 PE=1 SV=3 && PF01130:CD36 family	-
127513120	290.219	316.24	353.238	409.325	414.946	482.335	319.899	435.535	-0.444735	0.00875729	0.218302	LOC127513120	NC_067224.1	42937742	42938711	+	670	protein_coding	bublin coiled coil protein && sp|Q6SXP0|BBLN_CTEID Bublin coiled-coil protein OS=Ctenopharyngodon idella OX=7959 GN=bbln PE=3 SV=1 && -	-
127496284	2.14977	2.92815	1.90939	26.6951	11.3261	7.55123	2.32911	15.1908	-2.70393	0.00876927	1	LOC127496284	NC_067234.1	744912	779243	-	4049	protein_coding	kinesin-associated protein 3-like%2C transcript variant X1 && sp|Q92845|KIFA3_HUMAN Kinesin-associated protein 3 OS=Homo sapiens OX=9606 GN=KIFAP3 PE=1 SV=2 && PF05804:Kinesin-associated protein (KAP)	-
127510041	62.3434	49.7786	54.4177	89.9724	110.172	95.3342	55.5132	98.4928	-0.828157	0.00884208	0.219963	LOC127510041	NC_067222.1	14008143	14081007	+	16089	protein_coding	uncharacterized LOC127510041%2C transcript variant X14 && - && -	-
127496748	112.863	270.366	172.8	314.409	305.804	277.508	185.343	299.24	-0.689094	0.00891713	0.221375	LOC127496748	NC_067235.1	15064707	15199070	-	4041	protein_coding	interleukin 11a%2C transcript variant X1 && - && PF07400:Interleukin 11	-
127514850	191.33	248.893	278.771	376.698	313.011	340.749	239.665	343.486	-0.517785	0.00893978	0.221483	LOC127514850	NC_067225.1	14068592	14077920	-	7462	protein_coding	APC11 anaphase promoting complex subunit 11 homolog (yeast)%2C transcript variant X3 && - && PF05380:Pao retrotransposon peptidase	-
127522311	1035.11	1378.18	738.935	797.887	825.774	572.005	1050.74	731.889	0.521978	0.00899299	0.222111	LOC127522311	NC_067230.1	3499564	3676747	-	15419	protein_coding	low density lipoprotein receptor-related protein 1Aa%2C transcript variant X1 && sp|P98157|LRP1_CHICK Low-density lipoprotein receptor-related protein 1 OS=Gallus gallus OX=9031 GN=LRP1 PE=2 SV=1 && PF16472:Domain of unknown function (DUF5050)|PF00058:Low-density lipoprotein receptor repeat class B|PF00057:Low-density lipoprotein receptor domain class A|PF12662:Complement Clr-like EGF-like|PF1467…	-
127517569	690.077	640.289	593.821	507.207	435.539	524.81	641.396	489.185	0.389936	0.00900177	0.222111	LOC127517569	NC_067227.1	22904365	22907322	+	1201	protein_coding	transmembrane and coiled-coil domains 1 && sp|Q6DGW9|TMCO1_DANRE Calcium load-activated calcium channel OS=Danio rerio OX=7955 GN=tmco1 PE=2 SV=1 && PF01956:Integral membrane protein EMC3/TMCO1-like	-
127497157	63.4182	53.6828	27.6862	13.8419	21.6225	21.7098	48.2624	19.0581	1.33809	0.00903034	1	LOC127497157	NC_067235.1	22512539	22524030	+	4101	protein_coding	solute carrier family 45 member 4b%2C transcript variant X1 && sp|Q5BKX6|S45A4_HUMAN Solute carrier family 45 member 4 OS=Homo sapiens OX=9606 GN=SLC45A4 PE=1 SV=2 && PF07690:Major Facilitator Superfamily	-
127503467	30.0968	20.4971	29.5956	41.5257	64.8675	70.7927	26.7298	59.062	-1.1453	0.00905771	1	LOC127503467	NC_067240.1	9710411	9734310	+	5885	protein_coding	macrophage mannose receptor 1-like && sp|Q9UBG0|MRC2_HUMAN C-type mannose receptor 2 OS=Homo sapiens OX=9606 GN=MRC2 PE=1 SV=2 && PF00059:Lectin C-type domain	-
127521926	6448.24	6218.42	7697.72	7866.16	7927.22	9308.77	6788.12	8367.39	-0.30175	0.0090775	0.223524	LOC127521926	NC_067229.1	12023351	12028116	+	2991	protein_coding	cold inducible RNA binding protein b%2C transcript variant X3 && sp|Q9DED4|CIRBB_XENLA Cold-inducible RNA-binding protein B OS=Xenopus laevis OX=8355 GN=cirbp-b PE=1 SV=1 && PF00076:RNA recognition motif. (a.k.a. RRM, RBD, or RNP domain)	-
127516155	41.9205	45.8744	41.0519	5.93225	27.8004	11.3268	42.949	15.0198	1.52133	0.00910582	1	LOC127516155	NC_067226.1	34446216	34460604	+	4367	protein_coding	calcium/calmodulin-dependent protein kinase type 1D-like%2C transcript variant X3 && sp|Q96PY6|NEK1_HUMAN Serine/threonine-protein kinase Nek1 OS=Homo sapiens OX=9606 GN=NEK1 PE=1 SV=2 && PF00069:Protein kinase domain|PF05461:Apolipoprotein L	-
127508827	2.14977	1.9521	1.90939	8.89837	16.4743	15.1025	2.00375	13.4917	-2.75298	0.00916287	1	LOC127508827	NC_067222.1	47476131	47526924	+	14448	protein_coding	G protein-coupled receptor%2C class C%2C group 5%2C member Ba%2C transcript variant X1 && sp|Q9NZH0|GPC5B_HUMAN G-protein coupled receptor family C group 5 member B OS=Homo sapiens OX=9606 GN=GPRC5B PE=2 SV=2 && PF00385:Chromo (CHRromatin Organisation MOdifier) domain	-
127517153	964.172	1263.99	1138.95	1535.46	1671.11	1205.36	1122.37	1470.65	-0.389246	0.00916911	0.224723	LOC127517153	NC_067227.1	24898	97805	+	6634	protein_coding	plexin D1 && sp|Q9Y4D7|PLXD1_HUMAN Plexin-D1 OS=Homo sapiens OX=9606 GN=PLXND1 PE=1 SV=3 && PF17960:TIG domain|PF01833:IPT/TIG domain|PF01403:Sema domain|PF08337:Plexin cytoplasmic RasGAP domain|PF01437:Plexin repeat	-
127521366	431.029	487.049	328.416	299.578	316.1	269.012	415.498	294.897	0.494683	0.00917554	0.224723	LOC127521366	NC_067229.1	366326	372447	+	1753	protein_coding	microfibril associated protein 2 && sp|P55002|MFAP2_MOUSE Microfibrillar-associated protein 2 OS=Mus musculus OX=10090 GN=Mfap2 PE=2 SV=1 && PF05507:Microfibril-associated glycoprotein (MAGP)	-
127503522	601.936	695.924	653.967	865.119	855.633	770.225	650.609	830.326	-0.35127	0.00919385	0.224723	LOC127503522	NC_067240.1	11198178	11312989	+	4682	protein_coding	retinoid X receptor%2C alpha a%2C transcript variant X1 && sp|A2T929|RXRAA_DANRE Retinoic acid receptor RXR-alpha-A OS=Danio rerio OX=7955 GN=rxraa PE=2 SV=2 && PF00105:Zinc finger, C4 type (two domains)|PF11825:Nuclear/hormone receptor activator site AF-1|PF00104:Ligand-binding domain of nuclear hormone receptor	RXR-like
127505575	2487.29	2806.15	2990.11	3006.66	3632.58	3624.59	2761.18	3421.28	-0.309054	0.00920037	0.224723	LOC127505575	NC_067241.1	16506412	16566806	-	4083	protein_coding	dimethylarginine dimethylaminohydrolase 1%2C transcript variant X2 && sp|Q9CWS0|DDAH1_MOUSE N(G),N(G)-dimethylarginine dimethylaminohydrolase 1 OS=Mus musculus OX=10090 GN=Ddah1 PE=1 SV=3 && PF02274:Amidinotransferase	-
127507078	1357.58	1441.63	1111.27	1055.94	1085.24	905.203	1303.49	1015.46	0.360311	0.00922945	0.224979	LOC127507078	NC_067243.1	16562413	16605750	-	6123	protein_coding	transmembrane O-mannosyltransferase targeting cadherins 3 && sp|Q6ZXV5|TMTC3_HUMAN Protein O-mannosyl-transferase TMTC3 OS=Homo sapiens OX=9606 GN=TMTC3 PE=1 SV=2 && PF00515:Tetratricopeptide repeat|PF08409:Domain of unknown function (DUF1736)	-
127511486	6579.37	6489.76	5318.61	5269.81	5145.13	4527.9	6129.25	4980.95	0.299262	0.00927356	0.225601	LOC127511486	NC_067223.1	5838691	6017719	+	3746	protein_coding	staphylococcal nuclease and tudor domain containing 1 && sp|Q7ZT42|SND1_DANRE Staphylococcal nuclease domain-containing protein 1 OS=Danio rerio OX=7955 GN=snd1 PE=2 SV=1 && PF00567:Tudor domain|PF00565:Staphylococcal nuclease homologue	-
127503586	10308.2	8841.07	10403.3	7590.31	7761.45	8935.93	9850.85	8095.9	0.282993	0.00930959	0.226023	LOC127503586	NC_067240.1	13383006	13388554	-	1451	protein_coding	carbonyl reductase 1-like && sp|P47727|CBR1_RAT Carbonyl reductase [NADPH] 1 OS=Rattus norvegicus OX=10116 GN=Cbr1 PE=1 SV=2 && PF00106:short chain dehydrogenase	-
127518593	1072.74	1323.52	833.45	882.916	855.633	501.213	1076.57	746.587	0.528437	0.00936035	0.226801	LOC127518593	NC_067228.1	12284915	12358950	-	27281	protein_coding	collagen%2C type VI%2C alpha 3 && sp|P15989|CO6A3_CHICK Collagen alpha-3(VI) chain OS=Gallus gallus OX=9031 GN=COL6A3 PE=2 SV=2 && PF00014:Kunitz/Bovine pancreatic trypsin inhibitor domain|PF01391:Collagen triple helix repeat (20 copies)|PF00092:von Willebrand factor type A domain	-
127509947	8.59908	11.7126	3.81879	0	0	0.943903	8.04349	0.314634	4.507	0.00936058	1	LOC127509947	NC_067222.1	12590418	12606143	-	7132	protein_coding	zinc-binding protein A33-like%2C transcript variant X2 && sp|Q02084|A33_PLEWA Zinc-binding protein A33 OS=Pleurodeles waltl OX=8319 PE=1 SV=2 && PF13765:SPRY-associated domain|PF00643:B-box zinc finger|PF04564:U-box domain|PF00622:SPRY domain	-
127518637	965.247	994.596	904.097	577.405	697.068	878.774	954.647	717.749	0.41101	0.00941188	0.22705	LOC127518637	NC_067228.1	8816662	8851540	-	2484	protein_coding	3-hydroxyisobutyryl-CoA hydrolase && sp|Q58EB4|HIBCH_DANRE 3-hydroxyisobutyryl-CoA hydrolase, mitochondrial OS=Danio rerio OX=7955 GN=hibch PE=2 SV=1 && PF16113:Enoyl-CoA hydratase/isomerase	-
127508329	1039.41	829.643	737.026	647.604	600.282	717.367	868.694	655.084	0.406135	0.00944776	0.22705	LOC127508329	NC_067222.1	40432177	40436396	-	1302	protein_coding	6-phosphogluconolactonase%2C transcript variant X1 && sp|O95336|6PGL_HUMAN 6-phosphogluconolactonase OS=Homo sapiens OX=9606 GN=PGLS PE=1 SV=2 && PF01182:Glucosamine-6-phosphate isomerases/6-phosphogluconolactonase	-
127501136	2448.59	2538.71	3593.48	3613.73	3607.87	3802.04	2860.26	3674.55	-0.361206	0.0094487	0.22705	LOC127501136	NC_067238.1	29608923	29614310	+	2235	protein_coding	acidic (leucine-rich) nuclear phosphoprotein 32 family%2C member E && sp|Q7ZY40|AN32E_XENLA Acidic leucine-rich nuclear phosphoprotein 32 family member E OS=Xenopus laevis OX=8355 GN=anp32e PE=1 SV=1 && PF14580:Leucine-rich repeat	-
127494412	5358.3	4513.26	4299.95	4318.68	3574.92	3451.85	4723.84	3781.82	0.320759	0.00944962	0.22705	LOC127494412	NC_067233.1	4318405	4330219	-	1451	protein_coding	secreted protein%2C acidic%2C cysteine-rich (osteonectin)%2C transcript variant X1 && sp|O93390|SPRC_COTJA SPARC OS=Coturnix japonica OX=93934 GN=SPARC PE=2 SV=1 && PF00050:Kazal-type serine protease inhibitor domain|PF10591:Secreted protein acidic and rich in cysteine Ca binding region|PF09289:Follistatin/Osteonectin-like EGF domain	-
127509745	549.267	562.205	648.239	727.689	714.572	835.354	586.57	759.205	-0.372021	0.00946431	0.22705	LOC127509745	NC_067222.1	30081341	30083770	-	1285	lncRNA	uncharacterized LOC127509745 && - && PF04505:Interferon-induced transmembrane protein	-
127518306	2.14977	3.9042	0.954696	9.88708	11.3261	23.5976	2.33622	14.9369	-2.67975	0.00950557	1	LOC127518306	NC_067228.1	36697963	36725812	-	5980	protein_coding	mitogen-activated protein kinase kinase kinase 12 && sp|Q60700|M3K12_MOUSE Mitogen-activated protein kinase kinase kinase 12 OS=Mus musculus OX=10090 GN=Map3k12 PE=1 SV=1 && PF07714:Protein tyrosine kinase	-
127494142	646.006	1049.25	495.487	497.32	568.363	393.608	730.249	486.43	0.586646	0.00959292	0.22968	LOC127494142	NC_067233.1	19299841	19339995	+	8355	protein_coding	ATP-binding cassette%2C sub-family A (ABC1)%2C member 1B && sp|O95477|ABCA1_HUMAN Phospholipid-transporting ATPase ABCA1 OS=Homo sapiens OX=9606 GN=ABCA1 PE=1 SV=3 && PF00005:ABC transporter|PF12698:ABC-2 family transporter protein	-
127506132	2287.36	2339.59	2400.11	2806.94	2911.83	2692.01	2342.35	2803.59	-0.259159	0.00961706	0.229714	LOC127506132	NC_067242.1	4580665	4605443	+	3151	protein_coding	cullin 2%2C transcript variant X2 && sp|Q13617|CUL2_HUMAN Cullin-2 OS=Homo sapiens OX=9606 GN=CUL2 PE=1 SV=2 && PF00888:Cullin family|PF10557:Cullin protein neddylation domain	-
127522290	1950.92	1955.03	1945.67	1498.88	1703.03	1617.85	1950.54	1606.59	0.279947	0.00963227	0.229714	LOC127522290	NC_067230.1	17775819	17786975	-	3199	protein_coding	guanine nucleotide binding protein (G protein)%2C beta polypeptide 4b && sp|P79959|GBB1_XENLA Guanine nucleotide-binding protein G(I)/G(S)/G(T) subunit beta-1 OS=Xenopus laevis OX=8355 GN=gnb1 PE=2 SV=1 && PF00400:WD domain, G-beta repeat	-
127505402	480.474	547.564	429.613	371.754	378.909	334.142	485.884	361.602	0.426497	0.00973675	0.23175	LOC127505402	NC_067221.1	17720582	17751365	+	10165	protein_coding	zinc finger%2C FYVE domain containing 9a%2C transcript variant X1 && sp|O95405|ZFYV9_HUMAN Zinc finger FYVE domain-containing protein 9 OS=Homo sapiens OX=9606 GN=ZFYVE9 PE=1 SV=2 && PF11409:Smad anchor for receptor activation (SARA)|PF01363:FYVE zinc finger|PF11979:Domain of unknown function (DUF3480)	-
127515382	0	9.76051	11.4564	0	0	0	7.07229	0	5.28765	0.00975935	1	LOC127515382	NC_067226.1	19957914	20000345	+	5653	protein_coding	Rho GTPase activating protein 36%2C transcript variant X1 && sp|O43182|RHG06_HUMAN Rho GTPase-activating protein 6 OS=Homo sapiens OX=9606 GN=ARHGAP6 PE=1 SV=3 && PF00620:RhoGAP domain	-
127500710	1.07489	0	0	9.88708	10.2964	3.77561	0.358295	7.98637	-4.4759	0.00980149	1	LOC127500710	NC_067238.1	12900878	12924946	-	4699	protein_coding	cingulin b%2C transcript variant X1 && sp|Q1L8T5|CING_DANRE Cingulin OS=Danio rerio OX=7955 GN=cgn PE=2 SV=1 && PF01576:Myosin tail	-
127518843	257.973	334.785	195.713	127.543	204.899	169.903	262.824	167.448	0.650746	0.00985702	0.233846	LOC127518843	NC_067228.1	20473194	20495001	-	4996	protein_coding	mcf.2 cell line derived transforming sequence-like b%2C transcript variant X3 && sp|O15068|MCF2L_HUMAN Guanine nucleotide exchange factor DBS OS=Homo sapiens OX=9606 GN=MCF2L PE=1 SV=2 && PF13716:Divergent CRAL/TRIO domain|PF00621:RhoGEF domain|PF00169:PH domain	-
127508412	1011.47	1043.4	1107.45	1184.47	1274.7	1563.1	1054.1	1340.76	-0.347118	0.0098634	0.233846	LOC127508412	NC_067222.1	36962879	36980345	-	7137	protein_coding	v-maf avian musculoaponeurotic fibrosarcoma oncogene homolog K%2C transcript variant X2 && sp|Q61827|MAFK_MOUSE Transcription factor MafK OS=Mus musculus OX=10090 GN=Mafk PE=1 SV=1 && PF03131:bZIP Maf transcription factor	TF_bZIP
127510784	0	0	0	8.89837	5.14821	3.77561	0	5.94073	-5.01204	0.0098893	1	LOC127510784	NC_067223.1	17327508	17340160	-	2221	protein_coding	metalloproteinase inhibitor 3 && sp|O73746|TIMP3_XENLA Metalloproteinase inhibitor 3 OS=Xenopus laevis OX=8355 GN=timp3 PE=2 SV=1 && PF00965:Tissue inhibitor of metalloproteinase	-
127517491	17095	13726.2	16160.1	22490.1	18565.5	17315.9	15660.4	19457.2	-0.313195	0.00990972	0.234485	LOC127517491	NC_067227.1	1106757	1109809	+	1592	protein_coding	tubulin%2C beta 2b && sp|Q9YHC3|TBB1_GADMO Tubulin beta-1 chain OS=Gadus morhua OX=8049 PE=2 SV=1 && PF03953:Tubulin C-terminal domain|PF00091:Tubulin/FtsZ family, GTPase domain	-
127501681	2.14977	8.78446	8.59227	33.6161	29.8596	13.2146	6.50883	25.5635	-1.96101	0.00997024	1	LOC127501681	NC_067238.1	16900214	16971807	-	7711	protein_coding	Rap guanine nucleotide exchange factor (GEF) 5a%2C transcript variant X2 && sp|Q8C0Q9|RPGF5_MOUSE Rap guanine nucleotide exchange factor 5 OS=Mus musculus OX=10090 GN=Rapgef5 PE=2 SV=2 && PF00618:RasGEF N-terminal motif|PF00610:Domain found in Dishevelled, Egl-10, and Pleckstrin (DEP)|PF00617:RasGEF domain	-
127510604	607.31	548.54	568.044	424.156	454.073	452.13	574.632	443.453	0.373536	0.0100024	0.236217	LOC127510604	NC_067220.1	12569661	12574557	+	2238	protein_coding	phosphomannomutase 2 && sp|Q3SZJ9|PMM2_BOVIN Phosphomannomutase 2 OS=Bos taurus OX=9913 GN=PMM2 PE=2 SV=1 && PF03332:Eukaryotic phosphomannomutase	-
127524610	441.778	405.061	368.513	277.827	292.419	324.703	405.117	298.316	0.440517	0.0100655	0.236924	LOC127524610	NC_067232.1	6583485	6826722	+	18943	protein_coding	attractin-like 1a%2C transcript variant X5 && sp|Q6A051|ATRN1_MOUSE Attractin-like protein 1 OS=Mus musculus OX=10090 GN=Atrnl1 PE=1 SV=2 && -	-
127497549	265.497	294.767	278.771	156.216	233.729	186.893	279.678	192.279	0.541605	0.0100715	0.236924	LOC127497549	NC_067235.1	12334338	12385239	+	4361	protein_coding	chimerin 2%2C transcript variant X2 && sp|P52757|CHIO_HUMAN Beta-chimaerin OS=Homo sapiens OX=9606 GN=CHN2 PE=1 SV=2 && PF00620:RhoGAP domain|PF00017:SH2 domain|PF00130:Phorbol esters/diacylglycerol binding domain (C1 domain)	-
127524749	748.12	787.673	885.004	1131.08	1056.41	908.035	806.932	1031.84	-0.354086	0.0101136	0.237013	LOC127524749	NC_067232.1	24698329	24709366	+	4182	protein_coding	PPARG related coactivator 1 && sp|Q6NZN1|PPRC1_MOUSE Peroxisome proliferator-activated receptor gamma coactivator-related protein 1 OS=Mus musculus OX=10090 GN=Pprc1 PE=1 SV=1 && PF00076:RNA recognition motif. (a.k.a. RRM, RBD, or RNP domain)	-
127504985	221.426	186.426	135.567	109.747	105.024	126.483	181.14	113.751	0.668999	0.0101144	0.237013	LOC127504985	NC_067241.1	5676789	5694359	+	4249	protein_coding	Rho guanine nucleotide exchange factor (GEF) 19%2C transcript variant X1 && sp|Q8IW93|ARHGJ_HUMAN Rho guanine nucleotide exchange factor 19 OS=Homo sapiens OX=9606 GN=ARHGEF19 PE=1 SV=1 && PF00621:RhoGEF domain|PF14604:Variant SH3 domain	-
127524563	514.87	647.122	770.44	396.472	520.999	489.886	644.144	469.119	0.45833	0.0101714	0.237889	LOC127524563	NC_067232.1	33077886	33118447	+	4277	protein_coding	exportin-5-like && sp|Q9HAV4|XPO5_HUMAN Exportin-5 OS=Homo sapiens OX=9606 GN=XPO5 PE=1 SV=1 && PF08389:Exportin 1-like protein|PF03810:Importin-beta N-terminal domain	-
127498269	331.065	425.558	239.629	452.828	487.021	483.279	332.084	474.376	-0.514755	0.0102008	0.237963	LOC127498269	NC_067236.1	19674418	19680980	+	1141	protein_coding	signal recognition particle 14 && sp|A6QQL9|SRP14_BOVIN Signal recognition particle 14 kDa protein OS=Bos taurus OX=9913 GN=SRP14 PE=3 SV=1 && PF02290:Signal recognition particle 14kD protein	-
127498905	115.013	100.533	55.3724	37.5709	37.0671	60.4098	90.3061	45.016	1.00048	0.0102296	0.237963	LOC127498905	NC_067236.1	6947353	6960258	-	2377	protein_coding	nephronophthisis 1%2C transcript variant X1 && sp|Q9QY53|NPHP1_MOUSE Nephrocystin-1 OS=Mus musculus OX=10090 GN=Nphp1 PE=1 SV=1 && PF00018:SH3 domain	-
127514587	2944.11	2519.19	1925.62	2001.14	1960.44	1745.28	2462.97	1902.29	0.372438	0.0102335	0.237963	LOC127514587	NC_067225.1	17784774	17794212	+	4349	protein_coding	angiomotin like 2a && sp|A1YB07|AMOL2_DANRE Angiomotin-like 2a OS=Danio rerio OX=7955 GN=amotl2a PE=1 SV=2 && PF12240:Angiomotin C terminal	-
127500691	85.9908	117.126	82.1039	124.577	166.802	173.678	95.0736	155.019	-0.704894	0.0102589	0.238092	LOC127500691	NC_067238.1	18862830	18905914	+	2217	protein_coding	glycosylated lysosomal membrane protein%2C transcript variant X2 && sp|Q66HW4|GLMP_DANRE Glycosylated lysosomal membrane protein OS=Danio rerio OX=7955 GN=glmp PE=2 SV=1 && PF15065:Lysosomal transcription factor, NCU-G1	NCU-G1
127512823	1014.69	1022.9	1093.13	1406.93	1350.89	1155.34	1043.57	1304.39	-0.321472	0.0102784	0.238092	LOC127512823	NC_067224.1	36465436	36478307	+	3093	protein_coding	cell division cycle associated 2%2C transcript variant X1 && sp|Q14B71|CDCA2_MOUSE Cell division cycle-associated protein 2 OS=Mus musculus OX=10090 GN=Cdca2 PE=1 SV=2 && PF15276:Protein phosphatase 1 binding	-
127525315	38.6959	52.7067	66.8287	20.7629	29.8596	18.8781	52.7438	23.1669	1.19146	0.0103085	1	si_ch211-250c4.3	NC_067232.1	3741015	3770411	-	4337	protein_coding	uncharacterized protein LOC100535981 homolog && - && PF15552:Domain of unknown function (DUF4657)	-
127521252	45.1452	44.8983	38.1879	16.808	22.6521	13.2146	42.7438	17.5583	1.28622	0.0103387	1	LOC127521252	NC_067229.1	21957302	21977114	+	17653	protein_coding	neuromedin U receptor 1a%2C transcript variant X1 && sp|Q9HB89|NMUR1_HUMAN Neuromedin-U receptor 1 OS=Homo sapiens OX=9606 GN=NMUR1 PE=2 SV=1 && PF00001:7 transmembrane receptor (rhodopsin family)	-
127518594	51.5945	163.976	84.0133	49.4354	58.6896	33.0366	99.8614	47.0539	1.08909	0.010354	0.239387	LOC127518594	NC_067228.1	12362389	12383258	-	8148	protein_coding	collagen alpha-3(VI) chain-like && sp|P12111|CO6A3_HUMAN Collagen alpha-3(VI) chain OS=Homo sapiens OX=9606 GN=COL6A3 PE=1 SV=5 && PF00092:von Willebrand factor type A domain	-
127497518	68991.5	73172.6	71109.6	49496.7	47518	70917.3	71091.2	55977.4	0.344818	0.0104601	0.241379	LOC127497518	NC_067235.1	22142520	22143782	+	745	protein_coding	uncharacterized LOC127497518 && - && -	-
127496185	582.588	619.792	467.801	437.009	408.768	408.71	556.727	418.162	0.412538	0.010498	0.241792	LOC127496185	NC_067234.1	7429693	7528267	+	7472	protein_coding	fibronectin type III domain containing 3A%2C transcript variant X1 && sp|Q5ZJP5|FND3A_CHICK Fibronectin type-III domain-containing protein 3a OS=Gallus gallus OX=9031 GN=FNDC3A PE=2 SV=2 && PF00041:Fibronectin type III domain	-
novel.33	11.8237	4.88025	13.3657	0	0	1.88781	10.0232	0.629269	3.95339	0.0106269	1	-	NC_067220.1	16948139	16948824	-	656	-	- && - && -	-
127522490	1472.59	1584.13	1843.52	2106.94	2356.85	1767.93	1633.41	2077.24	-0.346288	0.0106484	0.244791	LOC127522490	NC_067230.1	24138523	24422438	+	6061	protein_coding	diaphanous-related formin 3%2C transcript variant X4 && sp|Q9Z207|DIAP3_MOUSE Protein diaphanous homolog 3 OS=Mus musculus OX=10090 GN=Diaph3 PE=1 SV=1 && PF02181:Formin Homology 2 Domain|PF06371:Diaphanous GTPase-binding Domain|PF06367:Diaphanous FH3 Domain|PF06345:DRF Autoregulatory Domain	-
127513283	749.195	840.38	887.868	1321.9	837.1	1150.62	825.814	1103.21	-0.417761	0.0106978	0.245064	LOC127513283	NC_067224.1	45104889	45128675	-	4589	protein_coding	NAD-dependent malic enzyme%2C mitochondrial-like%2C transcript variant X1 && sp|P23368|MAOM_HUMAN NAD-dependent malic enzyme, mitochondrial OS=Homo sapiens OX=9606 GN=ME2 PE=1 SV=1 && PF03949:Malic enzyme, NAD binding domain|PF00390:Malic enzyme, N-terminal domain	-
127502991	255.823	313.312	359.921	520.06	444.806	353.02	309.685	439.295	-0.502895	0.0107007	0.245064	LOC127502991	NC_067239.1	19413861	19421398	-	3182	protein_coding	serine and arginine rich splicing factor 5b%2C transcript variant X3 && sp|Q13243|SRSF5_HUMAN Serine/arginine-rich splicing factor 5 OS=Homo sapiens OX=9606 GN=SRSF5 PE=1 SV=1 && PF00076:RNA recognition motif. (a.k.a. RRM, RBD, or RNP domain)	-
novel.492	30.0968	10.7366	6.68287	2.96612	2.05929	2.83171	15.8387	2.61904	2.58858	0.0107587	1	-	NC_067231.1	14911885	14972142	+	439	-	- && - && -	-
127519017	3553.57	3597.72	3157.18	2543.95	2976.7	2949.7	3436.16	2823.45	0.283262	0.0107693	0.245843	LOC127519017	NC_067228.1	33690506	33741421	+	6071	protein_coding	alkylglycerone phosphate synthase%2C transcript variant X1 && sp|Q8C0I1|ADAS_MOUSE Alkyldihydroxyacetonephosphate synthase, peroxisomal OS=Mus musculus OX=10090 GN=Agps PE=1 SV=1 && -	-
127498270	1057.69	1138.07	963.289	1309.05	1585.65	1160.06	1053.02	1351.59	-0.35986	0.0107818	0.245843	LOC127498270	NC_067236.1	21950552	21955770	+	3747	protein_coding	zinc finger protein 36%2C C3H type-like 1a && sp|Q07352|TISB_HUMAN mRNA decay activator protein ZFP36L1 OS=Homo sapiens OX=9606 GN=ZFP36L1 PE=1 SV=1 && PF04553:Tis11B like protein, N terminus|PF00642:Zinc finger C-x8-C-x5-C-x3-H type (and similar)	-
127509328	214.977	162.024	179.483	125.566	105.024	132.146	185.495	120.912	0.615508	0.0108159	0.245843	LOC127509328	NC_067222.1	20473624	20488620	-	2062	protein_coding	target of myb1 membrane trafficking protein%2C transcript variant X1 && sp|O12940|TOM1_CHICK Target of Myb protein 1 OS=Gallus gallus OX=9031 GN=TOM1 PE=2 SV=2 && PF00790:VHS domain|PF03127:GAT domain	-
127513414	558.94	692.02	493.578	777.124	845.337	691.881	581.513	771.447	-0.407439	0.0108255	0.245843	LOC127513414	NC_067224.1	10340218	10353548	+	3591	protein_coding	F-box and WD repeat domain containing 5 && sp|Q4KLI9|FBXW5_RAT F-box/WD repeat-containing protein 5 OS=Rattus norvegicus OX=10116 GN=Fbxw5 PE=2 SV=1 && PF12937:F-box-like	-
127521254	1005.02	846.236	1121.77	1564.14	1094.51	1254.45	991.007	1304.36	-0.396443	0.0108362	0.245843	LOC127521254	NC_067220.1	5609493	5613360	+	564	protein_coding	ATP synthase-coupling factor 6%2C mitochondrial-like && sp|P97450|ATP5J_MOUSE ATP synthase-coupling factor 6, mitochondrial OS=Mus musculus OX=10090 GN=Atp5pf PE=1 SV=1 && PF05511:Mitochondrial ATP synthase coupling factor 6	-
127507004	748.12	693.972	969.972	907.634	1032.73	1295.04	804.021	1078.47	-0.423583	0.0108701	0.246153	LOC127507004	NC_067243.1	18864255	18870293	+	1951	protein_coding	DnaJ heat shock protein family (Hsp40) member A%2C transcript variant X1 && sp|Q9JMC3|DNJA4_MOUSE DnaJ homolog subfamily A member 4 OS=Mus musculus OX=10090 GN=Dnaja4 PE=1 SV=1 && PF01556:DnaJ C terminal domain|PF00226:DnaJ domain|PF00684:DnaJ central domain	-
127517226	2381.95	2825.67	2555.72	2915.7	3565.65	3074.29	2587.78	3185.22	-0.299438	0.0109155	0.246719	LOC127517226	NC_067227.1	29404849	29448047	+	7187	protein_coding	solute carrier family 6 member 8%2C transcript variant X1 && sp|P28570|SC6A8_RAT Sodium- and chloride-dependent creatine transporter 1 OS=Rattus norvegicus OX=10116 GN=Slc6a8 PE=2 SV=1 && PF00209:Sodium:neurotransmitter symporter family	-
127520279	1.07489	1.9521	0	13.8419	6.17786	12.2707	1.009	10.7635	-3.42418	0.0109301	1	LOC127520279	NC_067229.1	648753	662568	+	5707	protein_coding	SLAM family member 9-like%2C transcript variant X3 && - && -	-
127498881	403.082	548.54	447.753	585.315	709.424	581.444	466.458	625.394	-0.422038	0.0109607	0.24693	LOC127498881	NC_067236.1	6057655	6088874	-	6017	protein_coding	kinesin family member 20Ba%2C transcript variant X1 && sp|Q80WE4|KI20B_MOUSE Kinesin-like protein KIF20B OS=Mus musculus OX=10090 GN=Kif20b PE=1 SV=3 && PF00225:Kinesin motor domain	-
127517692	4595.14	4483	6028.91	6597.65	5577.58	6846.13	5035.68	6340.45	-0.332352	0.0109715	0.24693	LOC127517692	NC_067227.1	32703095	32706495	-	724	protein_coding	dynein%2C light chain%2C LC8-type 1 && sp|Q24117|DYL1_DROME Dynein light chain 1, cytoplasmic OS=Drosophila melanogaster OX=7227 GN=ctp PE=1 SV=1 && -	-
novel.856	1282.34	910.655	942.285	910.6	740.313	705.096	1045.09	785.336	0.41172	0.0110017	0.24693	-	NC_067241.1	2632341	2675589	-	4060	-	- && - && -	-
127516565	353.637	276.222	240.583	197.742	197.691	207.659	290.148	201.031	0.527831	0.0110064	0.24693	LOC127516565	NC_067220.1	36975011	36982965	-	1437	protein_coding	STN1 subunit of CST complex%2C transcript variant X1 && sp|B8JKF4|STN1_DANRE CST complex subunit STN1 OS=Danio rerio OX=7955 GN=stn1 PE=2 SV=1 && PF10451:Telomere regulation protein Stn1|PF09170:CST, Suppressor of cdc thirteen homolog, complex subunit STN1	-
127514540	1948.77	1556.8	1406.27	1283.34	1223.22	1352.61	1637.28	1286.39	0.347375	0.0111136	0.248875	LOC127514540	NC_067220.1	18126192	18136893	-	2288	protein_coding	family with sequence similarity 114 member A1%2C transcript variant X1 && sp|Q8IWE2|NXP20_HUMAN Protein NOXP20 OS=Homo sapiens OX=9606 GN=FAM114A1 PE=1 SV=2 && PF05334:Protein of unknown function (DUF719)	-
novel.155	76.3169	62.4672	112.654	32.6274	49.4229	47.1952	83.8128	43.0818	0.961209	0.0111437	0.249089	-	NC_067222.1	31129963	31133663	-	622	-	- && - && -	-
127504071	0	0	0	4.94354	3.08893	9.43903	0	5.82383	-4.98594	0.0111537	1	LOC127504071	NC_067240.1	16493029	16498769	+	1699	protein_coding	guanine nucleotide binding protein (G protein)%2C gamma 3 && sp|P63214|GBG3_BOVIN Guanine nucleotide-binding protein G(I)/G(S)/G(O) subunit gamma-3 OS=Bos taurus OX=9913 GN=GNG3 PE=1 SV=1 && -	-
127524653	1171.63	1070.73	1173.32	1440.55	1356.04	1379.99	1138.56	1392.19	-0.290272	0.0111962	0.249801	LOC127524653	NC_067232.1	23245648	23252947	+	2056	protein_coding	serine protease HTRA2%2C mitochondrial-like && sp|A0JNK3|HTRA2_BOVIN Serine protease HTRA2, mitochondrial OS=Bos taurus OX=9913 GN=HTRA2 PE=2 SV=1 && PF17820:PDZ domain|PF13365:Trypsin-like peptidase domain	-
127520843	194.554	249.869	252.04	120.622	164.743	177.454	232.154	154.273	0.590253	0.0112576	0.250587	LOC127520843	NC_067229.1	13255096	13260812	+	3321	protein_coding	syntaxin 6 && sp|Q9JKK1|STX6_MOUSE Syntaxin-6 OS=Mus musculus OX=10090 GN=Stx6 PE=1 SV=1 && PF05739:SNARE domain|PF09177:Syntaxin 6, N-terminal	-
127497022	1483.34	1749.08	2371.47	2840.56	2315.67	2248.38	1867.96	2468.2	-0.401608	0.0112871	0.250587	LOC127497022	NC_067235.1	29383372	29386419	-	2003	lncRNA	uncharacterized LOC127497022 && - && PF04505:Interferon-induced transmembrane protein	-
127499002	224.651	291.839	193.803	149.295	158.565	168.959	236.765	158.94	0.574804	0.0112994	0.250587	LOC127499002	NC_067236.1	10578574	10596487	-	3700	protein_coding	protein tyrosine phosphatase receptor type Eb%2C transcript variant X1 && sp|P23469|PTPRE_HUMAN Receptor-type tyrosine-protein phosphatase epsilon OS=Homo sapiens OX=9606 GN=PTPRE PE=1 SV=1 && PF00102:Protein-tyrosine phosphatase	-
127518673	478.324	573.918	616.734	711.87	723.839	721.142	556.325	718.95	-0.36906	0.0113142	0.250587	LOC127518673	NC_067228.1	3015324	3032647	+	2136	protein_coding	TRAF family member-associated NFKB activator%2C transcript variant X3 && sp|Q92844|TANK_HUMAN TRAF family member-associated NF-kappa-B activator OS=Homo sapiens OX=9606 GN=TANK PE=1 SV=2 && PF12845:TBD domain	-
127506196	52416.8	46816.3	55966.2	58332.8	58971.8	71330.8	51733.1	62878.4	-0.281485	0.0113808	0.250845	LOC127506196	NC_067242.1	3434614	3441047	+	1517	protein_coding	isopentenyl-diphosphate delta isomerase 1%2C transcript variant X1 && sp|Q4R4W5|IDI1_MACFA Isopentenyl-diphosphate Delta-isomerase 1 OS=Macaca fascicularis OX=9541 GN=IDI1 PE=2 SV=2 && PF00293:NUDIX domain	-
127514405	181.656	149.336	180.438	102.826	103.994	125.539	170.476	110.786	0.620621	0.0113877	0.250845	LOC127514405	NC_067225.1	4167412	4185869	+	2467	protein_coding	vitamin D3 hydroxylase-associated protein && sp|P97612|FAAH1_RAT Fatty-acid amide hydrolase 1 OS=Rattus norvegicus OX=10116 GN=Faah PE=1 SV=1 && PF01425:Amidase	-
127507786	923.327	766.2	914.599	676.276	651.764	719.254	868.042	682.431	0.346649	0.0113879	0.250845	LOC127507786	NC_067243.1	10771037	10831927	+	10845	protein_coding	major histocompatibility complex class I-related gene protein-like%2C transcript variant X4 && sp|Q29983|MICA_HUMAN MHC class I polypeptide-related sequence A OS=Homo sapiens OX=9606 GN=MICA PE=1 SV=1 && PF07654:Immunoglobulin C1-set domain	-
127523238	324.615	364.067	275.907	249.154	182.247	242.583	321.53	224.661	0.51621	0.0114269	0.251128	LOC127523238	NC_067231.1	9385111	9393991	-	1651	protein_coding	ER membrane protein complex subunit 9%2C transcript variant X1 && sp|Q9Y3B6|EMC9_HUMAN ER membrane protein complex subunit 9 OS=Homo sapiens OX=9606 GN=EMC9 PE=1 SV=3 && PF03665:Uncharacterised protein family (UPF0172)	-
127513633	712.649	530.972	595.731	424.156	472.606	490.83	613.117	462.531	0.4058	0.0114422	0.251128	LOC127513633	NC_067224.1	156977	162394	+	1805	protein_coding	fukutin%2C transcript variant X1 && sp|O75072|FKTN_HUMAN Fukutin OS=Homo sapiens OX=9606 GN=FKTN PE=1 SV=2 && PF04991:LicD family	-
127509371	1606.95	1702.23	1845.43	1404.95	1323.09	1484.76	1718.2	1404.27	0.291142	0.0115018	0.251844	LOC127509371	NC_067222.1	42975841	42997429	+	3925	protein_coding	UBA-like domain containing 2 && sp|Q502A3|UBAD2_DANRE UBA-like domain-containing protein 2 OS=Danio rerio OX=7955 GN=ubald2 PE=2 SV=1 && -	-
127524150	289.144	219.611	316.959	379.664	422.154	352.076	275.238	384.631	-0.482527	0.0115165	0.251844	LOC127524150	NC_067231.1	18399700	18402222	+	2234	protein_coding	homeobox B8b && sp|Q8JH55|HXB8B_DANRE Homeobox protein Hox-B8b OS=Danio rerio OX=7955 GN=hoxb8b PE=2 SV=1 && PF00046:Homeodomain	Homeobox
127511179	2.14977	8.78446	11.4564	29.6612	18.5336	32.0927	7.46353	26.7625	-1.83138	0.0115322	1	LOC127511179	NC_067223.1	22814803	22822256	-	1550	protein_coding	gastrula zinc finger protein XlCGF57.1-like && - && PF00096:Zinc finger, C2H2 type|PF13465:Zinc-finger double domain|PF16622:zinc-finger C2H2-type	zf-C2H2
127502040	55.894	64.4193	27.6862	25.7064	21.6225	12.2707	49.3332	19.8665	1.31341	0.0115328	1	LOC127502040	NC_067239.1	23551362	23589845	-	6746	protein_coding	adhesion G protein-coupled receptor F5-like%2C transcript variant X1 && sp|Q9WVT0|AGRF5_RAT Adhesion G protein-coupled receptor F5 OS=Rattus norvegicus OX=10116 GN=Adgrf5 PE=1 SV=1 && PF07645:Calcium-binding EGF domain|PF01390:SEA domain|PF00002:7 transmembrane receptor (Secretin family)|PF01825:GPCR proteolysis site, GPS, motif	-
127513597	191.33	159.096	123.156	104.803	90.6086	100.998	157.861	98.8031	0.674047	0.0115503	0.252089	si_dkey-193c22.1	NC_067224.1	21003685	21008782	+	1909	protein_coding	uncharacterized protein LOC567837 homolog%2C transcript variant X1 && sp|Q5VNW5|IMCL2_ORYSJ Probable isoprenylcysteine alpha-carbonyl methylesterase ICMEL2 OS=Oryza sativa subsp. japonica OX=39947 GN=IMCEL2 PE=2 SV=1 && PF07859:alpha/beta hydrolase fold	-
127512652	1715.52	1891.59	1325.12	825.571	1415.76	1339.4	1644.07	1193.58	0.461917	0.0115692	0.252089	LOC127512652	NC_067224.1	12102228	12326825	-	4975	protein_coding	sperm antigen with calponin homology and coiled-coil domains 1%2C transcript variant X2 && sp|Q5M775|CYTSB_HUMAN Cytospin-B OS=Homo sapiens OX=9606 GN=SPECC1 PE=1 SV=1 && PF00307:Calponin homology (CH) domain	-
127501499	1.07489	0	0	7.90966	11.3261	3.77561	0.358295	7.67045	-4.41733	0.0116077	1	LOC127501499	NC_067238.1	19260532	19296726	-	1097	lncRNA	uncharacterized LOC127501499 && - && PF14484:Fish-specific NACHT associated domain|PF05729:NACHT domain	-
127501300	182.731	154.216	148.933	77.1192	109.142	118.932	161.96	101.731	0.669584	0.0116131	0.252587	LOC127501300	NC_067238.1	21584095	21596833	-	6170	protein_coding	ubiquitin-conjugating enzyme E2Q family-like 1%2C transcript variant X1 && sp|A1L167|U2QL1_HUMAN Ubiquitin-conjugating enzyme E2Q-like protein 1 OS=Homo sapiens OX=9606 GN=UBE2QL1 PE=1 SV=2 && PF00179:Ubiquitin-conjugating enzyme	-
127519049	1429.6	1571.44	1167.59	955.092	1152.17	1145.9	1389.54	1084.39	0.357581	0.0116338	0.252587	LOC127519049	NC_067228.1	8589620	8637922	+	7681	protein_coding	glutaminase b%2C transcript variant X1 && sp|P13264|GLSK_RAT Glutaminase kidney isoform, mitochondrial OS=Rattus norvegicus OX=10116 GN=Gls PE=1 SV=2 && PF17959:EF-hand domain|PF04960:Glutaminase|PF12796:Ankyrin repeats (3 copies)	-
127520911	967.397	992.643	797.171	691.107	632.201	805.15	919.071	709.486	0.372684	0.0116583	0.252666	LOC127520911	NC_067229.1	29871479	29882071	+	995	protein_coding	molybdopterin synthase catalytic subunit%2C transcript variant X1 && sp|B5FXU9|MOC2B_TAEGU Molybdopterin synthase catalytic subunit OS=Taeniopygia guttata OX=59729 GN=MOCS2 PE=2 SV=1 && PF02391:MoaE protein	-
127508802	59.1187	54.6588	72.5569	36.5822	25.7411	29.261	62.1115	30.5281	1.02475	0.0117378	1	LOC127508802	NC_067222.1	55033353	55152425	+	7193	protein_coding	gastrula zinc finger protein XlCGF57.1-like%2C transcript variant X2 && - && -	zf-C2H2
127513385	812.613	712.517	737.026	532.914	638.379	596.547	754.052	589.28	0.355505	0.0117609	0.25421	LOC127513385	NC_067224.1	14560506	14575235	+	3744	protein_coding	repulsive guidance molecule BMP co-receptor b && sp|Q7TQ33|RGMB_MOUSE Repulsive guidance molecule B OS=Mus musculus OX=10090 GN=Rgmb PE=1 SV=1 && PF06534:Repulsive guidance molecule (RGM) C-terminus|PF06535:Repulsive guidance molecule (RGM) N-terminus	-
127500365	837.336	817.93	621.507	491.388	526.148	673.947	758.925	563.827	0.427802	0.0117715	0.25421	LOC127500365	NC_067237.1	22037664	22049766	+	3974	protein_coding	alanyl (membrane) aminopeptidase-like b && sp|P15684|AMPN_RAT Aminopeptidase N OS=Rattus norvegicus OX=10116 GN=Anpep PE=1 SV=2 && PF01433:Peptidase family M1 domain|PF17900:Peptidase M1 N-terminal domain|PF11838:ERAP1-like C-terminal domain	-
127495129	208.528	322.097	312.186	170.058	214.166	186.893	280.937	190.372	0.563174	0.0118038	0.254454	LOC127495129	NC_067234.1	23073531	23080294	-	1749	protein_coding	acyl-CoA dehydrogenase family%2C member 8 && sp|Q9UKU7|ACAD8_HUMAN Isobutyryl-CoA dehydrogenase, mitochondrial OS=Homo sapiens OX=9606 GN=ACAD8 PE=1 SV=1 && PF02770:Acyl-CoA dehydrogenase, middle domain|PF00441:Acyl-CoA dehydrogenase, C-terminal domain|PF02771:Acyl-CoA dehydrogenase, N-terminal domain	-
127499512	0	0	0.954696	9.88708	5.14821	7.55123	0.318232	7.52884	-4.39319	0.0118398	1	LOC127499512	NC_067237.1	29843775	29856806	-	5013	protein_coding	neuropilin (NRP) and tolloid (TLL)-like 2b && sp|Q8BNJ6|NETO2_MOUSE Neuropilin and tolloid-like protein 2 OS=Mus musculus OX=10090 GN=Neto2 PE=1 SV=1 && PF00431:CUB domain|PF00057:Low-density lipoprotein receptor domain class A	-
127502786	3.22466	5.8563	0	19.7742	12.3557	18.8781	3.02699	17.0026	-2.49594	0.0118412	1	si_dkey-119m7.4	NC_067239.1	12296125	12314840	+	5302	protein_coding	uncharacterized protein LOC560629 homolog && sp|Q66J52|S226B_XENLA Solute carrier family 22 member 6-B OS=Xenopus laevis OX=8355 GN=slc22a6-b PE=2 SV=1 && PF00083:Sugar (and other) transporter	-
127511654	1289.86	1272.77	899.324	969.922	921.53	678.666	1153.99	856.706	0.429755	0.0118671	0.255364	LOC127511654	NC_067220.1	37335243	37365136	+	3361	protein_coding	1-acylglycerol-3-phosphate O-acyltransferase 3%2C transcript variant X4 && sp|Q9NRZ7|PLCC_HUMAN 1-acyl-sn-glycerol-3-phosphate acyltransferase gamma OS=Homo sapiens OX=9606 GN=AGPAT3 PE=1 SV=1 && PF16076:Acyltransferase C-terminus|PF01553:Acyltransferase	-
127497603	92.4402	141.527	70.6475	182.911	195.632	133.09	101.538	170.544	-0.747236	0.0119014	0.255647	LOC127497603	NC_067235.1	15702261	15775036	-	5571	protein_coding	glutamate receptor ionotropic%2C kainate 5-like%2C transcript variant X1 && sp|Q61626|GRIK5_MOUSE Glutamate receptor ionotropic, kainate 5 OS=Mus musculus OX=10090 GN=Grik5 PE=2 SV=2 && PF01094:Receptor family ligand binding region|PF10613:Ligated ion channel L-glutamate- and glycine-binding site|PF00060:Ligand-gated ion channel	-
127518316	87.0657	69.2996	61.1006	34.6048	40.1561	38.7	72.4886	37.8203	0.937133	0.0119546	1	LOC127518316	NC_067220.1	3587114	3630152	+	1296	protein_coding	microfibril-associated glycoprotein 4-like%2C transcript variant X2 && sp|P55918|MFAP4_BOVIN Microfibril-associated glycoprotein 4 OS=Bos taurus OX=9913 GN=MFAP4 PE=1 SV=2 && PF00147:Fibrinogen beta and gamma chains, C-terminal globular domain	-
127502032	844.86	771.08	701.702	590.259	658.971	557.847	772.547	602.359	0.358904	0.011956	0.256365	LOC127502032	NC_067221.1	5878295	5897783	+	3356	protein_coding	nuclear factor of activated T cells 4 && sp|Q8K120|NFAC4_MOUSE Nuclear factor of activated T-cells, cytoplasmic 4 OS=Mus musculus OX=10090 GN=Nfatc4 PE=1 SV=2 && PF16179:Rel homology dimerisation domain|PF00554:Rel homology DNA-binding domain	RHD
127520029	5.37443	10.7366	12.4111	14.8306	30.8893	47.1952	9.50735	30.9717	-1.69836	0.0119864	1	LOC127520029	NC_067229.1	13558034	13563321	-	2511	protein_coding	serpin peptidase inhibitor%2C clade C (antithrombin)%2C member 1 && sp|P32261|ANT3_MOUSE Antithrombin-III OS=Mus musculus OX=10090 GN=Serpinc1 PE=1 SV=1 && PF00079:Serpin (serine protease inhibitor)	-
127510226	23.6475	32.2097	27.6862	42.5144	72.075	62.2976	27.8478	58.9624	-1.08004	0.012087	1	LOC127510226	NC_067220.1	18441852	18505391	-	8984	protein_coding	protein tyrosine phosphatase receptor type Db && sp|P23468|PTPRD_HUMAN Receptor-type tyrosine-protein phosphatase delta OS=Homo sapiens OX=9606 GN=PTPRD PE=1 SV=2 && PF00102:Protein-tyrosine phosphatase|PF07679:Immunoglobulin I-set domain|PF00041:Fibronectin type III domain	-
127517737	58.0438	72.2277	51.5536	29.6612	19.5632	36.8122	60.6084	28.6789	1.07655	0.0120944	1	LOC127517737	NC_067227.1	17760715	17768484	+	2687	protein_coding	uncharacterized LOC127517737 && - && -	-
127500673	174.131	223.516	147.023	253.109	258.44	282.227	181.557	264.592	-0.543575	0.0121408	0.259868	LOC127500673	NC_067238.1	12007327	12034449	+	4305	protein_coding	regulation of nuclear pre-mRNA domain containing 2a && sp|Q5VT52|RPRD2_HUMAN Regulation of nuclear pre-mRNA domain-containing protein 2 OS=Homo sapiens OX=9606 GN=RPRD2 PE=1 SV=1 && PF04818:RNA polymerase II-binding domain.	-
127510750	408.457	302.576	261.587	202.685	205.929	258.63	324.206	222.414	0.541672	0.0122015	0.260707	LOC127510750	NC_067223.1	10079656	10135892	-	8897	protein_coding	stabilin 2%2C transcript variant X1 && sp|Q8WWQ8|STAB2_HUMAN Stabilin-2 OS=Homo sapiens OX=9606 GN=STAB2 PE=1 SV=3 && PF00193:Extracellular link domain|PF02469:Fasciclin domain|PF12947:EGF domain	-
127520480	2320.68	2142.43	2059.28	2857.37	2501	2534.38	2174.13	2630.92	-0.275332	0.0122523	0.261332	LOC127520480	NC_067229.1	11062423	11079424	-	3307	protein_coding	elongation factor 2-like%2C transcript variant X1 && sp|Q3SYU2|EF2_BOVIN Elongation factor 2 OS=Bos taurus OX=9913 GN=EEF2 PE=2 SV=3 && PF00009:Elongation factor Tu GTP binding domain|PF03144:Elongation factor Tu domain 2|PF00679:Elongation factor G C-terminus|PF03764:Elongation factor G, domain IV|PF14492:Elongation Factor G, domain II	-
127512677	0	0	0	6.92096	5.14821	4.71952	0	5.59623	-4.92618	0.0122565	1	LOC127512677	NC_067224.1	12083724	12101365	-	10135	protein_coding	adenosine A2b receptor && sp|O13076|AA2BR_CHICK Adenosine receptor A2b OS=Gallus gallus OX=9031 GN=ADORA2B PE=2 SV=1 && PF00001:7 transmembrane receptor (rhodopsin family)	-
127506994	248.299	219.611	185.211	157.205	121.498	158.576	217.707	145.759	0.576887	0.0122838	0.261544	zgc_158398	NC_067243.1	6631102	6634916	-	1455	protein_coding	uncharacterized protein LOC568894 homolog && sp|Q86XT9|TM219_HUMAN Insulin-like growth factor-binding protein 3 receptor OS=Homo sapiens OX=9606 GN=TMEM219 PE=1 SV=1 && PF14940:Transmembrane 219	-
127511427	217.127	229.372	340.827	427.122	376.849	330.366	262.442	378.112	-0.525269	0.0123496	0.261859	LOC127511427	NC_067223.1	9473409	9502129	+	4027	protein_coding	scavenger receptor cysteine-rich type 1 protein M130-like && sp|P30205|WC11_BOVIN Antigen WC1.1 OS=Bos taurus OX=9913 PE=2 SV=1 && PF00530:Scavenger receptor cysteine-rich domain	-
127494640	4384.46	4293.65	4016.41	2696.21	3520.35	3896.43	4231.5	3371	0.327893	0.0123598	0.261859	LOC127494640	NC_067233.1	10335793	10350202	-	3034	protein_coding	atlastin 3 && sp|Q6DD88|ATLA3_HUMAN Atlastin-3 OS=Homo sapiens OX=9606 GN=ATL3 PE=1 SV=1 && PF02841:Guanylate-binding protein, C-terminal domain|PF02263:Guanylate-binding protein, N-terminal domain	-
127498523	773.918	733.99	728.433	888.848	912.264	978.828	745.447	926.647	-0.314298	0.0123635	0.261859	LOC127498523	NC_067236.1	18400021	18406690	+	1821	protein_coding	polymerase (DNA directed)%2C epsilon 2 && sp|A7YWS7|DPOE2_BOVIN DNA polymerase epsilon subunit 2 OS=Bos taurus OX=9913 GN=POLE2 PE=2 SV=1 && PF12213:DNA polymerases epsilon N terminal|PF04042:DNA polymerase alpha/epsilon subunit B	-
127498256	413.831	445.079	358.966	327.262	282.122	292.61	405.959	300.665	0.432836	0.0124141	0.262178	LOC127498256	NC_067236.1	1557017	1576319	-	2565	protein_coding	alpha-L-fucosidase 2 && sp|Q9BTY2|FUCO2_HUMAN Plasma alpha-L-fucosidase OS=Homo sapiens OX=9606 GN=FUCA2 PE=1 SV=2 && PF01120:Alpha-L-fucosidase|PF16757:Alpha-L-fucosidase C-terminal domain	-
127513291	39.7708	35.1378	130.793	26.6951	35.0079	21.7098	68.5673	27.8042	1.30621	0.0124163	1	LOC127513291	NC_067224.1	45131820	45140914	-	1325	lncRNA	uncharacterized LOC127513291 && - && -	-
127523459	118.237	123.958	134.612	87.995	79.2825	64.1854	125.603	77.1543	0.70447	0.0124238	0.262178	LOC127523459	NC_067231.1	4371577	4394724	+	4510	protein_coding	pleckstrin homology domain containing%2C family M (with RUN domain) member 1%2C transcript variant X1 && sp|Q9Y4G2|PKHM1_HUMAN Pleckstrin homology domain-containing family M member 1 OS=Homo sapiens OX=9606 GN=PLEKHM1 PE=1 SV=3 && PF13901:Putative zinc-RING and/or ribbon|PF02759:RUN domain	-
127508984	0	0.976051	0	4.94354	2.05929	16.9903	0.32535	7.9977	-4.4832	0.012431	1	LOC127508984	NC_067222.1	57688874	57691338	+	1803	lncRNA	uncharacterized LOC127508984%2C transcript variant X2 && - && -	-
127498182	1716.59	2437.2	1726.09	2890.98	2707.96	2101.13	1959.96	2566.69	-0.388837	0.0124434	0.262178	LOC127498182	NC_067236.1	6286639	6381608	-	6575	protein_coding	latent transforming growth factor beta binding protein 1%2C transcript variant X1 && sp|Q8CG19|LTBP1_MOUSE Latent-transforming growth factor beta-binding protein 1 OS=Mus musculus OX=10090 GN=Ltbp1 PE=1 SV=2 && PF00683:TB domain|PF07645:Calcium-binding EGF domain	-
127524670	320.316	352.354	271.134	458.76	440.687	380.393	314.601	426.614	-0.439405	0.0125314	0.263173	LOC127524670	NC_067232.1	9609955	9616576	-	3224	protein_coding	inositol 1%2C4%2C5-trisphosphate receptor interacting protein && sp|Q567X9|IPRI_DANRE Inositol 1,4,5-trisphosphate receptor-interacting protein OS=Danio rerio OX=7955 GN=itprip PE=2 SV=1 && PF03281:Mab-21 protein	-
127518972	297.743	266.462	257.768	362.856	391.264	353.02	273.991	369.047	-0.430185	0.0125341	0.263173	LOC127518972	NC_067228.1	11429136	11441359	+	3376	protein_coding	ETS variant transcription factor 5a%2C transcript variant X1 && sp|Q9CXC9|ETV5_MOUSE ETS translocation variant 5 OS=Mus musculus OX=10090 GN=Etv5 PE=2 SV=1 && PF00178:Ets-domain|PF04621:PEA3 subfamily ETS-domain transcription factor N terminal domain	ETS
127499914	993.194	777.912	913.644	748.452	726.928	602.21	894.917	692.53	0.369865	0.0125644	0.263352	LOC127499914	NC_067237.1	32637987	32695665	+	3266	protein_coding	p21 protein (Cdc42/Rac)-activated kinase 1%2C transcript variant X1 && sp|P35465|PAK1_RAT Serine/threonine-protein kinase PAK 1 OS=Rattus norvegicus OX=10116 GN=Pak1 PE=1 SV=3 && PF00069:Protein kinase domain|PF00786:P21-Rho-binding domain	-
127503011	6.44931	10.7366	15.2751	36.5822	13.3854	52.8586	10.8203	34.2754	-1.65973	0.0126217	1	LOC127503011	NC_067239.1	20301812	20302032	-	221	snoRNA	small nucleolar RNA SNORA73 family && - && -	-
127496763	615.909	619.792	657.786	821.616	845.337	724.918	631.162	797.29	-0.336601	0.0126452	0.263706	LOC127496763	NC_067235.1	14578592	14584542	+	2012	protein_coding	leukocyte receptor cluster (LRC) member 9%2C transcript variant X1 && sp|Q96B70|LENG9_HUMAN Leukocyte receptor cluster member 9 OS=Homo sapiens OX=9606 GN=LENG9 PE=2 SV=2 && PF04457:MJ1316 RNA cyclic group end recognition domain|PF10469:AKAP7 2'5' RNA ligase-like domain	-
127495460	218.202	109.318	218.625	121.611	82.3714	119.876	182.048	107.953	0.752325	0.0126489	0.263706	LOC127495460	NC_067234.1	1670505	1680575	-	3681	protein_coding	AFG3-like protein 2 && sp|Q2KJI7|AFG32_BOVIN AFG3-like protein 2 OS=Bos taurus OX=9913 GN=AFG3L2 PE=2 SV=1 && PF01434:Peptidase family M41|PF00004:ATPase family associated with various cellular activities (AAA)|PF06480:FtsH Extracellular|PF17862:AAA+ lid domain	-
127499560	560.015	678.355	438.206	384.607	429.361	417.205	558.859	410.391	0.445357	0.0126742	0.263706	LOC127499560	NC_067237.1	33386530	33421140	-	3782	protein_coding	cell cycle progression 1%2C transcript variant X4 && sp|Q9ULG6|CCPG1_HUMAN Cell cycle progression protein 1 OS=Homo sapiens OX=9606 GN=CCPG1 PE=1 SV=3 && -	-
127504709	465.425	428.486	363.739	294.635	365.523	234.088	419.217	298.082	0.492486	0.0126752	0.263706	LOC127504709	NC_067241.1	13610270	13661865	+	6052	protein_coding	v-src avian sarcoma (Schmidt-Ruppin A-2) viral oncogene homolog%2C transcript variant X1 && sp|Q1JPZ3|SRC_DANRE Proto-oncogene tyrosine-protein kinase Src OS=Danio rerio OX=7955 GN=src PE=1 SV=2 && -	-
127523543	156.933	159.096	144.159	97.8821	120.468	62.2976	153.396	93.5493	0.715515	0.0126901	0.263706	LOC127523543	NC_067231.1	13100790	13125227	-	5375	protein_coding	tectonin beta-propeller repeat containing 1a && sp|E1BZR9|TCPR1_CHICK Tectonin beta-propeller repeat-containing protein 1 OS=Gallus gallus OX=9031 GN=TECPR1 PE=3 SV=1 && PF06398:Integral peroxisomal membrane peroxin|PF06462:Propeller	-
127501393	2117.52	2954.51	2922.33	4130.82	3633.61	2730.71	2664.79	3498.38	-0.392356	0.0127639	0.264786	LOC127501393	NC_067238.1	29742608	29751552	-	2234	protein_coding	FKBP prolyl isomerase 9%2C transcript variant X1 && sp|Q2KJC8|FKBP9_BOVIN Peptidyl-prolyl cis-trans isomerase FKBP9 OS=Bos taurus OX=9913 GN=FKBP9 PE=2 SV=1 && PF00254:FKBP-type peptidyl-prolyl cis-trans isomerase	-
127496643	987.82	1184.93	982.383	834.469	888.582	784.384	1051.71	835.812	0.331888	0.0128021	0.265037	LOC127496643	NC_067235.1	9624598	9666073	-	2749	protein_coding	anoctamin 10a && sp|Q4V8U5|ANO10_DANRE Anoctamin-10 OS=Danio rerio OX=7955 GN=ano10 PE=2 SV=1 && PF04547:Calcium-activated chloride channel	-
127501129	1967.04	2078.01	2499.4	2452	2546.31	3337.64	2181.48	2778.65	-0.349028	0.0128198	0.265037	c19h18orf21	NC_067238.1	24958397	24976169	-	1347	protein_coding	chromosome 19 C18orf21 homolog && sp|Q1LUS5|CR021_DANRE UPF0711 protein C18orf21 homolog OS=Danio rerio OX=7955 GN=si:dkey-184p18.2 PE=2 SV=1 && PF15719:Domain of unknown function (DUF4674)	-
127498471	931.926	865.757	714.113	642.66	666.179	654.125	837.265	654.321	0.355158	0.0128891	0.265908	LOC127498471	NC_067236.1	5456121	5606332	-	6079	protein_coding	EH domain binding protein 1%2C transcript variant X1 && sp|Q8NDI1|EHBP1_HUMAN EH domain-binding protein 1 OS=Homo sapiens OX=9606 GN=EHBP1 PE=1 SV=3 && PF10358:N-terminal C2 in EEIG1 and EHBP1 proteins|PF00307:Calponin homology (CH) domain|PF12130:Bivalent Mical/EHBP Rab binding domain	-
novel.134	106.414	132.743	108.835	59.3225	79.2825	70.7927	115.997	69.7992	0.733788	0.0129058	0.265908	-	NC_067222.1	53991181	54000044	+	3587	-	- && sp|Q9PU85|PIM3_COTJA Serine/threonine-protein kinase pim-3 OS=Coturnix japonica OX=93934 GN=PIM3 PE=2 SV=1 && -	-
127522935	3.22466	11.7126	5.72818	27.6838	11.3261	38.7	6.88848	25.9033	-1.90614	0.0129455	1	LOC127522935	NC_067230.1	14807403	14809916	+	1863	protein_coding	C-C motif chemokine 21-like && sp|Q8HYP5|CCL21_MACMU C-C motif chemokine 21 OS=Macaca mulatta OX=9544 GN=CCL21 PE=2 SV=1 && PF00048:Small cytokines (intecrine/chemokine), interleukin-8 like	-
127521773	19.3479	9.76051	19.0939	5.93225	2.05929	0.943903	16.0675	2.97848	2.4343	0.0129541	1	LOC127521773	NC_067229.1	8698074	8710478	-	3681	protein_coding	WD repeat domain 47b && sp|O94967|WDR47_HUMAN WD repeat-containing protein 47 OS=Homo sapiens OX=9606 GN=WDR47 PE=1 SV=1 && PF17814:LisH-like dimerisation domain|PF00400:WD domain, G-beta repeat	-
127513179	23.6475	16.5929	15.2751	7.90966	1.02964	2.83171	18.5052	3.92367	2.23292	0.0129686	1	LOC127513179	NC_067224.1	13350343	13380489	+	3777	protein_coding	prostaglandin-endoperoxide synthase 1%2C transcript variant X1 && sp|O62664|PGH1_BOVIN Prostaglandin G/H synthase 1 OS=Bos taurus OX=9913 GN=PTGS1 PE=2 SV=2 && PF03098:Animal haem peroxidase	-
127517144	480.474	420.678	377.105	253.109	359.345	314.32	426.086	308.925	0.463557	0.0130082	0.267562	LOC127517144	NC_067227.1	16736108	16745172	-	8968	protein_coding	RNA binding motif protein 15 && sp|Q96T37|RBM15_HUMAN RNA-binding protein 15 OS=Homo sapiens OX=9606 GN=RBM15 PE=1 SV=2 && PF00076:RNA recognition motif. (a.k.a. RRM, RBD, or RNP domain)|PF07744:SPOC domain	-
127496647	60.1936	66.3714	35.3238	30.6499	14.415	25.4854	53.9629	23.5168	1.19497	0.0130334	1	LOC127496647	NC_067235.1	15285495	15302879	+	4545	protein_coding	calsyntenin 3%2C transcript variant X1 && sp|Q99JH7|CSTN3_MOUSE Calsyntenin-3 OS=Mus musculus OX=10090 GN=Clstn3 PE=1 SV=1 && PF00028:Cadherin domain	-
127525720	26176.7	21695.7	28562.6	33502.4	29673.3	29900	25478.3	31025.2	-0.284172	0.0130651	0.26826	LOC127525720	NC_067233.1	25245016	25247944	-	1651	protein_coding	tubulin%2C beta 4B class IVb && sp|Q3MHM5|TBB4B_BOVIN Tubulin beta-4B chain OS=Bos taurus OX=9913 GN=TUBB4B PE=2 SV=1 && PF00091:Tubulin/FtsZ family, GTPase domain|PF03953:Tubulin C-terminal domain	-
127494109	411.681	361.139	320.778	283.759	262.559	255.798	364.533	267.372	0.446408	0.0131069	0.26826	LOC127494109	NC_067233.1	24219113	24238597	-	2727	protein_coding	F-box and WD repeat domain containing 11a%2C transcript variant X2 && sp|A0A2R8QFQ6|FB11A_DANRE F-box and WD repeat domain-containing 11-A OS=Danio rerio OX=7955 GN=fbxw11a PE=2 SV=1 && PF12125:D domain of beta-TrCP|PF12937:F-box-like|PF00400:WD domain, G-beta repeat	-
127522941	84.916	55.6349	74.4663	32.6274	48.3932	27.3732	71.6724	36.1313	0.98981	0.0131087	1	LOC127522941	NC_067230.1	23143913	23147041	-	2175	lncRNA	uncharacterized LOC127522941 && - && -	-
127494611	379.435	406.037	360.875	525.004	459.221	512.54	382.116	498.921	-0.385092	0.0131375	0.26826	LOC127494611	NC_067233.1	20873653	20875383	+	1552	lncRNA	uncharacterized LOC127494611 && - && -	-
127516707	322.466	324.049	271.134	269.917	200.78	146.305	305.883	205.668	0.573057	0.0131382	0.26826	LOC127516707	NC_067226.1	30563889	30668392	-	9107	protein_coding	leucine-rich repeat kinase 1%2C transcript variant X1 && sp|Q3UHC2|LRRK1_MOUSE Leucine-rich repeat serine/threonine-protein kinase 1 OS=Mus musculus OX=10090 GN=Lrrk1 PE=1 SV=1 && PF13855:Leucine rich repeat|PF07714:Protein tyrosine kinase|PF16095:C-terminal of Roc, COR, domain|PF08477:Ras of Complex, Roc, domain of DAPkinase	-
127502710	237.55	299.648	178.528	173.024	129.735	167.071	238.575	156.61	0.606334	0.0131528	0.26826	LOC127502710	NC_067239.1	20622763	20660059	-	6082	protein_coding	fibronectin type III domain containing 1%2C transcript variant X1 && sp|Q4ZHG4|FNDC1_HUMAN Fibronectin type III domain-containing protein 1 OS=Homo sapiens OX=9606 GN=FNDC1 PE=2 SV=4 && PF00041:Fibronectin type III domain	-
127515368	62.3434	93.7009	93.5602	49.4354	42.2154	44.3635	83.2015	45.3381	0.877526	0.0131929	0.268624	si_ch73-71d17.2	NC_067226.1	25342755	25351793	+	2546	protein_coding	RPA-related protein RADX && sp|Q6NSI4|RADX_HUMAN RPA-related protein RADX OS=Homo sapiens OX=9606 GN=RADX PE=1 SV=2 && PF17659:Family of unknown function (DUF5521)	-
127511162	0	0	0	7.90966	3.08893	5.66342	0	5.554	-4.91627	0.0132785	1	LOC127511162	NC_067220.1	35314241	35324837	+	5925	protein_coding	adrenoceptor alpha 1D%2C transcript variant X3 && sp|P23944|ADA1D_RAT Alpha-1D adrenergic receptor OS=Rattus norvegicus OX=10116 GN=Adra1d PE=2 SV=2 && -	-
127524111	1379.08	1247.39	1062.58	1032.21	885.493	1000.54	1229.68	972.747	0.33753	0.0132885	0.270119	LOC127524111	NC_067231.1	22466726	22470438	+	2353	protein_coding	suppressor of cytokine signaling 3b && sp|Q90X67|SOCS3_CHICK Suppressor of cytokine signaling 3 OS=Gallus gallus OX=9031 GN=SOCS3 PE=2 SV=1 && PF00017:SH2 domain	-
127515610	59.1187	32.2097	34.3691	11.8645	20.5929	17.9342	41.8991	16.7972	1.31676	0.01331	1	LOC127515610	NC_067226.1	32168156	32175471	-	2661	protein_coding	Rh family%2C C glycoprotein a && sp|Q19KH7|RHCG_GASAC Ammonium transporter Rh type C OS=Gasterosteus aculeatus OX=69293 GN=rhcg PE=2 SV=1 && PF00909:Ammonium Transporter Family	-
127518238	405.232	327.953	305.503	286.725	236.818	217.098	346.229	246.88	0.487195	0.0133383	0.270523	LOC127518238	NC_067228.1	22670662	22680516	-	2496	protein_coding	enoyl-CoA%2C hydratase/3-hydroxyacyl CoA dehydrogenase && sp|Q6NYL3|ECHP_DANRE Peroxisomal bifunctional enzyme OS=Danio rerio OX=7955 GN=ehhadh PE=2 SV=1 && PF02737:3-hydroxyacyl-CoA dehydrogenase, NAD binding domain|PF00725:3-hydroxyacyl-CoA dehydrogenase, C-terminal domain|PF00378:Enoyl-CoA hydratase/isomerase	-
127498464	331.065	357.235	373.286	489.41	464.369	437.971	353.862	463.917	-0.389971	0.0133639	0.270523	LOC127498464	NC_067236.1	34122852	34180177	-	6404	protein_coding	aquarius intron-binding spliceosomal factor%2C transcript variant X1 && sp|O60306|AQR_HUMAN RNA helicase aquarius OS=Homo sapiens OX=9606 GN=AQR PE=1 SV=4 && PF16399:Intron-binding protein aquarius N-terminus|PF13087:AAA domain|PF13086:AAA domain	-
127500177	1983.16	2001.88	2436.39	2814.85	2284.78	2930.82	2140.48	2676.82	-0.322551	0.0133754	0.270523	LOC127500177	NC_067237.1	7428547	7431165	+	856	protein_coding	small nuclear ribonucleoprotein D2 polypeptide && sp|Q3SZF8|SMD2_BOVIN Small nuclear ribonucleoprotein Sm D2 OS=Bos taurus OX=9913 GN=SNRPD2 PE=3 SV=1 && PF01423:LSM domain	-
127497449	33.3215	67.3475	21.958	8.89837	15.4446	19.822	40.8757	14.7217	1.4721	0.0134951	1	LOC127497449	NC_067235.1	26264611	26286408	+	976	protein_coding	meprin A subunit beta-like && sp|Q16820|MEP1B_HUMAN Meprin A subunit beta OS=Homo sapiens OX=9606 GN=MEP1B PE=1 SV=3 && PF00629:MAM domain, meprin/A5/mu	-
127501351	40.8457	26.3534	6.68287	4.94354	10.2964	1.88781	24.6273	5.70926	2.11444	0.0135929	1	si_ch211-171h4.5	NC_067238.1	11139703	11149931	+	2763	protein_coding	sialoadhesin%2C transcript variant X1 && - && PF13895:Immunoglobulin domain	-
127523283	1049.09	890.158	1011.02	1323.88	1296.32	1081.71	983.423	1233.97	-0.327417	0.0136234	0.273112	LOC127523283	NC_067231.1	27379479	27402533	+	3491	protein_coding	protein phosphatase 2%2C regulatory subunit B%2C delta && sp|Q6NY64|2ABD_DANRE Serine/threonine-protein phosphatase 2A 55 kDa regulatory subunit B delta isoform OS=Danio rerio OX=7955 GN=ppp2r2d PE=2 SV=1 && -	-
127518368	405.232	426.534	500.261	535.88	592.045	606.93	444.009	578.285	-0.380551	0.0136351	0.273112	si_dkey-91i10.3	NC_067228.1	11665258	11675123	+	2946	protein_coding	cytochrome P450 && sp|P17178|CP27A_RAT Sterol 26-hydroxylase, mitochondrial OS=Rattus norvegicus OX=10116 GN=Cyp27a1 PE=1 SV=1 && PF00067:Cytochrome P450	-
127520803	361.162	408.965	268.27	205.651	288.3	226.537	346.132	240.163	0.527559	0.0136464	0.273112	LOC127520803	NC_067229.1	43450556	43529493	+	6881	protein_coding	GRAM domain containing 1Ba%2C transcript variant X7 && sp|Q3KR37|ASTRB_HUMAN Protein Aster-B OS=Homo sapiens OX=9606 GN=GRAMD1B PE=1 SV=1 && PF16016:VAD1 Analog of StAR-related lipid transfer domain|PF02893:GRAM domain	-
127517593	669.654	632.481	810.537	879.95	936.975	869.335	704.224	895.42	-0.346023	0.0136465	0.273112	LOC127517593	NC_067227.1	5426416	5450561	-	4611	protein_coding	KN motif and ankyrin repeat domains 3 && sp|Q63ZY3|KANK2_HUMAN KN motif and ankyrin repeat domain-containing protein 2 OS=Homo sapiens OX=9606 GN=KANK2 PE=1 SV=1 && PF13857:Ankyrin repeats (many copies)|PF12075:KN motif|PF12796:Ankyrin repeats (3 copies)	-
127503880	161.233	183.498	107.881	99.8595	105.024	67.0171	150.87	90.6334	0.735991	0.0136526	0.273112	LOC127503880	NC_067240.1	3798497	3872950	+	9301	protein_coding	collagen%2C type XXVII%2C alpha 1a && sp|C7DZK3|CRA1A_DANRE Collagen alpha-1(XXVII) chain A OS=Danio rerio OX=7955 GN=col27a1a PE=2 SV=1 && PF01410:Fibrillar collagen C-terminal domain|PF01391:Collagen triple helix repeat (20 copies)	-
127506344	204.228	251.821	247.266	181.922	152.387	153.856	234.439	162.722	0.527674	0.013663	0.273112	LOC127506344	NC_067242.1	21980837	22038500	-	2444	protein_coding	family with sequence similarity 49 member Bb%2C transcript variant X2 && sp|Q2KJI3|CYRIB_BOVIN CYFIP-related Rac1 interactor B OS=Bos taurus OX=9913 GN=CYRIB PE=2 SV=1 && PF07159:Protein of unknown function (DUF1394)	-
127514132	179.506	165.929	157.525	122.6	93.6975	114.212	167.653	110.17	0.604431	0.0136631	0.273112	LOC127514132	NC_067225.1	15088588	15092213	-	1323	protein_coding	MIF4G domain containing a && sp|B0UXU6|M4GDA_DANRE MIF4G domain-containing protein A OS=Danio rerio OX=7955 GN=mif4gda PE=2 SV=1 && PF02854:MIF4G domain	-
novel.863	72.0173	55.6349	39.1426	18.7854	22.6521	33.9805	55.5983	25.1394	1.14065	0.0136712	1	-	NC_067241.1	19495835	19498866	-	2522	-	- && - && -	-
127523270	351.488	346.498	274.953	233.335	219.314	250.134	324.313	234.261	0.46816	0.0137291	0.273112	LOC127523270	NC_067231.1	28114591	28122269	+	1867	protein_coding	WW domain binding protein 2 && sp|Q8R478|WBP2_RAT WW domain-binding protein 2 OS=Rattus norvegicus OX=10116 GN=Wbp2 PE=1 SV=1 && PF02893:GRAM domain	-
127518293	1286.64	1533.38	1357.58	1595.77	1780.25	1741.5	1392.53	1705.84	-0.292518	0.0137551	0.273112	LOC127518293	NC_067228.1	4919440	5191958	+	10668	protein_coding	tensin 1b%2C transcript variant X1 && sp|Q9GLM4|TENS1_BOVIN Tensin-1 OS=Bos taurus OX=9913 GN=TNS1 PE=2 SV=1 && PF10409:C2 domain of PTEN tumour-suppressor protein|PF08416:Phosphotyrosine-binding domain|PF00017:SH2 domain	-
127514294	53.7443	40.9941	30.5503	11.8645	9.26679	26.4293	41.7629	15.8535	1.38984	0.0137573	1	LOC127514294	NC_067225.1	4523221	4593449	+	4768	protein_coding	sema domain%2C seven thrombospondin repeats (type 1 and type 1-like)%2C transmembrane domain (TM) and short cytoplasmic domain%2C (semaphorin) 5Bb && sp|Q60519|SEM5B_MOUSE Semaphorin-5B OS=Mus musculus OX=10090 GN=Sema5b PE=2 SV=2 && PF00090:Thrombospondin type 1 domain|PF01403:Sema domain	-
127510937	4522.04	4119.91	3844.56	3038.3	3265	3879.44	4162.17	3394.25	0.294021	0.0137583	0.273112	LOC127510937	NC_067223.1	14121011	14131763	+	1411	protein_coding	CD9 molecule b%2C transcript variant X1 && sp|P21926|CD9_HUMAN CD9 antigen OS=Homo sapiens OX=9606 GN=CD9 PE=1 SV=4 && PF00335:Tetraspanin family	-
127499716	133.286	164.953	147.023	259.041	204.899	192.556	148.421	218.832	-0.559134	0.0137653	0.273112	LOC127499716	NC_067237.1	15116360	15132151	+	2921	protein_coding	pyruvate kinase PKM%2C transcript variant X3 && sp|P00548|KPYM_CHICK Pyruvate kinase PKM OS=Gallus gallus OX=9031 GN=PKM PE=2 SV=2 && PF00224:Pyruvate kinase, barrel domain|PF02887:Pyruvate kinase, alpha/beta domain	-
127514014	413.831	490.953	456.345	603.112	579.689	568.23	453.71	583.677	-0.362768	0.013774	0.273112	LOC127514014	NC_067225.1	24619383	24649952	+	5090	protein_coding	solute carrier family 4 member 8%2C transcript variant X1 && sp|Q8JZR6|S4A8_MOUSE Electroneutral sodium bicarbonate exchanger 1 OS=Mus musculus OX=10090 GN=Slc4a8 PE=2 SV=1 && PF07565:Band 3 cytoplasmic domain|PF00955:HCO3- transporter family	-
127512237	55.894	27.3294	13.3657	12.8532	5.14821	11.3268	32.1964	9.77609	1.71214	0.0138513	1	LOC127512237	NC_067224.1	21936539	21970507	+	758	lncRNA	uncharacterized LOC127512237%2C transcript variant X1 && - && -	-
127501537	706.2	726.182	679.744	452.828	617.786	556.903	704.042	542.506	0.376212	0.0138574	0.274317	LOC127501537	NC_067238.1	8499652	8507190	+	3476	protein_coding	asteroid homolog 1b%2C transcript variant X1 && sp|Q2TB18|ASTE1_HUMAN Protein asteroid homolog 1 OS=Homo sapiens OX=9606 GN=ASTE1 PE=1 SV=1 && PF12813:XPG domain containing	-
127513093	9.67397	0.976051	6.68287	0	0	0	5.77763	0	4.98976	0.0138661	1	LOC127513093	NC_067224.1	44305227	44370454	-	3780	protein_coding	asialoglycoprotein receptor 1c%2C tandem duplicate 1%2C transcript variant X16 && - && PF00059:Lectin C-type domain	-
127497972	2236.84	2101.44	2208.21	1669.93	1867.77	1901.97	2182.16	1813.22	0.267115	0.0138903	0.274521	LOC127497972	NC_067235.1	6822277	6830585	-	2381	protein_coding	neurensin 1 && sp|Q8IZ57|NRSN1_HUMAN Neurensin-1 OS=Homo sapiens OX=9606 GN=NRSN1 PE=1 SV=1 && PF14927:Neurensin	-
127523630	1761.74	1768.6	2133.75	2206.8	2294.04	2414.5	1888.03	2305.12	-0.287766	0.0139139	0.274539	LOC127523630	NC_067231.1	24164195	24176235	-	2465	protein_coding	peripheral myelin protein 22b && sp|Q6WL85|PMP22_HORSE Peripheral myelin protein 22 OS=Equus caballus OX=9796 GN=PMP22 PE=2 SV=1 && PF00822:PMP-22/EMP/MP20/Claudin family	-
127508709	3145.12	3539.16	3996.36	4238.59	4200.94	4492.04	3560.21	4310.52	-0.275727	0.0140372	0.276522	LOC127508709	NC_067222.1	21823282	21836903	-	2602	protein_coding	chromobox homolog 1a (HP1 beta homolog Drosophila)%2C transcript variant X1 && sp|P83916|CBX1_HUMAN Chromobox protein homolog 1 OS=Homo sapiens OX=9606 GN=CBX1 PE=1 SV=1 && PF00385:Chromo (CHRromatin Organisation MOdifier) domain|PF01393:Chromo shadow domain	-
127506318	1143.68	1064.87	1209.6	882.916	839.159	1017.53	1139.38	913.201	0.318919	0.0140679	0.276677	zgc_195173	NC_067242.1	9711959	9716240	+	1023	protein_coding	uncharacterized protein LOC792613 homolog && - && -	-
127496140	309.567	424.582	350.374	489.41	446.865	516.315	361.508	484.197	-0.421032	0.0141896	0.278617	LOC127496140	NC_067234.1	6018095	6029662	+	3870	protein_coding	galactose-3-O-sulfotransferase 2%2C transcript variant X2 && sp|Q6XQG9|G3ST2_PIG Galactose-3-O-sulfotransferase 2 OS=Sus scrofa OX=9823 GN=GAL3ST2 PE=2 SV=1 && PF06990:Galactose-3-O-sulfotransferase	-
127499745	112.863	86.8685	78.2851	43.5031	58.6896	54.7464	92.6722	52.3131	0.823608	0.0142601	0.279549	LOC127499745	NC_067221.1	8327831	8566941	-	4819	protein_coding	astrotactin 1 && sp|Q61137|ASTN1_MOUSE Astrotactin-1 OS=Mus musculus OX=10090 GN=Astn1 PE=1 SV=4 && PF18411:Annexin-like domain	-
127512105	24.7224	40.9941	15.2751	70.1983	32.9486	84.9513	26.9972	62.6994	-1.21737	0.0142603	1	LOC127512105	NC_067220.1	39590872	39601942	+	1029	protein_coding	steroid-5-alpha-reductase%2C alpha polypeptide 2a && sp|P31213|S5A2_HUMAN 3-oxo-5-alpha-steroid 4-dehydrogenase 2 OS=Homo sapiens OX=9606 GN=SRD5A2 PE=1 SV=1 && PF02544:3-oxo-5-alpha-steroid 4-dehydrogenase	-
127505604	27909.4	24558.4	30450	35885.2	30407.4	33476.5	27639.3	33256.3	-0.266914	0.0143331	0.280036	LOC127505604	NC_067241.1	17103438	17107119	+	1094	protein_coding	profilin 1%2C transcript variant X2 && sp|Q9EPC6|PROF2_RAT Profilin-2 OS=Rattus norvegicus OX=10116 GN=Pfn2 PE=1 SV=3 && PF00235:Profilin	-
127519741	96.7397	89.7967	105.017	43.5031	60.7489	64.1854	97.1843	56.1458	0.791353	0.0143494	0.280036	LOC127519741	NC_067220.1	19708158	19734099	-	5567	protein_coding	WD repeat domain 19 && sp|Q3UGF1|WDR19_MOUSE WD repeat-containing protein 19 OS=Mus musculus OX=10090 GN=Wdr19 PE=1 SV=1 && PF15911:WD domain, G-beta repeat	-
127520747	177.356	268.414	152.751	132.487	145.18	100.054	199.507	125.907	0.665441	0.0143543	0.280036	LOC127520747	NC_067229.1	36654622	36702182	+	3728	protein_coding	CXADR Ig-like cell adhesion molecule && sp|Q90Y50|CXAR_DANRE Coxsackievirus and adenovirus receptor homolog OS=Danio rerio OX=7955 GN=cxadr PE=2 SV=1 && PF07686:Immunoglobulin V-set domain|PF13927:Immunoglobulin domain	-
127505915	25.7973	36.1139	23.8674	64.266	74.1343	41.5317	28.5928	59.9773	-1.0666	0.0143939	1	LOC127505915	NC_067242.1	10066358	10073786	-	6953	protein_coding	polyketide synthase 1 && sp|Q7TVK8|PHAS_MYCBO Phthioceranic/hydroxyphthioceranic acid synthase OS=Mycobacterium bovis (strain ATCC BAA-935 / AF2122/97) OX=233413 GN=pks2 PE=3 SV=1 && PF14765:Polyketide synthase dehydratase|PF00698:Acyl transferase domain|PF00550:Phosphopantetheine attachment site|PF00109:Beta-ketoacyl synthase, N-terminal domain|PF16197:Ketoacyl-synthetase C-terminal extension|PF…	-
127495913	909.353	1019.97	823.903	768.226	782.529	522.922	917.743	691.226	0.409458	0.0144095	0.280661	LOC127495913	NC_067221.1	34488009	34590901	-	6429	protein_coding	kirre like nephrin family adhesion molecule 1b%2C transcript variant X2 && sp|Q80W68|KIRR1_MOUSE Kin of IRRE-like protein 1 OS=Mus musculus OX=10090 GN=Kirrel1 PE=1 SV=1 && PF08205:CD80-like C2-set immunoglobulin domain|PF13927:Immunoglobulin domain|PF07679:Immunoglobulin I-set domain	-
127519831	6.44931	6.83235	17.1845	0.988708	0	1.88781	10.1554	0.958838	3.38491	0.0144383	1	LOC127519831	NC_067229.1	4493366	4626291	+	6216	protein_coding	SLAM family member 5-like%2C transcript variant X5 && - && -	-
127500147	116.088	89.7967	86.8774	65.2547	60.7489	38.7	97.5872	54.9012	0.830328	0.0144678	0.281169	LOC127500147	NC_067237.1	22358768	22369459	+	3545	protein_coding	DENN domain containing 11%2C transcript variant X3 && sp|Q1LX49|DEN11_DANRE DENN domain-containing protein 11 OS=Danio rerio OX=7955 GN=dennd11 PE=3 SV=1 && PF09804:Uncharacterized conserved protein (DUF2347)	-
127515600	427.804	373.827	652.058	571.473	753.699	712.647	484.563	679.273	-0.486598	0.014482	0.281169	LOC127515600	NC_067226.1	27363068	27377073	-	2545	protein_coding	heterogeneous nuclear ribonucleoprotein C%2C transcript variant X1 && sp|G3V9R8|HNRPC_RAT Heterogeneous nuclear ribonucleoprotein C OS=Rattus norvegicus OX=10116 GN=Hnrnpc PE=1 SV=2 && PF00076:RNA recognition motif. (a.k.a. RRM, RBD, or RNP domain)	-
127497567	2.14977	10.7366	1.90939	17.7967	16.4743	29.261	4.93191	21.1773	-2.09702	0.0145427	1	LOC127497567	NC_067235.1	1167761	1177631	-	3804	protein_coding	PR domain containing 1a%2C with ZNF domain && sp|O75626|PRDM1_HUMAN PR domain zinc finger protein 1 OS=Homo sapiens OX=9606 GN=PRDM1 PE=1 SV=2 && PF00856:SET domain	zf-C2H2
127510395	168.757	225.468	180.438	125.566	131.794	130.259	191.554	129.206	0.568806	0.0146781	0.28452	LOC127510395	NC_067223.1	9004056	9016684	+	8796	protein_coding	deleted in malignant brain tumors 1 protein-like%2C transcript variant X2 && sp|Q95218|DMBT1_RABIT Deleted in malignant brain tumors 1 protein OS=Oryctolagus cuniculus OX=9986 GN=Dmbt1 PE=1 SV=2 && -	-
127522513	642.782	597.343	641.556	399.438	469.517	563.51	627.227	477.488	0.392974	0.0147549	0.285552	LOC127522513	NC_067230.1	27194831	27197813	+	1606	protein_coding	caspase recruitment domain family%2C member 19%2C transcript variant X1 && sp|Q58D91|CAR19_BOVIN Caspase recruitment domain-containing protein 19 OS=Bos taurus OX=9913 GN=CARD19 PE=2 SV=1 && -	-
127514649	554.641	545.612	546.086	387.573	381.998	488.942	548.78	419.504	0.386795	0.0147931	0.285834	LOC127514649	NC_067225.1	7204012	7211648	+	4291	protein_coding	nuclear factor%2C interleukin 3 regulated%2C member 5 && sp|Q5FW38|NFIL3_XENTR Nuclear factor interleukin-3-regulated protein OS=Xenopus tropicalis OX=8364 GN=nfil3 PE=2 SV=1 && PF07716:Basic region leucine zipper	TF_bZIP
127495284	262.272	212.779	264.451	175.001	182.247	164.239	246.501	173.829	0.504005	0.0148697	0.286846	LOC127495284	NC_067234.1	14729174	14734371	-	1770	protein_coding	histone deacetylase 12%2C transcript variant X1 && sp|P28606|Y1628_SYNP2 Uncharacterized protein SYNPCC7002_A1628 OS=Synechococcus sp. (strain ATCC 27264 / PCC 7002 / PR-6) OX=32049 GN=SYNPCC7002_A1628 PE=3 SV=2 && PF00850:Histone deacetylase domain	-
127506050	313.867	348.45	400.972	271.895	216.225	282.227	354.43	256.782	0.464934	0.0149339	0.286846	LOC127506050	NC_067242.1	7148479	7160434	-	3964	protein_coding	TBC1 domain family%2C member 24%2C transcript variant X2 && sp|A1A5K6|TBC24_XENLA TBC1 domain family member 24 OS=Xenopus laevis OX=8355 GN=tbc1d24 PE=2 SV=1 && PF07534:TLD|PF00566:Rab-GTPase-TBC domain	-
127522503	163.383	104.437	119.337	91.9498	79.2825	60.4098	129.052	77.214	0.740389	0.0149356	0.286846	LOC127522503	NC_067221.1	21880339	21902272	-	3947	protein_coding	coiled-coil domain containing 39 && sp|P0CK98|CCD39_DANRE Coiled-coil domain-containing protein 39 OS=Danio rerio OX=7955 GN=ccdc39 PE=3 SV=2 && -	-
127519711	541.742	559.277	671.152	483.478	476.725	390.776	590.724	450.326	0.39247	0.0149401	0.286846	LOC127519711	NC_067229.1	45457686	45464910	-	2038	protein_coding	acyl-CoA dehydrogenase short chain && sp|Q07417|ACADS_MOUSE Short-chain specific acyl-CoA dehydrogenase, mitochondrial OS=Mus musculus OX=10090 GN=Acads PE=1 SV=2 && PF02770:Acyl-CoA dehydrogenase, middle domain|PF02771:Acyl-CoA dehydrogenase, N-terminal domain|PF00441:Acyl-CoA dehydrogenase, C-terminal domain	-
127520122	326.765	382.612	421.021	472.602	467.458	560.679	376.799	500.246	-0.40827	0.0149793	0.286993	LOC127520122	NC_067229.1	6493484	6544968	+	1215	protein_coding	centromere protein P && sp|Q1LV50|CENPP_DANRE Centromere protein P OS=Danio rerio OX=7955 GN=cenpp PE=2 SV=1 && PF13096:CENP-A-nucleosome distal (CAD) centromere subunit, CENP-P	-
127515490	319.241	350.402	281.635	230.369	235.788	230.312	317.093	232.157	0.449695	0.0149952	0.286993	LOC127515490	NC_067220.1	41974463	41988189	-	3641	protein_coding	regulatory factor X%2C 1b (influences HLA class II expression) && sp|P22670|RFX1_HUMAN MHC class II regulatory factor RFX1 OS=Homo sapiens OX=9606 GN=RFX1 PE=1 SV=2 && PF02257:RFX DNA-binding domain|PF04589:RFX1 transcription activation region	RFX
127514410	96.7397	95.653	148.933	188.843	148.269	198.22	113.775	178.444	-0.648225	0.0150504	0.287596	LOC127514410	NC_067225.1	24479721	24485415	-	2510	protein_coding	inositol hexakisphosphate kinase 2b && sp|Q95221|IP6K2_RABIT Inositol hexakisphosphate kinase 2 OS=Oryctolagus cuniculus OX=9986 GN=IP6K2 PE=1 SV=1 && PF03770:Inositol polyphosphate kinase	-
127514390	0	0	0.954696	9.88708	12.3557	0.943903	0.318232	7.7289	-4.42764	0.0151398	1	LOC127514390	NC_067225.1	30906714	30931945	+	4177	protein_coding	matrilin 4%2C transcript variant X1 && sp|O89029|MATN4_MOUSE Matrilin-4 OS=Mus musculus OX=10090 GN=Matn4 PE=1 SV=1 && PF14670:Coagulation Factor Xa inhibitory site|PF10393:Trimeric coiled-coil oligomerisation domain of matrilin|PF00092:von Willebrand factor type A domain	-
127517434	195.629	196.186	163.253	107.769	110.172	149.137	185.023	122.359	0.594846	0.0151472	0.28899	LOC127517434	NC_067220.1	26138650	26141325	+	1530	protein_coding	ubiquitin-conjugating enzyme E2 A-like%2C transcript variant X1 && sp|P49459|UBE2A_HUMAN Ubiquitin-conjugating enzyme E2 A OS=Homo sapiens OX=9606 GN=UBE2A PE=1 SV=2 && PF00179:Ubiquitin-conjugating enzyme	-
127523847	39.7708	12.6887	30.5503	4.94354	14.415	4.71952	27.6699	8.02602	1.79056	0.0152064	1	LOC127523847	NC_067231.1	55813	66984	-	754	lncRNA	uncharacterized LOC127523847 && - && -	-
127519020	323.541	314.288	274.953	164.126	249.174	228.425	304.26	213.908	0.508147	0.0152115	0.28976	LOC127519020	NC_067228.1	33634146	33648846	+	5220	protein_coding	heterogeneous nuclear ribonucleoprotein A3%2C transcript variant X2 && sp|P51992|RO32_XENLA Heterogeneous nuclear ribonucleoprotein A3 homolog 2 OS=Xenopus laevis OX=8355 PE=2 SV=1 && -	-
127498940	1333.93	1304	1279.29	1012.44	1198.5	953.342	1305.74	1054.76	0.308258	0.0152407	0.289861	LOC127498940	NC_067236.1	7919492	7933706	-	5030	protein_coding	RAB3 GTPase activating protein subunit 2 (non-catalytic)%2C transcript variant X1 && sp|Q9H2M9|RBGPR_HUMAN Rab3 GTPase-activating protein non-catalytic subunit OS=Homo sapiens OX=9606 GN=RAB3GAP2 PE=1 SV=1 && PF14655:Rab3 GTPase-activating protein regulatory subunit N-terminus|PF14656:Rab3 GTPase-activating protein regulatory subunit C-terminus	-
127501857	903.979	889.182	650.148	596.191	623.964	658.845	814.436	626.333	0.378248	0.0153072	0.290223	LOC127501857	NC_067239.1	19928077	19959464	+	3433	protein_coding	membrane bound O-acyltransferase domain containing 2b%2C transcript variant X3 && sp|Q5ZKL6|MBOA2_CHICK Lysophospholipid acyltransferase 2 OS=Gallus gallus OX=9031 GN=mboat2 PE=2 SV=1 && -	-
127497330	240.774	179.593	273.998	104.803	150.328	191.612	231.455	148.914	0.63545	0.0153077	0.290223	LOC127497330	NC_067235.1	35398791	35412917	-	3320	protein_coding	5-azacytidine-induced protein 2-like%2C transcript variant X1 && sp|Q4R3X1|AZI2_MACFA 5-azacytidine-induced protein 2 OS=Macaca fascicularis OX=9541 GN=AZI2 PE=2 SV=1 && -	-
127518345	2883.92	2659.74	2265.49	2045.64	2326.99	1975.59	2603.05	2116.07	0.298732	0.01535	0.290571	LOC127518345	NC_067228.1	26202249	26220550	-	7116	protein_coding	insulin receptor substrate 2b && sp|P81122|IRS2_MOUSE Insulin receptor substrate 2 OS=Mus musculus OX=10090 GN=Irs2 PE=1 SV=2 && PF02174:PTB domain (IRS-1 type)|PF00169:PH domain	-
127508540	3456.83	3132.15	3313.75	2727.85	2716.2	2915.72	3300.91	2786.59	0.2442	0.0153973	0.291012	LOC127508540	NC_067222.1	35749176	35756162	+	1641	protein_coding	actin related protein 2/3 complex%2C subunit 1B && sp|Q9WV32|ARC1B_MOUSE Actin-related protein 2/3 complex subunit 1B OS=Mus musculus OX=10090 GN=Arpc1b PE=1 SV=4 && -	-
127504513	428.879	379.684	479.258	587.292	619.845	488.942	429.274	565.36	-0.396678	0.0155253	0.292591	LOC127504513	NC_067241.1	15848268	15869724	+	5072	protein_coding	corin%2C serine peptidase%2C transcript variant X1 && sp|Q9Z319|CORIN_MOUSE Atrial natriuretic peptide-converting enzyme OS=Mus musculus OX=10090 GN=Corin PE=2 SV=2 && PF00057:Low-density lipoprotein receptor domain class A|PF01392:Fz domain|PF00089:Trypsin|PF15494:Scavenger receptor cysteine-rich domain	-
127512301	267.647	325.025	279.726	396.472	457.161	336.03	290.799	396.554	-0.446372	0.0155292	0.292591	LOC127512301	NC_067224.1	41764826	41920288	+	7510	protein_coding	DCC netrin 1 receptor && sp|P43146|DCC_HUMAN Netrin receptor DCC OS=Homo sapiens OX=9606 GN=DCC PE=1 SV=2 && PF13927:Immunoglobulin domain|PF00041:Fibronectin type III domain|PF06583:Neogenin C-terminus|PF07679:Immunoglobulin I-set domain	-
127502766	70.9424	8.78446	29.5956	8.89837	15.4446	8.49513	36.4408	10.946	1.73428	0.0156215	1	LOC127502766	NC_067239.1	27213247	27221018	-	2444	protein_coding	unc-93 homolog A && sp|Q5SPF7|UN93A_DANRE Protein unc-93 homolog A OS=Danio rerio OX=7955 GN=unc93a PE=3 SV=1 && PF05978:Ion channel regulatory protein UNC-93	-
127499390	1495.17	1400.63	1175.23	1028.26	1225.28	969.389	1357.01	1074.31	0.337018	0.0156264	0.293868	LOC127499390	NC_067237.1	1248429	1259272	-	2899	protein_coding	dual specificity phosphatase 8b && sp|Q13202|DUS8_HUMAN Dual specificity protein phosphatase 8 OS=Homo sapiens OX=9606 GN=DUSP8 PE=1 SV=2 && PF00782:Dual specificity phosphatase, catalytic domain	-
127499221	4.29954	3.9042	7.63757	0	0	0	5.28044	0	4.86377	0.0156334	1	zgc_163014	NC_067236.1	15165103	15173087	-	2135	protein_coding	uncharacterized protein LOC100038766 homolog%2C transcript variant X1 && sp|Q6P3S6|FBX42_HUMAN F-box only protein 42 OS=Homo sapiens OX=9606 GN=FBXO42 PE=1 SV=1 && PF13854:Kelch motif|PF13418:Galactose oxidase, central domain	-
127509559	2132.57	1953.08	2124.2	1552.27	1712.3	1859.49	2069.95	1708.02	0.277097	0.0156455	0.293868	si_ch211-11k18.4	NC_067222.1	25961488	25966258	-	2106	protein_coding	uncharacterized si_ch211-11k18.4 && sp|Q8BH64|EHD2_MOUSE EH domain-containing protein 2 OS=Mus musculus OX=10090 GN=Ehd2 PE=1 SV=1 && PF01926:50S ribosome-binding GTPase	-
127518000	1887.5	1864.26	1958.08	1540.41	1506.37	1704.69	1903.28	1583.82	0.264931	0.0156934	0.294198	LOC127518000	NC_067227.1	28063914	28072597	+	2924	protein_coding	anaphase promoting complex subunit 7 && sp|Q9WVM3|APC7_MOUSE Anaphase-promoting complex subunit 7 OS=Mus musculus OX=10090 GN=Anapc7 PE=1 SV=3 && -	-
127509287	252.598	278.174	250.13	223.448	170.921	149.137	260.301	181.168	0.523399	0.0157116	0.294198	LOC127509287	NC_067222.1	24855938	24879035	+	5735	protein_coding	zinc finger protein 652%2C transcript variant X1 && sp|Q9UFB7|ZBT47_HUMAN Zinc finger and BTB domain-containing protein 47 OS=Homo sapiens OX=9606 GN=ZBTB47 PE=1 SV=3 && -	zf-C2H2
127504931	2749.56	2241.99	2163.34	2008.07	1945	1896.3	2384.96	1949.79	0.290345	0.0158145	0.295669	LOC127504931	NC_067241.1	16149231	16165381	-	3993	protein_coding	tetratricopeptide repeat protein 39B && sp|Q28DB0|TT39B_XENTR Tetratricopeptide repeat protein 39B OS=Xenopus tropicalis OX=8364 GN=ttc39b PE=2 SV=1 && PF10300:Protein of unknown function (DUF3808)	-
127512154	0	0	0	10.8758	5.14821	0.943903	0	5.65597	-4.9403	0.0158865	1	LOC127512154	NC_067220.1	40251796	40262607	+	2830	protein_coding	bestrophin 2%2C transcript variant X1 && sp|Q8NFU1|BEST2_HUMAN Bestrophin-2 OS=Homo sapiens OX=9606 GN=BEST2 PE=1 SV=1 && PF01062:Bestrophin, RFP-TM, chloride channel	-
127518685	4135.08	4407.84	4073.69	5251.03	5108.06	4580.76	4205.54	4979.95	-0.243764	0.0159532	0.297802	LOC127518685	NC_067228.1	11454818	11495716	+	3871	protein_coding	integrin%2C beta 5%2C transcript variant X1 && sp|P18084|ITB5_HUMAN Integrin beta-5 OS=Homo sapiens OX=9606 GN=ITGB5 PE=1 SV=1 && PF17205:Integrin plexin domain|PF08725:Integrin beta cytoplasmic domain|PF18372:Integrin beta epidermal growth factor like domain 1|PF00362:Integrin beta chain VWA domain|PF07965:Integrin beta tail domain	-
127516371	38.6959	55.6349	42.0066	3.95483	12.3557	32.0927	45.4458	16.1344	1.48909	0.0159638	1	LOC127516371	NC_067226.1	46494586	46500269	+	1121	protein_coding	haptoglobin && sp|P19007|HPT_RABIT Haptoglobin OS=Oryctolagus cuniculus OX=9986 GN=HP PE=1 SV=2 && PF00089:Trypsin	-
127510191	128.986	163.976	167.072	229.38	188.425	254.854	153.345	224.22	-0.54745	0.0160052	0.298095	zgc_163143	NC_067222.1	32214947	32228249	-	4091	protein_coding	uncharacterized protein LOC795946 homolog%2C transcript variant X1 && sp|Q91W63|NRK1_MOUSE Nicotinamide riboside kinase 1 OS=Mus musculus OX=10090 GN=Nmrk1 PE=1 SV=1 && PF05485:THAP domain	THAP
127522048	0	0	0	6.92096	6.17786	2.83171	0	5.31017	-4.84941	0.0160101	1	LOC127522048	NC_067230.1	27987315	27997122	-	5317	protein_coding	solute carrier family 45 member 3%2C transcript variant X2 && sp|Q96JT2|S45A3_HUMAN Solute carrier family 45 member 3 OS=Homo sapiens OX=9606 GN=SLC45A3 PE=2 SV=1 && PF07690:Major Facilitator Superfamily	-
127502299	139.735	159.096	146.069	102.826	110.172	68.9049	148.3	93.9675	0.660358	0.0160181	0.298095	LOC127502299	NC_067221.1	40952899	40998763	+	3765	protein_coding	ATCAY kinesin light chain interacting caytaxin b%2C transcript variant X1 && sp|Q86WG3|ATCAY_HUMAN Caytaxin OS=Homo sapiens OX=9606 GN=ATCAY PE=1 SV=2 && PF12496:Bcl2-/adenovirus E1B nineteen kDa-interacting protein 2|PF13716:Divergent CRAL/TRIO domain	-
127500278	409.531	498.762	289.273	278.816	299.626	269.012	399.189	282.485	0.498813	0.016068	0.298491	LOC127500278	NC_067237.1	4892580	4916504	-	3429	protein_coding	ST14 transmembrane serine protease matriptase a && sp|P56677|ST14_MOUSE Suppressor of tumorigenicity 14 protein homolog OS=Mus musculus OX=10090 GN=St14 PE=1 SV=2 && PF00089:Trypsin|PF01390:SEA domain|PF00431:CUB domain|PF00057:Low-density lipoprotein receptor domain class A	-
127518050	12.8986	6.83235	16.2298	0	2.05929	2.83171	11.9869	1.63033	2.87295	0.0160836	1	LOC127518050	NC_067227.1	4786484	4793016	-	6414	lncRNA	uncharacterized LOC127518050 && - && -	-
127507582	293.444	305.504	368.513	453.817	377.879	465.344	322.487	432.347	-0.422601	0.0160887	0.298491	LOC127507582	NC_067243.1	13657272	13671511	-	1932	protein_coding	DnaJ (Hsp40) homolog%2C subfamily C%2C member 24 && sp|Q0VBY7|DJC24_BOVIN DnaJ homolog subfamily C member 24 OS=Bos taurus OX=9913 GN=DNAJC24 PE=2 SV=3 && PF00226:DnaJ domain|PF05207:CSL zinc finger	-
127517648	1138.3	1099.03	1032.98	867.097	899.908	909.923	1090.11	892.309	0.28859	0.0161351	0.298798	LOC127517648	NC_067227.1	21848477	21859982	+	4112	protein_coding	peroxisome proliferator-activated receptor delta b%2C transcript variant X3 && sp|Q03181|PPARD_HUMAN Peroxisome proliferator-activated receptor delta OS=Homo sapiens OX=9606 GN=PPARD PE=1 SV=1 && PF00105:Zinc finger, C4 type (two domains)|PF00104:Ligand-binding domain of nuclear hormone receptor	THR-like
127514674	957.723	1108.79	986.201	1098.45	1313.82	1407.36	1017.57	1273.21	-0.323258	0.0161546	0.298798	LOC127514674	NC_067225.1	32167148	32174186	-	2253	protein_coding	cathepsin A%2C transcript variant X2 && sp|P16675|PPGB_MOUSE Lysosomal protective protein OS=Mus musculus OX=10090 GN=Ctsa PE=1 SV=1 && PF00450:Serine carboxypeptidase	-
127502984	82.7662	111.27	93.5602	58.3338	59.7193	50.9708	95.8654	56.3413	0.768485	0.0162345	0.299818	LOC127502984	NC_067239.1	521828	547457	-	3544	protein_coding	Rho GTPase activating protein 18%2C transcript variant X1 && sp|Q8N392|RHG18_HUMAN Rho GTPase-activating protein 18 OS=Homo sapiens OX=9606 GN=ARHGAP18 PE=1 SV=3 && PF00620:RhoGAP domain	-
127520706	38.6959	41.9702	29.5956	11.8645	19.5632	13.2146	36.7539	14.8808	1.30629	0.0162494	1	LOC127520706	NC_067229.1	7158969	7193058	-	3191	protein_coding	tetraspanin 7b && sp|Q62283|TSN7_MOUSE Tetraspanin-7 OS=Mus musculus OX=10090 GN=Tspan7 PE=1 SV=2 && PF00335:Tetraspanin family	-
127509060	565.39	501.69	385.697	379.664	359.345	339.805	484.259	359.605	0.428589	0.0162651	0.299926	LOC127509060	NC_067222.1	24370213	24402166	-	6510	protein_coding	vesicle amine transport 1 && sp|Q8JFV8|VAT1_DANRE Synaptic vesicle membrane protein VAT-1 homolog OS=Danio rerio OX=7955 GN=vat1 PE=2 SV=1 && PF13602:Zinc-binding dehydrogenase|PF08240:Alcohol dehydrogenase GroES-like domain	-
127505254	350.413	322.097	407.655	423.167	520.999	487.998	360.055	477.388	-0.406462	0.016344	0.300866	LOC127505254	NC_067221.1	7922942	7929955	-	3206	protein_coding	polo-like kinase 3 (Drosophila) && sp|Q9H4B4|PLK3_HUMAN Serine/threonine-protein kinase PLK3 OS=Homo sapiens OX=9606 GN=PLK3 PE=1 SV=2 && PF00659:POLO box duplicated region|PF00069:Protein kinase domain	-
127508218	0	0	0	7.90966	5.14821	2.83171	0	5.29653	-4.84605	0.0163453	1	LOC127508218	NC_067222.1	18269796	18274711	-	3771	protein_coding	bone gamma-carboxyglutamate (gla) protein && sp|P40148|OSTCN_SPAAU Osteocalcin OS=Sparus aurata OX=8175 GN=bglap PE=1 SV=2 && -	-
127519792	513.795	487.049	484.031	304.522	406.709	409.654	494.959	373.628	0.405456	0.0163891	0.300866	LOC127519792	NC_067220.1	42499250	42507011	-	3479	protein_coding	arginine vasopressin induced 1 && - && PF15063:Thyroid cancer protein 1	-
127497164	843.785	788.649	859.227	1073.74	1149.08	899.54	830.554	1040.79	-0.325199	0.0163906	0.300866	LOC127497164	NC_067235.1	31229611	31233501	+	3891	protein_coding	frizzled class receptor 1 && sp|Q9I9M5|FZD1_XENLA Frizzled-1 OS=Xenopus laevis OX=8355 GN=fzd1 PE=1 SV=1 && PF01392:Fz domain|PF01534:Frizzled/Smoothened family membrane region	-
127512319	1412.4	1414.3	1715.59	1788.57	1852.33	1901.97	1514.1	1847.62	-0.286954	0.0164405	0.301002	LOC127512319	NC_067224.1	6056167	6088825	-	2752	protein_coding	branched chain ketoacid dehydrogenase kinase && sp|O14874|BCKD_HUMAN [3-methyl-2-oxobutanoate dehydrogenase [lipoamide]] kinase, mitochondrial OS=Homo sapiens OX=9606 GN=BCKDK PE=1 SV=2 && PF02518:Histidine kinase-, DNA gyrase B-, and HSP90-like ATPase|PF10436:Mitochondrial branched-chain alpha-ketoacid dehydrogenase kinase	-
127514906	103.189	98.5811	94.5149	73.1644	55.6007	43.4196	98.7617	57.3949	0.78369	0.0164887	0.301002	LOC127514906	NC_067225.1	31005855	31044209	+	4770	protein_coding	ubiquitin-like modifier activating enzyme 7%2C transcript variant X1 && sp|Q29504|UBA1_RABIT Ubiquitin-like modifier-activating enzyme 1 OS=Oryctolagus cuniculus OX=9986 GN=UBA1 PE=1 SV=1 && PF16190:Ubiquitin-activating enzyme E1 FCCH domain|PF00899:ThiF family|PF09358:Ubiquitin fold domain|PF10585:Ubiquitin-activating enzyme active site|PF16191:Ubiquitin-activating enzyme E1 four-helix bundle	-
127515923	163.383	141.527	180.438	225.425	223.433	240.695	161.783	229.851	-0.506725	0.016518	0.301002	LOC127515923	NC_067226.1	6332236	6339674	+	5675	protein_coding	RNA polymerase II subunit M%2C transcript variant X3 && sp|P0CAP2|GRL1A_HUMAN DNA-directed RNA polymerase II subunit GRINL1A OS=Homo sapiens OX=9606 GN=POLR2M PE=1 SV=1 && -	-
127500906	2724.83	2474.29	1962.86	1828.12	2016.04	1917.07	2387.33	1920.41	0.313733	0.0165189	0.301002	LOC127500906	NC_067238.1	8007208	8024516	+	2124	protein_coding	solute carrier family 39 member 7%2C transcript variant X1 && sp|Q9PUB8|S39A7_DANRE Zinc transporter Slc39a7 (Fragment) OS=Danio rerio OX=7955 GN=slc39a7 PE=2 SV=1 && PF02535:ZIP Zinc transporter	-
127514828	270.871	297.695	261.587	400.427	336.693	371.898	276.718	369.673	-0.418	0.0165222	0.301002	LOC127514828	NC_067225.1	2356748	2360145	+	2255	protein_coding	zinc finger protein 239 && - && -	zf-C2H2
127520287	830.887	790.601	1353.76	1548.32	1297.35	1194.04	991.749	1346.57	-0.440717	0.0165915	0.301811	LOC127520287	NC_067229.1	602521	607063	-	1100	protein_coding	serine and arginine rich splicing factor 3b && sp|Q3SZR8|SRSF3_BOVIN Serine/arginine-rich splicing factor 3 OS=Bos taurus OX=9913 GN=SRSF3 PE=2 SV=1 && PF00076:RNA recognition motif. (a.k.a. RRM, RBD, or RNP domain)	-
127496796	67.7178	103.461	70.6475	101.837	146.209	151.025	80.6089	133.024	-0.72165	0.0166314	0.302083	LOC127496796	NC_067235.1	16028859	16034609	-	4924	lncRNA	uncharacterized LOC127496796 && - && -	-
127506528	12.8986	6.83235	9.54696	0.988708	2.05929	0	9.75931	1.016	3.28555	0.0166613	1	LOC127506528	NC_067243.1	6860082	6996433	-	6610	protein_coding	synaptotagmin VIIa%2C transcript variant X1 && sp|O43581|SYT7_HUMAN Synaptotagmin-7 OS=Homo sapiens OX=9606 GN=SYT7 PE=1 SV=3 && PF00168:C2 domain	-
127522029	2682.91	2791.5	2960.51	3121.35	3176.45	4008.76	2811.64	3435.52	-0.289164	0.0166751	0.302424	LOC127522029	NC_067230.1	10900657	10955654	+	2048	protein_coding	RAP1A%2C member of RAS oncogene family b%2C transcript variant X1 && sp|P62833|RAP1A_BOVIN Ras-related protein Rap-1A OS=Bos taurus OX=9913 GN=RAP1A PE=1 SV=1 && PF00071:Ras family	-
127516150	16.1233	23.4252	13.3657	2.96612	3.08893	6.60732	17.6381	4.22079	2.05664	0.0167344	1	LOC127516150	NC_067226.1	27445403	27461348	+	4130	protein_coding	solute carrier family 12 member 3-like && sp|P55017|S12A3_HUMAN Solute carrier family 12 member 3 OS=Homo sapiens OX=9606 GN=SLC12A3 PE=1 SV=3 && PF00324:Amino acid permease|PF03522:Solute carrier family 12	-
127509557	1010.39	784.745	797.171	589.27	700.157	724.918	864.103	671.448	0.363228	0.0167487	0.30272	LOC127509557	NC_067222.1	23582576	23601514	+	4093	protein_coding	integrin%2C alpha 2b && sp|P53708|ITA8_HUMAN Integrin alpha-8 OS=Homo sapiens OX=9606 GN=ITGA8 PE=1 SV=3 && PF01839:FG-GAP repeat|PF08441:Integrin alpha	-
127505969	14484.1	12858.5	13442.1	11846.7	11253	11847.9	13594.9	11649.2	0.222785	0.0167721	0.30272	LOC127505969	NC_067242.1	14699541	14705581	-	2064	protein_coding	homogentisate 1%2C2-dioxygenase%2C transcript variant X2 && sp|O09173|HGD_MOUSE Homogentisate 1,2-dioxygenase OS=Mus musculus OX=10090 GN=Hgd PE=1 SV=2 && PF04209:homogentisate 1,2-dioxygenase	-
127523650	548.192	476.313	101.198	101.837	145.18	114.212	375.234	120.41	1.63973	0.0167732	0.30272	LOC127523650	NC_067231.1	17299051	17337629	+	3724	protein_coding	metastasis associated 1 family%2C member 3%2C transcript variant X4 && sp|Q9BTC8|MTA3_HUMAN Metastasis-associated protein MTA3 OS=Homo sapiens OX=9606 GN=MTA3 PE=1 SV=2 && PF17226:MTA R1 domain|PF00320:GATA zinc finger|PF01448:ELM2 domain|PF01426:BAH domain	zf-GATA
127496076	124.687	90.7727	50.5989	43.5031	29.8596	60.4098	88.6861	44.5909	0.987214	0.0167914	0.30272	LOC127496076	NC_067234.1	39798	41935	+	1307	protein_coding	RWD domain-containing protein 3-like%2C transcript variant X2 && sp|Q6PBV4|RWDD3_DANRE RWD domain-containing protein 3 OS=Danio rerio OX=7955 GN=rwdd3 PE=2 SV=1 && PF05773:RWD domain	-
127498492	165.532	151.288	140.34	99.8595	91.6382	109.493	152.387	100.33	0.601479	0.0168421	0.303179	LOC127498492	NC_067236.1	29634673	29647546	+	2666	protein_coding	glycine N-methyltransferase && sp|Q9QXF8|GNMT_MOUSE Glycine N-methyltransferase OS=Mus musculus OX=10090 GN=Gnmt PE=1 SV=3 && PF13847:Methyltransferase domain	-
127522143	2724.83	2975.98	3080.81	3571.21	3573.89	3278.18	2927.21	3474.43	-0.247015	0.0168997	0.303179	LOC127522143	NC_067230.1	20312939	20328868	+	3937	protein_coding	importin 9 && sp|Q91YE6|IPO9_MOUSE Importin-9 OS=Mus musculus OX=10090 GN=Ipo9 PE=1 SV=3 && PF03810:Importin-beta N-terminal domain	-
127518296	260.122	274.27	213.852	361.867	448.924	262.405	249.415	357.732	-0.519839	0.016959	0.303179	LOC127518296	NC_067228.1	2568448	2747875	+	9056	protein_coding	tetratricopeptide repeat%2C ankyrin repeat and coiled-coil containing 1b%2C transcript variant X1 && sp|Q9C0D5|TANC1_HUMAN Protein TANC1 OS=Homo sapiens OX=9606 GN=TANC1 PE=1 SV=3 && PF12796:Ankyrin repeats (3 copies)	-
127512176	4218.93	5027.64	4934.83	5676.17	5656.86	5498.24	4727.13	5610.42	-0.246979	0.0169618	0.303179	LOC127512176	NC_067224.1	15270191	15281758	+	4119	protein_coding	3-hydroxy-3-methylglutaryl-CoA reductase a%2C transcript variant X1 && sp|A7Z064|HMDH_BOVIN 3-hydroxy-3-methylglutaryl-coenzyme A reductase OS=Bos taurus OX=9913 GN=HMGCR PE=2 SV=2 && PF00368:Hydroxymethylglutaryl-coenzyme A reductase|PF12349:Sterol-sensing domain of SREBP cleavage-activation	-
127507016	54.8192	55.6349	65.8741	107.769	119.439	75.5123	58.776	100.907	-0.777549	0.0169659	0.303179	LOC127507016	NC_067243.1	8159057	8173115	+	1985	protein_coding	RNA binding protein%2C mRNA processing factor 2a%2C transcript variant X1 && sp|Q6DH13|RBP2A_DANRE RNA-binding protein, mRNA-processing factor 2a OS=Danio rerio OX=7955 GN=rbpms2a PE=1 SV=1 && -	-
127496897	136.51	119.078	131.748	76.1305	79.2825	91.5586	129.112	82.3239	0.64817	0.016967	0.303179	LOC127496897	NC_067235.1	24834433	24855460	-	4584	protein_coding	protein tyrosine phosphatase non-receptor type 3 && sp|P26045|PTN3_HUMAN Tyrosine-protein phosphatase non-receptor type 3 OS=Homo sapiens OX=9606 GN=PTPN3 PE=1 SV=2 && PF09380:FERM C-terminal PH-like domain|PF00595:PDZ domain|PF00102:Protein-tyrosine phosphatase|PF00373:FERM central domain|PF09379:FERM N-terminal domain	-
127515955	87.0657	117.126	73.5116	165.114	148.269	127.427	92.5678	146.937	-0.666105	0.0170476	0.303616	LOC127515955	NC_067220.1	18137440	18154013	-	3678	protein_coding	Kruppel-like factor 3 (basic)%2C transcript variant X2 && sp|P57682|KLF3_HUMAN Krueppel-like factor 3 OS=Homo sapiens OX=9606 GN=KLF3 PE=1 SV=1 && PF00096:Zinc finger, C2H2 type	zf-C2H2
127514115	110.713	110.294	91.6509	22.7403	66.9268	73.6245	104.219	54.4305	0.936253	0.0170581	0.303616	LOC127514115	NC_067225.1	21796592	21803958	+	2920	protein_coding	U2AF homology motif (UHM) kinase 1 && sp|Q8TAS1|UHMK1_HUMAN Serine/threonine-protein kinase Kist OS=Homo sapiens OX=9606 GN=UHMK1 PE=1 SV=2 && PF00069:Protein kinase domain|PF00076:RNA recognition motif. (a.k.a. RRM, RBD, or RNP domain)	-
127502821	282.695	345.522	335.098	210.595	207.988	275.62	321.105	231.401	0.472421	0.0170748	0.303616	LOC127502821	NC_067239.1	21976189	21982277	+	3617	protein_coding	MYCN proto-oncogene%2C bHLH transcription factor && sp|P18444|MYCN_CHICK N-myc proto-oncogene protein OS=Gallus gallus OX=9031 GN=MYCN PE=3 SV=1 && PF01056:Myc amino-terminal region|PF00010:Helix-loop-helix DNA-binding domain	bHLH
127522811	3613.77	3545.99	4251.26	4336.47	4337.89	5162.21	3803.67	4612.19	-0.278045	0.0171086	0.303616	LOC127522811	NC_067230.1	12659264	12670936	+	1594	protein_coding	cyclin-dependent kinase 2 && sp|P43450|CDK2_CARAU Cyclin-dependent kinase 2 OS=Carassius auratus OX=7957 GN=cdk2 PE=1 SV=1 && PF12330:Haspin like kinase domain|PF00069:Protein kinase domain	-
127519183	560.015	627.601	788.579	977.832	731.046	884.437	658.732	864.439	-0.391579	0.0171168	0.303616	c9h2orf76	NC_067228.1	34540285	34547184	-	1072	protein_coding	chromosome 9 C2orf76 homolog%2C transcript variant X1 && sp|Q66IB8|CB076_DANRE UPF0538 protein C2orf76 homolog OS=Danio rerio OX=7955 GN=zgc:101851 PE=2 SV=1 && PF10209:Uncharacterized conserved protein (DUF2340)	-
127510968	47.295	9.76051	31.505	1.97742	10.2964	12.2707	29.5202	8.18153	1.84734	0.0171974	1	LOC127510968	NC_067223.1	1636320	1657425	-	3665	protein_coding	inter-alpha-trypsin inhibitor heavy chain 5 && sp|Q8BJD1|ITIH5_MOUSE Inter-alpha-trypsin inhibitor heavy chain H5 OS=Mus musculus OX=10090 GN=Itih5 PE=1 SV=1 && PF08487:Vault protein inter-alpha-trypsin domain|PF00092:von Willebrand factor type A domain|PF06668:Inter-alpha-trypsin inhibitor heavy chain C-terminus	-
127502128	621.284	659.81	795.262	1005.52	898.878	768.337	692.119	890.91	-0.363504	0.017216	0.30493	LOC127502128	NC_067239.1	29478729	29488474	+	2877	protein_coding	hydroxyacyl-CoA dehydrogenase trifunctional multienzyme complex subunit alpha a && sp|Q64428|ECHA_RAT Trifunctional enzyme subunit alpha, mitochondrial OS=Rattus norvegicus OX=10116 GN=Hadha PE=1 SV=2 && PF00725:3-hydroxyacyl-CoA dehydrogenase, C-terminal domain|PF02737:3-hydroxyacyl-CoA dehydrogenase, NAD binding domain|PF00378:Enoyl-CoA hydratase/isomerase	-
127499896	1.07489	0.976051	0	11.8645	8.23714	5.66342	0.683645	8.58835	-3.67348	0.0172453	1	LOC127499896	NC_067237.1	8230284	8237474	-	2961	protein_coding	gliomedin && sp|Q8BMF8|GLDN_MOUSE Gliomedin OS=Mus musculus OX=10090 GN=Gldn PE=1 SV=1 && PF01391:Collagen triple helix repeat (20 copies)|PF02191:Olfactomedin-like domain	-
127524525	104.264	124.934	81.1492	248.166	160.624	110.437	103.449	173.076	-0.742285	0.0173169	0.30627	LOC127524525	NC_067232.1	29918747	29923247	+	4501	pseudogene	- && - && PF00078:Reverse transcriptase (RNA-dependent DNA polymerase)	-
127520501	0	0	0.954696	9.88708	8.23714	2.83171	0.318232	6.98531	-4.28276	0.017363	1	LOC127520501	NC_067229.1	48604447	48633339	-	1191	lncRNA	uncharacterized LOC127520501 && - && -	-
127499293	1419.92	1499.21	1825.38	1800.44	1888.37	2220.06	1581.51	1969.62	-0.316445	0.0174331	0.307874	LOC127499293	NC_067237.1	14438059	14444999	+	1971	protein_coding	complexin 3b && sp|Q8WVH0|CPLX3_HUMAN Complexin-3 OS=Homo sapiens OX=9606 GN=CPLX3 PE=2 SV=1 && PF05835:Synaphin protein	-
127497243	0	0	0	12.8532	3.08893	0.943903	0	5.62868	-4.93395	0.0174419	1	LOC127497243	NC_067235.1	22503331	22510662	+	2454	protein_coding	G protein-coupled receptor 20 && sp|Q8BYC4|GPR20_MOUSE G-protein coupled receptor 20 OS=Mus musculus OX=10090 GN=Gpr20 PE=2 SV=1 && PF00001:7 transmembrane receptor (rhodopsin family)	-
127516488	35.4712	45.8744	57.2818	5.93225	20.5929	28.3171	46.2091	18.2807	1.33711	0.0174577	1	LOC127516488	NC_067220.1	32826084	32944245	-	4706	protein_coding	mastermind-like transcriptional coactivator 3%2C transcript variant X1 && sp|Q96JK9|MAML3_HUMAN Mastermind-like protein 3 OS=Homo sapiens OX=9606 GN=MAML3 PE=1 SV=4 && PF09596:MamL-1 domain	-
127498549	171.982	210.827	114.564	90.9611	118.409	102.885	165.791	104.085	0.671539	0.0175115	0.308371	LOC127498549	NC_067236.1	28116429	28146865	+	4434	protein_coding	thioredoxin domain containing 16 && sp|Q9P2K2|TXD16_HUMAN Thioredoxin domain-containing protein 16 OS=Homo sapiens OX=9606 GN=TXNDC16 PE=1 SV=4 && PF00085:Thioredoxin|PF13848:Thioredoxin-like domain	-
127525297	820.138	1001.43	949.923	1209.19	1322.06	985.435	923.829	1172.23	-0.342813	0.0175121	0.308371	LOC127525297	NC_067221.1	13189528	13198056	+	2809	protein_coding	NDC1 transmembrane nucleoporin%2C transcript variant X1 && sp|Q7SZC5|NDC1_DANRE Nucleoporin NDC1 OS=Danio rerio OX=7955 GN=ndc1 PE=2 SV=1 && PF09531:Nucleoporin protein Ndc1-Nup	-
127514309	21.4977	29.2815	41.0519	5.93225	12.3557	14.1585	30.6104	10.8155	1.50198	0.0175199	1	LOC127514309	NC_067225.1	4587896	4595173	-	2215	lncRNA	uncharacterized LOC127514309 && sp|Q60519|SEM5B_MOUSE Semaphorin-5B OS=Mus musculus OX=10090 GN=Sema5b PE=2 SV=2 && -	-
127514418	8.59908	0.976051	12.4111	0	1.02964	0	7.32873	0.343214	4.37353	0.0175211	1	LOC127514418	NC_067225.1	10277970	10280967	-	1433	protein_coding	crystallin%2C beta A2a && sp|P55164|CRBA2_CHICK Beta-crystallin A2 OS=Gallus gallus OX=9031 GN=CRYBA2 PE=2 SV=1 && PF00030:Beta/Gamma crystallin	-
127507992	0	3.9042	0	10.8758	10.2964	13.2146	1.3014	11.4623	-3.12218	0.0175546	1	LOC127507992	NC_067222.1	55869755	55887326	-	1765	pseudogene	- && - && PF07686:Immunoglobulin V-set domain	-
novel.789	12.8986	0.976051	11.4564	47.458	20.5929	20.7659	8.44368	29.6056	-1.81527	0.0176596	1	-	NC_067239.1	6385400	6721383	-	1776	-	- && sp|P03934|TC1A_CAEEL Transposable element Tc1 transposase OS=Caenorhabditis elegans OX=6239 GN=tc1a PE=3 SV=1 && -	-
127523828	17.1982	22.4492	17.1845	53.3902	32.9486	42.4756	18.944	42.9381	-1.18022	0.0176655	1	LOC127523828	NC_067221.1	16002999	16037848	+	3697	protein_coding	kinesin-associated protein 3-like && sp|Q92845|KIFA3_HUMAN Kinesin-associated protein 3 OS=Homo sapiens OX=9606 GN=KIFAP3 PE=1 SV=2 && PF05804:Kinesin-associated protein (KAP)	-
127505874	0	0	0	12.8532	0	5.66342	0	6.17221	-5.06889	0.0177146	1	si_dkey-73n8.3	NC_067242.1	17790002	17798724	+	4143	protein_coding	uncharacterized protein LOC100150965 homolog && sp|Q96NR8|RDH12_HUMAN Retinol dehydrogenase 12 OS=Homo sapiens OX=9606 GN=RDH12 PE=1 SV=3 && PF00106:short chain dehydrogenase	-
127502096	623.434	502.666	414.338	341.104	432.45	362.459	513.479	378.671	0.438781	0.0177377	0.311072	LOC127502096	NC_067239.1	15595529	15749695	+	2465	protein_coding	sec1 family domain containing 2 && sp|Q8BTY8|SCFD2_MOUSE Sec1 family domain-containing protein 2 OS=Mus musculus OX=10090 GN=Scfd2 PE=1 SV=1 && -	-
127494927	394.483	310.384	302.639	263.985	234.759	238.808	335.835	245.85	0.44884	0.017744	0.311072	LOC127494927	NC_067234.1	35314953	35350165	+	3321	protein_coding	caseinolytic peptidase B protein homolog && sp|Q5E9N5|CLPB_BOVIN Caseinolytic peptidase B protein homolog OS=Bos taurus OX=9913 GN=CLPB PE=2 SV=1 && PF12796:Ankyrin repeats (3 copies)|PF07724:AAA domain (Cdc48 subfamily)|PF10431:C-terminal, D2-small domain, of ClpB protein	-
127507222	75.242	91.7488	80.1945	44.4919	36.0375	57.5781	82.3951	46.0358	0.838127	0.0177728	0.311072	LOC127507222	NC_067243.1	22145723	22152799	+	3388	protein_coding	insulin-like growth factor 2b && sp|Q02816|IGF2_ONCMY Insulin-like growth factor II OS=Oncorhynchus mykiss OX=8022 GN=igf2 PE=2 SV=1 && PF00049:Insulin/IGF/Relaxin family|PF08365:Insulin-like growth factor II E-peptide	-
127499696	64.4931	109.318	117.428	174.013	147.239	144.417	97.0795	155.223	-0.673977	0.0177815	0.311072	LOC127499696	NC_067237.1	2293715	2344411	+	5827	protein_coding	v-ets avian erythroblastosis virus E26 oncogene homolog 1%2C transcript variant X9 && sp|P14921|ETS1_HUMAN Protein C-ets-1 OS=Homo sapiens OX=9606 GN=ETS1 PE=1 SV=1 && PF00178:Ets-domain|PF02198:Sterile alpha motif (SAM)/Pointed domain	ETS
127500117	98.8895	84.9164	80.1945	147.317	151.358	114.212	88.0001	137.629	-0.645791	0.0177939	0.311072	LOC127500117	NC_067237.1	11145153	11149716	+	4564	protein_coding	protein phosphatase 1 regulatory subunit 3E && sp|Q99MR9|PPR3A_MOUSE Protein phosphatase 1 regulatory subunit 3A OS=Mus musculus OX=10090 GN=Ppp1r3a PE=1 SV=2 && PF03370:Carbohydrate/starch-binding module (family 21)	-
127521198	36.5461	9.76051	20.0486	7.90966	6.17786	3.77561	22.1184	5.95438	1.89243	0.0178535	1	LOC127521198	NC_067229.1	31251085	31272835	+	3701	protein_coding	PHD finger protein 24 && sp|Q80TL4|PHF24_MOUSE PHD finger protein 24 OS=Mus musculus OX=10090 GN=Phf24 PE=1 SV=2 && PF16744:KIAA1045 RING finger	-
127496753	697.601	912.607	706.475	559.609	651.764	590.883	772.228	600.752	0.362739	0.0179813	0.313557	LOC127496753	NC_067235.1	31586299	31608640	-	5627	protein_coding	phosphatidylserine synthase 1a && sp|Q803C9|PTSS1_DANRE Phosphatidylserine synthase 1 OS=Danio rerio OX=7955 GN=ptdss1 PE=2 SV=2 && PF03034:Phosphatidyl serine synthase	-
127494063	10137.2	9565.3	9817.14	8400.06	8948.63	7962.77	9839.89	8437.15	0.221908	0.0179878	0.313557	zgc_66433	NC_067233.1	27793091	27842910	+	4428	protein_coding	uncharacterized protein LOC321250 homolog%2C transcript variant X1 && sp|Q6NV74|CRCDL_HUMAN CRACD-like protein OS=Homo sapiens OX=9606 GN=CRACDL PE=1 SV=3 && PF15262:Domain of unknown function (DUF4592)	-
127510474	68.7927	65.3954	86.8774	50.4241	38.0968	30.2049	73.6885	39.5753	0.898548	0.018021	1	LOC127510474	NC_067223.1	7243901	7249649	+	3486	protein_coding	kelch-like family%2C member 42 && sp|Q8BFQ9|KLH42_MOUSE Kelch-like protein 42 OS=Mus musculus OX=10090 GN=Klhl42 PE=2 SV=1 && PF00651:BTB/POZ domain|PF01344:Kelch motif	ZBTB
5857718	17490.5	19470.3	14160.1	27077.7	19935.9	18093.7	17040.3	21702.5	-0.348915	0.0180367	0.313565	ND2	NC_010288.1	4059	5103	+	1045	protein_coding	- && sp|O78680|NU2M_CARAU NADH-ubiquinone oxidoreductase chain 2 OS=Carassius auratus OX=7957 GN=MT-ND2 PE=3 SV=1 && -	-
127514945	6.44931	6.83235	6.68287	0	1.02964	0	6.65485	0.343214	4.23463	0.0180483	1	LOC127514945	NC_067225.1	27793225	27800502	+	4242	protein_coding	actin-associated protein FAM107A%2C transcript variant X1 && sp|M0R3K6|F107A_RAT Actin-associated protein FAM107A OS=Rattus norvegicus OX=10116 GN=Fam107a PE=3 SV=2 && PF06625:Protein of unknown function (DUF1151)	-
127509270	422.43	265.486	278.771	231.358	235.788	210.49	322.229	225.879	0.511325	0.018052	0.313565	LOC127509270	NC_067222.1	44041499	44061023	-	2509	protein_coding	SEC14-like protein 1 && sp|Q92503|S14L1_HUMAN SEC14-like protein 1 OS=Homo sapiens OX=9606 GN=SEC14L1 PE=1 SV=2 && PF04707:PRELI-like family|PF00650:CRAL/TRIO domain	-
127516621	216.052	202.042	263.496	287.714	389.205	281.283	227.197	319.401	-0.490163	0.0180899	0.313565	LOC127516621	NC_067220.1	44817173	44825354	+	2457	protein_coding	dnaJ homolog subfamily A member 1-like && sp|Q5E954|DNJA1_BOVIN DnaJ homolog subfamily A member 1 OS=Bos taurus OX=9913 GN=DNAJA1 PE=2 SV=2 && PF01556:DnaJ C terminal domain|PF00226:DnaJ domain|PF00684:DnaJ central domain	-
127504460	1802.58	1573.39	1517.01	1918.09	2126.21	1885.92	1631	1976.74	-0.277594	0.0180918	0.313565	LOC127504460	NC_067241.1	7113629	7162799	-	5541	protein_coding	Rho guanine nucleotide exchange factor (GEF) 10-like b%2C transcript variant X2 && sp|A2AWP8|ARGAL_MOUSE Rho guanine nucleotide exchange factor 10-like protein OS=Mus musculus OX=10090 GN=Arhgef10l PE=1 SV=1 && PF00621:RhoGEF domain	-
127522221	4069.52	3244.39	3753.87	3170.79	2719.29	3213.05	3689.26	3034.37	0.281701	0.018148	0.313758	LOC127522221	NC_067230.1	23898071	23899246	-	1176	protein_coding	immediate early response 2b && sp|B7SXM5|IER2_DANRE Immediate early response gene 2 protein OS=Danio rerio OX=7955 GN=ier2 PE=1 SV=1 && PF05760:Immediate early response protein (IER)	-
127513709	624.509	599.295	637.737	525.993	497.318	447.41	620.514	490.24	0.340265	0.0181547	0.313758	LOC127513709	NC_067224.1	39364507	39401986	+	8101	protein_coding	RPTOR independent companion of MTOR%2C complex 2 a%2C transcript variant X1 && sp|Q6QI06|RICTR_MOUSE Rapamycin-insensitive companion of mTOR OS=Mus musculus OX=10090 GN=Rictor PE=1 SV=2 && PF14663:Rapamycin-insensitive companion of mTOR RasGEF_N domain|PF14668:Rapamycin-insensitive companion of mTOR, domain 5|PF14664:Rapamycin-insensitive companion of mTOR, N-term|PF14666:Rapamycin-insensitive co…	-
127512939	807.239	801.338	995.748	1136.03	991.546	1132.68	868.108	1086.75	-0.323849	0.0182605	0.315137	LOC127512939	NC_067224.1	32016492	32018725	-	1464	protein_coding	surfeit 6 && sp|O57594|SURF6_TAKRU Surfeit locus protein 6 homolog OS=Takifugu rubripes OX=31033 GN=surf6 PE=3 SV=1 && PF04935:Surfeit locus protein 6	-
127523639	166.607	177.641	142.25	98.8708	91.6382	128.371	162.166	106.293	0.607708	0.0182936	0.315259	LOC127523639	NC_067231.1	26396046	26485381	+	3940	protein_coding	protein tyrosine phosphatase receptor type Ea%2C transcript variant X1 && sp|P23469|PTPRE_HUMAN Receptor-type tyrosine-protein phosphatase epsilon OS=Homo sapiens OX=9606 GN=PTPRE PE=1 SV=1 && PF00102:Protein-tyrosine phosphatase	-
127494644	1310.29	1219.09	1142.77	918.51	878.285	1138.35	1224.05	978.381	0.322529	0.0183364	0.315547	LOC127494644	NC_067233.1	10356917	10361034	-	1404	protein_coding	Yip1 interacting factor homolog A (S. cerevisiae) && sp|Q6PC24|YIF1A_DANRE Protein YIF1A OS=Danio rerio OX=7955 GN=yif1a PE=2 SV=1 && PF03878:YIF1	-
127499729	0	4.88025	0.954696	13.8419	19.5632	6.60732	1.94498	13.3375	-2.75843	0.0184446	1	LOC127499729	NC_067237.1	22211961	22262885	+	7652	protein_coding	cortactin binding protein 2%2C transcript variant X2 && sp|Q07E28|CTTB2_NEONE Cortactin-binding protein 2 OS=Neofelis nebulosa OX=61452 GN=CTTNBP2 PE=3 SV=1 && PF12796:Ankyrin repeats (3 copies)|PF09727:Cortactin-binding protein-2	-
127501563	1625.23	2154.14	2483.17	2374.88	2685.31	2902.5	2087.51	2654.23	-0.34617	0.0184537	0.317116	LOC127501563	NC_067238.1	11161682	11167993	+	2600	protein_coding	interleukin 11b && - && PF07400:Interleukin 11	-
127511480	503.046	430.438	471.62	290.68	385.086	383.225	468.368	352.997	0.407633	0.0185508	0.318124	LOC127511480	NC_067223.1	5163552	5171255	+	2931	protein_coding	N-acyl phosphatidylethanolamine phospholipase D && sp|Q6IQ20|NAPEP_HUMAN N-acyl-phosphatidylethanolamine-hydrolyzing phospholipase D OS=Homo sapiens OX=9606 GN=NAPEPLD PE=1 SV=2 && PF12706:Beta-lactamase superfamily domain	-
127515870	885.706	856.972	737.98	759.328	594.104	580.501	826.886	644.644	0.358916	0.0185649	0.318124	LOC127515870	NC_067226.1	29254650	29280489	-	3398	protein_coding	calpain 1 && sp|P07384|CAN1_HUMAN Calpain-1 catalytic subunit OS=Homo sapiens OX=9606 GN=CAPN1 PE=1 SV=1 && PF00648:Calpain family cysteine protease|PF01067:Calpain large subunit, domain III|PF13833:EF-hand domain pair	-
127519339	478.324	420.678	346.555	366.811	269.766	269.012	415.186	301.863	0.459099	0.0186088	0.318426	LOC127519339	NC_067228.1	26523201	26553435	+	1609	protein_coding	ankyrin repeat domain 10b%2C transcript variant X1 && sp|Q5ZLC6|ANR10_CHICK Ankyrin repeat domain-containing protein 10 OS=Gallus gallus OX=9031 GN=ANKRD10 PE=2 SV=1 && PF12796:Ankyrin repeats (3 copies)	-
127502181	2250.81	2474.29	2940.46	3967.68	3072.45	2699.56	2555.19	3246.57	-0.345254	0.0186517	0.31871	LOC127502181	NC_067239.1	3599317	3602934	-	1942	protein_coding	insulin-like growth factor binding protein 1a && sp|P24591|IBP1_BOVIN Insulin-like growth factor-binding protein 1 OS=Bos taurus OX=9913 GN=IGFBP1 PE=2 SV=2 && PF00219:Insulin-like growth factor binding protein|PF00086:Thyroglobulin type-1 repeat	-
127506488	8.59908	2.92815	14.3204	0	1.02964	0.943903	8.61589	0.657849	3.71263	0.0187272	1	LOC127506488	NC_067242.1	4467425	4476142	-	2565	protein_coding	coagulation factor XIII A chain-like && sp|O08619|F13A_RAT Coagulation factor XIII A chain OS=Rattus norvegicus OX=10116 GN=F13a1 PE=2 SV=3 && PF01841:Transglutaminase-like superfamily|PF00927:Transglutaminase family, C-terminal ig like domain|PF00868:Transglutaminase family	-
127499156	1.07489	1.9521	0	12.8532	7.2075	8.49513	1.009	9.51861	-3.24561	0.0187859	1	LOC127499156	NC_067236.1	12383299	12417027	+	3537	protein_coding	regulator of calcineurin 3%2C transcript variant X1 && sp|Q5ZJV6|RCAN3_CHICK Calcipressin-3 OS=Gallus gallus OX=9031 GN=RCAN3 PE=2 SV=2 && PF04847:Calcipressin	-
127523813	130.061	114.198	115.518	76.1305	78.2529	74.5684	119.926	76.3172	0.6516	0.0188156	0.320613	LOC127523813	NC_067231.1	9565017	9605855	+	7869	protein_coding	5-oxoprolinase%2C ATP-hydrolysing && sp|P97608|OPLA_RAT 5-oxoprolinase OS=Rattus norvegicus OX=10116 GN=Oplah PE=1 SV=2 && PF05378:Hydantoinase/oxoprolinase N-terminal region|PF01968:Hydantoinase/oxoprolinase|PF02538:Hydantoinase B/oxoprolinase	-
127495038	1278.04	1407.46	1206.74	1983.35	1631.98	1330.9	1297.41	1648.75	-0.345576	0.018816	0.320613	LOC127495038	NC_067234.1	16904847	16918778	+	3516	protein_coding	WD repeat and SOCS box containing 1 && sp|Q7T2F6|WSB1_DANRE WD repeat and SOCS box-containing protein 1 OS=Danio rerio OX=7955 GN=wsb1 PE=2 SV=1 && -	-
127510150	16.1233	4.88025	15.2751	0	1.02964	3.77561	12.0929	1.60175	2.89859	0.018834	1	LOC127510150	NC_067222.1	2388036	2403974	-	2910	protein_coding	butyrophilin subfamily 1 member A1-like && sp|O00481|BT3A1_HUMAN Butyrophilin subfamily 3 member A1 OS=Homo sapiens OX=9606 GN=BTN3A1 PE=1 SV=3 && PF13765:SPRY-associated domain|PF07686:Immunoglobulin V-set domain|PF00622:SPRY domain	-
127521193	2461.49	3224.87	2964.33	3947.91	3869.4	2980.85	2883.56	3599.39	-0.319602	0.0188522	0.320778	LOC127521193	NC_067229.1	31154496	31167548	+	4576	protein_coding	solute carrier family 20 member 1b && sp|Q6PFM1|S20AB_DANRE Sodium-dependent phosphate transporter 1-B OS=Danio rerio OX=7955 GN=slc20a1b PE=2 SV=1 && PF01384:Phosphate transporter family	-
127504982	512.72	653.954	361.83	366.811	401.561	326.591	509.501	364.987	0.481402	0.0190238	0.322904	LOC127504982	NC_067241.1	5543946	5569237	+	4876	protein_coding	eph receptor A2 b && sp|P29317|EPHA2_HUMAN Ephrin type-A receptor 2 OS=Homo sapiens OX=9606 GN=EPHA2 PE=1 SV=2 && PF00536:SAM domain (Sterile alpha motif)|PF14575:Ephrin type-A receptor 2 transmembrane domain|PF01404:Ephrin receptor ligand binding domain|PF07714:Protein tyrosine kinase|PF00041:Fibronectin type III domain	-
127514135	2836.62	2897.89	3160.05	3778.84	3400.91	3365.02	2964.85	3514.92	-0.245405	0.0190304	0.322904	LOC127514135	NC_067225.1	4848467	4867616	+	2457	protein_coding	reticulon 4a%2C transcript variant X1 && sp|Q99P72|RTN4_MOUSE Reticulon-4 OS=Mus musculus OX=10090 GN=Rtn4 PE=1 SV=2 && PF02453:Reticulon	-
novel.754	12.8986	10.7366	9.54696	0.988708	3.08893	0.943903	11.0607	1.67385	2.73573	0.0192157	1	-	NC_067238.1	6472635	6473539	+	539	-	- && - && -	-
127507509	275.171	263.534	243.448	187.854	189.454	193.5	260.717	190.27	0.453875	0.0192437	0.326066	zgc_110339	NC_067243.1	10593494	10599084	+	1159	protein_coding	uncharacterized protein LOC550490 homolog && sp|Q92781|RDH5_HUMAN Retinol dehydrogenase 5 OS=Homo sapiens OX=9606 GN=RDH5 PE=1 SV=1 && PF00106:short chain dehydrogenase	-
127503629	19090	15190.3	15950.1	14477.6	13076.5	14497.4	16743.5	14017.2	0.256335	0.0193687	0.327378	LOC127503629	NC_067240.1	527811	533661	+	1453	protein_coding	ornithine decarboxylase antizyme 1b && sp|Q9YI97|OAZ2_DANRE Ornithine decarboxylase antizyme 2 OS=Danio rerio OX=7955 GN=oaz1b PE=2 SV=1 && PF02100:Ornithine decarboxylase antizyme	-
127505807	312.792	362.115	352.283	199.719	271.826	278.451	342.396	249.999	0.454117	0.0193752	0.327378	LOC127505807	NC_067242.1	7965672	7983573	-	6186	protein_coding	WD repeat domain 90 && sp|A0JP70|WDR90_XENTR WD repeat-containing protein 90 OS=Xenopus tropicalis OX=8364 GN=wdr90 PE=2 SV=1 && PF05018:Protein of unknown function (DUF667)	-
127516002	23.6475	6.83235	9.54696	0	5.14821	0	13.3423	1.71607	2.98097	0.0194043	1	LOC127516002	NC_067226.1	12204389	12208584	-	1185	lncRNA	uncharacterized LOC127516002 && - && -	-
127505846	3964.18	4697.73	4355.32	4332.52	5842.19	5875.8	4339.08	5350.17	-0.302122	0.0194294	0.327482	LOC127505846	NC_067242.1	13585327	13599068	-	4474	protein_coding	transferrin receptor 1b && sp|Q90997|TFR1_CHICK Transferrin receptor protein 1 OS=Gallus gallus OX=9031 GN=TFRC PE=2 SV=2 && PF04253:Transferrin receptor-like dimerisation domain|PF02225:PA domain|PF04389:Peptidase family M28	-
127506311	558.94	702.756	503.125	438.986	447.895	466.288	588.274	451.056	0.383159	0.0194354	0.327482	LOC127506311	NC_067242.1	24378167	24402804	-	5293	protein_coding	RPGR interacting protein 1 && sp|Q8CG73|FTM_MOUSE Protein fantom OS=Mus musculus OX=10090 GN=Rpgrip1l PE=1 SV=2 && PF11618:First C2 domain of RPGR-interacting protein 1|PF18111:Retinitis pigmentosa G-protein regulator interacting C-terminal	-
127511552	460.051	453.864	460.164	614.976	587.926	535.193	458.026	579.365	-0.338842	0.0194868	0.327559	LOC127511552	NC_067223.1	15059267	15071820	-	4977	protein_coding	E2F transcription factor 7 && sp|Q5RIX9|E2F7_DANRE Transcription factor E2F7 OS=Danio rerio OX=7955 GN=e2f7 PE=1 SV=2 && PF02319:E2F/DP family winged-helix DNA-binding domain	E2F
127498144	921.177	719.349	910.78	605.089	596.163	774.001	850.436	658.418	0.368512	0.0195164	0.327559	LOC127498144	NC_067236.1	5365528	5370908	-	1711	protein_coding	malate dehydrogenase 1Ab%2C NAD (soluble) && sp|Q5ZME2|MDHC_CHICK Malate dehydrogenase, cytoplasmic OS=Gallus gallus OX=9031 GN=MDH1 PE=2 SV=1 && PF00056:lactate/malate dehydrogenase, NAD binding domain|PF02866:lactate/malate dehydrogenase, alpha/beta C-terminal domain	-
127520413	2738.81	2651.93	2813.49	4057.66	3408.12	2735.43	2734.74	3400.4	-0.314198	0.0195397	0.327559	LOC127520413	NC_067229.1	36575794	36580547	+	1640	protein_coding	transmembrane 7 superfamily member 2 && sp|Q8WMV1|ERG24_BOVIN Delta(14)-sterol reductase TM7SF2 OS=Bos taurus OX=9913 GN=TM7SF2 PE=1 SV=1 && PF01222:Ergosterol biosynthesis ERG4/ERG24 family	-
127515186	421.355	465.576	332.234	266.951	332.575	301.105	406.389	300.21	0.436792	0.0195481	0.327559	LOC127515186	NC_067226.1	12336438	12447372	+	12410	protein_coding	diacylglycerol kinase%2C zeta a%2C transcript variant X1 && sp|O08560|DGKZ_RAT Diacylglycerol kinase zeta OS=Rattus norvegicus OX=10116 GN=Dgkz PE=1 SV=1 && PF00130:Phorbol esters/diacylglycerol binding domain (C1 domain)|PF12796:Ankyrin repeats (3 copies)|PF00781:Diacylglycerol kinase catalytic domain|PF00609:Diacylglycerol kinase accessory domain	-
127514165	435.329	426.534	510.763	651.558	588.956	528.586	457.542	589.7	-0.365436	0.0196102	0.328147	LOC127514165	NC_067225.1	24238054	24259394	-	5761	protein_coding	La ribonucleoprotein 4Ab%2C transcript variant X1 && sp|Q71RC2|LARP4_HUMAN La-related protein 4 OS=Homo sapiens OX=9606 GN=LARP4 PE=1 SV=3 && PF05383:La domain	-
127507256	305.267	319.169	267.315	418.223	398.472	360.571	297.25	392.422	-0.400836	0.0196514	0.328293	LOC127507256	NC_067243.1	11183013	11209584	+	5206	protein_coding	solute carrier family 7 member 5 && sp|Q01650|LAT1_HUMAN Large neutral amino acids transporter small subunit 1 OS=Homo sapiens OX=9606 GN=SLC7A5 PE=1 SV=2 && -	-
127497255	0	0	0	0.988708	8.23714	6.60732	0	5.27772	-4.84133	0.0196646	1	si_ch211-269k10.4	NC_067235.1	31617546	31620658	+	1262	protein_coding	uncharacterized protein LOC100150242 homolog && - && PF04103:CD20-like family	-
127509817	231.1	230.348	245.357	348.025	374.79	254.854	235.602	325.89	-0.46701	0.0196732	0.328293	LOC127509817	NC_067222.1	32807884	32817048	-	2670	protein_coding	dihydrouridine synthase 1-like (S. cerevisiae) && sp|Q6P1R4|DUS1L_HUMAN tRNA-dihydrouridine(16/17) synthase [NAD(P)(+)]-like OS=Homo sapiens OX=9606 GN=DUS1L PE=1 SV=1 && PF01207:Dihydrouridine synthase (Dus)	-
127503212	34.3963	47.8265	39.1426	16.808	18.5336	18.8781	40.4551	18.0732	1.16334	0.0198255	1	LOC127503212	NC_067221.1	31600441	31602760	-	1676	protein_coding	gastrula zinc finger protein XlCGF8.2DB-like && - && PF00096:Zinc finger, C2H2 type	zf-C2H2
127498155	316.016	314.288	221.49	176.979	186.365	234.088	283.931	199.144	0.510217	0.0198269	0.33039	LOC127498155	NC_067236.1	7604068	7633466	+	5279	protein_coding	abhydrolase domain containing 12%2C lysophospholipase%2C transcript variant X1 && sp|Q08C93|ABD12_DANRE Lysophosphatidylserine lipase ABHD12 OS=Danio rerio OX=7955 GN=abhd12 PE=2 SV=1 && PF00561:alpha/beta hydrolase fold	-
127506129	700.825	941.889	821.039	1109.33	1118.19	906.147	821.251	1044.56	-0.346212	0.0198534	0.33039	LOC127506129	NC_067221.1	5916788	5923933	-	3121	protein_coding	myeloid associated differentiation marker b && sp|Q63ZU3|MYADM_XENLA Myeloid-associated differentiation marker homolog OS=Xenopus laevis OX=8355 GN=myadm PE=2 SV=1 && PF01284:Membrane-associating domain	-
127506593	9.67397	6.83235	11.4564	1.97742	1.02964	0	9.32089	1.00235	3.2296	0.0198842	1	LOC127506593	NC_067243.1	705235	708648	-	704	lncRNA	uncharacterized LOC127506593 && - && -	-
127497593	2730.21	2745.63	1932.31	2047.61	2079.88	1754.72	2469.38	1960.74	0.332673	0.0199095	0.330869	LOC127497593	NC_067235.1	24394361	24412462	+	2092	protein_coding	endoplasmic reticulum protein 44%2C transcript variant X1 && sp|Q9BS26|ERP44_HUMAN Endoplasmic reticulum resident protein 44 OS=Homo sapiens OX=9606 GN=ERP44 PE=1 SV=1 && PF00085:Thioredoxin|PF13848:Thioredoxin-like domain	-
127497523	374.06	344.546	336.053	227.403	293.448	266.181	351.553	262.344	0.422173	0.0200421	0.332427	LOC127497523	NC_067235.1	24566800	24584128	+	4546	protein_coding	transmembrane protein 245%2C transcript variant X1 && sp|Q9H330|TM245_HUMAN Transmembrane protein 245 OS=Homo sapiens OX=9606 GN=TMEM245 PE=1 SV=3 && PF01594:AI-2E family transporter	-
127509021	887.855	894.062	752.301	1338.71	1120.25	844.793	844.74	1101.25	-0.382528	0.0200581	0.332427	LOC127509021	NC_067222.1	34027077	34064047	-	8478	protein_coding	G patch domain containing 8%2C transcript variant X5 && sp|Q9UKJ3|GPTC8_HUMAN G patch domain-containing protein 8 OS=Homo sapiens OX=9606 GN=GPATCH8 PE=1 SV=2 && -	-
127502522	133.286	164.953	184.256	96.8934	103.994	118.932	160.832	106.606	0.593988	0.0201052	0.332752	LOC127502522	NC_067239.1	21463967	21498827	-	5158	protein_coding	AFG1 like ATPase b%2C transcript variant X3 && sp|Q5TYS0|LCE1B_DANRE Lactation elevated protein 1 homolog B OS=Danio rerio OX=7955 GN=lace1b PE=2 SV=1 && -	-
127497400	7.5242	22.4492	11.4564	33.6161	20.5929	58.522	13.8099	37.577	-1.44163	0.0202572	1	LOC127497400	NC_067221.1	29935978	29946427	+	9159	lncRNA	uncharacterized LOC127497400%2C transcript variant X1 && - && -	-
novel.634	0	0	0	3.95483	6.17786	4.71952	0	4.95074	-4.74898	0.0202995	1	-	NC_067234.1	11083917	11084419	-	420	-	- && - && -	-
127515524	1256.54	1299.12	1201.96	1293.23	1602.12	1765.1	1252.54	1553.48	-0.3108	0.0203749	0.336286	LOC127515524	NC_067226.1	14041939	14088719	-	5662	protein_coding	SWI/SNF related%2C matrix associated%2C actin dependent regulator of chromatin%2C subfamily d%2C member 3b%2C transcript variant X1 && sp|Q6STE5|SMRD3_HUMAN SWI/SNF-related matrix-associated actin-dependent regulator of chromatin subfamily D member 3 OS=Homo sapiens OX=9606 GN=SMARCD3 PE=1 SV=1 && PF02201:SWIB/MDM2 domain	-
127513560	348.263	314.288	384.743	521.049	492.169	381.337	349.098	464.852	-0.412511	0.0203983	0.336286	LOC127513560	NC_067224.1	6132975	6146045	+	3010	protein_coding	RCC1 like && sp|Q9CYF5|RCC1L_MOUSE RCC1-like G exchanging factor-like protein OS=Mus musculus OX=10090 GN=Rcc1l PE=1 SV=1 && PF00415:Regulator of chromosome condensation (RCC1) repeat	-
127521251	1195.27	1359.64	955.651	745.486	936.975	1028.85	1170.19	903.772	0.37244	0.020402	0.336286	LOC127521251	NC_067229.1	26962827	26990707	+	3809	protein_coding	lysophosphatidic acid receptor 1 && sp|Q9PU17|LPA11_XENLA Lysophosphatidic acid receptor 1-A OS=Xenopus laevis OX=8355 GN=lpar1-a PE=2 SV=1 && PF00001:7 transmembrane receptor (rhodopsin family)	-
127517051	160.158	142.503	154.661	185.877	223.433	240.695	152.441	216.668	-0.507898	0.0204467	0.336564	LOC127517051	NC_067227.1	23785852	23791256	-	1634	protein_coding	N-acetylneuraminate pyruvate lyase (dihydrodipicolinate synthase)%2C transcript variant X2 && sp|Q6NYR8|NPL_DANRE N-acetylneuraminate lyase OS=Danio rerio OX=7955 GN=npl PE=2 SV=1 && PF00701:Dihydrodipicolinate synthetase family	-
novel.903	0	3.9042	0	8.89837	21.6225	4.71952	1.3014	11.7468	-3.15543	0.0205411	1	-	NC_067243.1	22872622	22873134	-	368	-	- && - && -	-
127505536	522.394	489.977	329.37	318.364	355.227	306.769	447.247	326.786	0.452176	0.0206516	0.339477	LOC127505536	NC_067241.1	12747722	12826909	+	5615	protein_coding	pleckstrin homology domain containing%2C family G (with RhoGef domain) member 5b%2C transcript variant X1 && sp|Q6RFZ7|PKHG5_RAT Pleckstrin homology domain-containing family G member 5 OS=Rattus norvegicus OX=10116 GN=Plekhg5 PE=1 SV=1 && PF00621:RhoGEF domain	-
5857717	24198.9	27571.5	19091.1	33058.4	26573	28006.6	23620.5	29212.7	-0.306569	0.0207997	0.341448	ND4	NC_010288.1	10380	11761	+	1382	protein_coding	- && sp|O78687|NU4M_CARAU NADH-ubiquinone oxidoreductase chain 4 OS=Carassius auratus OX=7957 GN=MT-ND4 PE=3 SV=1 && -	-
127496125	0	0	0	4.94354	4.11857	5.66342	0	4.90851	-4.7378	0.0208331	1	LOC127496125	NC_067234.1	27247906	27252271	-	1285	protein_coding	C1q and TNF related 5 && sp|Q8K479|C1QT5_MOUSE Complement C1q tumor necrosis factor-related protein 5 OS=Mus musculus OX=10090 GN=C1qtnf5 PE=1 SV=1 && PF00386:C1q domain|PF01391:Collagen triple helix repeat (20 copies)	-
127513899	1680.05	1634.88	1540.88	1334.76	1376.63	1364.88	1618.6	1358.76	0.252309	0.0208381	0.341615	LOC127513899	NC_067225.1	11137684	11180327	-	4042	protein_coding	leucine rich repeat (in FLII) interacting protein 1b%2C transcript variant X1 && sp|Q4V7E8|LRRF2_RAT Leucine-rich repeat flightless-interacting protein 2 OS=Rattus norvegicus OX=10116 GN=Lrrfip2 PE=1 SV=1 && PF09738:LRRFIP family	-
127501206	343.963	367.971	363.739	545.767	558.066	355.852	358.558	486.562	-0.439502	0.0208735	0.341734	LOC127501206	NC_067238.1	24741161	24799284	+	6273	protein_coding	RUNX1 partner transcriptional co-repressor 1%2C transcript variant X1 && sp|Q61909|MTG8_MOUSE Protein CBFA2T1 OS=Mus musculus OX=10090 GN=Runx1t1 PE=2 SV=1 && PF01753:MYND finger|PF07531:NHR1 homology to TAF|PF08788:NHR2 domain like	-
127499392	443.928	499.738	462.073	308.477	432.45	316.208	468.58	352.378	0.412204	0.0209243	0.342102	zgc_158464	NC_067237.1	624534	740622	+	2751	protein_coding	uncharacterized protein LOC791139 homolog%2C transcript variant X1 && sp|Q7M4L6|SHF_HUMAN SH2 domain-containing adapter protein F OS=Homo sapiens OX=9606 GN=SHF PE=1 SV=2 && PF00017:SH2 domain	-
127522644	547.117	490.953	547.041	645.626	672.357	659.788	528.37	659.257	-0.319427	0.0210145	0.343114	LOC127522644	NC_067230.1	29177448	29185509	+	3382	protein_coding	ERBB receptor feedback inhibitor 1a%2C transcript variant X1 && sp|P05432|ERRFI_RAT ERBB receptor feedback inhibitor 1 OS=Rattus norvegicus OX=10116 GN=Errfi1 PE=1 SV=1 && PF11555:EGFR receptor inhibitor Mig-6	-
127495766	5.37443	1.9521	7.63757	0	0	0	4.98803	0	4.78049	0.021036	1	LOC127495766	NC_067234.1	34018919	34027979	+	1851	protein_coding	gastrula zinc finger protein XlCGF7.1-like && - && PF00096:Zinc finger, C2H2 type|PF13465:Zinc-finger double domain	zf-C2H2
127512680	12.8986	0	4.77348	0	0	0	5.8907	0	5.0163	0.0210681	1	LOC127512680	NC_067220.1	29896581	29931259	-	14768	protein_coding	Fras1 related extracellular matrix 3 && sp|Q5SZK8|FREM2_HUMAN FRAS1-related extracellular matrix protein 2 OS=Homo sapiens OX=9606 GN=FREM2 PE=1 SV=2 && PF16184:Cadherin-like|PF03160:Calx-beta domain	-
127497069	9.67397	13.6647	3.81879	0.988708	1.02964	0.943903	9.05249	0.987418	3.19648	0.0211103	1	LOC127497069	NC_067221.1	34837281	34847541	+	3176	protein_coding	prolyl 4-hydroxylase subunit alpha-1 && sp|P54001|P4HA1_RAT Prolyl 4-hydroxylase subunit alpha-1 OS=Rattus norvegicus OX=10116 GN=P4ha1 PE=2 SV=2 && PF13640:2OG-Fe(II) oxygenase superfamily	-
127500048	3.22466	5.8563	10.5017	0	1.02964	0	6.52754	0.343214	4.20972	0.021172	1	LOC127500048	NC_067237.1	16375226	16464997	-	3388	protein_coding	phospholipase C%2C eta 1 && sp|Q4KWH8|PLCH1_HUMAN 1-phosphatidylinositol 4,5-bisphosphate phosphodiesterase eta-1 OS=Homo sapiens OX=9606 GN=PLCH1 PE=1 SV=1 && PF16457:Pleckstrin homology domain|PF00388:Phosphatidylinositol-specific phospholipase C, X domain|PF00387:Phosphatidylinositol-specific phospholipase C, Y domain|PF00168:C2 domain|PF09279:Phosphoinositide-specific phospholipase C, efhand-…	-
127517015	428.879	366.019	414.338	493.365	580.719	485.166	403.079	519.75	-0.366721	0.021181	0.345368	LOC127517015	NC_067227.1	30045963	30104841	-	9505	protein_coding	FYVE%2C RhoGEF and PH domain containing 1%2C transcript variant X1 && sp|P98174|FGD1_HUMAN FYVE, RhoGEF and PH domain-containing protein 1 OS=Homo sapiens OX=9606 GN=FGD1 PE=1 SV=2 && PF00621:RhoGEF domain|PF01363:FYVE zinc finger|PF00169:PH domain	-
127513527	3.22466	2.92815	1.90939	10.8758	15.4446	13.2146	2.6874	13.1784	-2.29879	0.0211827	1	LOC127513527	NC_067224.1	38290083	38377696	+	4107	protein_coding	reticulon 4 receptor%2C transcript variant X1 && sp|Q86UN2|R4RL1_HUMAN Reticulon-4 receptor-like 1 OS=Homo sapiens OX=9606 GN=RTN4RL1 PE=1 SV=1 && PF13855:Leucine rich repeat	-
127506337	691.151	654.93	588.093	466.67	506.584	554.071	644.725	509.109	0.340031	0.0213072	0.346649	LOC127506337	NC_067242.1	22413449	22494736	-	2982	protein_coding	acyl-CoA dehydrogenase family%2C member 11%2C transcript variant X1 && sp|Q5R778|ACD11_PONAB Acyl-CoA dehydrogenase family member 11 OS=Pongo abelii OX=9601 GN=ACAD11 PE=2 SV=2 && PF01636:Phosphotransferase enzyme family|PF02771:Acyl-CoA dehydrogenase, N-terminal domain|PF02770:Acyl-CoA dehydrogenase, middle domain|PF00441:Acyl-CoA dehydrogenase, C-terminal domain	-
127518963	204.228	210.827	176.619	137.43	148.269	128.371	197.225	138.023	0.515108	0.0213168	0.346649	LOC127518963	NC_067228.1	32850340	32861594	+	2784	protein_coding	secernin 3 && sp|Q803W1|SCRN3_DANRE Secernin-3 OS=Danio rerio OX=7955 GN=scrn3 PE=2 SV=1 && PF03577:Peptidase family C69	-
127501438	9.67397	14.6408	15.2751	26.6951	26.7707	47.1952	13.1966	33.5537	-1.34403	0.0213177	1	si_dkey-154b15.1	NC_067238.1	396450	402758	+	4167	protein_coding	uncharacterized si_dkey-154b15.1%2C transcript variant X1 && - && -	-
127525593	261.197	430.438	267.315	178.956	270.796	204.827	319.65	218.193	0.552079	0.0214333	0.34783	LOC127525593	NC_067232.1	16941118	17063674	-	27357	protein_coding	spectrin repeat containing%2C nuclear envelope 2b && sp|Q6ZWQ0|SYNE2_MOUSE Nesprin-2 OS=Mus musculus OX=10090 GN=Syne2 PE=1 SV=2 && PF10541:Nuclear envelope localisation domain|PF00307:Calponin homology (CH) domain|PF00435:Spectrin repeat	-
127513356	5877.47	4782.65	5541.06	3798.62	4038.26	5264.15	5400.39	4367.01	0.306256	0.0214469	0.34783	LOC127513356	NC_067224.1	18673726	18682741	+	1685	protein_coding	fructose-1%2C6-bisphosphatase 1a && sp|P00636|F16P1_PIG Fructose-1,6-bisphosphatase 1 OS=Sus scrofa OX=9823 GN=FBP1 PE=1 SV=4 && PF00316:Fructose-1-6-bisphosphatase, N-terminal domain	-
127522321	942.675	1005.33	923.191	985.742	1260.28	1345.06	957.066	1197.03	-0.322839	0.021481	0.347918	LOC127522321	NC_067230.1	23256041	23269494	-	2706	protein_coding	pirin%2C transcript variant X1 && sp|O00625|PIR_HUMAN Pirin OS=Homo sapiens OX=9606 GN=PIR PE=1 SV=1 && PF02678:Pirin|PF05726:Pirin C-terminal cupin domain	-
127510821	452.527	470.456	377.105	572.462	592.045	507.82	433.363	557.442	-0.363363	0.0215272	0.348201	LOC127510821	NC_067223.1	3135660	3374376	+	9495	protein_coding	membrane associated guanylate kinase%2C WW and PDZ domain containing 2a%2C transcript variant X1 && sp|Q86UL8|MAGI2_HUMAN Membrane-associated guanylate kinase, WW and PDZ domain-containing protein 2 OS=Homo sapiens OX=9606 GN=MAGI2 PE=1 SV=3 && PF00397:WW domain|PF17820:PDZ domain|PF00595:PDZ domain|PF16663:Unstructured region on MAGI|PF00625:Guanylate kinase	-
127511502	161.233	140.551	106.926	78.1079	108.113	68.9049	136.237	85.0418	0.680258	0.021569	0.348411	LOC127511502	NC_067223.1	331780	388996	-	5656	protein_coding	kinesin-like protein KIF21A%2C transcript variant X1 && sp|Q7Z4S6|KI21A_HUMAN Kinesin-like protein KIF21A OS=Homo sapiens OX=9606 GN=KIF21A PE=1 SV=2 && PF00225:Kinesin motor domain	-
127497422	1401.65	1272.77	1503.65	1725.3	1665.96	1627.29	1392.69	1672.85	-0.264363	0.021641	0.349108	LOC127497422	NC_067235.1	20498270	20506100	+	2079	protein_coding	regulator of chromosome condensation 1%2C transcript variant X1 && sp|P18754|RCC1_HUMAN Regulator of chromosome condensation OS=Homo sapiens OX=9606 GN=RCC1 PE=1 SV=1 && PF00415:Regulator of chromosome condensation (RCC1) repeat	-
127514298	1485.49	1240.56	1329.89	1003.54	1107.9	1197.81	1351.98	1103.08	0.293091	0.0216797	0.349269	LOC127514298	NC_067225.1	4467101	4483432	+	4452	protein_coding	dynein%2C cytoplasmic 1%2C intermediate chain 2b%2C transcript variant X1 && sp|Q13409|DC1I2_HUMAN Cytoplasmic dynein 1 intermediate chain 2 OS=Homo sapiens OX=9606 GN=DYNC1I2 PE=1 SV=3 && PF11540:Cytoplasmic dynein 1 intermediate chain 2	-
127521231	335.364	328.929	331.28	228.392	212.106	293.554	331.858	244.684	0.438529	0.021737	0.349726	LOC127521231	NC_067220.1	6602729	6621627	+	4226	protein_coding	regulator of calcineurin 1b%2C transcript variant X1 && sp|Q3ZBP4|RCAN1_BOVIN Calcipressin-1 OS=Bos taurus OX=9913 GN=RCAN1 PE=2 SV=1 && PF04847:Calcipressin	-
novel.726	289.144	286.959	311.231	388.562	426.272	350.188	295.778	388.341	-0.392052	0.0218237	0.350655	-	NC_067237.1	33421881	33427742	+	4468	-	- && sp|Q9H5L6|THAP9_HUMAN DNA transposase THAP9 OS=Homo sapiens OX=9606 GN=THAP9 PE=1 SV=2 && PF12017:Transposase protein	THAP
127496745	0	0	0	1.97742	8.23714	4.71952	0	4.97803	-4.75619	0.0219009	1	si_dkey-26c10.5	NC_067235.1	15218434	15226273	-	1668	protein_coding	uncharacterized protein LOC563797 homolog%2C transcript variant X1 && - && PF00059:Lectin C-type domain	-
127499225	528.844	424.582	536.539	434.043	345.96	353.964	496.655	377.989	0.393651	0.0219069	0.351526	LOC127499225	NC_067236.1	15097679	15111744	+	1835	protein_coding	coenzyme Q6 monooxygenase && sp|F1RAX8|COQ6_DANRE Ubiquinone biosynthesis monooxygenase COQ6, mitochondrial OS=Danio rerio OX=7955 GN=coq6 PE=2 SV=1 && PF01494:FAD binding domain	-
127519288	3.22466	2.92815	8.59227	0	0	0	4.91503	0	4.76125	0.0219321	1	LOC127519288	NC_067228.1	5728990	5740098	+	6349	protein_coding	lactase/phlorizin hydrolase-like && sp|P09848|LPH_HUMAN Lactase-phlorizin hydrolase OS=Homo sapiens OX=9606 GN=LCT PE=2 SV=3 && PF00232:Glycosyl hydrolase family 1	-
127511563	442.853	537.804	594.776	586.304	667.209	806.093	525.144	686.535	-0.386124	0.0219623	0.351949	LOC127511563	NC_067223.1	12550511	12557452	+	2654	protein_coding	optineurin && sp|Q5RI56|OPTN_DANRE Optineurin OS=Danio rerio OX=7955 GN=optn PE=2 SV=2 && PF18414:C2H2 type zinc-finger|PF11577:NF-kappa-B essential modulator NEMO|PF16516:Leucine zipper of domain CC2 of NEMO, NF-kappa-B essential modulator	-
127519938	0	4.88025	12.4111	0	0	0	5.76377	0	4.99293	0.0220201	1	LOC127519938	NC_067229.1	34506771	34515831	+	2401	lncRNA	uncharacterized LOC127519938%2C transcript variant X2 && sp|Q2LK54|COL12_CHICK Collectin-12 OS=Gallus gallus OX=9031 GN=COLEC12 PE=2 SV=1 && -	-
127495503	7.5242	7.8084	8.59227	27.6838	27.8004	16.0464	7.97496	23.8435	-1.57748	0.0221565	1	LOC127495503	NC_067234.1	7257434	7282874	+	3990	protein_coding	solute carrier family 25 member 15a && sp|Q9WVD5|ORNT1_MOUSE Mitochondrial ornithine transporter 1 OS=Mus musculus OX=10090 GN=Slc25a15 PE=1 SV=1 && PF00153:Mitochondrial carrier protein|PF01145:SPFH domain / Band 7 family	-
127516103	2087.43	1914.04	2109.88	1400.01	1520.78	1988.8	2037.11	1636.53	0.315588	0.0221585	0.354356	LOC127516103	NC_067226.1	6363152	6390301	-	2543	protein_coding	aldehyde dehydrogenase 1 family%2C member A2 && sp|O94788|AL1A2_HUMAN Retinal dehydrogenase 2 OS=Homo sapiens OX=9606 GN=ALDH1A2 PE=1 SV=3 && PF00171:Aldehyde dehydrogenase family	-
127513947	658.905	667.619	851.589	795.91	910.204	1100.59	726.038	935.568	-0.365597	0.022171	0.354356	LOC127513947	NC_067225.1	33581302	33592189	+	2873	protein_coding	PRELI domain containing 3 && sp|Q9Y3B1|PLD3B_HUMAN PRELI domain containing protein 3B OS=Homo sapiens OX=9606 GN=PRELID3B PE=1 SV=2 && PF04707:PRELI-like family	-
127502860	152.634	147.384	110.745	52.4015	101.935	96.2781	136.921	83.5381	0.712199	0.0222381	0.354754	LOC127502860	NC_067239.1	20737352	20755762	-	5096	protein_coding	hippocalcin-like 1 && sp|P42324|HPCL1_CHICK Hippocalcin-like protein 1 OS=Gallus gallus OX=9031 GN=HPCAL1 PE=1 SV=2 && PF13499:EF-hand domain pair	-
127494307	1606.95	1388.92	1450.18	1205.23	1178.94	1301.64	1482.02	1228.61	0.27009	0.0222545	0.354754	LOC127494307	NC_067233.1	3733088	3745501	-	5417	protein_coding	matrin 3-like 1.1%2C transcript variant X1 && - && -	-
127516668	313.867	308.432	209.079	193.787	224.462	162.351	277.126	193.533	0.517987	0.0223125	0.355211	LOC127516668	NC_067226.1	46612927	46619160	-	4574	protein_coding	zinc finger protein 319%2C transcript variant X3 && sp|Q9ERR8|ZN319_MOUSE Zinc finger protein 319 OS=Mus musculus OX=10090 GN=Znf319 PE=2 SV=1 && PF00096:Zinc finger, C2H2 type|PF13465:Zinc-finger double domain	zf-C2H2
127512178	36.5461	26.3534	21.0033	15.8193	4.11857	8.49513	27.9676	9.47768	1.55662	0.0223135	1	LOC127512178	NC_067224.1	15283155	15316044	-	4109	protein_coding	ceramide transporter 1a && sp|Q5M7Y0|CERT_DANRE Ceramide transfer protein OS=Danio rerio OX=7955 GN=cert1 PE=1 SV=2 && PF00169:PH domain|PF01852:START domain	-
127513863	332.14	326.001	351.328	508.196	434.509	381.337	336.49	441.347	-0.390917	0.0224255	0.356543	LOC127513863	NC_067225.1	1363400	1374857	-	3137	protein_coding	DEAD-box helicase 17%2C transcript variant X1 && sp|Q501J6|DDX17_MOUSE Probable ATP-dependent RNA helicase DDX17 OS=Mus musculus OX=10090 GN=Ddx17 PE=1 SV=1 && PF00270:DEAD/DEAH box helicase|PF00271:Helicase conserved C-terminal domain	-
127512609	840.56	717.397	746.573	543.789	699.128	577.669	768.177	606.862	0.340089	0.0224996	0.356616	LOC127512609	NC_067220.1	22435970	22457062	-	2929	protein_coding	programmed cell death 4a%2C transcript variant X1 && sp|Q9JID1|PDCD4_RAT Programmed cell death protein 4 OS=Rattus norvegicus OX=10116 GN=Pdcd4 PE=1 SV=2 && PF02847:MA3 domain	-
127522958	375.135	326.977	350.374	465.681	443.776	440.803	350.829	450.087	-0.359928	0.022514	0.356616	LOC127522958	NC_067230.1	16791423	16844834	+	2933	protein_coding	POC1 centriolar protein A%2C transcript variant X2 && sp|Q7ZVF0|POC1A_DANRE POC1 centriolar protein homolog A OS=Danio rerio OX=7955 GN=poc1a PE=2 SV=1 && PF00400:WD domain, G-beta repeat	-
127494685	1628.45	1152.72	1111.27	1131.08	950.36	950.511	1297.48	1010.65	0.359844	0.0225185	0.356616	LOC127494685	NC_067233.1	20503951	20511318	-	1882	protein_coding	spondin 2b%2C extracellular matrix protein && sp|Q9WV75|SPON2_RAT Spondin-2 OS=Rattus norvegicus OX=10116 GN=Spon2 PE=2 SV=1 && PF06468:Spondin_N	-
127503224	260.122	111.27	200.486	263.985	401.561	231.256	190.626	298.934	-0.649882	0.0225644	0.356649	LOC127503224	NC_067240.1	8411097	8414549	-	1907	protein_coding	protein SET%2C transcript variant X1 && sp|Q9EQU5|SET_MOUSE Protein SET OS=Mus musculus OX=10090 GN=Set PE=1 SV=1 && PF00956:Nucleosome assembly protein (NAP)	-
127509390	777.142	729.11	687.381	783.057	999.783	958.062	731.211	913.634	-0.321606	0.0225794	0.356649	LOC127509390	NC_067222.1	32558845	32568924	+	2764	protein_coding	RRN3 homolog%2C RNA polymerase I transcription factor && sp|Q9NYV6|RRN3_HUMAN RNA polymerase I-specific transcription initiation factor RRN3 OS=Homo sapiens OX=9606 GN=RRN3 PE=1 SV=1 && PF05327:RNA polymerase I specific transcription initiation factor RRN3	-
127514013	33.3215	57.587	41.0519	18.7854	24.7114	16.9903	43.9868	20.1624	1.12894	0.0226065	1	LOC127514013	NC_067225.1	24799016	24812142	+	6429	protein_coding	arginine-glutamic acid dipeptide (RE) repeats b%2C transcript variant X1 && sp|Q9P2R6|RERE_HUMAN Arginine-glutamic acid dipeptide repeats protein OS=Homo sapiens OX=9606 GN=RERE PE=1 SV=2 && PF00320:GATA zinc finger|PF01448:ELM2 domain|PF03154:Atrophin-1 family	zf-GATA
127496189	652.456	590.511	539.403	431.077	442.746	520.091	594.123	464.638	0.353675	0.0226189	0.356807	LOC127496189	NC_067234.1	7039528	7107232	+	2570	protein_coding	component of oligomeric golgi complex 6 && sp|Q68FP9|COG6_RAT Conserved oligomeric Golgi complex subunit 6 OS=Rattus norvegicus OX=10116 GN=Cog6 PE=2 SV=1 && PF06419:Conserved oligomeric complex COG6	-
127513938	225.726	262.558	274.953	332.206	336.693	343.581	254.412	337.493	-0.406719	0.0226615	0.357015	LOC127513938	NC_067225.1	33159660	33197084	-	2945	protein_coding	CBFA2/RUNX1 partner transcriptional co-repressor 2%2C transcript variant X3 && sp|O70374|MTG8R_MOUSE Protein CBFA2T2 OS=Mus musculus OX=10090 GN=Cbfa2t2 PE=1 SV=3 && PF07531:NHR1 homology to TAF|PF01753:MYND finger|PF08788:NHR2 domain like	-
127512403	15.0484	0.976051	4.77348	0	1.02964	0	6.93264	0.343214	4.28823	0.0226699	1	LOC127512403	NC_067224.1	30300101	30362279	+	6481	protein_coding	ATPase sarcoplasmic/endoplasmic reticulum Ca2+ transporting 3%2C transcript variant X2 && sp|Q9YGL9|AT2A3_CHICK Sarcoplasmic/endoplasmic reticulum calcium ATPase 3 OS=Gallus gallus OX=9031 GN=ATP2A3 PE=2 SV=2 && PF00689:Cation transporting ATPase, C-terminus|PF00122:E1-E2 ATPase|PF00690:Cation transporter/ATPase, N-terminus|PF13246:Cation transport ATPase (P-type)	-
127506566	49.4447	34.1618	21.0033	6.92096	23.6818	6.60732	34.8699	12.4034	1.49557	0.0227929	1	LOC127506566	NC_067221.1	11065453	11157158	+	6182	protein_coding	catenin (cadherin-associated protein)%2C delta 2b%2C transcript variant X1 && sp|Q9UQB3|CTND2_HUMAN Catenin delta-2 OS=Homo sapiens OX=9606 GN=CTNND2 PE=1 SV=3 && PF00514:Armadillo/beta-catenin-like repeat	-
127518258	295.594	272.318	232.946	215.538	182.247	183.117	266.953	193.634	0.462431	0.0228242	0.359111	LOC127518258	NC_067228.1	22752677	22760872	-	2303	lncRNA	uncharacterized LOC127518258 && - && -	-
127507616	64.4931	57.587	75.421	87.0063	114.29	119.876	65.8337	107.057	-0.701143	0.0229501	0.360624	LOC127507616	NC_067243.1	13567754	13585421	+	2910	protein_coding	paired box 6a%2C transcript variant X1 && sp|P26630|PAX6_DANRE Paired box protein Pax-6 OS=Danio rerio OX=7955 GN=pax6a PE=2 SV=1 && PF00292:'Paired box' domain|PF00046:Homeodomain	PAX
127495361	211.752	177.641	188.075	92.9385	106.053	176.51	192.49	125.167	0.618695	0.0230025	0.360979	LOC127495361	NC_067221.1	33816230	33826946	-	4154	protein_coding	tripartite motif-containing protein 16-like && sp|Q8R2Q0|TRI29_MOUSE Tripartite motif-containing protein 29 OS=Mus musculus OX=10090 GN=Trim29 PE=1 SV=1 && PF15227:zinc finger of C3HC4-type, RING|PF13765:SPRY-associated domain|PF00622:SPRY domain|PF00643:B-box zinc finger	-
127508212	19.3479	11.7126	194.758	10.8758	11.3261	13.2146	75.2729	11.8055	2.6731	0.0230112	1	LOC127508212	NC_067222.1	18149827	18151073	+	533	protein_coding	NADH dehydrogenase [ubiquinone] 1 alpha subcomplex subunit 6-like && sp|Q02366|NDUA6_BOVIN NADH dehydrogenase [ubiquinone] 1 alpha subcomplex subunit 6 OS=Bos taurus OX=9913 GN=NDUFA6 PE=1 SV=2 && PF05347:Complex 1 protein (LYR family)	-
127497014	72972.9	58937.8	66064	85704.2	74911.7	74074.7	65991.6	78230.2	-0.245452	0.0230657	0.361502	LOC127497014	NC_067235.1	29366779	29379260	-	1483	protein_coding	glyceraldehyde-3-phosphate dehydrogenase%2C spermatogenic && sp|Q5MJ86|G3P2_DANRE Glyceraldehyde-3-phosphate dehydrogenase 2 OS=Danio rerio OX=7955 GN=gapdh-2 PE=2 SV=1 && PF00044:Glyceraldehyde 3-phosphate dehydrogenase, NAD binding domain|PF02800:Glyceraldehyde 3-phosphate dehydrogenase, C-terminal domain	-
127506543	332.14	341.618	275.907	183.9	251.233	254.854	316.555	229.995	0.460375	0.0231148	0.361803	LOC127506543	NC_067221.1	31895383	31901477	-	4632	lncRNA	uncharacterized LOC127506543 && - && -	-
127507430	881.406	769.128	623.417	882.916	1091.42	926.913	757.984	967.084	-0.351989	0.0231502	0.36189	LOC127507430	NC_067243.1	24333660	24405310	-	6786	protein_coding	kinesin family member 21A && sp|Q7Z4S6|KI21A_HUMAN Kinesin-like protein KIF21A OS=Homo sapiens OX=9606 GN=KIF21A PE=1 SV=2 && PF00400:WD domain, G-beta repeat|PF00225:Kinesin motor domain	-
127510321	1.07489	0.976051	1.90939	13.8419	12.3557	3.77561	1.32011	9.99108	-2.91121	0.0232018	1	LOC127510321	NC_067222.1	34094814	34094896	+	83	snoRNA	small nucleolar RNA SNORD35 && - && -	-
127517989	12416	10696.5	13633.1	16181.2	13715.9	14089.6	12248.5	14662.2	-0.259495	0.0232739	0.363354	LOC127517989	NC_067227.1	18863114	18868011	-	1898	protein_coding	tubulin alpha 5 && sp|P18288|TBAT_ONCMY Tubulin alpha chain, testis-specific OS=Oncorhynchus mykiss OX=8022 PE=2 SV=1 && PF03953:Tubulin C-terminal domain|PF00091:Tubulin/FtsZ family, GTPase domain	-
127502263	189.18	291.839	176.619	170.058	134.883	137.81	219.213	147.584	0.571218	0.023346	0.364012	LOC127502263	NC_067239.1	9146667	9172945	+	3507	protein_coding	tetratricopeptide repeat domain 13%2C transcript variant X2 && sp|Q8NBP0|TTC13_HUMAN Tetratricopeptide repeat protein 13 OS=Homo sapiens OX=9606 GN=TTC13 PE=2 SV=3 && PF00515:Tetratricopeptide repeat	-
novel.156	76.3169	47.8265	59.1912	22.7403	40.1561	31.1488	61.1115	31.3484	0.962739	0.0233725	1	-	NC_067222.1	31395206	31400083	-	4115	-	- && sp|P01743|HV146_HUMAN Immunoglobulin heavy variable 1-46 OS=Homo sapiens OX=9606 GN=IGHV1-46 PE=1 SV=2 && -	-
127514619	219.277	139.575	125.065	121.611	94.7271	91.5586	161.306	102.632	0.650362	0.0233801	0.364074	LOC127514619	NC_067225.1	9328389	9343667	+	2340	protein_coding	WD repeat%2C sterile alpha motif and U-box domain containing 1 && sp|A0AUS0|WSDU1_DANRE WD repeat, SAM and U-box domain-containing protein 1 OS=Danio rerio OX=7955 GN=wdsub1 PE=2 SV=1 && PF04564:U-box domain|PF07647:SAM domain (Sterile alpha motif)|PF00400:WD domain, G-beta repeat	-
127503220	0	0.976051	0	5.93225	8.23714	4.71952	0.32535	6.2963	-4.13338	0.0234108	1	LOC127503220	NC_067240.1	29498169	29501537	-	3167	lncRNA	uncharacterized LOC127503220 && - && -	-
novel.468	3.22466	17.5689	9.54696	0	3.08893	0	10.1135	1.02964	3.32925	0.023454	1	-	NC_067230.1	21801029	21803875	+	1057	-	- && - && -	-
127512636	22903.7	16954	18149.7	13239.8	13176.3	19389.7	19335.8	15268.6	0.340643	0.0235788	0.36587	LOC127512636	NC_067224.1	31999070	31999656	-	500	protein_coding	interferon induced transmembrane protein 1 && sp|P13164|IFM1_HUMAN Interferon-induced transmembrane protein 1 OS=Homo sapiens OX=9606 GN=IFITM1 PE=1 SV=3 && PF04505:Interferon-induced transmembrane protein	-
127502479	211.752	164.953	158.48	108.758	137.972	117.044	178.395	121.258	0.556302	0.0236008	0.36587	LOC127502479	NC_067239.1	17656272	17666853	-	3388	protein_coding	serine active site containing 1%2C transcript variant X1 && sp|Q5SNQ7|SRAC1_DANRE Protein SERAC1 OS=Danio rerio OX=7955 GN=serac1 PE=3 SV=1 && -	-
127524823	154.784	144.455	161.344	191.809	260.5	201.995	153.528	218.101	-0.505768	0.0236058	0.36587	LOC127524823	NC_067232.1	27513181	27544152	+	4064	protein_coding	F-box protein 11a && sp|Q86XK2|FBX11_HUMAN F-box only protein 11 OS=Homo sapiens OX=9606 GN=FBXO11 PE=1 SV=3 && PF12937:F-box-like|PF02207:Putative zinc finger in N-recognin (UBR box)|PF13229:Right handed beta helix region	-
127498816	65.568	35.1378	55.3724	34.6048	10.2964	24.5415	52.0261	23.1476	1.16454	0.0236229	1	LOC127498816	NC_067236.1	16905934	16942265	-	6742	protein_coding	EFR3 homolog Ba (S. cerevisiae)%2C transcript variant X3 && sp|Q5SPP5|EFR3B_DANRE Protein EFR3 homolog B OS=Danio rerio OX=7955 GN=efr3b PE=3 SV=2 && -	-
127501859	1255.47	1616.34	1390.99	1988.29	1873.95	1470.6	1420.93	1777.61	-0.322666	0.0236375	0.36587	LOC127501859	NC_067239.1	26320732	26457810	+	4863	protein_coding	mannosidase%2C alpha%2C class 1A%2C member 1%2C transcript variant X1 && sp|P45700|MA1A1_MOUSE Mannosyl-oligosaccharide 1,2-alpha-mannosidase IA OS=Mus musculus OX=10090 GN=Man1a1 PE=1 SV=1 && PF01532:Glycosyl hydrolase family 47	-
127496009	17.1982	35.1378	13.3657	62.2886	55.6007	31.1488	21.9006	49.6794	-1.17921	0.0236405	1	LOC127496009	NC_067234.1	5981402	6004486	-	9199	protein_coding	potassium inwardly rectifying channel subfamily J member 13 && sp|Q9QZ65|KCJ13_CAVPO Inward rectifier potassium channel 13 OS=Cavia porcellus OX=10141 GN=KCNJ13 PE=2 SV=1 && PF17655:Inward rectifier potassium channel C-terminal domain|PF01007:Inward rectifier potassium channel transmembrane domain	-
127500662	510.571	434.342	526.038	580.372	566.304	757.954	490.317	634.876	-0.373397	0.0236464	0.36587	LOC127500662	NC_067238.1	12992183	12995614	+	1064	protein_coding	mitochondrial ribosomal protein L9%2C transcript variant X2 && sp|Q2TBK2|RM09_BOVIN 39S ribosomal protein L9, mitochondrial OS=Bos taurus OX=9913 GN=MRPL9 PE=1 SV=2 && PF01281:Ribosomal protein L9, N-terminal domain	-
127516845	965.247	957.506	721.75	683.197	735.165	676.779	881.501	698.38	0.335642	0.0237075	0.3663	LOC127516845	NC_067226.1	5981441	6044006	-	15362	protein_coding	vacuolar protein sorting 13 homolog C%2C transcript variant X7 && sp|Q8BX70|VP13C_MOUSE Vacuolar protein sorting-associated protein 13C OS=Mus musculus OX=10090 GN=Vps13c PE=1 SV=2 && PF16909:Vacuolar-sorting-associated 13 protein C-terminal|PF16908:Vacuolar sorting-associated protein 13, N-terminal|PF16910:Repeating coiled region of VPS13|PF06650:SHR-binding domain of vacuolar-sorting associated…	-
127500871	178.431	151.288	202.396	137.43	131.794	76.4562	177.371	115.227	0.62398	0.0237347	0.3663	LOC127500871	NC_067238.1	30440218	30451958	-	2988	protein_coding	RAD21 cohesin complex component b%2C transcript variant X1 && sp|Q6TEL1|RA21A_DANRE Double-strand-break repair protein rad21 homolog A OS=Danio rerio OX=7955 GN=rad21a PE=1 SV=1 && PF04825:N terminus of Rad21 / Rec8 like protein|PF04824:Conserved region of Rad21 / Rec8 like protein	-
127510952	1299.54	1329.38	1354.71	990.685	1078.04	1215.75	1327.88	1094.82	0.278285	0.0237853	0.366442	LOC127510952	NC_067223.1	1322701	1332011	-	2656	protein_coding	peroxisomal succinyl-coenzyme A thioesterase-like%2C transcript variant X1 && sp|Q8BWN8|ACOT4_MOUSE Peroxisomal succinyl-coenzyme A thioesterase OS=Mus musculus OX=10090 GN=Acot4 PE=1 SV=1 && PF08840:BAAT / Acyl-CoA thioester hydrolase C terminal|PF04775:Acyl-CoA thioester hydrolase/BAAT N-terminal region	-
127524645	150.484	148.36	132.703	88.9837	111.201	86.8391	143.849	95.6747	0.588973	0.0238191	0.366442	LOC127524645	NC_067232.1	23314526	23338269	+	9126	protein_coding	RAB11 family interacting protein 5a (class I)%2C transcript variant X1 && sp|Q8R361|RFIP5_MOUSE Rab11 family-interacting protein 5 OS=Mus musculus OX=10090 GN=Rab11fip5 PE=1 SV=2 && PF09457:FIP domain|PF00168:C2 domain	-
127515135	2572.2	2867.64	2415.38	1616.54	2116.95	2505.12	2618.41	2079.53	0.332305	0.0238346	0.366442	LOC127515135	NC_067226.1	9115623	9118319	+	2697	protein_coding	fin bud initiation factor b && sp|A1IGX5|FIBIN_DANRE Fin bud initiation factor OS=Danio rerio OX=7955 GN=fibin PE=2 SV=1 && PF15819:Fin bud initiation factor homologue	-
127500606	64.4931	104.437	60.1459	102.826	125.616	146.305	76.3588	124.916	-0.709601	0.0238711	0.366538	LOC127500606	NC_067238.1	20435789	20441245	-	1834	protein_coding	biogenesis of lysosomal organelles complex-1%2C subunit 4%2C cappuccino && sp|Q9NUP1|BL1S4_HUMAN Biogenesis of lysosome-related organelles complex 1 subunit 4 OS=Homo sapiens OX=9606 GN=BLOC1S4 PE=1 SV=1 && -	-
127503341	2.14977	2.92815	9.54696	0	0	0	4.87496	0	4.75048	0.0239542	1	LOC127503341	NC_067240.1	21303182	21323514	-	4127	protein_coding	septin 4a%2C transcript variant X2 && sp|Q5R6R7|SEPT4_PONAB Septin-4 OS=Pongo abelii OX=9601 GN=SEPTIN4 PE=2 SV=1 && PF00735:Septin	-
127507567	463.276	326.977	283.545	270.906	231.67	269.012	357.932	257.196	0.475034	0.0239777	0.367477	c24h12orf4	NC_067243.1	12507536	12521953	-	2767	protein_coding	chromosome 24 C12orf4 homolog%2C transcript variant X2 && sp|Q5RD58|CL004_PONAB Protein C12orf4 homolog OS=Pongo abelii OX=9601 PE=2 SV=1 && PF10154:Uncharacterized conserved protein (DUF2362)	-
127510886	42.9954	97.6051	60.1459	118.645	124.587	99.1098	66.9154	114.114	-0.766827	0.023993	0.367477	LOC127510886	NC_067220.1	13694785	13710856	+	3986	protein_coding	eukaryotic translation initiation factor 3 subunit B-like%2C transcript variant X1 && sp|Q4G061|EIF3B_RAT Eukaryotic translation initiation factor 3 subunit B OS=Rattus norvegicus OX=10116 GN=Eif3b PE=1 SV=1 && PF00076:RNA recognition motif. (a.k.a. RRM, RBD, or RNP domain)|PF08662:Eukaryotic translation initiation factor eIF2A	-
127522615	4631.68	4806.07	5480.91	5468.54	6152.12	5989.07	4972.89	5869.91	-0.239136	0.0240376	0.367697	LOC127522615	NC_067230.1	21271996	21289341	+	3189	protein_coding	copine I%2C transcript variant X3 && sp|Q08DB4|CPNE1_BOVIN Copine-1 OS=Bos taurus OX=9913 GN=CPNE1 PE=1 SV=1 && PF00168:C2 domain|PF07002:Copine	-
127507013	6515.96	5468.81	6491.94	7558.67	7113.8	7073.61	6158.9	7248.7	-0.235091	0.0241745	0.368546	LOC127507013	NC_067243.1	25779422	25797702	+	1996	protein_coding	glucose-6-phosphate isomerase a && sp|Q4R591|G6PI_MACFA Glucose-6-phosphate isomerase OS=Macaca fascicularis OX=9541 GN=GPI PE=2 SV=3 && PF00342:Phosphoglucose isomerase	-
127495469	122.537	128.839	130.793	86.0176	89.5789	75.5123	127.39	83.7029	0.606993	0.0241822	0.368546	LOC127495469	NC_067234.1	13980700	14055598	+	7031	protein_coding	gamma-aminobutyric acid (GABA) B receptor%2C 1a%2C transcript variant X1 && sp|Q9WV18|GABR1_MOUSE Gamma-aminobutyric acid type B receptor subunit 1 OS=Mus musculus OX=10090 GN=Gabbr1 PE=1 SV=1 && PF01094:Receptor family ligand binding region|PF00003:7 transmembrane sweet-taste receptor of 3 GCPR	-
127498837	39.7708	71.2517	61.1006	87.0063	90.6086	115.156	57.3743	97.5904	-0.76398	0.0242156	0.368546	LOC127498837	NC_067236.1	10965809	10971767	+	1093	protein_coding	adaptor related protein complex 4 subunit sigma 1%2C transcript variant X1 && sp|Q3ZBB6|AP4S1_BOVIN AP-4 complex subunit sigma-1 OS=Bos taurus OX=9913 GN=AP4S1 PE=2 SV=1 && PF01217:Clathrin adaptor complex small chain	-
127498117	77.3918	175.689	154.661	184.888	221.373	228.425	135.914	211.562	-0.635736	0.024233	0.368546	LOC127498117	NC_067236.1	22991100	22995299	+	4199	protein_coding	SRY-box transcription factor 11a && sp|Q66JF1|SOX11_XENTR Transcription factor Sox-11 OS=Xenopus tropicalis OX=8364 GN=sox11 PE=2 SV=1 && -	HMG
127514998	956.648	987.763	982.383	1138	1126.43	1260.11	975.598	1174.85	-0.268217	0.0242667	0.368546	LOC127514998	NC_067225.1	15687510	15691166	-	2006	protein_coding	down-regulator of transcription 1 && sp|Q5ZMV3|NC2B_CHICK Protein Dr1 OS=Gallus gallus OX=9031 GN=DR1 PE=2 SV=1 && PF00808:Histone-like transcription factor (CBF/NF-Y) and archaeal histone	NF-YB
127502547	280.545	275.246	215.761	218.504	139.002	182.173	257.184	179.893	0.514347	0.0242965	0.368546	LOC127502547	NC_067239.1	31451882	31457386	+	1818	protein_coding	pyrroline-5-carboxylate reductase 3 && sp|Q5SPD7|P5CR3_DANRE Pyrroline-5-carboxylate reductase 3 OS=Danio rerio OX=7955 GN=pycr3 PE=2 SV=1 && PF14748:Pyrroline-5-carboxylate reductase dimerisation|PF03807:NADP oxidoreductase coenzyme F420-dependent	-
127509372	254.748	253.773	176.619	99.8595	128.705	212.378	228.38	146.981	0.633786	0.0243061	0.368546	LOC127509372	NC_067222.1	32430515	32440322	+	1971	protein_coding	receptor (G protein-coupled) activity modifying protein 2 && - && PF04901:Receptor activity modifying family	-
127506676	788.966	860.877	817.22	690.118	695.009	627.696	822.354	670.941	0.294011	0.0245199	0.369143	LOC127506676	NC_067243.1	8863501	8880763	-	6015	protein_coding	myosin VAb && sp|Q9QYF3|MYO5A_RAT Unconventional myosin-Va OS=Rattus norvegicus OX=10116 GN=Myo5a PE=1 SV=1 && PF00063:Myosin head (motor domain)|PF01843:DIL domain	-
127509504	457.901	462.648	416.248	509.185	538.503	668.284	445.599	571.99	-0.360939	0.0245451	0.369143	LOC127509504	NC_067222.1	39405007	39426170	-	4491	protein_coding	intercellular adhesion molecule 3%2C transcript variant X1 && sp|O35136|NCAM2_MOUSE Neural cell adhesion molecule 2 OS=Mus musculus OX=10090 GN=Ncam2 PE=1 SV=1 && PF07679:Immunoglobulin I-set domain|PF03921:Intercellular adhesion molecule (ICAM), N-terminal domain	-
127508740	1015.77	874.541	867.819	681.22	846.366	676.779	919.376	734.788	0.323342	0.0245507	0.369143	LOC127508740	NC_067222.1	46880552	46928057	+	7401	protein_coding	testis expressed 2%2C transcript variant X2 && sp|Q8IWB9|TEX2_HUMAN Testis-expressed protein 2 OS=Homo sapiens OX=9606 GN=TEX2 PE=1 SV=2 && -	-
127495999	481.549	509.498	504.08	583.338	671.327	612.593	498.376	622.419	-0.320212	0.0245775	0.369143	LOC127495999	NC_067234.1	20321808	20461654	+	4642	protein_coding	BTB and CNC homology 1%2C basic leucine zipper transcription factor 1 a%2C transcript variant X1 && sp|P97302|BACH1_MOUSE Transcription regulator protein BACH1 OS=Mus musculus OX=10090 GN=Bach1 PE=1 SV=1 && PF03131:bZIP Maf transcription factor|PF00651:BTB/POZ domain	ZBTB
127498748	249.373	321.121	251.085	171.046	187.395	231.256	273.86	196.566	0.478085	0.0245921	0.369143	LOC127498748	NC_067236.1	9071790	9109183	-	5333	protein_coding	BicC family RNA binding protein 1a%2C transcript variant X1 && sp|Q5U4T7|BIC1B_XENLA Protein bicaudal C homolog 1-B OS=Xenopus laevis OX=8355 GN=bicc1-b PE=2 SV=1 && PF00013:KH domain|PF00536:SAM domain (Sterile alpha motif)	-
127508288	955.573	929.2	1069.26	1069.78	1175.85	1423.41	984.678	1223.01	-0.312805	0.0245964	0.369143	LOC127508288	NC_067222.1	45796135	45798283	+	1738	protein_coding	suppressor of cytokine signaling 3a && sp|Q90X67|SOCS3_CHICK Suppressor of cytokine signaling 3 OS=Gallus gallus OX=9031 GN=SOCS3 PE=2 SV=1 && PF00017:SH2 domain|PF07525:SOCS box	-
127505837	106.414	86.8685	64.9194	39.5483	57.66	50.9708	86.0672	49.393	0.799868	0.0246073	0.369143	LOC127505837	NC_067242.1	14220765	14229809	-	2271	protein_coding	phosphate cytidylyltransferase 1B%2C choline a%2C transcript variant X2 && sp|Q811Q9|PCY1B_MOUSE Choline-phosphate cytidylyltransferase B OS=Mus musculus OX=10090 GN=Pcyt1b PE=1 SV=2 && PF01467:Cytidylyltransferase-like	-
127502102	23.6475	10.7366	10.5017	4.94354	1.02964	3.77561	14.9619	3.2496	2.19298	0.0246247	1	LOC127502102	NC_067239.1	24781762	24822477	+	4697	lncRNA	uncharacterized LOC127502102 && - && -	-
127512545	422.43	434.342	369.467	291.669	351.108	295.442	408.747	312.74	0.386475	0.0246294	0.369143	LOC127512545	NC_067224.1	8396923	8406922	-	4099	protein_coding	ferredoxin-fold anticodon binding domain containing 1%2C transcript variant X1 && sp|Q9BRP7|FDXA1_HUMAN Ferredoxin-fold anticodon-binding domain-containing protein 1 OS=Homo sapiens OX=9606 GN=FDXACB1 PE=1 SV=3 && PF03147:Ferredoxin-fold anticodon binding domain|PF10354:Domain of unknown function (DUF2431)	-
127507478	125.762	90.7727	141.295	173.024	146.209	222.761	119.276	180.665	-0.600081	0.0246386	0.369143	LOC127507478	NC_067243.1	8992479	8995973	+	1275	protein_coding	midkine b%2C transcript variant X2 && sp|Q6P8F3|MK_XENTR Midkine OS=Xenopus tropicalis OX=8364 GN=mdk PE=2 SV=1 && PF01091:PTN/MK heparin-binding protein family, C-terminal domain|PF05196:PTN/MK heparin-binding protein family, N-terminal domain	-
127516580	17.1982	0.976051	0	0	0	0	6.05807	0	5.05477	0.0246549	1	LOC127516580	NC_067226.1	50193111	50279061	-	5231	protein_coding	C-type mannose receptor 2-like && sp|Q8MIS5|209L2_MACMU CD209 antigen-like protein 2 OS=Macaca mulatta OX=9544 GN=CD209L2 PE=1 SV=1 && PF00059:Lectin C-type domain	-
127521409	12.8986	3.9042	10.5017	1.97742	1.02964	0	9.1015	1.00235	3.19274	0.0246769	1	LOC127521409	NC_067229.1	7079500	7127511	+	4659	lncRNA	uncharacterized LOC127521409%2C transcript variant X3 && - && -	-
127495312	506.271	520.235	540.358	588.281	741.343	642.798	522.288	657.474	-0.331578	0.0246773	0.369143	LOC127495312	NC_067234.1	18580430	18606023	-	6356	protein_coding	egl-9 family hypoxia-inducible factor 2 && sp|Q96KS0|EGLN2_HUMAN Prolyl hydroxylase EGLN2 OS=Homo sapiens OX=9606 GN=EGLN2 PE=1 SV=1 && PF13640:2OG-Fe(II) oxygenase superfamily	-
127514283	8239	8528.73	7459.04	6134.93	6850.21	7491.76	8075.59	6825.64	0.242543	0.0246806	0.369143	LOC127514283	NC_067225.1	8325199	8364263	-	17266	protein_coding	xin actin binding repeat containing 2a%2C transcript variant X6 && sp|Q71LX6|XIRP2_RAT Xin actin-binding repeat-containing protein 2 OS=Rattus norvegicus OX=10116 GN=Xirp2 PE=1 SV=1 && PF08043:Xin repeat	-
novel.227	2966.68	3324.43	2906.1	2210.75	2922.13	2450.37	3065.74	2527.75	0.278541	0.0248311	0.370936	-	NC_067224.1	43359313	43367826	+	8514	-	- && sp|Q8I7P9|POL5_DROME Retrovirus-related Pol polyprotein from transposon opus OS=Drosophila melanogaster OX=7227 GN=pol PE=4 SV=1 && PF00665:Integrase core domain	-
127509085	235.4	276.222	296.911	332.206	374.79	362.459	269.511	356.485	-0.402317	0.0248745	0.371126	LOC127509085	NC_067222.1	20400311	20404150	+	2742	lncRNA	uncharacterized LOC127509085%2C transcript variant X2 && - && -	-
127496982	0	0.976051	0	2.96612	10.2964	5.66342	0.32535	6.30866	-4.13593	0.0249967	1	si_dkeyp-77h1.4	NC_067235.1	16243590	16258666	-	6954	protein_coding	protein diaphanous homolog 1%2C transcript variant X2 && - && -	-
127502294	24.7224	34.1618	20.0486	82.0628	44.2746	38.7	26.3109	55.0125	-1.06371	0.0250425	1	si_ch211-153j24.3	NC_067239.1	28902118	28916086	+	10944	protein_coding	protein c-Fos%2C transcript variant X1 && sp|Q6DGM8|JDP2_DANRE Jun dimerization protein 2 OS=Danio rerio OX=7955 GN=jdp2 PE=2 SV=1 && -	TF_bZIP
127501757	2371.2	2581.65	2847.86	2885.05	2984.93	3512.26	2600.24	3127.42	-0.266246	0.0251385	0.374605	LOC127501757	NC_067239.1	24171723	24174264	+	1152	protein_coding	ABRA C-terminal like && sp|Q6TGV7|ABRAL_DANRE Costars family protein ABRACL OS=Danio rerio OX=7955 GN=abracl PE=3 SV=1 && -	-
127512563	681.477	637.361	550.86	818.65	743.402	762.674	623.233	774.909	-0.314922	0.0251933	0.374959	LOC127512563	NC_067224.1	31556139	31562613	+	2410	protein_coding	NADPH dependent diflavin oxidoreductase 1%2C transcript variant X1 && sp|Q6PFP6|NDOR1_DANRE NADPH-dependent diflavin oxidoreductase 1 OS=Danio rerio OX=7955 GN=ndor1 PE=2 SV=1 && PF00667:FAD binding domain|PF00258:Flavodoxin|PF00175:Oxidoreductase NAD-binding domain	-
127520785	1136.15	1722.73	1193.37	2001.14	1995.45	1338.45	1350.75	1778.35	-0.396377	0.0252968	0.376038	LOC127520785	NC_067229.1	36191969	36296180	-	11870	protein_coding	protocadherin-16-like && sp|E9PVD3|PCD16_MOUSE Protocadherin-16 OS=Mus musculus OX=10090 GN=Dchs1 PE=1 SV=1 && PF00028:Cadherin domain	-
127518377	30649.3	27820.4	33357.1	36958.9	31514.3	41747.9	30608.9	36740.4	-0.263427	0.0253514	0.376293	LOC127518377	NC_067228.1	683615	685174	+	814	protein_coding	thymosin beta 4 X-linked && sp|P26351|TYB11_ONCMY Thymosin beta-11 OS=Oncorhynchus mykiss OX=8022 PE=1 SV=2 && -	-
127495003	434.254	348.45	313.14	276.838	280.063	264.293	365.281	273.731	0.415254	0.0253761	0.376293	LOC127495003	NC_067234.1	26028681	26038385	+	2740	protein_coding	glucuronokinase with putative uridyl pyrophosphorylase && sp|Q93ZC9|GLAK1_ARATH Glucuronokinase 1 OS=Arabidopsis thaliana OX=3702 GN=GLCAK1 PE=1 SV=1 && PF00483:Nucleotidyl transferase|PF08544:GHMP kinases C terminal	-
127508996	0	1.9521	15.2751	0	0	0	5.74241	0	4.98768	0.0253957	1	LOC127508996	NC_067222.1	51445248	51450997	-	5518	lncRNA	uncharacterized LOC127508996 && - && -	-
127505914	958.798	850.14	1015.8	1127.13	1162.47	1133.63	941.578	1141.07	-0.277204	0.0254427	0.37682	LOC127505914	NC_067242.1	7880418	7882990	-	1022	protein_coding	H3 histone%2C family 3D && sp|C0HL66|H33A_DROME Histone H3.3A OS=Drosophila melanogaster OX=7227 GN=His3.3A PE=1 SV=1 && PF00125:Core histone H2A/H2B/H3/H4	-
127503739	518.095	529.019	768.531	762.294	897.849	716.423	605.215	792.188	-0.387397	0.0255692	0.377542	LOC127503739	NC_067240.1	4573965	4587488	+	3065	protein_coding	folylpolyglutamate synthase && sp|Q05932|FOLC_HUMAN Folylpolyglutamate synthase, mitochondrial OS=Homo sapiens OX=9606 GN=FPGS PE=1 SV=3 && -	-
127522620	597.636	451.911	329.37	343.082	356.256	298.273	459.639	332.537	0.466125	0.0255877	0.377542	LOC127522620	NC_067230.1	21393967	21399053	+	1721	protein_coding	microtubule-associated protein 1 light chain 3 alpha%2C transcript variant X1 && sp|Q2HJ23|MLP3A_BOVIN Microtubule-associated proteins 1A/1B light chain 3A OS=Bos taurus OX=9913 GN=MAP1LC3A PE=2 SV=1 && PF02991:Autophagy protein Atg8 ubiquitin like	-
127510864	1244.72	1262.03	1347.08	1456.37	1592.86	1536.67	1284.61	1528.63	-0.250693	0.0255938	0.377542	LOC127510864	NC_067223.1	14653789	14677501	+	6284	protein_coding	fibroblast growth factor receptor substrate 2a && sp|Q8WU20|FRS2_HUMAN Fibroblast growth factor receptor substrate 2 OS=Homo sapiens OX=9606 GN=FRS2 PE=1 SV=4 && PF02174:PTB domain (IRS-1 type)	-
127515504	98.8895	80.0361	73.5116	51.4128	53.5414	44.3635	84.1457	49.7726	0.756984	0.0256161	0.377542	LOC127515504	NC_067226.1	40596774	40648086	+	5732	protein_coding	myomesin 1b && sp|P52179|MYOM1_HUMAN Myomesin-1 OS=Homo sapiens OX=9606 GN=MYOM1 PE=1 SV=2 && PF07679:Immunoglobulin I-set domain|PF00041:Fibronectin type III domain	-
127508560	558.94	482.169	373.286	332.206	361.405	373.786	471.465	355.799	0.405007	0.0256782	0.377995	LOC127508560	NC_067222.1	30591546	30611495	-	3690	protein_coding	small G protein signaling modulator 3%2C transcript variant X3 && sp|Q7T2D0|SGSM3_DANRE Small G protein signaling modulator 3 OS=Danio rerio OX=7955 GN=sgsm3 PE=2 SV=1 && PF00018:SH3 domain|PF02759:RUN domain|PF00566:Rab-GTPase-TBC domain	-
127502791	857.759	722.277	1000.52	624.863	627.053	770.225	860.186	674.047	0.351552	0.0257093	0.377995	LOC127502791	NC_067239.1	12121553	12124647	-	2215	protein_coding	myristoylated alanine-rich protein kinase C substrate a && sp|P16527|MARCS_CHICK Myristoylated alanine-rich C-kinase substrate OS=Gallus gallus OX=9031 GN=MARCKS PE=1 SV=2 && PF02063:MARCKS family	-
127501273	187.03	229.372	232.946	126.555	169.891	161.407	216.449	152.618	0.505195	0.0257625	0.378153	LOC127501273	NC_067238.1	14689442	14716979	+	8311	protein_coding	F-box and leucine-rich repeat protein 20%2C transcript variant X1 && sp|Q58DG6|FXL20_BOVIN F-box/LRR-repeat protein 20 OS=Bos taurus OX=9913 GN=FBXL20 PE=2 SV=2 && -	-
127520716	7200.66	7271.58	8658.14	9774.37	9473.74	8250.66	7710.13	9166.26	-0.249481	0.0257825	0.378153	LOC127520716	NC_067229.1	21047458	21057559	+	2793	protein_coding	nucleolin%2C transcript variant X1 && sp|P20397|NUCL_XENLA Nucleolin OS=Xenopus laevis OX=8355 GN=ncl PE=2 SV=3 && PF00076:RNA recognition motif. (a.k.a. RRM, RBD, or RNP domain)	-
127523761	9.67397	51.7307	21.0033	92.9385	43.245	54.7464	27.4693	63.6433	-1.20786	0.0258597	1	LOC127523761	NC_067231.1	19489845	19493448	-	1384	protein_coding	coiled-coil domain containing 189 && sp|A1A4V9|CC189_HUMAN Coiled-coil domain-containing protein 189 OS=Homo sapiens OX=9606 GN=CCDC189 PE=2 SV=1 && PF14769:Flagellar C1a complex subunit C1a-32	-
127512653	124.687	100.533	89.7415	62.2886	75.1639	57.5781	104.987	65.0102	0.691168	0.0258662	0.378716	LOC127512653	NC_067220.1	22463651	22491540	+	5137	protein_coding	MAX dimerization protein 4 && sp|Q14582|MAD4_HUMAN Max dimerization protein 4 OS=Homo sapiens OX=9606 GN=MXD4 PE=1 SV=2 && PF00010:Helix-loop-helix DNA-binding domain	bHLH
127506006	46.2201	31.2336	51.5536	72.1757	82.3714	72.6806	43.0024	75.7426	-0.816642	0.0258711	1	LOC127506006	NC_067242.1	14714178	14723380	+	5090	protein_coding	aristaless related homeobox a && sp|O42115|ARX_DANRE Aristaless-related homeobox protein OS=Danio rerio OX=7955 GN=arx PE=2 SV=1 && PF03826:OAR domain|PF00046:Homeodomain	Homeobox
127513533	163.383	144.455	124.111	49.4354	109.142	105.717	143.983	88.0982	0.707995	0.0258903	0.378716	LOC127513533	NC_067224.1	22978330	22982097	-	1591	protein_coding	kaptin (actin binding protein) && sp|Q8VCX6|KPTN_MOUSE KICSTOR complex protein kaptin OS=Mus musculus OX=10090 GN=Kptn PE=2 SV=1 && -	-
127500924	8.59908	9.76051	7.63757	1.97742	0	0.943903	8.66572	0.973773	3.14353	0.0259247	1	LOC127500924	NC_067238.1	19603982	19613890	-	5443	lncRNA	uncharacterized LOC127500924%2C transcript variant X2 && - && -	-
127499091	113.938	68.3235	49.6442	44.4919	33.9782	45.3074	77.3019	41.2591	0.901689	0.025932	1	LOC127499091	NC_067236.1	27585339	27601272	-	1885	protein_coding	ras-related GTP binding D && sp|Q9NQL2|RRAGD_HUMAN Ras-related GTP-binding protein D OS=Homo sapiens OX=9606 GN=RRAGD PE=1 SV=1 && PF04670:Gtr1/RagA G protein conserved region	-
127508477	364.386	432.39	458.254	351.98	320.219	286.947	418.344	319.715	0.388999	0.025942	0.378716	LOC127508477	NC_067222.1	21797934	21810130	-	1652	protein_coding	COPI coat complex subunit zeta 2%2C transcript variant X8 && sp|P61923|COPZ1_HUMAN Coatomer subunit zeta-1 OS=Homo sapiens OX=9606 GN=COPZ1 PE=1 SV=1 && PF01217:Clathrin adaptor complex small chain	-
127509419	139.735	146.408	54.4177	39.5483	77.2232	67.961	113.52	61.5775	0.881535	0.0259458	0.378716	LOC127509419	NC_067222.1	2827369	2847577	-	1903	protein_coding	TLC domain containing 4b%2C transcript variant X1 && sp|Q5XIY2|TLC4B_DANRE TLC domain-containing protein 4-B OS=Danio rerio OX=7955 GN=tlcd4b PE=2 SV=1 && PF03798:TLC domain	-
127497056	17.1982	18.545	23.8674	5.93225	5.14821	7.55123	19.8702	6.21056	1.67622	0.0260065	1	LOC127497056	NC_067235.1	22118063	22131843	+	6238	protein_coding	gamma-aminobutyric acid type B receptor subunit 2%2C transcript variant X1 && sp|Q80T41|GABR2_MOUSE Gamma-aminobutyric acid type B receptor subunit 2 OS=Mus musculus OX=10090 GN=Gabbr2 PE=1 SV=2 && PF01094:Receptor family ligand binding region|PF00003:7 transmembrane sweet-taste receptor of 3 GCPR	-
5857714	1635.98	2357.16	1752.82	2627.99	2263.16	2265.37	1915.32	2385.5	-0.31649	0.0260419	0.37926	ND4L	NC_010288.1	10090	10386	+	297	protein_coding	- && sp|P67783|NU4LM_CARAU NADH-ubiquinone oxidoreductase chain 4L OS=Carassius auratus OX=7957 GN=MT-ND4L PE=3 SV=1 && -	-
127523906	593.337	455.816	447.753	419.212	391.264	329.422	498.968	379.966	0.392571	0.0260693	0.37926	LOC127523906	NC_067231.1	15288056	15300762	-	4397	protein_coding	essential meiotic structure-specific endonuclease 1 && sp|Q5NVA9|EME1_PONAB Crossover junction endonuclease EME1 OS=Pongo abelii OX=9601 GN=EME1 PE=3 SV=1 && PF02732:ERCC4 domain	-
127502264	339.664	368.947	505.989	297.601	314.041	294.498	404.867	302.047	0.423817	0.0260771	0.37926	LOC127502264	NC_067239.1	9173447	9182283	+	1369	protein_coding	selenoprotein L%2C transcript variant X2 && - && -	-
127501874	85.9908	39.042	42.9613	17.7967	9.26679	43.4196	55.9981	23.4944	1.24537	0.026189	1	si_ch211-245h14.1	NC_067239.1	25079622	25084075	-	1152	protein_coding	uncharacterized protein LOC563420 homolog%2C transcript variant X1 && - && -	-
127501156	5407.75	5034.47	4456.52	4338.45	4287.43	4019.14	4966.25	4215.01	0.236529	0.0261915	0.380468	LOC127501156	NC_067238.1	8283407	8297201	+	3478	protein_coding	catenin beta-1-like && sp|F1QGH7|CTNB1_DANRE Catenin beta-1 OS=Danio rerio OX=7955 GN=ctnnb1 PE=1 SV=1 && PF00514:Armadillo/beta-catenin-like repeat	-
127511154	321.391	289.887	253.949	229.38	185.336	221.817	288.409	212.178	0.441455	0.0263316	0.382045	LOC127511154	NC_067223.1	26853542	26862503	-	2220	protein_coding	ADP-ribosylation factor GTPase activating protein 3%2C transcript variant X1 && sp|Q4R4C9|ARFG3_MACFA ADP-ribosylation factor GTPase-activating protein 3 OS=Macaca fascicularis OX=9541 GN=ARFGAP3 PE=2 SV=1 && PF01412:Putative GTPase activating protein for Arf	-
127503558	9.67397	0	6.68287	0	0	0	5.45228	0	4.90628	0.0263545	1	zgc_56585	NC_067240.1	23877326	23886332	+	1559	protein_coding	uncharacterized protein LOC393297 homolog && sp|P15428|PGDH_HUMAN 15-hydroxyprostaglandin dehydrogenase [NAD(+)] OS=Homo sapiens OX=9606 GN=HPGD PE=1 SV=1 && PF00106:short chain dehydrogenase	-
127513738	1.07489	0	0	5.93225	3.08893	9.43903	0.358295	6.1534	-4.10373	0.0264765	1	LOC127513738	NC_067224.1	31774950	31775076	+	127	snoRNA	small nucleolar RNA SNORA65 && - && -	-
127496699	69.8676	92.7248	201.441	194.775	178.128	229.369	121.344	200.757	-0.72388	0.0265855	0.384951	LOC127496699	NC_067235.1	23541024	23544724	+	1537	protein_coding	C-type lectin domain family 4 member A%2C transcript variant X2 && sp|P24721|ASGR2_MOUSE Asialoglycoprotein receptor 2 OS=Mus musculus OX=10090 GN=Asgr2 PE=1 SV=1 && PF00059:Lectin C-type domain	-
127515534	25.7973	13.6647	0	0.988708	3.08893	0.943903	13.154	1.67385	2.98019	0.0265928	1	LOC127515534	NC_067220.1	21102362	21187274	+	6994	protein_coding	slit homolog 2 (Drosophila)%2C transcript variant X4 && sp|O94813|SLIT2_HUMAN Slit homolog 2 protein OS=Homo sapiens OX=9606 GN=SLIT2 PE=1 SV=1 && -	-
127501290	2969.91	2802.24	3456	4149.61	3455.48	3495.27	3076.05	3700.12	-0.266406	0.0265954	0.384951	LOC127501290	NC_067238.1	14360759	14363021	-	1183	protein_coding	eukaryotic translation initiation factor 1 && sp|O60739|EIF1B_HUMAN Eukaryotic translation initiation factor 1b OS=Homo sapiens OX=9606 GN=EIF1B PE=1 SV=2 && PF01253:Translation initiation factor SUI1	-
127504553	237.55	265.486	144.159	108.758	155.476	162.351	215.732	142.195	0.600467	0.0266442	0.385144	LOC127504553	NC_067241.1	5389068	5419619	-	7061	protein_coding	NCK-associated protein 5-like%2C transcript variant X4 && sp|Q6GQX2|NCK5L_MOUSE Nck-associated protein 5-like OS=Mus musculus OX=10090 GN=Nckap5l PE=1 SV=1 && PF15246:Nck-associated protein 5, Peripheral clock protein	-
127513736	0	0	0	4.94354	4.11857	4.71952	0	4.59388	-4.64186	0.026653	1	LOC127513736	NC_067224.1	31774191	31774317	+	127	snoRNA	small nucleolar RNA SNORA65 && - && -	-
127500735	21.4977	3.9042	4.77348	0.988708	1.02964	1.88781	10.0585	1.30205	2.93656	0.0266598	1	LOC127500735	NC_067238.1	10805651	10815325	+	4578	protein_coding	cytosolic phospholipase A2 gamma%2C transcript variant X4 && sp|Q64GA5|PA24C_MOUSE Cytosolic phospholipase A2 gamma OS=Mus musculus OX=10090 GN=Pla2g4c PE=1 SV=1 && PF01735:Lysophospholipase catalytic domain	-
127509508	7.5242	3.9042	6.68287	0.988708	0	0	6.03709	0.329569	4.09278	0.0266709	1	LOC127509508	NC_067222.1	39448621	39453902	-	5050	lncRNA	uncharacterized LOC127509508 && - && -	-
127506338	79.5415	71.2517	89.7415	44.4919	43.245	53.8025	80.1782	47.1798	0.764186	0.0266724	0.385144	LOC127506338	NC_067242.1	23098317	23256134	+	10389	protein_coding	metallophosphoesterase 1%2C transcript variant X2 && sp|Q566Y9|MPPE1_DANRE Metallophosphoesterase 1 OS=Danio rerio OX=7955 GN=mppe1 PE=2 SV=1 && PF00149:Calcineurin-like phosphoesterase	-
127498496	199.929	150.312	128.884	98.8708	108.113	112.324	159.708	106.436	0.583493	0.0267749	0.386082	si_ch211-15d5.11	NC_067236.1	5141001	5156059	+	3472	protein_coding	oxidation resistance protein 1%2C transcript variant X1 && sp|Q4V8B0|OXR1_RAT Oxidation resistance protein 1 OS=Rattus norvegicus OX=10116 GN=Oxr1 PE=1 SV=3 && PF07534:TLD	-
127514414	2724.83	2611.91	3520.92	4106.1	3223.81	3573.62	2952.56	3634.51	-0.299692	0.0268017	0.386082	LOC127514414	NC_067225.1	24367270	24373408	-	1047	protein_coding	myosin%2C light chain 6%2C alkali%2C smooth muscle and non-muscle%2C transcript variant X3 && sp|P60661|MYL6_BOVIN Myosin light polypeptide 6 OS=Bos taurus OX=9913 GN=MYL6 PE=2 SV=2 && PF13405:EF-hand domain	-
127515521	1686.5	1580.23	1540.88	1830.1	1919.25	1915.18	1602.53	1888.18	-0.236855	0.0268329	0.386082	LOC127515521	NC_067226.1	14020719	14032480	-	2445	protein_coding	ATP-binding cassette%2C sub-family F (GCN20)%2C member 2b && sp|Q99LE6|ABCF2_MOUSE ATP-binding cassette sub-family F member 2 OS=Mus musculus OX=10090 GN=Abcf2 PE=1 SV=1 && PF00005:ABC transporter|PF12848:ABC transporter	-
127495215	155.858	112.246	157.525	143.363	45.3043	39.6439	141.876	76.1036	0.898645	0.0268732	0.386203	LOC127495215	NC_067234.1	36321372	36329446	-	952	lncRNA	uncharacterized LOC127495215 && - && -	-
127512485	202.078	226.444	115.518	77.1192	123.557	139.698	181.347	113.458	0.675404	0.0270259	0.387937	LOC127512485	NC_067224.1	17922333	17984037	-	5912	protein_coding	IQ motif containing GTPase activating protein 2 && sp|P46940|IQGA1_HUMAN Ras GTPase-activating-like protein IQGAP1 OS=Homo sapiens OX=9606 GN=IQGAP1 PE=1 SV=1 && PF00307:Calponin homology (CH) domain|PF03836:RasGAP C-terminus|PF00616:GTPase-activator protein for Ras-like GTPase	-
127505141	101.039	5.8563	28.6409	16.808	16.4743	10.3829	45.1788	14.5551	1.63183	0.0270742	1	LOC127505141	NC_067241.1	17941423	17947458	-	890	lncRNA	uncharacterized LOC127505141%2C transcript variant X3 && - && -	-
127523173	68.7927	50.7546	42.0066	21.7516	31.9189	28.3171	53.8513	27.3292	0.976978	0.0270934	1	LOC127523173	NC_067221.1	20452211	20467684	+	3412	protein_coding	NACHT%2C LRR and PYD domains-containing protein 3-like%2C transcript variant X1 && sp|Q5DU56|NLRC3_MOUSE Protein NLRC3 OS=Mus musculus OX=10090 GN=Nlrc3 PE=1 SV=2 && PF17779:NOD2 winged helix domain|PF17776:NLRC4 helical domain HD2|PF13765:SPRY-associated domain|PF05729:NACHT domain|PF14484:Fish-specific NACHT associated domain	-
127495026	18.2731	3.9042	0	0	0	0.943903	7.39242	0.314634	4.38038	0.0272125	1	LOC127495026	NC_067234.1	21958777	21967355	+	3387	protein_coding	calcium-activated chloride channel regulator 1-like && sp|P54281|CLCA1_BOVIN Calcium-activated chloride channel regulator 1 OS=Bos taurus OX=9913 PE=1 SV=1 && PF00092:von Willebrand factor type A domain	-
127513027	75.242	61.4912	50.5989	38.5596	29.8596	33.0366	62.444	33.8186	0.882594	0.0272633	1	LOC127513027	NC_067224.1	10601842	10609466	+	1174	lncRNA	uncharacterized LOC127513027 && - && PF14719:Phosphotyrosine interaction domain (PTB/PID)	-
127515585	9.67397	14.6408	2.86409	1.97742	1.02964	0	9.05961	1.00235	3.18669	0.0273306	1	LOC127515585	NC_067220.1	33263276	33289481	-	4618	protein_coding	docking protein 7b%2C transcript variant X1 && sp|Q18PE0|DOK7_MOUSE Protein Dok-7 OS=Mus musculus OX=10090 GN=Dok7 PE=1 SV=1 && PF02174:PTB domain (IRS-1 type)	-
127506370	781.442	911.631	823.903	1322.89	1057.44	843.85	838.992	1074.73	-0.356835	0.0273455	0.391254	LOC127506370	NC_067242.1	20717137	20731401	+	3148	protein_coding	phosphoenolpyruvate carboxykinase 2 (mitochondrial) && sp|Q16822|PCKGM_HUMAN Phosphoenolpyruvate carboxykinase [GTP], mitochondrial OS=Homo sapiens OX=9606 GN=PCK2 PE=1 SV=4 && PF00821:Phosphoenolpyruvate carboxykinase C-terminal P-loop domain|PF17297:Phosphoenolpyruvate carboxykinase N-terminal domain	-
127525428	309.567	301.6	216.716	174.013	187.395	230.312	275.961	197.24	0.482993	0.0273563	0.391254	LOC127525428	NC_067232.1	3019555	3026845	+	3281	protein_coding	tubulin tyrosine ligase && sp|Q8NG68|TTL_HUMAN Tubulin--tyrosine ligase OS=Homo sapiens OX=9606 GN=TTL PE=1 SV=2 && PF03133:Tubulin-tyrosine ligase family	-
127497260	154.784	122.006	124.111	54.3789	76.1936	116.1	133.633	82.2242	0.698073	0.0273908	0.391254	LOC127497260	NC_067235.1	21524943	21538277	+	3303	protein_coding	F-box and leucine-rich repeat protein 4 && sp|Q9UKA2|FBXL4_HUMAN F-box/LRR-repeat protein 4 OS=Homo sapiens OX=9606 GN=FBXL4 PE=1 SV=2 && PF00646:F-box domain	-
127519289	37.621	14.6408	35.3238	13.8419	5.14821	12.2707	29.1952	10.4203	1.48131	0.0274279	1	LOC127519289	NC_067228.1	20725187	20787145	+	3160	protein_coding	parathyroid hormone 2 receptor a && sp|P49190|PTH2R_HUMAN Parathyroid hormone 2 receptor OS=Homo sapiens OX=9606 GN=PTH2R PE=1 SV=1 && PF02793:Hormone receptor domain|PF00002:7 transmembrane receptor (Secretin family)	-
127505866	1210.32	780.84	617.689	741.531	508.644	638.079	869.617	629.418	0.465383	0.02745	0.391254	LOC127505866	NC_067242.1	15821087	15840979	+	928	protein_coding	death-associated protein && sp|Q91XC8|DAP1_MOUSE Death-associated protein 1 OS=Mus musculus OX=10090 GN=Dap PE=1 SV=3 && PF15228:Death-associated protein	-
127516548	284.845	261.582	237.719	189.832	156.506	220.873	261.382	189.07	0.465476	0.0274697	0.391254	LOC127516548	NC_067226.1	24658547	24662731	-	3332	lncRNA	uncharacterized LOC127516548 && sp|P56389|CDD_MOUSE Cytidine deaminase OS=Mus musculus OX=10090 GN=Cda PE=1 SV=2 && -	-
127502057	327.84	295.743	310.276	350.991	422.154	440.803	311.287	404.649	-0.378934	0.0274703	0.391254	LOC127502057	NC_067239.1	2147856	2154551	-	2363	protein_coding	L-threonine dehydrogenase%2C transcript variant X1 && sp|Q2KIR8|TDH_BOVIN L-threonine 3-dehydrogenase, mitochondrial OS=Bos taurus OX=9913 GN=TDH PE=2 SV=1 && PF01370:NAD dependent epimerase/dehydratase family	-
127497983	2.14977	6.83235	19.0939	1.97742	1.02964	0	9.35868	1.00235	3.2388	0.0274773	1	LOC127497983	NC_067235.1	7424903	7453320	+	28256	lncRNA	uncharacterized LOC127497983 && sp|P03934|TC1A_CAEEL Transposable element Tc1 transposase OS=Caenorhabditis elegans OX=6239 GN=tc1a PE=3 SV=1 && -	-
127512634	354.712	425.558	342.736	490.399	504.525	446.466	374.335	480.463	-0.359599	0.0274943	0.391254	LOC127512634	NC_067224.1	29029594	29035882	+	1748	protein_coding	dipeptidyl-peptidase 7 && sp|Q9ET22|DPP2_MOUSE Dipeptidyl peptidase 2 OS=Mus musculus OX=10090 GN=Dpp7 PE=1 SV=2 && PF05577:Serine carboxypeptidase S28	-
127516359	403.082	340.642	273.998	200.708	271.826	267.125	339.241	246.553	0.459394	0.0275254	0.391254	LOC127516359	NC_067226.1	19005526	19009858	-	1865	protein_coding	CD44 molecule (Indian blood group) a && sp|Q61282|PGCA_MOUSE Aggrecan core protein OS=Mus musculus OX=10090 GN=Acan PE=1 SV=2 && PF00193:Extracellular link domain	-
127494453	593.337	519.259	400.972	289.691	351.108	466.288	504.523	369.029	0.449893	0.0276048	0.391254	LOC127494453	NC_067233.1	31469032	31475829	+	2620	protein_coding	transmembrane protein 129%2C E3 ubiquitin protein ligase%2C transcript variant X1 && sp|Q6PD82|TM129_DANRE E3 ubiquitin-protein ligase TM129 OS=Danio rerio OX=7955 GN=tmem129 PE=2 SV=1 && PF10272:Putative transmembrane protein precursor	-
127505337	168.757	156.168	142.25	202.685	228.581	215.21	155.725	215.492	-0.469381	0.0276048	0.391254	LOC127505337	NC_067241.1	26276576	26278588	+	1694	protein_coding	protein phosphatase 1%2C regulatory subunit 3Da && sp|O95685|PPR3D_HUMAN Protein phosphatase 1 regulatory subunit 3D OS=Homo sapiens OX=9606 GN=PPP1R3D PE=1 SV=1 && PF03370:Carbohydrate/starch-binding module (family 21)	-
127502967	182.731	190.33	116.473	251.132	288.3	182.173	163.178	240.535	-0.56008	0.0276122	0.391254	LOC127502967	NC_067239.1	17917929	17956577	-	4043	protein_coding	methylenetetrahydrofolate dehydrogenase (NADP+ dependent) 1 like && sp|Q6UB35|C1TM_HUMAN Monofunctional C1-tetrahydrofolate synthase, mitochondrial OS=Homo sapiens OX=9606 GN=MTHFD1L PE=1 SV=1 && PF00763:Tetrahydrofolate dehydrogenase/cyclohydrolase, catalytic domain|PF02882:Tetrahydrofolate dehydrogenase/cyclohydrolase, NAD(P)-binding domain|PF01268:Formate--tetrahydrofolate ligase	-
127507419	0	0	0	4.94354	0	11.3268	0	5.42346	-4.88411	0.0276854	1	LOC127507419	NC_067243.1	11460064	11681905	+	12870	protein_coding	neurotrophic tyrosine kinase%2C receptor%2C type 3a%2C transcript variant X3 && sp|Q6VNS1|NTRK3_MOUSE NT-3 growth factor receptor OS=Mus musculus OX=10090 GN=Ntrk3 PE=1 SV=1 && PF16920:Tyrosine-protein kinase receptor C2 Ig-like domain|PF07714:Protein tyrosine kinase|PF13855:Leucine rich repeat|PF13927:Immunoglobulin domain	-
127501875	169.832	170.809	196.667	121.611	117.379	137.81	179.103	125.6	0.511788	0.027755	0.392607	LOC127501875	NC_067239.1	19657041	19758078	-	15883	protein_coding	ryanodine receptor 3%2C transcript variant X1 && sp|Q15413|RYR3_HUMAN Ryanodine receptor 3 OS=Homo sapiens OX=9606 GN=RYR3 PE=1 SV=3 && PF01365:RIH domain|PF02026:RyR domain|PF08709:Inositol 1,4,5-trisphosphate/ryanodine receptor|PF06459:Ryanodine Receptor TM 4-6|PF00622:SPRY domain|PF00520:Ion transport protein|PF02815:MIR domain|PF08454:RyR and IP3R Homology associated	-
127525752	1250.09	1172.24	1011.98	829.526	955.509	1006.2	1144.77	930.412	0.298648	0.0278642	0.392607	LOC127525752	NC_067233.1	23935708	24074848	-	39137	protein_coding	protocadherin alpha-C2-like%2C transcript variant X2 && sp|Q9Y5I4|PCDC2_HUMAN Protocadherin alpha-C2 OS=Homo sapiens OX=9606 GN=PCDHAC2 PE=2 SV=1 && PF08266:Cadherin-like|PF15974:Cadherin C-terminal cytoplasmic tail, catenin-binding region|PF16492:Cadherin cytoplasmic C-terminal|PF00028:Cadherin domain	-
127522950	951.274	937.985	1150.41	1377.27	1203.65	1151.56	1013.22	1244.16	-0.29584	0.0278726	0.392607	LOC127522950	NC_067230.1	16920097	16929688	-	2735	protein_coding	v-myb avian myeloblastosis viral oncogene homolog-like 2b && sp|Q03237|MYBB_CHICK Myb-related protein B OS=Gallus gallus OX=9031 GN=MYBL2 PE=1 SV=1 && -	MYB
127515283	1701.54	1687.59	1670.72	2100.02	2055.17	1825.51	1686.62	1993.56	-0.24111	0.0278808	0.392607	LOC127515283	NC_067226.1	42354795	42402902	-	4183	protein_coding	RAP1%2C GTP-GDP dissociation stimulator 1%2C transcript variant X1 && sp|O93614|GDS1A_XENLA Rap1 GTPase-GDP dissociation stimulator 1-A OS=Xenopus laevis OX=8355 GN=rap1gds1-a PE=1 SV=1 && PF00514:Armadillo/beta-catenin-like repeat	-
127498686	7440.36	6286.74	6844.22	6048.91	5954.42	5622.83	6857.11	5875.39	0.222862	0.0278879	0.392607	LOC127498686	NC_067221.1	4899816	4913900	+	3447	protein_coding	COPI coat complex subunit beta 2 && sp|O35142|COPB2_RAT Coatomer subunit beta' OS=Rattus norvegicus OX=10116 GN=Copb2 PE=1 SV=3 && PF00400:WD domain, G-beta repeat|PF04053:Coatomer WD associated region	-
127511505	767.468	908.703	965.198	994.64	1197.47	1068.5	880.456	1086.87	-0.303117	0.0279358	0.392607	LOC127511505	NC_067223.1	152404	326915	-	4579	protein_coding	copine-8%2C transcript variant X1 && sp|Q86YQ8|CPNE8_HUMAN Copine-8 OS=Homo sapiens OX=9606 GN=CPNE8 PE=1 SV=2 && PF07002:Copine|PF00168:C2 domain	-
127505001	198.854	201.066	203.35	247.177	273.885	286.947	201.09	269.336	-0.421604	0.0279535	0.392607	LOC127505001	NC_067241.1	20716783	20728567	+	3757	protein_coding	Cdk5 and Abl enzyme substrate 2a%2C transcript variant X1 && sp|Q9BTV7|CABL2_HUMAN CDK5 and ABL1 enzyme substrate 2 OS=Homo sapiens OX=9606 GN=CABLES2 PE=1 SV=3 && PF00134:Cyclin, N-terminal domain	-
127522595	3.22466	3.9042	1.90939	17.7967	9.26679	13.2146	3.01275	13.4261	-2.15952	0.0279633	1	LOC127522595	NC_067230.1	15689105	15691705	+	1175	protein_coding	MKRN2 opposite strand%2C tandem duplicate 1%2C transcript variant X2 && sp|H3BPM6|MKROS_HUMAN MKRN2 opposite strand protein OS=Homo sapiens OX=9606 GN=MKRN2OS PE=4 SV=1 && PF16044:Domain of unknown function (DUF4796)	-
127510836	328.915	328.929	258.723	209.606	215.195	253.91	305.522	226.237	0.432257	0.0279745	0.392607	LOC127510836	NC_067223.1	5395697	5412306	+	3410	protein_coding	gamma-secretase activating protein%2C transcript variant X3 && sp|A4D1B5|GSAP_HUMAN Gamma-secretase-activating protein OS=Homo sapiens OX=9606 GN=GSAP PE=1 SV=2 && PF14959:gamma-Secretase-activating protein C-term	-
127512114	156.933	173.737	137.476	99.8595	122.528	95.3342	156.049	105.907	0.560011	0.0279993	0.392607	LOC127512114	NC_067224.1	40755049	40882826	-	6093	protein_coding	uncharacterized LOC127512114%2C transcript variant X5 && sp|Q6GQV1|INY2B_MOUSE INSYN2B protein OS=Mus musculus OX=10090 GN=Insyn2b PE=2 SV=1 && PF15265:FAM196 family	-
127512412	541.742	628.577	635.828	702.971	751.639	777.776	602.049	744.129	-0.305122	0.028055	0.392932	LOC127512412	NC_067224.1	30696610	30719944	+	6100	protein_coding	solute carrier family 25 member 25b%2C transcript variant X3 && sp|A2CEQ0|SCM2B_DANRE Calcium-binding mitochondrial carrier protein SCaMC-2-B OS=Danio rerio OX=7955 GN=slc25a25b PE=3 SV=2 && PF00153:Mitochondrial carrier protein|PF13499:EF-hand domain pair	-
127524463	0	0	0.954696	9.88708	0	11.3268	0.318232	7.07131	-4.30458	0.028072	1	LOC127524463	NC_067232.1	8689347	8709700	+	7355	protein_coding	pecanex 2%2C transcript variant X1 && sp|A6NKB5|PCX2_HUMAN Pecanex-like protein 2 OS=Homo sapiens OX=9606 GN=PCNX2 PE=1 SV=3 && PF05041:Pecanex protein (C-terminus)	-
127509024	32.2466	27.3294	26.7315	60.3112	46.3339	56.6342	28.7692	54.4264	-0.922016	0.0282611	1	LOC127509024	NC_067222.1	34106480	34474807	+	7127	protein_coding	acid-sensing (proton-gated) ion channel 2%2C transcript variant X1 && sp|Q708S5|ASIC2_DANRE Acid-sensing ion channel 2 OS=Danio rerio OX=7955 GN=asic2 PE=2 SV=1 && -	-
127524373	126.836	131.767	131.748	156.216	164.743	253.91	130.117	191.623	-0.559367	0.0282997	0.395902	LOC127524373	NC_067232.1	26470413	26476792	+	2215	protein_coding	protein kinase containing Z-DNA binding domains%2C transcript variant X1 && sp|Q63184|E2AK2_RAT Interferon-induced, double-stranded RNA-activated protein kinase OS=Rattus norvegicus OX=10116 GN=Eif2ak2 PE=1 SV=1 && PF02295:Adenosine deaminase z-alpha domain|PF00069:Protein kinase domain	-
127523313	1841.28	1609.51	1781.46	1401	1320	1619.74	1744.08	1446.91	0.26909	0.0283596	0.396282	LOC127523313	NC_067231.1	18251783	18254837	-	1731	lncRNA	uncharacterized LOC127523313 && - && -	-
127506984	153.709	121.03	160.389	53.3902	112.231	105.717	145.043	90.4462	0.681331	0.0284037	0.396441	LOC127506984	NC_067243.1	23337091	23339527	+	1412	protein_coding	cytosolic 5'-nucleotidase 1B && sp|Q91YE9|5NT1B_MOUSE Cytosolic 5'-nucleotidase 1B OS=Mus musculus OX=10090 GN=Nt5c1b PE=2 SV=2 && PF06189:5'-nucleotidase	-
127522265	0	2.92815	0	2.96612	18.5336	7.55123	0.976051	9.68364	-3.2912	0.0284201	1	LOC127522265	NC_067230.1	14604450	14611176	-	1184	protein_coding	retinol dehydrogenase 10-like && sp|Q80ZF7|RDH10_RAT Retinol dehydrogenase 10 OS=Rattus norvegicus OX=10116 GN=Rdh10 PE=1 SV=1 && PF00106:short chain dehydrogenase	-
127503842	6180.59	6019.3	6508.17	7471.67	7011.87	7058.51	6236.02	7180.68	-0.203475	0.0285386	0.397865	LOC127503842	NC_067240.1	18462652	18473546	-	2656	protein_coding	ribonucleotide reductase M1 polypeptide && sp|P79732|RIR1_DANRE Ribonucleoside-diphosphate reductase large subunit OS=Danio rerio OX=7955 GN=rrm1 PE=2 SV=1 && PF02867:Ribonucleotide reductase, barrel domain|PF03477:ATP cone domain|PF00317:Ribonucleotide reductase, all-alpha domain	-
127497888	3564.32	3739.25	3837.88	3919.24	4592.21	4554.33	3713.82	4355.26	-0.229778	0.0286014	0.398282	LOC127497888	NC_067235.1	22711547	22737070	+	4479	protein_coding	lamin A%2C transcript variant X2 && sp|P02545|LMNA_HUMAN Prelamin-A/C OS=Homo sapiens OX=9606 GN=LMNA PE=1 SV=1 && PF00038:Intermediate filament protein|PF00932:Lamin Tail Domain	-
127505913	132.211	92.7248	156.57	184.888	159.595	223.705	127.169	189.396	-0.575343	0.0287378	0.399722	LOC127505913	NC_067242.1	7878219	7880699	+	2145	protein_coding	protein ccsmst1 && sp|A8WGU8|CSMT1_XENTR Protein ccsmst1 OS=Xenopus tropicalis OX=8364 GN=ccsmst1 PE=3 SV=2 && PF15013:CCSMST1 family	-
127514645	11.8237	15.6168	0.954696	0	1.02964	1.88781	9.46508	0.972483	3.27128	0.028741	1	LOC127514645	NC_067225.1	7159736	7171611	+	3537	protein_coding	MISP family member 3%2C transcript variant X2 && - && -	-
127522135	567.54	507.546	505.034	418.223	396.413	441.747	526.707	418.794	0.329958	0.0287894	0.399775	LOC127522135	NC_067230.1	13677030	13682576	-	1977	protein_coding	glycosyltransferase 8 domain containing 1 && sp|Q5U3H3|GL8D1_DANRE Glycosyltransferase 8 domain-containing protein 1 OS=Danio rerio OX=7955 GN=glt8d1 PE=2 SV=1 && PF01501:Glycosyl transferase family 8	-
127524031	1208.17	1395.75	1594.34	1555.24	1758.63	1810.41	1399.42	1708.09	-0.287136	0.0288076	0.399775	LOC127524031	NC_067231.1	14134659	14138447	-	1309	protein_coding	translocase of outer mitochondrial membrane 22 homolog (yeast) && sp|Q9CPQ3|TOM22_MOUSE Mitochondrial import receptor subunit TOM22 homolog OS=Mus musculus OX=10090 GN=Tomm22 PE=1 SV=3 && PF04281:Mitochondrial import receptor subunit Tom22	-
127513493	2.14977	0.976051	0.954696	16.808	6.17786	5.66342	1.36017	9.54977	-2.82619	0.0288681	1	LOC127513493	NC_067220.1	4476355	4479087	-	1366	protein_coding	DNA polymerase epsilon subunit 2-like && sp|Q5ZKQ6|DPOE2_CHICK DNA polymerase epsilon subunit 2 OS=Gallus gallus OX=9031 GN=POLE2 PE=2 SV=1 && PF04042:DNA polymerase alpha/epsilon subunit B	-
127518314	654.605	714.469	584.274	433.054	614.697	467.232	651.116	504.994	0.367114	0.0289083	0.399912	LOC127518314	NC_067228.1	28350301	28479499	+	13090	protein_coding	von Willebrand factor A domain containing 8%2C transcript variant X2 && sp|B0R0T1|VWA8_DANRE von Willebrand factor A domain-containing protein 8 OS=Danio rerio OX=7955 GN=si:dkey-18l1.1 PE=3 SV=1 && PF07728:AAA domain (dynein-related subfamily)	-
127515146	13.9735	13.6647	11.4564	1.97742	3.08893	3.77561	13.0315	2.94732	2.14174	0.0289123	1	LOC127515146	NC_067220.1	22811214	22841769	+	4020	protein_coding	coronin 2Aa%2C transcript variant X3 && sp|Q92828|COR2A_HUMAN Coronin-2A OS=Homo sapiens OX=9606 GN=CORO2A PE=1 SV=2 && PF16300:Type of WD40 repeat|PF08953:Domain of unknown function (DUF1899)|PF00400:WD domain, G-beta repeat	-
127520027	480.474	625.648	539.403	688.141	619.845	778.72	548.509	695.569	-0.342487	0.0289128	0.399912	LOC127520027	NC_067229.1	13563566	13588072	-	8398	protein_coding	ring finger and CCCH-type domains 1a && sp|Q5TC82|RC3H1_HUMAN Roquin-1 OS=Homo sapiens OX=9606 GN=RC3H1 PE=1 SV=1 && PF18386:Roquin II domain	-
127518375	8.59908	1.9521	7.63757	0	1.02964	0	6.06292	0.343214	4.09832	0.0289135	1	LOC127518375	NC_067228.1	666465	671072	+	3667	protein_coding	toll-like receptor 7 && sp|Q9NYK1|TLR7_HUMAN Toll-like receptor 7 OS=Homo sapiens OX=9606 GN=TLR7 PE=1 SV=1 && PF13855:Leucine rich repeat|PF01582:TIR domain	-
127504093	1614.48	1624.15	1930.4	2217.67	2205.5	1831.17	1723.01	2084.78	-0.274592	0.0289164	0.399912	LOC127504093	NC_067240.1	25646355	25678571	+	4124	protein_coding	leucyl-tRNA synthetase 1b && sp|Q9P2J5|SYLC_HUMAN Leucine--tRNA ligase, cytoplasmic OS=Homo sapiens OX=9606 GN=LARS1 PE=1 SV=2 && PF08264:Anticodon-binding domain of tRNA|PF00133:tRNA synthetases class I (I, L, M and V)	-
127518462	65.568	52.7067	55.3724	37.5709	33.9782	18.8781	57.8824	30.1424	0.942895	0.0290265	1	LOC127518462	NC_067228.1	3721792	3796512	-	5197	protein_coding	cordon-bleu WH2 repeat protein-like 1b%2C transcript variant X1 && sp|Q53SF7|COBL1_HUMAN Cordon-bleu protein-like 1 OS=Homo sapiens OX=9606 GN=COBLL1 PE=1 SV=3 && PF09469:Cordon-bleu ubiquitin-like domain|PF02196:Raf-like Ras-binding domain	-
127498743	837.336	1098.06	969.972	1070.77	1224.25	1295.04	968.455	1196.68	-0.304896	0.0290358	0.401105	LOC127498743	NC_067221.1	16105245	16124630	-	5161	protein_coding	cytosolic phospholipase A2%2C transcript variant X1 && sp|P50392|PA24A_DANRE Cytosolic phospholipase A2 OS=Danio rerio OX=7955 GN=pla2g4a PE=2 SV=1 && PF00168:C2 domain|PF01735:Lysophospholipase catalytic domain	-
127513496	894.305	1026.81	932.738	715.825	824.744	800.43	951.283	780.333	0.286067	0.0291138	0.40131	LOC127513496	NC_067224.1	37195895	37235068	+	4436	protein_coding	mitogen-activated protein kinase 1%2C transcript variant X1 && sp|P26696|MK01_XENLA Mitogen-activated protein kinase 1 OS=Xenopus laevis OX=8355 GN=mapk1 PE=1 SV=3 && PF00069:Protein kinase domain	-
127509250	2610.9	2551.4	2844.04	2594.37	3679.94	3530.2	2668.78	3268.17	-0.292237	0.029117	0.40131	LOC127509250	NC_067222.1	4716200	4739588	+	3523	protein_coding	monocyte to macrophage differentiation-associated%2C transcript variant X1 && sp|Q15546|PAQRB_HUMAN Monocyte to macrophage differentiation factor OS=Homo sapiens OX=9606 GN=MMD PE=1 SV=2 && PF03006:Haemolysin-III related	-
127524769	2705.49	2901.8	2711.34	1804.39	2201.38	2730.71	2772.87	2245.49	0.304213	0.029158	0.40142	LOC127524769	NC_067232.1	20571160	20577595	-	2315	protein_coding	multiple coagulation factor deficiency 2%2C ER cargo receptor complex subunit%2C transcript variant X1 && sp|Q8NI22|MCFD2_HUMAN Multiple coagulation factor deficiency protein 2 OS=Homo sapiens OX=9606 GN=MCFD2 PE=1 SV=1 && PF13499:EF-hand domain pair	-
127499640	944.824	973.122	934.648	1262.58	1161.44	1029.8	950.865	1151.27	-0.275719	0.0292325	0.401989	LOC127499640	NC_067237.1	16674535	16702308	+	2724	protein_coding	TCDD-inducible poly(ADP-ribose) polymerase && sp|Q8C1B2|PARPT_MOUSE Protein mono-ADP-ribosyltransferase TIPARP OS=Mus musculus OX=10090 GN=Tiparp PE=2 SV=1 && PF00644:Poly(ADP-ribose) polymerase catalytic domain|PF02825:WWE domain	-
127502823	500.897	453.864	391.426	616.954	683.683	461.569	448.729	587.402	-0.38857	0.029354	0.403162	LOC127502823	NC_067221.1	30556414	30599522	+	6133	protein_coding	PH domain and leucine rich repeat protein phosphatase 1 && sp|Q9WTR8|PHLP1_RAT PH domain leucine-rich repeat protein phosphatase 1 OS=Rattus norvegicus OX=10116 GN=Phlpp1 PE=1 SV=1 && PF00481:Protein phosphatase 2C|PF13855:Leucine rich repeat	-
127499438	1126.48	1218.11	1243.01	1518.66	1371.48	1385.65	1195.87	1425.26	-0.25291	0.0293844	0.403162	LOC127499438	NC_067237.1	24906864	24914309	-	1741	protein_coding	cathepsin D && sp|Q9DEX3|CATD_CLUHA Cathepsin D OS=Clupea harengus OX=7950 GN=ctsd PE=1 SV=1 && PF07966:A1 Propeptide|PF00026:Eukaryotic aspartyl protease	-
127514901	5.37443	7.8084	9.54696	25.7064	27.8004	14.1585	7.5766	22.5551	-1.56698	0.0294101	1	LOC127514901	NC_067225.1	8723746	8726785	-	1675	protein_coding	chemokine (C-C motif) receptor 7 && sp|P32248|CCR7_HUMAN C-C chemokine receptor type 7 OS=Homo sapiens OX=9606 GN=CCR7 PE=1 SV=2 && PF00001:7 transmembrane receptor (rhodopsin family)	-
127518982	94.5899	127.863	80.1945	65.2547	65.8971	54.7464	100.882	61.9661	0.704012	0.0294179	0.403165	LOC127518982	NC_067228.1	17556163	17564563	-	4648	protein_coding	G protein-coupled receptor 161a%2C transcript variant X1 && sp|Q90X46|GP161_DANRE G-protein coupled receptor 161 OS=Danio rerio OX=7955 GN=gpr161 PE=2 SV=2 && PF00001:7 transmembrane receptor (rhodopsin family)	-
127517453	0	0	0.954696	7.90966	7.2075	2.83171	0.318232	5.98296	-4.05934	0.0294332	1	LOC127517453	NC_067227.1	17253995	17264667	+	3765	protein_coding	WASP actin nucleation promoting factor a%2C transcript variant X1 && sp|P42768|WASP_HUMAN Wiskott-Aldrich syndrome protein OS=Homo sapiens OX=9606 GN=WAS PE=1 SV=4 && PF00568:WH1 domain|PF00786:P21-Rho-binding domain|PF02205:WH2 motif	-
127495927	108.563	37.0899	54.4177	5.93225	41.1857	36.8122	66.6904	27.9767	1.25151	0.0294885	1	si_dkey-96g2.1	NC_067234.1	32338429	32354906	-	4419	protein_coding	uncharacterized protein LOC795315 homolog%2C transcript variant X1 && - && PF18744:Secreted Novel AID/APOBEC-like Deaminase 1	-
127503882	0	0	0	10.8758	5.14821	0	0	5.34133	-4.85763	0.0295067	1	LOC127503882	NC_067240.1	6409881	6479072	+	3798	protein_coding	mitogen-activated protein kinase 10%2C transcript variant X9 && sp|P53779|MK10_HUMAN Mitogen-activated protein kinase 10 OS=Homo sapiens OX=9606 GN=MAPK10 PE=1 SV=2 && PF00069:Protein kinase domain	-
127521882	5.37443	0.976051	7.63757	0	0	0	4.66268	0	4.68295	0.0296164	1	LOC127521882	NC_067229.1	9990779	9996192	+	3928	protein_coding	C2 calcium-dependent domain-containing protein 4C && sp|Q5HZI2|C2C4C_MOUSE C2 calcium-dependent domain-containing protein 4C OS=Mus musculus OX=10090 GN=C2cd4c PE=1 SV=1 && PF00168:C2 domain	-
127494656	12.8986	10.7366	21.0033	40.537	40.1561	24.5415	14.8795	35.0782	-1.23318	0.0298098	1	LOC127494656	NC_067233.1	3304060	3311104	-	1689	protein_coding	chemokine (C-X-C motif) ligand 14 && sp|Q9WUQ5|CXL14_MOUSE C-X-C motif chemokine 14 OS=Mus musculus OX=10090 GN=Cxcl14 PE=2 SV=2 && -	-
127516487	2119.67	2768.08	2241.63	3246.92	3254.7	2362.59	2376.46	2954.74	-0.313946	0.0298221	0.408243	LOC127516487	NC_067226.1	37170521	37626793	+	10037	protein_coding	receptor-type tyrosine-protein phosphatase delta%2C transcript variant X1 && sp|P23468|PTPRD_HUMAN Receptor-type tyrosine-protein phosphatase delta OS=Homo sapiens OX=9606 GN=PTPRD PE=1 SV=2 && PF13927:Immunoglobulin domain|PF00102:Protein-tyrosine phosphatase|PF07679:Immunoglobulin I-set domain|PF00041:Fibronectin type III domain	-
127500279	1465.07	1653.43	1146.59	1243.79	1140.84	1032.63	1421.7	1139.09	0.319691	0.0300101	0.409863	LOC127500279	NC_067237.1	4921535	5009926	+	4287	protein_coding	amyloid beta (A4) precursor-like protein 2%2C transcript variant X1 && sp|P15943|APLP2_RAT Amyloid-like protein 2 OS=Rattus norvegicus OX=10116 GN=Aplp2 PE=1 SV=2 && PF12924:Copper-binding of amyloid precursor, CuBD|PF10515:Beta-amyloid precursor protein C-terminus|PF00014:Kunitz/Bovine pancreatic trypsin inhibitor domain|PF12925:E2 domain of amyloid precursor protein|PF02177:Amyloid A4 N-termina…	-
127503484	5804.38	6157.9	6481.43	7514.18	6847.13	6979.22	6147.91	7113.51	-0.210396	0.030031	0.409863	LOC127503484	NC_067240.1	22666919	22754742	+	4840	protein_coding	drebrin 1%2C transcript variant X8 && sp|Q16643|DREB_HUMAN Drebrin OS=Homo sapiens OX=9606 GN=DBN1 PE=1 SV=4 && PF00241:Cofilin/tropomyosin-type actin-binding protein	-
127522561	798.64	916.511	857.317	542.801	791.795	698.488	857.49	677.695	0.339918	0.0300481	0.409863	LOC127522561	NC_067230.1	15391776	15469846	+	3894	protein_coding	phosphodiesterase 4C%2C cAMP-specific b%2C transcript variant X2 && sp|P14270|PDE4D_RAT cAMP-specific 3',5'-cyclic phosphodiesterase 4D OS=Rattus norvegicus OX=10116 GN=Pde4d PE=1 SV=4 && PF18100:Phosphodiesterase 4 upstream conserved regions (UCR)|PF00233:3'5'-cyclic nucleotide phosphodiesterase	-
127524945	0	0.976051	0	3.95483	1.02964	14.1585	0.32535	6.38101	-4.15776	0.0301319	1	LOC127524945	NC_067232.1	34046621	34061278	+	5579	protein_coding	leucine rich repeat containing 73%2C transcript variant X1 && sp|Q587K4|LRC73_RAT Leucine-rich repeat-containing protein 73 OS=Rattus norvegicus OX=10116 GN=Lrrc73 PE=2 SV=1 && -	-
127497441	700.825	655.906	662.559	578.394	490.11	563.51	673.097	544.005	0.306632	0.03014	0.409863	LOC127497441	NC_067221.1	11361134	11363901	-	1806	protein_coding	retinol dehydrogenase 10b && sp|Q7T2D1|RD10B_DANRE Retinol dehydrogenase 10-B OS=Danio rerio OX=7955 GN=rdh10b PE=2 SV=2 && PF00106:short chain dehydrogenase	-
127499551	491.223	634.433	495.487	315.398	434.509	474.783	540.381	408.23	0.404633	0.0301563	0.409863	LOC127499551	NC_067237.1	17907125	17941276	+	2912	protein_coding	CD82 molecule b%2C transcript variant X1 && sp|O70352|CD82_RAT CD82 antigen OS=Rattus norvegicus OX=10116 GN=Cd82 PE=1 SV=1 && PF00335:Tetraspanin family	-
127498187	204.228	243.037	271.134	310.454	331.545	312.432	239.466	318.144	-0.408377	0.0301683	0.409863	LOC127498187	NC_067236.1	18020997	18040651	-	5026	protein_coding	disintegrin and metalloproteinase domain-containing protein 17-like%2C transcript variant X1 && sp|P78536|ADA17_HUMAN Disintegrin and metalloproteinase domain-containing protein 17 OS=Homo sapiens OX=9606 GN=ADAM17 PE=1 SV=1 && PF16698:Membrane-proximal domain, switch, for ADAM17|PF13688:Metallo-peptidase family M12|PF00200:Disintegrin|PF01562:Reprolysin family propeptide	-
127505318	1741.31	1598.77	2175.75	2613.15	2050.02	2149.27	1838.61	2270.81	-0.304448	0.0301773	0.409863	LOC127505318	NC_067241.1	11603160	11619117	+	892	protein_coding	acid phosphatase 1%2C transcript variant X1 && sp|P11064|PPAC_BOVIN Low molecular weight phosphotyrosine protein phosphatase OS=Bos taurus OX=9913 GN=ACP1 PE=1 SV=3 && PF01451:Low molecular weight phosphotyrosine protein phosphatase	-
127509569	89.2155	64.4193	94.5149	35.5935	30.8893	69.8488	82.7166	45.4439	0.860526	0.0302828	0.410835	LOC127509569	NC_067222.1	27966542	27975982	-	2362	protein_coding	apolipoprotein L && - && PF05461:Apolipoprotein L	-
127510868	270.871	229.372	199.532	154.238	146.209	197.276	233.258	165.908	0.48943	0.0303314	0.410934	LOC127510868	NC_067223.1	28886825	28895397	-	2372	protein_coding	serine racemase && sp|Q2FH01|TDCB_STAA3 L-threonine dehydratase catabolic TdcB OS=Staphylococcus aureus (strain USA300) OX=367830 GN=tdcB PE=3 SV=1 && PF00291:Pyridoxal-phosphate dependent enzyme	-
127507328	179.506	190.33	236.765	238.279	293.448	296.386	202.2	276.037	-0.448016	0.0303579	0.410934	LOC127507328	NC_067243.1	6346499	6352322	+	3819	protein_coding	thymopoietin b%2C transcript variant X1 && sp|Q61029|LAP2B_MOUSE Lamina-associated polypeptide 2, isoforms beta/delta/epsilon/gamma OS=Mus musculus OX=10090 GN=Tmpo PE=1 SV=4 && PF08198:Thymopoietin protein|PF03020:LEM domain	-
[truncated: 439 more rows]
